# Supplementary material for: Satiety, TAX-4, and OSM-9 tune the attraction of Caenorhabditis elegans nematodes to microbial fermentation products
Source: G3 (Bethesda). 2025 Oct 13;15(12):jkaf245. doi: 10.1093/g3journal/jkaf245 (PMC12693527; doi:10.1093/g3journal/jkaf245)
Supplement: jkaf245_Supplementary_Data [file jkaf245_supplementary_data.zip]

Archive with 10 entries (10 files):
- Supplementary_Figure_1_G3-2025-406189.pdf
- Supplementary_Figure_2_G3-2025-406189.pdf
- Supplementary_Figure_3_G3-2025-406189.pdf
- Supplementary_Figure_Legends_G3-2025-406189.docx
- Supplementary_Table_1_G3-2025-406189.xlsx
- Supplementary_Table_2_G3-2025-406189.xlsx
- Supplementary_Table_3_G3-2025-406189.xlsx
- Supplementary_Table_4_G3-2025-406189.xlsx
- Supplementary_Table_5_G3-2025-406189.xlsx
- Supplementary_Table_6_G3-2025-406189.xlsx
