# Supplementary material for: Satiety, TAX-4, and OSM-9 tune the attraction of Caenorhabditis elegans nematodes to microbial fermentation products
Source: G3 (Bethesda). 2025 Oct 13;15(12):jkaf245. doi: 10.1093/g3journal/jkaf245 (PMC12693527; doi:10.1093/g3journal/jkaf245)
Supplement: jkaf245_Supplementary_Data [file jkaf245_supplementary_data.zip › Supplementary_Table_1_G3-2025-406189.xlsx]

## Sheet: CoverSheet
Supplementary Table 1
purpose	Provide the numerical values plotted in each panel of Figure 2 and Figure 3
structure	each sheet contains the numerical values for the indicated figure panel

## Sheet: Fig2A_replicateMeans
FIGURE-2A-REPLICATE MEANS
Well	Total worms	Chemotaxis index	Compound	Concentration (mM)	Physiological condition	File name	Well width	Plate ID	Mean position (mm)
1A	170	0.109589	DMSO	Solvent	Fed	IAADR02_Scan002	2996	IAADR02_P01	2.52654
3A	160	0.00729927	DMSO	Solvent	Fed	IAADR03_Scan002	3063	IAADR03_P03	-0.76864
3A	163	-0.0540541	DMSO	Solvent	Fed	IAADR07_Scan001	3071	IAADR07_P03	-0.523185
1A	224	-0.316832	DMSO	Solvent	Fed	IAADR07_Scan002	3026	IAADR07_P05	-4.11719
1A	269	0.0539419	DMSO	Solvent	Fed	IAADR08_Scan002	3009	IAADR08_P01	2.26877
3A	220	0.102439	DMSO	Solvent	Fed	IAADR08_Scan002	3057	IAADR08_P03	2.80864
1A	189	0.15528	DMSO	Solvent	Fed	IAADR09_Scan003	3034	IAADR09_P01	2.93398
3A	196	0.00598802	DMSO	Solvent	Fed	IAADR09_Scan003	3066	IAADR09_P03	-0.157462
4A	297	0.198529	IAA	0.003	Fed	IAADR12_Scan001	3042	IAADR12_P04	4.45081
4B	206	0.325581	IAA	0.003	Fed	IAADR12_Scan001	3054	IAADR12_P04	4.47644
4C	176	0.337423	IAA	0.003	Fed	IAADR12_Scan001	3048	IAADR12_P04	6.33255
4D	250	0.176991	IAA	0.003	Fed	IAADR12_Scan001	3046	IAADR12_P04	3.17217
3A	182	-0.0506329	IAA	0.003	Fed	IAADR13_Scan001	3075	IAADR13_P03	0.127204
3B	174	-0.0375	IAA	0.003	Fed	IAADR13_Scan001	3068	IAADR13_P03	-1.05828
3D	185	0.0119048	IAA	0.003	Fed	IAADR13_Scan001	3069	IAADR13_P03	1.09621
1C	197	0.0778443	IAA	0.003	Fed	IAADR14_Scan001	3054	IAADR14_P01	1.36889
3A	260	0.172414	IAA	0.01	Fed	IAADR12_Scan001	3069	IAADR12_P03	2.75481
3B	233	0.0909091	IAA	0.01	Fed	IAADR12_Scan001	3074	IAADR12_P03	2.53414
3C	259	-0.201754	IAA	0.01	Fed	IAADR12_Scan001	3079	IAADR12_P03	-2.40642
3D	269	-0.00404858	IAA	0.01	Fed	IAADR12_Scan001	3085	IAADR12_P03	0.963434
2A	280	0.0901639	IAA	0.01	Fed	IAADR13_Scan002	3078	IAADR13_P06	1.11813
2B	306	-0.0553506	IAA	0.01	Fed	IAADR13_Scan002	3062	IAADR13_P06	-1.02678
2C	258	-0.12	IAA	0.01	Fed	IAADR13_Scan002	3080	IAADR13_P06	-1.36846
2D	299	-0.103448	IAA	0.01	Fed	IAADR13_Scan002	3070	IAADR13_P06	-1.58231
1A	196	0.144578	IAA	0.03	Fed	IAADR12_Scan001	3056	IAADR12_P01	2.05332
1B	240	0.257143	IAA	0.03	Fed	IAADR12_Scan001	3077	IAADR12_P01	4.18508
1C	157	0.147287	IAA	0.03	Fed	IAADR12_Scan001	3062	IAADR12_P01	2.43091
1D	166	0.189189	IAA	0.03	Fed	IAADR12_Scan001	3048	IAADR12_P01	3.79124
1A	210	0.485714	IAA	0.03	Fed	IAADR13_Scan001	3050	IAADR13_P01	5.56837
1D	155	0.130435	IAA	0.03	Fed	IAADR13_Scan001	3045	IAADR13_P01	2.05723
2A	296	-0.204633	IAA	0.03	Fed	IAADR14_Scan001	3055	IAADR14_P02	-3.06694
2B	273	-0.134199	IAA	0.03	Fed	IAADR14_Scan001	3085	IAADR14_P02	-2.28059
2A	211	0.47486	IAA	0.1	Fed	IAADR12_Scan002	3072	IAADR12_P06	7.42724
2B	251	0.432692	IAA	0.1	Fed	IAADR12_Scan002	3066	IAADR12_P06	6.55014
2C	201	0.395349	IAA	0.1	Fed	IAADR12_Scan002	3073	IAADR12_P06	7.08816
2D	208	0.384615	IAA	0.1	Fed	IAADR12_Scan002	3078	IAADR12_P06	5.80853
1A	244	-0.41784	IAA	0.1	Fed	IAADR13_Scan002	3053	IAADR13_P05	-6.26151
1B	308	-0.343284	IAA	0.1	Fed	IAADR13_Scan002	3047	IAADR13_P05	-4.2057
1C	242	-0.461187	IAA	0.1	Fed	IAADR13_Scan002	3043	IAADR13_P05	-6.30738
1D	296	-0.230769	IAA	0.1	Fed	IAADR13_Scan002	3032	IAADR13_P05	-3.48204
2A	214	0.264865	IAA	0.3	Fed	IAADR12_Scan001	3081	IAADR12_P02	4.45806
2B	277	0.333333	IAA	0.3	Fed	IAADR12_Scan001	3081	IAADR12_P02	5.43297
2C	179	0.235669	IAA	0.3	Fed	IAADR12_Scan001	3077	IAADR12_P02	4.00515
2D	219	0.311475	IAA	0.3	Fed	IAADR12_Scan001	3076	IAADR12_P02	4.70841
2A	172	0.146853	IAA	0.3	Fed	IAADR13_Scan001	3071	IAADR13_P02	2.59794
2B	199	0.204678	IAA	0.3	Fed	IAADR13_Scan001	3077	IAADR13_P02	3.35175
2D	168	0.112676	IAA	0.3	Fed	IAADR13_Scan001	3080	IAADR13_P02	3.64845
1A	173	0.244755	IAA	0.3	Fed	IAADR14_Scan001	3041	IAADR14_P01	4.7297
1A	243	0.584906	IAA	1	Fed	IAADR12_Scan002	3049	IAADR12_P05	9.89014
1B	205	0.664865	IAA	1	Fed	IAADR12_Scan002	3055	IAADR12_P05	11.3869
1C	202	0.752809	IAA	1	Fed	IAADR12_Scan002	3047	IAADR12_P05	12.3056
1D	205	0.638298	IAA	1	Fed	IAADR12_Scan002	3037	IAADR12_P05	10.1748
4A	252	0.0297872	IAA	1	Fed	IAADR13_Scan001	3031	IAADR13_P04	1.05495
4B	281	-0.023622	IAA	1	Fed	IAADR13_Scan001	3036	IAADR13_P04	1.04372
4C	199	0.124324	IAA	1	Fed	IAADR13_Scan001	3056	IAADR13_P04	3.48686
4D	261	0.292035	IAA	1	Fed	IAADR13_Scan001	3069	IAADR13_P04	4.63668
1B	182	0.853659	IAA	3	Fed	IAADR08_Scan002	2925	IAADR08_P01	15.2779
3B	161	0.375887	IAA	3	Fed	IAADR09_Scan003	3088	IAADR09_P03	6.54812
1B	219	0.39267	IAA	3	Fed	IAADR10_Scan003	3023	IAADR10_P01	8.22122
1C	234	0.00952381	IAA	3	Fed	IAADR10_Scan003	3049	IAADR10_P01	2.88071
1D	230	0.425743	IAA	3	Fed	IAADR10_Scan003	3052	IAADR10_P01	8.37061
1A	264	0.654206	IAA	3	Fed	IAADR11_Scan001	3032	IAADR11_P01	9.66822
1B	349	0.737024	IAA	3	Fed	IAADR11_Scan001	3029	IAADR11_P01	10.4622
1C	315	0.771863	IAA	3	Fed	IAADR11_Scan001	3034	IAADR11_P01	10.6933
1C	251	0.651786	IAA	10	Fed	IAADR08_Scan002	3019	IAADR08_P01	9.35321
3C	155	0.5	IAA	10	Fed	IAADR08_Scan002	3046	IAADR08_P03	9.57863
2A	177	0.434211	IAA	10	Fed	IAADR10_Scan003	3046	IAADR10_P02	8.25848
2B	175	0.369128	IAA	10	Fed	IAADR10_Scan003	3009	IAADR10_P02	7.7403
2D	267	0.407725	IAA	10	Fed	IAADR10_Scan003	3066	IAADR10_P02	8.35283
4A	258	0.495726	IAA	10	Fed	IAADR10_Scan004	3041	IAADR10_P08	8.09423
4C	332	0.192053	IAA	10	Fed	IAADR10_Scan004	3049	IAADR10_P08	3.98042
1D	260	0.882883	IAA	10	Fed	IAADR11_Scan001	2973	IAADR11_P01	14.3256
1D	230	0.71564	IAA	30	Fed	IAADR08_Scan002	2983	IAADR08_P01	12.7085
3D	158	0.55102	IAA	30	Fed	IAADR08_Scan002	3043	IAADR08_P03	10.7407
3C	159	0.876712	IAA	30	Fed	IAADR10_Scan003	3066	IAADR10_P03	15.0414
3D	200	0.683616	IAA	30	Fed	IAADR10_Scan003	3046	IAADR10_P03	12.0052
2A	284	0.730612	IAA	30	Fed	IAADR11_Scan001	3086	IAADR11_P02	10.5471
2B	293	0.866142	IAA	30	Fed	IAADR11_Scan001	3053	IAADR11_P02	12.9036
2C	224	0.839196	IAA	30	Fed	IAADR11_Scan001	3053	IAADR11_P02	13.2345
2D	276	0.858268	IAA	30	Fed	IAADR11_Scan001	3049	IAADR11_P02	14.7824
2A	160	0.689189	IAA	100	Fed	IAADR07_Scan002	3051	IAADR07_P06	12.4753
2A	221	0.541463	IAA	100	Fed	IAADR08_Scan002	3070	IAADR08_P02	10.0829
4A	239	0.627273	IAA	100	Fed	IAADR08_Scan002	3055	IAADR08_P04	11.1614
4A	159	0.4	IAA	100	Fed	IAADR09_Scan003	3041	IAADR09_P04	8.16825
4A	168	0.88535	IAA	100	Fed	IAADR10_Scan003	3046	IAADR10_P04	15.9201
4B	157	0.708333	IAA	100	Fed	IAADR10_Scan003	3038	IAADR10_P04	13.8275
4C	173	0.7875	IAA	100	Fed	IAADR10_Scan003	3046	IAADR10_P04	14.483
4D	174	0.836478	IAA	100	Fed	IAADR10_Scan003	3031	IAADR10_P04	14.5539
2B	231	0.716981	IAA	300	Fed	IAADR08_Scan002	3034	IAADR08_P02	11.2821
4B	175	0.674699	IAA	300	Fed	IAADR09_Scan003	3038	IAADR09_P04	12.3657
4B	187	0.742331	IAA	300	Fed	IAADR09_Scan004	3036	IAADR09_P08	12.8352
1A	241	0.850467	IAA	300	Fed	IAADR10_Scan004	3023	IAADR10_P05	14.3326
1B	200	0.879121	IAA	300	Fed	IAADR10_Scan004	3046	IAADR10_P05	16.0902
1C	200	0.813187	IAA	300	Fed	IAADR10_Scan004	3042	IAADR10_P05	14.2662
1D	201	0.740541	IAA	300	Fed	IAADR10_Scan004	3053	IAADR10_P05	13.4471
3C	284	0.660079	IAA	300	Fed	IAADR10_Scan004	3069	IAADR10_P07	11.0021
2C	151	0.694444	IAA	1000	Fed	IAADR07_Scan002	3042	IAADR07_P06	14.0174
2C	203	0.72043	IAA	1000	Fed	IAADR08_Scan002	3077	IAADR08_P02	12.5906
4C	175	0.783439	IAA	1000	Fed	IAADR09_Scan004	3042	IAADR09_P08	14.5025
2A	162	0.868421	IAA	1000	Fed	IAADR10_Scan004	3060	IAADR10_P06	15.5934
2B	228	0.690141	IAA	1000	Fed	IAADR10_Scan004	3056	IAADR10_P06	13.1707
2C	271	0.774194	IAA	1000	Fed	IAADR10_Scan004	3052	IAADR10_P06	13.3745
2D	208	0.806452	IAA	1000	Fed	IAADR10_Scan004	3058	IAADR10_P06	13.4245
3D	178	0.915152	IAA	1000	Fed	IAADR10_Scan004	3067	IAADR10_P07	16.4048
2D	169	0.529412	IAA	3000	Fed	IAADR02_Scan002	3039	IAADR02_P02	10.2396
2D	242	0.683258	IAA	3000	Fed	IAADR08_Scan002	3091	IAADR08_P02	12.2553
4D	203	0.702128	IAA	3000	Fed	IAADR08_Scan002	3034	IAADR08_P04	13.2881
2D	202	0.798883	IAA	3000	Fed	IAADR09_Scan003	3066	IAADR09_P02	13.5628
2D	198	0.664921	IAA	3000	Fed	IAADR09_Scan004	3049	IAADR09_P06	13.2593
4D	194	0.785311	IAA	3000	Fed	IAADR09_Scan004	3051	IAADR09_P08	14.593
3A	174	0.886076	IAA	3000	Fed	IAADR10_Scan004	3059	IAADR10_P07	15.128
3B	271	0.8107	IAA	3000	Fed	IAADR10_Scan004	3074	IAADR10_P07	13.0006
1A	454	0.0362694	DMSO	Solvent	Starved	DRS01_Scan002	3024	DRS01_P05	0.740465
1B	562	0.0845361	DMSO	Solvent	Starved	DRS01_Scan002	3034	DRS01_P05	1.33408
1C	426	0.052356	DMSO	Solvent	Starved	DRS01_Scan002	3031	DRS01_P05	1.51719
1D	519	-0.0387931	DMSO	Solvent	Starved	DRS01_Scan002	3034	DRS01_P05	0.218695
3A	485	0.0310263	DMSO	Solvent	Starved	DRS07_Scan002	3061	DRS07_P07	0.0804414
3B	308	0.0804598	DMSO	Solvent	Starved	DRS07_Scan002	3036	DRS07_P07	1.80184
3C	308	-0.189591	DMSO	Solvent	Starved	DRS07_Scan002	3068	DRS07_P07	-2.35279
3D	286	-0.0122449	Solvent	Solvent	Starved	DRS07_Scan002	3068	DRS07_P07	0.104116
1A	279	0.196721	IAA	0.003	Starved	DRS03_Scan003	3065	DRS03_P09	3.92867
1B	194	0.0963855	IAA	0.003	Starved	DRS03_Scan003	3051	DRS03_P09	2.14959
1C	250	0.14554	IAA	0.003	Starved	DRS03_Scan003	3045	DRS03_P09	4.27271
1D	299	0.451852	IAA	0.003	Starved	DRS03_Scan003	3047	DRS03_P09	7.91482
1A	278	0.0699588	IAA	0.003	Starved	DRS06_Scan003	3044	DRS06_P09	1.15172
1B	331	0.084507	IAA	0.003	Starved	DRS06_Scan003	3042	DRS06_P09	1.30396
1C	402	0.0364146	IAA	0.003	Starved	DRS06_Scan003	3052	DRS06_P09	0.900552
1D	386	-0.0361446	IAA	0.003	Starved	DRS06_Scan003	3043	DRS06_P09	0.211399
4A	420	-0.163435	IAA	0.01	Starved	DRS02_Scan002	3059	DRS02_P08	-1.45725
4B	461	-0.0816901	IAA	0.01	Starved	DRS02_Scan002	3056	DRS02_P08	-0.527044
4C	397	-0.120743	IAA	0.01	Starved	DRS02_Scan002	3067	DRS02_P08	0.0381952
4A	388	-0.320513	IAA	0.01	Starved	DRS05_Scan002	3011	DRS05_P08	-2.77586
4B	377	-0.2	IAA	0.01	Starved	DRS05_Scan002	3025	DRS05_P08	-2.2923
4C	293	-0.0610687	IAA	0.01	Starved	DRS05_Scan002	3027	DRS05_P08	-0.81463
4D	243	-0.339623	IAA	0.01	Starved	DRS05_Scan002	3024	DRS05_P08	-4.24404
2C	239	-0.0769231	IAA	0.01	Starved	DRS07_Scan002	3078	DRS07_P05	-1.87786
2A	449	-0.0121654	IAA	0.03	Starved	DRS01_Scan001	3062	DRS01_P02	-0.454306
2B	400	0.0543478	IAA	0.03	Starved	DRS01_Scan001	3060	DRS01_P02	0.525746
2C	428	0.136951	IAA	0.03	Starved	DRS01_Scan001	3030	DRS01_P02	2.58137
2D	439	-0.00251889	IAA	0.03	Starved	DRS01_Scan001	3061	DRS01_P02	-0.0128086
2A	187	0.430657	IAA	0.03	Starved	DRS04_Scan001	3074	DRS04_P02	3.87912
2D	165	0.298246	IAA	0.03	Starved	DRS04_Scan001	3068	DRS04_P02	2.84964
1C	309	0.0537634	IAA	0.03	Starved	DRS07_Scan001	3024	DRS07_P01	1.86503
1D	272	0.198413	IAA	0.03	Starved	DRS07_Scan001	3037	DRS07_P01	3.55636
2A	254	0.0714286	IAA	0.1	Starved	DRS03_Scan001	3053	DRS03_P02	1.43902
2B	226	0.343284	IAA	0.1	Starved	DRS03_Scan001	3063	DRS03_P02	5.09367
2C	246	0.189189	IAA	0.1	Starved	DRS03_Scan001	3057	DRS03_P02	2.76931
2D	228	0.349282	IAA	0.1	Starved	DRS03_Scan001	3062	DRS03_P02	6.53566
2A	518	0.00888889	IAA	0.1	Starved	DRS06_Scan001	3053	DRS06_P02	0.769198
2B	448	0.00985222	IAA	0.1	Starved	DRS06_Scan001	3039	DRS06_P02	0.339701
2C	301	0.046595	IAA	0.1	Starved	DRS06_Scan001	3034	DRS06_P02	1.11918
2D	365	0.00879765	IAA	0.1	Starved	DRS06_Scan001	3045	DRS06_P02	0.498234
1A	428	-0.40274	IAA	0.3	Starved	DRS02_Scan002	3037	DRS02_P05	-5.40194
1B	516	-0.123288	IAA	0.3	Starved	DRS02_Scan002	3038	DRS02_P05	-1.56265
1C	365	-0.107595	IAA	0.3	Starved	DRS02_Scan002	3034	DRS02_P05	-0.378494
2A	276	0.915385	IAA	0.3	Starved	DRS05_Scan002	3067	DRS05_P05	15.7721
2B	280	0.846743	IAA	0.3	Starved	DRS05_Scan002	3081	DRS05_P05	14.5379
2C	259	0.917695	IAA	0.3	Starved	DRS05_Scan002	3079	DRS05_P05	15.0706
2D	246	0.80786	IAA	0.3	Starved	DRS05_Scan002	3071	DRS05_P05	14.9844
2D	228	0.208556	IAA	0.3	Starved	DRS07_Scan001	3059	DRS07_P02	3.373
1A	370	-0.0604027	IAA	1	Starved	DRS02_Scan003	3053	DRS02_P09	-0.00192685
1B	351	-0.137681	IAA	1	Starved	DRS02_Scan003	3055	DRS02_P09	-1.62002
1C	340	0.0309278	IAA	1	Starved	DRS02_Scan003	3050	DRS02_P09	1.15002
1A	441	0.0421053	IAA	1	Starved	DRS05_Scan003	3054	DRS05_P09	0.742754
1B	381	0.0909091	IAA	1	Starved	DRS05_Scan003	3044	DRS05_P09	2.06058
1C	258	0.145374	IAA	1	Starved	DRS05_Scan003	3047	DRS05_P09	3.32879
1D	331	0.0877193	IAA	1	Starved	DRS05_Scan003	3038	DRS05_P09	2.31459
2D	216	0.172775	IAA	1	Starved	DRS07_Scan002	3065	DRS07_P05	2.6457
4A	443	0.0230179	IAA	3	Starved	DRS01_Scan001	3029	DRS01_P04	0.999546
4B	367	0.169231	IAA	3	Starved	DRS01_Scan001	3025	DRS01_P04	2.85724
4C	362	0.2125	IAA	3	Starved	DRS01_Scan001	3047	DRS01_P04	3.05969
4D	428	0.139726	IAA	3	Starved	DRS01_Scan001	3043	DRS01_P04	2.52286
1A	237	0.692308	IAA	3	Starved	DRS07_Scan002	3052	DRS07_P06	12.5235
1B	199	0.234043	IAA	3	Starved	DRS07_Scan002	3029	DRS07_P06	5.45972
1C	292	0.019305	IAA	3	Starved	DRS07_Scan002	3032	DRS07_P06	1.09215
1D	287	0.0750988	IAA	3	Starved	DRS07_Scan002	3034	DRS07_P06	1.88949
3A	386	0.154286	IAA	10	Starved	DRS01_Scan002	3058	DRS01_P07	2.51671
3B	368	0.221884	IAA	10	Starved	DRS01_Scan002	3066	DRS01_P07	4.0054
3C	562	0.228283	IAA	10	Starved	DRS01_Scan002	3071	DRS01_P07	3.71986
3D	523	0.214592	IAA	10	Starved	DRS01_Scan002	3071	DRS01_P07	3.65776
3D	179	0.484848	IAA	10	Starved	DRS04_Scan002	3073	DRS04_P07	6.75773
3B	250	0.0693069	IAA	10	Starved	DRS07_Scan001	3035	DRS07_P03	1.76166
3C	241	0.160976	IAA	10	Starved	DRS07_Scan001	3048	DRS07_P03	3.62495
3D	315	0.264706	IAA	10	Starved	DRS07_Scan001	3052	DRS07_P03	4.32486
1A	337	0.15016	IAA	30	Starved	DRS03_Scan002	3047	DRS03_P06	3.14706
1B	241	0.371179	IAA	30	Starved	DRS03_Scan002	3035	DRS03_P06	7.26305
1C	258	0.339207	IAA	30	Starved	DRS03_Scan002	3014	DRS03_P06	5.98973
1D	303	0.0902527	IAA	30	Starved	DRS03_Scan002	3086	DRS03_P06	1.77276
1A	337	0.0622711	IAA	30	Starved	DRS06_Scan002	3041	DRS06_P06	0.863997
1B	264	0.0762332	IAA	30	Starved	DRS06_Scan002	3032	DRS06_P06	1.41183
1C	418	-0.0140845	IAA	30	Starved	DRS06_Scan002	3045	DRS06_P06	-0.0752663
1D	415	-0.0497238	IAA	30	Starved	DRS06_Scan002	3047	DRS06_P06	-0.489098
1A	218	0.623188	IAA	100	Starved	DRS03_Scan001	3044	DRS03_P01	14.0476
1B	200	0.678756	IAA	100	Starved	DRS03_Scan001	3036	DRS03_P01	13.438
1C	230	0.615023	IAA	100	Starved	DRS03_Scan001	3024	DRS03_P01	11.8826
1D	259	0.716599	IAA	100	Starved	DRS03_Scan001	3043	DRS03_P01	13.9841
1A	283	0.498069	IAA	100	Starved	DRS06_Scan001	3061	DRS06_P01	8.28407
1B	373	0.24234	IAA	100	Starved	DRS06_Scan001	3055	DRS06_P01	5.19924
1C	384	0.408451	IAA	100	Starved	DRS06_Scan001	3039	DRS06_P01	8.39898
1D	472	0.325527	IAA	100	Starved	DRS06_Scan001	3052	DRS06_P01	5.82162
3A	546	0.57551	IAA	300	Starved	DRS02_Scan001	3067	DRS02_P03	9.65999
3B	447	0.667494	IAA	300	Starved	DRS02_Scan001	3061	DRS02_P03	12.3518
3C	419	0.545455	IAA	300	Starved	DRS02_Scan001	3065	DRS02_P03	10.1774
3D	293	0.634409	IAA	300	Starved	DRS02_Scan001	3056	DRS02_P03	12.0088
3A	328	0.642384	IAA	300	Starved	DRS05_Scan001	3067	DRS05_P03	11.7857
3B	235	0.786667	IAA	300	Starved	DRS05_Scan001	3080	DRS05_P03	15.8169
3C	277	0.6917	IAA	300	Starved	DRS05_Scan001	3070	DRS05_P03	12.5254
3D	293	0.448276	IAA	300	Starved	DRS05_Scan001	3079	DRS05_P03	9.0217
1A	379	0.410714	IAA	1000	Starved	DRS01_Scan003	3016	DRS01_P09	8.69143
1B	340	0.465798	IAA	1000	Starved	DRS01_Scan003	3048	DRS01_P09	8.48953
1C	285	0.503876	IAA	1000	Starved	DRS01_Scan003	3026	DRS01_P09	9.96836
1D	324	0.473333	IAA	1000	Starved	DRS01_Scan003	3050	DRS01_P09	9.21245
1A	172	0.574803	IAA	1000	Starved	DRS04_Scan003	3040	DRS04_P09	9.98123
1B	175	0.8	IAA	1000	Starved	DRS04_Scan003	3039	DRS04_P09	12.1991
1D	162	0.511811	IAA	1000	Starved	DRS04_Scan003	3036	DRS04_P09	10.1499
4A	231	0.733945	IAA	1000	Starved	DRS07_Scan002	3051	DRS07_P08	14.6028
4A	269	0.9375	IAA	3000	Starved	DRS03_Scan002	3078	DRS03_P08	18.1161
4B	229	0.945946	IAA	3000	Starved	DRS03_Scan002	3056	DRS03_P08	15.5121
4C	193	0.934783	IAA	3000	Starved	DRS03_Scan002	3056	DRS03_P08	17.4546
4D	254	0.958506	IAA	3000	Starved	DRS03_Scan002	3065	DRS03_P08	17.7532
4A	296	0.944637	IAA	3000	Starved	DRS06_Scan002	3045	DRS06_P08	18.5803
4B	261	0.880478	IAA	3000	Starved	DRS06_Scan002	3055	DRS06_P08	17.9335
4C	266	0.984556	IAA	3000	Starved	DRS06_Scan002	3047	DRS06_P08	19.3775
4D	243	0.923729	IAA	3000	Starved	DRS06_Scan002	3051	DRS06_P08	18.9114

## Sheet: Fig2A_IAA_Fed_wormPositions
FIGURE 2A-ISOAMYL ALCOHOL-FED-WORMPOSITIONS
DMSO	IA D01	IA D02	IA D03	IA D04	IA D05	IA D06	IA D07	IA D08	IA D09	IA D10	IA D11	IA D12	IA D13
8.53262	-17.5787	19.2663	-7.72494	-0.105912	-1.2546	-8.18357	-0.988221	20.108	9.956	-0.553044	-16.2703	-5.06731	0.0996952
-17.5096	-21.407	15.5871	22.8941	9.7854	-2.08734	0.935239	22.612	9.88202	14.1653	5.31324	-22.902	24.9955	-8.72735
16.5834	-2.61614	-9.93493	-13.9678	17.8451	-3.72171	18.4239	-12.585	10.9949	-6.65269	-4.70732	-11.898	16.4736	15.5435
13.8064	0.191656	0.90044	4.81411	20.7921	-5.77991	-2.47796	1.57578	0.915756	13.5755	12.1765	0.38646	8.32368	-5.56787
6.01671	-1.34998	-7.48214	-15.5681	-8.27175	-6.54151	-0.156504	-14.7633	14.1855	4.51411	14.7426	-2.85559	16.092	-7.3097
14.7379	-8.8379	-8.04838	-1.62301	0.80618	-7.17342	-15.6102	-21.8764	18.8998	20.4187	-5.4271	-25.7885	-3.10956	-14.4185
-7.48457	-12.591	-18.1401	-26.0453	-2.30834	-8.69748	13.3172	-15.7442	20.9293	24.2841	16.119	8.36784	0.727833	21.1355
-22.8564	17.7437	16.3524	6.40557	18.2369	-1.14705	12.3388	27.574	-8.4035	-14.4678	-7.69044	-11.1033	17.1814	-25.6083
18.1248	17.1469	8.02928	-17.6608	8.40727	-7.82868	-12.1052	16.7485	6.36498	12.6135	-22.6774	13.1088	18.4538	17.644
-24.8358	-1.00013	0.958279	9.52364	-6.66286	24.4734	2.07988	8.27046	17.9341	24.969	9.30997	-1.40139	-4.41073	10.4269
-3.44335	10.6288	8.76799	-21.3058	-4.58882	-14.8191	14.9806	5.89677	17.1662	-13.5929	-21.0445	6.80064	-22.8506	24.1199
25.1926	-5.06443	20.8809	-11.4037	-21.9912	8.62979	17.9538	15.0973	18.526	1.71904	14.3309	13.7466	21.4472	5.05253
2.22951	7.50713	6.22721	-3.42247	21.455	9.37205	22.8491	-3.77673	16.723	8.35542	-14.6453	9.78795	-5.41228	1.22106
-14.6302	5.30329	15.7787	1.54217	23.1695	7.39786	-16.0093	14.3936	-2.25485	21.7068	23.5134	19.6968	-13.0884	8.51924
-18.7857	-19.6725	-4.09603	20.4631	20.4356	7.99298	6.54428	17.6049	24.6114	-16.6542	-18.3774	-21.6267	24.1177	-21.232
0.97476	20.7406	-24.5627	19.5207	16.3212	8.35579	18.3066	18.8466	20.0064	26.3754	19.8777	22.8899	-8.21072	3.9631
20.7443	6.06202	-21.251	8.15242	21.951	7.02301	-17.9076	26.3707	14.2935	10.8849	4.233	11.1988	-21.39	23.5376
2.55145	25.9224	-8.9803	-10.1258	10.0374	24.4962	-2.38244	22.0497	11.1378	19.7697	11.5093	11.6262	13.875	18.9607
-7.73277	-7.11981	-0.143783	8.72491	-17.1014	5.82988	7.5919	29.4026	-19.3856	5.11335	14.8222	6.52638	15.4693	21.7283
11.7027	2.70076	-10.2496	-29.2572	26.3521	1.66334	19.9758	6.31004	15.9923	-1.14461	26.3504	17.3007	23.3579	2.83001
-19.7885	-21.3528	1.51642	22.031	2.23244	19.6366	27.3474	28.0866	2.30137	24.8797	18.0427	8.38922	22.1123	5.87656
-1.34088	-16.1367	-2.96732	-4	3.28942	21.4471	-9.16642	14.8697	6.70206	5.7673	0.55461	13.8476	16.7277	-15.1739
-19.2321	25.4687	12.4261	14.5688	19.6539	-2.74682	6.02103	27.3766	24.9734	2.92435	25.5618	16.4413	20.5735	1.10509
22.676	-5.75794	-26.4168	-4.37585	18.5916	24.6551	18.8063	26.1405	26.1282	14.1986	-1.78547	3.42883	-22.5778	24.6257
-0.788914	20.8502	-8.37252	-4.96565	20.9104	1.39032	22.3787	7.21554	21.1342	22.0341	-21.8543	4.58955	-25.8377	16.4555
-20.8499	-24.9771	-15.3404	4.76121	8.90959	-15.0677	14.8077	20.9699	-7.82423	19.9156	21.9485	26.0536	25.4789	25.5165
3.49677	-6.46292	-16.5561	-6.01497	12.0534	0.385142	0.644101	28.0156	9.36645	3.75253	17.7594	-27.3616	-13.7161	21.3333
-6.06206	7.95177	-3.36488	-6.74869	17.9215	10.85	26.9262	23.2456	23.1683	11.1684	-5.78557	23.6553	1.53488	17.3553
-2.02029	18.1484	-0.126683	-3.28214	-9.31206	16.7466	20.622	21.9975	12.8369	8.26862	20.797	17.0762	26.6007	-11.6237
12.3681	2.83484	10.4205	-13.6856	20.6792	-4.16109	10.6323	11.0658	8.40541	13.2787	10.0463	19.8402	20.9381	26.4376
-23.7317	22.1888	9.37289	7.55736	-2.05546	-15.4492	24.7287	21.0337	3.76038	21.2071	19.4361	26.86	14.9949	6.54152
-18.4875	-3.20898	-0.929187	-17.6703	13.6519	19.3352	25.4411	24.6149	26.7903	2.49231	21.9368	9.28291	8.15003	24.1773
6.04691	16.9747	12.9193	-1.86476	26.0307	-2.57776	19.5775	16.5547	17.2469	24.1141	-27.1214	12.2125	25.7159	21.958
17.5443	-6.66562	11.6167	23.7248	-19.3761	11.3835	9.44939	7.96922	13.3287	27.4528	18.4304	1.55545	22.512	23.0368
-7.62277	12.0483	20.8088	2.6131	26.1058	21.5551	7.89275	10.4572	-5.82223	17.7536	14.9684	-11.9352	-6.46211	-26.4173
13.6807	27.3176	-20.4332	-13.2558	6.32528	12.952	-13.613	27.9076	15.1653	23.5993	23.7068	24.9133	28.1695	23.746
-19.6239	21.4532	24.137	-14.8895	10.1239	-0.85193	22.1898	17.5702	21.1063	22.1606	26.0155	25.5546	9.15391	17.7148
-0.918728	-16.1173	-12.2167	18.6407	4.88567	4.68409	0.633321	27.174	19.5968	7.30447	-11.7983	-12.5816	24.5559	10.8997
23.8028	-4.99599	-13.8776	13.3017	28.8854	-31.2321	14.9912	26.4371	12.319	26.0623	0.671634	9.9	14.9999	24.8032
18.4023	-6.38328	-23.673	20.941	3.06738	18.1991	17.1953	20.4403	3.87046	18.7985	17.8245	22.5271	11.5648	20.079
-3.79041	15.8218	19.2845	4.18609	20.5781	23.2783	28.2427	21.9477	-13.8326	14.3957	16.6723	16.2484	23.2679	26.4636
12.9124	5.67298	-18.9404	20.0748	-24.4161	-2.67404	27.0793	3.28991	13.1487	9.34174	21.5655	20.5233	22.2653	18.4951
-25.6121	11.0348	14.8359	15.1646	-4.46408	-3.2218	24.0558	28.2626	21.8053	26.4934	14.7665	12.9614	27.9806	27.9102
-25.4454	-19.4211	-8.11012	4.90904	-2.68125	5.66296	1.52242	29.1338	1.11642	24.8943	19.5983	14.1354	25.84	-2.23944
-7.01274	-4.68718	7.78252	7.57137	26.5911	27.1227	25.0145	21.6165	-3.35186	7.78993	11.1806	7.14031	-27.6978	4.45924
-27.2396	24.6548	-16.9332	-18.49	2.60251	-20.4132	22.5825	27.9494	24.4116	15.2741	-4.62181	23.3927	29.5462	27.3071
4.77613	7.49667	16.9103	-14.2279	13.1011	31.0214	16.0819	4.18469	23.8767	10.0467	16.5192	12.2207	13.6909	21.5495
-4.23008	17.1301	6.74571	-10.6533	11.3743	9.91578	29.3835	29.0336	15.4893	15.7931	11.7975	15.3342	-24.7635	27.8644
25.3979	9.71477	-11.6464	-7.87172	28.0977	1.86817	26.7984	17.7703	21.9004	11.4388	-4.46233	18.2384	21.0024	23.5991
-3.11263	14.6177	17.7332	15.4852	16.3589	-6.35801	29.1159	19.8449	27.7121	-20.9734	22.2326	4.24758	6.36105	-17.2624
2.74073	3.5825	-21.3359	-0.572943	14.4297	-11.7153	20.0979	17.1184	16.6018	19.7246	25.5544	17.2983	16.9381	22.0785
-15.8855	-13.6518	-27.6301	-11.5938	19.8143	24.7134	13.4419	25.9997	-3.25124	10.2575	24.0826	16.4091	25.3409	-6.681
21.4338	11.5568	-8.31499	3.79746	19.1863	23.5259	24.1441	23.0618	7.99958	25.1941	-1.9374	10.3612	28.0332	28.4531
8.63522	27.213	18.9995	19.0439	13.0607	-18.6492	17.1299	-1.16726	10.2909	23.1076	18.2636	21.106	29.0942	19.8658
23.4427	13.3468	12.0627	6.84848	8.00624	5.34397	-22.4914	19.2241	19.0043	5.72042	17.4709	23.0994	12.8946	21.1701
12.6328	-4.38563	7.46009	7.75396	2.93831	-0.989944	25.1972	27.9258	25.8828	27.6801	10.8237	18.5549	20.8171	24.9227
-12.0852	-23.2068	19.9787	5.11979	10.9448	-9.59743	25.2219	20.4899	18.2305	19.0717	25.1452	25.1383	10.742	12.3764
7.96081	19.1161	-24.0972	2.63447	28.2028	14.5091	20.8672	-2.24574	15.1936	16.3362	27.6518	21.8408	30.1698	24.2369
16.8112	-6.05956	10.8391	-10.2082	29.1753	6.80379	26.5136	18.3707	0.358981	-8.53575	9.30777	8.37488	22.1893	11.4946
-15.3288	-2.76581	-8.91703	11.9925	-5.53635	31.6454	9.19634	20.0687	23.4841	23.916	4.47375	16.6181	22.8779	-24.4481
-3.2998	-11.9767	22.8798	5.71647	-19.0389	17.645	-16.8385	26.7897	-1.71564	15.0413	23.9061	23.508	28.8223	21.4529
21.7594	27.1884	3.89585	-14.6123	31.0157	15.1398	18.9698	22.4015	19.7876	26.5441	21.9115	-2.7442	26.3717	26.0465
-24.9083	-9.30575	-3.50072	-6.74905	8.84918	-5.53037	24.0414	28.5375	9.44514	17.6541	28.2338	4.7405	-14.2142	-5.84632
16.579	11.8682	-15.5498	-10.6622	31.4207	12.1719	27.8649	25.4981	17.457	25.0553	26.792	10.5877	24.5517	-28.7961
-21.0125	-7.00941	3.00746	9.29167	-29.5687	-0.767753	16.5778	2.1629	12.3157	-4.10662	27.1185	20.0755	13.3366	17.3846
10.2419	24.2889	28.4826	0.529523	29.9093	10.1077	-21.9693	26.83	-9.48578	1.0953	27.595	28.2065	6.34348	-28.1146
14.7894	7.67526	8.77823	-3.21776	7.77982	-19.6428	17.9874	6.04449	2.09818	21.4356	18.8312	2.98114	27.5832	22.9119
-29.6238	-23.836	15.7704	-9.13766	24.404	4.22079	0.49548	12.5474	15.3114	17.5235	22.3751	13.7395	29.3018	16.7331
19.98	15.5715	-7.86359	-19.2684	12.88	23.0074	3.01414	15.5737	8.06139	14.9838	16.9323	7.51857	28.5355	-11.8155
-7.9536	-22.979	-25.3574	-3.65906	17.2764	18.6645	20.8894	3.24243	-5.60015	15.6171	-9.02782	-17.9216	18.3512	-29.9891
7.16564	-13.247	-5.98672	-1.1938	5.406	14.6569	-1.44388	22.266	-10.4595	25.911	25.7579	24.2775	22.8154	27.031
-11.9228	9.70228	-18.1739	25.2857	11.2344	26.6228	30.0245	19.2695	10.3876	8.47883	0.794283	4.80578	25.4135	16.0448
-23.7172	20.8831	-28.5289	16.1033	8.88161	5.65899	24.8339	24.2509	-8.16615	19.8809	30.5046	-30.0847	16.5041	-22.8888
9.73194	-10.3348	-23.6452	-7.56854	13.1111	-6.1965	15.2757	21.1589	11.5513	-22.5877	10.0844	-3.59141	23.8602	24.8375
25.558	3.258	-29.8831	9.17124	31.0961	-7.77503	11.6292	14.38	8.74543	12.447	19.1572	12.8804	18.1137	22.6986
-27.9836	-6.77388	13.8113	-14.4005	4.02506	-8.87933	26.1028	2.4223	-4.77177	11.5575	21.1985	24.9583	9.9378	25.8685
3.68188	14.7972	-8.43846	23.7334	-23.4263	-23.0788	10.9812	25.6746	-6.92927	-3.70886	24.5934	18.8724	30.4278	-9.23821
21.6979	-16.3587	12.4092	-22.737	2.28841	11.358	20.4962	16.2408	17.7303	21.973	22.2651	7.51284	18.7249	-6.78648
23.8248	-8.0387	22.0044	-5.21664	-31.3601	20.6489	-24.852	22.8807	15.091	-4.29562	18.3294	26.3612	-15.8868	20.1009
22.8044	10.1177	-30.3693	-10.4693	17.4272	0.817501	28.2221	13.4076	18.8029	14.0571	9.34102	23.1251	-26.6761	0.795895
18.1963	8.6974	28.0523	-8.91023	-8.6829	22.8563	15.3755	21.956	14.1241	-24.9645	28.6706	28.897	26.8421	-3.1395
29.0569	-16.7902	20.6325	2.14138	12.7473	5.46878	1.14132	26.7532	-9.13356	19.4985	26.4446	13.9042	-17.1087	-29.0235
-9.65002	-13.5149	14.7419	8.57714	28.2392	27.2545	8.29851	16.8173	16.8234	16.898	24.0769	11.1487	14.0771	27.8235
21.1066	22.3463	-13.7133	12.8602	-28.7977	17.3551	17.5163	23.3542	19.9491	26.2237	23.2864	-2.14987	27.7463	20.1374
-6.91305	-9.06999	-19.8352	4.56708	11.8784	28.085	29.086	25.3358	-1.99225	24.8612	27.8409	15.8829	28.3821	9.11731
-0.646027	5.71328	-11.8834	19.6329	18.4223	-4.84564	-2.33591	21.0704	21.3514	-0.533899	19.5326	19.1479	18.3682	-0.319684
-19.756	-9.80834	21.2241	-19.0228	3.58636	16.1971	2.26912	8.43851	-8.58989	11.2009	28.1976	16.7191	21.597	17.6412
23.9343	10.378	-10.347	22.2316	7.06151	21.4985	19.5224	20.224	7.69605	-15.0666	18.7222	18.0713	26.3344	12.9437
-17.3119	-19.7161	-17.7147	-12.5419	26.4834	14.2898	29.645	18.2512	14.2175	16.1359	22.0299	-23.3519	9.5691	10.4068
7.61854	6.11701	27.3132	-7.18113	-0.69134	11.4569	24.2255	13.6344	10.7847	23.7961	17.2065	9.8667	-5.25138	24.6706
-8.69228	4.50953	18.7969	6.85826	18.8758	-9.60792	6.11528	19.3021	8.45879	20.2881	10.4812	22.6598	13.4748	22.3975
-0.640715	23.6284	18.0383	-18.4549	8.59778	-24.4959	28.0477	17.3786	17.8687	12.3414	17.5092	21.0507	30.1665	18.7126
22.0707	6.96597	-9.1152	10.436	21.1876	10.8772	20.7753	-8.99689	10.2694	15.6419	26.309	25.1004	28.9449	-21.3788
14.7361	13.3252	-18.8663	20.5761	17.1733	25.0159	-0.0509	23.3246	18.9686	-16.7837	18.4598	6.21067	28.0298	30.8412
-6.75822	-7.53325	-15.7913	13.8833	2.33105	-14.9493	-2.70943	9.39659	13.1658	4.32545	13.9997	29.7861	20.0849	-18.752
29.4338	18.8127	23.4991	21.8574	-11.8455	14.1548	12.3477	14.5379	24.7152	15.4522	20.2364	5.00233	-11.9413	21.1559
17.3681	15.8782	21.637	16.6373	-21.3737	-10.616	7.80898	6.45717	11.6847	22.996	3.95224	13.73	18.0312	24.7851
-2.37457	5.29354	-2.29072	-4.71535	-16.1008	-17.0494	-3.78926	14.9853	9.71463	25.6045	23.9055	11.0785	21.2424	23.7166
25.6473	0.98039	-7.10831	-20.6812	16.1825	26.4856	5.31579	13.9297	18.5587	13.2058	22.6654	20.0511	29.0277	20.9039
27.227	-6.86367	11.1355	-7.19247	15.2165	19.5928	8.46967	22.7799	13.5775	16.2128	-2.73864	9.895	8.07323	18.6551
6.51024	-8.75609	20.4137	7.76749	7.81318	27.44	31.1119	8.44151	21.2683	-0.542442	18.0907	25.2392	18.2642	13.4518
2.01434	24.318	6.52405	-11.0774	-2.24017	17.3414	3.70022	24.2919	3.23994	-17.4963	-14.9382	16.1307	29.408	1.8159
13.5008	-23.029	-10.1566	18.1822	-5.10028	3.38897	5.6778	21.1364	-24.3138	15.2669	5.75672	17.5237	18.0053	26.7362
0.11828	-29.6006	2.27	10.684	0.272877	-5.03575	27.096	18.1195	9.37782	8.63119	2.1838	12.1011	10.8598	21.4299
17.0637	24.7115	13.1856	3.71343	20.5259	17.7748	30.4758	12.8486	7.96272	21.3204	19.6308	28.9147	16.0276	27.7031
7.83339	-18.6101	31.1014	-20.3399	9.42361	-9.11361	8.49833	11.7925	17.9487	23.7445	-22.7797	23.626	29.0377	15.7706
27.2942	-19.7533	17.5109	-17.3084	2.49062	-21.0955	7.65717	6.71543	6.8967	11.8906	20.9216	-2.97133	26.6047	11.9228
19.3693	-12.0649	23.2455	8.44193	8.69526	16.6821	-0.882886	-17.5607	20.1715	31.6206	-7.14935	11.3465	28.1083	18.4882
-19.5832	-26.4865	-24.5704	9.85491	29.0075	-15.0433	24.3253	23.7217	7.1236	13.0381	-1.09697	8.62678	10.2344	20.0146
22.0557	-17.0986	-6.21086	18.4016	13.4417	10.5868	18.881	11.0298	10.9451	18.2088	-20.7717	19.194	23.9145	-19.4608
16.0105	23.1051	-12.041	15.5127	18.6333	-23.7885	10.493	-2.17299	5.43271	-24.3705	14.3836	5.2826	6.23063	28.4779
16.4033	20.3933	-25.6253	-6.01728	14.1867	29.3506	17.9671	2.09665	19.8766	20.926	10.6177	22.6198	25.4604	-10.7591
7.16577	16.446	14.7628	5.5415	11.1864	28.5321	9.94782	19.2462	31.0474	-8.94132	24.6664	14.8892	27.6748	-17.2418
7.71182	6.37938	10.3904	-9.82459	-1.81704	23.6522	15.3199	24.9723	17.0039	17.6209	2.60783	-6.79072	-5.29463	17.1153
-9.93953	10.0447	8.34062	0.207706	-12.9201	-6.66238	24.086	16.6579	16.108	9.09353	16.4306	25.5865	9.6933	22.3026
-23.9992	13.1787	24.3789	-23.6391	-5.96397	7.40589	13.1689	14.9869	-18.2544	12.2308	17.5928	9.01777	16.7328	26.7656
-1.54519	21.8792	22.3484	3.1252	-20.9774	-20.5643	-1.89993	19.894	13.1194	15.4467	23.0355	26.3181	26.7174	4.56726
-25.9956	19.3313	26.8368	-17.0782	-16.2146	-10.7907	8.54869	26.8798	14.3707	9.83898	20.0801	-19.6536	21.6228	14.6765
25.9247	-21.8691	-14.5668	-15.238	23.8555	-16.3409	-12.5911	25.8599	10.6531	16.9398	4.85855	24.1052	28.0013	18.2895
-20.5711	15.8729	14.3055	-8.42809	-9.81904	16.8966	28.1566	15.5892	19.3889	21.6553	6.67962	-16.0996	-3.7298	28.2773
27.8407	22.5543	19.8441	4.82551	1.2771	-5.49454	-17.1564	-3.53816	8.65692	10.8919	13.4005	16.4545	8.44382	24.8248
-9.80444	-3.01615	-12.4844	-19.9988	18.7326	9.18099	16.6026	21.7087	20.8549	23.919	22.3162	-6.36676	-0.0176836	16.2592
25.9669	17.1448	15.4576	-2.81178	-5.43293	3.23329	-4.8527	17.8768	16.9727	12.7754	19.8355	20.0946	15.1021	23.9547
-14.5537	-19.8784	-22.4876	11.6614	5.69274	-7.27241	-24.9109	25.2595	10.4355	-13.5063	-9.85475	10.1523	25.5502	3.08303
-6.8223	27.067	3.21489	-0.650486	-2.49402	-19.9815	20.0926	10.5851	-12.9649	24.5666	15.6343	21.6185	16.0669	-14.9614
10.8136	11.1302	8.23042	12.3907	4.37785	17.9451	-7.39628	0.655122	12.4952	17.6758	10.8174	-25.4613	23.225	27.6725
-11.1046	20.7299	21.7645	-1.29148	22.6076	-1.78744	17.556	6.31968	6.3547	9.47671	23.6131	11.6371	27.7448	7.24094
12.3669	-4.80967	24.1792	-4.63	18.4821	-4.04588	29.7982	7.85673	14.1519	18.9667	16.2116	22.1994	17.4203	0.325452
-26.9148	-9.4591	-25.8665	-2.664	25.8184	6.17742	-0.715994	15.0474	11.2686	12.8989	20.5265	24.4975	4.87845	22.2728
-17.0623	23.5276	-19.4473	10.5168	3.77775	-14.3951	19.0235	24.2432	11.9565	26.1103	24.2925	-29.6403	8.17882	3.41752
3.03518	13.0729	28.7973	7.31235	14.0939	-0.381068	11.6439	-0.663834	18.3969	14.354	18.9882	28.079	4.56407	17.6253
19.3022	9.89775	9.32515	13.7328	-4.24178	24.5123	10.7394	22.0644	1.75006	22.1328	26.4216	26.874	22.0917	-11.4908
0.522644	-19.2354	7.39376	-5.92957	-1.38278	-7.02331	21.1971	2.20512	17.3308	17.6398	12.1099	11.1392	26.4456	20.0198
26.0116	-0.0713429	-10.5948	3.96882	6.87258	14.5749	-3.95301	6.5798	12.9418	22.8837	-24.7557	29.0448	13.4495	21.2449
-23.0622	-21.285	26.9029	4.5851	-6.61084	25.2262	28.782	23.2437	9.14073	19.9413	24.9399	-1.6674	18.9076	24.3957
0.593606	18.5809	25.5964	2.50767	-5.54383	16.134	27.464	5.85212	-12.531	19.5843	5.05665	16.031	10.3521	23.2614
21.4622	12.0715	3.51758	24.6778	-24.3788	-12.6543	0.753545	20.6842	0.606126	12.4179	23.1524	12.5052	9.88573	3.58241
15.8944	-11.2021	5.981	20.6948	6.86176	19.8164	-8.28712	18.8589	16.8454	27.0995	18.2615	19.0114	3.26076	25.8117
26.9568	-18.3312	28.3254	16.8295	2.54206	3.85124	6.3658	27.2653	16.065	22.9357	23.7457	25.2409	20.0906	-20.3872
13.661	-11.767	-7.71683	19.7523	20.0035	-22.5772	-6.06387	21.5542	-7.79485	7.92961	-14.8987	11.7086	-2.39556	21.4608
-20.1618	27.222	7.93676	22.3876	16.8046	12.2405	25.9812	25.0928	7.13692	16.6684	0.606067	24.7208	18.1705	17.4792
-5.41588	0.566324	-17.6173	-6.97047	10.7521	10.3153	21.7983	15.6297	19.9054	20.7397	14.3072	13.3491	7.39248	22.0307
-18.6514	18.2777	9.88637	0.206534	21.7816	-1.53411	17.7783	11.7979	-24.9307	21.3717	4.91118	9.22519	16.7994	-16.8748
9.49305	-18.8438	13.9886	22.1979	-2.66656	22.6341	9.18699	8.61489	10.9732	19.2071	5.90572	18.584	21.5636	-10.3598
-10.0378	22.1965	29.9004	18.5613	23.0466	-19.4338	22.8615	-11.6015	6.60651	25.6024	4.30709	9.90132	11.1244	24.0658
21.3483	19.6276	-31.2361	-20.1533	-3.45505	8.22243	19.9681	13.7211	22.3307	9.42213	24.0943	19.9351	23.738	19.6945
-3.26985	16.8102	5.85703	-0.920822	-1.17157	-25.4826	14.8411	2.95132	18.7892	13.2752	7.15309	27.4927	16.9692	1.39255
-13.3654	-6.39921	0.405112	2.08999	13.0919	17.5263	26.7662	25.429	-13.4921	19.1056	12.8465	18.1052	14.4178	-10.4149
10.4801	20.7432	-11.2308	23.7155	12.082	3.09306	24.1194	16.6982	-16.1258	11.5755	17.7197	-4.99782	-22.0139	16.1878
1.32309	-18.4503	-28.9181	12.42	25.0989	19.1022	-2.14282	7.50586	19.1559	10.9133	15.1729	16.2752	6.56236	1.01473
23.6057	11.878	-1.91736	-5.75356	7.42283	-4.58819	4.29465	26.8633	7.5183	8.77723	22.5296	23.0085	-1.65998	20.6257
10.999	23.8162	29.2517	-6.60659	-7.03536	23.508	-7.48534	22.2809	18.9024	24.0058	-7.16447	19.9953	10.1351	12.122
10.2785	16.9274	-0.541257	6.19753	-6.04665	-17.3584	5.14873	24.294	19.87	22.442	-2.76034	-26.2258	25.0299	10.3289
-12.6429	7.95149	18.2445	27.9275	-3.53055	16.7071	-6.38535	0.97334	12.3511	-25.0159	13.7642	17.4841	-2.98261	17.4047
20.7909	-9.55565	14.8353	-21.1217	-8.50887	5.45452	10.3836	9.30747	21.1296	5.41426	-3.96636	15.2068	-4.50728	9.60738
8.42934	3.20963	26.7611	-0.890189	13.1118	24.7397	6.69236	22.7989	20.2502	8.14036	25.0068	25.5996	14.5161	-1.41934
-22.0324	-5.45457	-25.7371	-3.14324	12.2267	6.39621	11.8463	14.3105	-9.23109	25.0414	17.2309	23.7686	19.1634	19.7674
5.50424	-3.32357	-22.2636	-17.8986	11.4507	0.824654	28.6071	15.5523	21.5114	22.6068	13.2027	5.92786	15.8971	16.6613
-0.984833	-10.18	15.2251	8.37195	22.3265	-9.95772	-7.60608	16.9819	22.0719	26.627	5.39764	10.6721	17.9536	8.77983
-13.9625	-7.03132	8.18594	11.5428	4.79998	2.90554	16.4507	12.1792	15.1527	20.5929	22.5942	9.19922	-9.51162	-17.7844
-0.956942	-8.2074	23.7935	9.24877	-4.08509	-6.75309	28.0668	13.6988	-7.66576	-5.73251	22.0213	-12.0029	20.6591	6.22692
13.9228	21.6322	17.9123	16.6347	-5.07988	17.8807	-1.21946	28.6999	19.2924	26.375	22.6537	11.7309	16.0768	12.7144
15.7814	18.4229	-2.23245	-0.0515716	1.95082	-15.1985	-27.1198	11.0949	12.517	-0.99289	16.0212	12.4162	18.5099	-9.81921
-0.189711	-9.60675	-29.7723	18.4528	-7.15427	-0.58961	6.95798	4.25786	-14.2597	17.608	-2.91855	3.87261	8.11181	23.4075
3.37337	29.4457	27.5268	-1.54486	8.02855	23.4432	8.014	8.17966	13.6995	23.4523	16.107	23.8865	15.8994	-18.5768
-22.9894	-16.9496	-9.29783	5.32294	-0.608929	0.214753	11.0417	24.9398	13.2205	6.11321	20.8342	22.6453	23.2124	8.74104
-5.12563	30.7788	12.7288	10.2685	7.29019	11.1348	-6.26839	14.4103	-4.70026	27.1141	19.0773	-9.18039	25.478	20.4599
-15.8872	17.7109	17.5099	-4.34772	25.1948	8.94593	25.2591	10.0866	-13.7426	-1.02749	-13.8631	-18.1663	6.79535	13.0895
-20.6601	-12.5811	-21.6681	-22.8086	2.11229	-12.9524	15.2566	14.7704	11.4012	16.3196	14.8026	25.4639	19.2294	-12.5833
23.426	15.2495	8.88396	6.16485	-9.83277	-1.58491	21.0328	3.33328	5.42969	20.1711	19.6095	20.2467	20.1471	24.4436
-11.6245	-21.6938	-8.52606	9.66258	-11.4846	26.8641	-2.51748	8.16007	9.64819	21.3296	20.034	11.8626	22.3392	-12.1599
-3.83887	-10.2932	13.2077	-8.33824	19.4471	7.25659	4.258	17.2248	19.5043	24.6395	22.8725	21.4443	1.18714	16.8283
-17.5444	22.5752	-1.47552	21.3074	5.5554	4.85762	-0.964746	19.351	25.0116	22.1545	20.8175	12.4231	10.5912	-0.522921
-1.25647	21.237	16.9822	1.24513	11.5662	9.9328	-10.0129	26.4285	14.6399	0.72842	15.8141	25.7482	10.5262	18.2904
-18.5087	-24.2189	25.7878	8.61784	9.63215	12.6543	23.3878	18.377	12.3892	28.2192	-8.662	-25.552	15.0477	15.6487
-21.5923	-7.95217	-0.295253	24.0601	-6.34278	14.04	-13.5836	25.4947	16.4154	10.0783	7.95217	11.2129	19.2002	2.168
-2.95256	27.7403	-4.48475	-7.17187	16.3333	17.5496	25.9435	7.31971	-7.12725	-2.94701	-2.12929	5.65933	-16.2514	14.2836
9.79379	12.6578	22.3663	-16.6585	17.5143	-17.6421	24.7045	15.7699	13.9676	26.1082	16.6673	24.7709	18.2836	0.421044
7.58571	-12.0247	-13.2403	-9.53794	-22.3833	10.5981	-12.2085	-10.2855	-13.5603	20.3871	4.18125	4.80517	21.3513	20.5396
-20.8582	-28.0949	13.6039	-7.6966	3.89753	-6.89267	-0.164864	-1.44925	18.8257	14.3445	26.5923	23.9847	24.6258	19.7731
14.8843	20.9512	10.0654	-11.9934	-2.09034	3.52663	-2.52125	8.10487	25.5633	27.0623	25.7438	19.5613	17.038	21.292
3.24066	11.8074	-25.371	26.5693	-21.6045	9.45383	6.62949	0.153388	3.94263	22.3314	14.4128	12.95	20.5821	7.81434
16.1915	24.6104	7.45439	19.3823	20.5405	-3.88383	-4.00072	2.53679	7.16709	8.91185	-18.9113	16.628	24.0245	17.5388
-0.290322	16.6377	11.6043	16.1631	-4.29972	-8.54534	8.41102	2.3973	1.0898	16.8695	0.518069	16.5607	23.6207	25.1265
-7.39942	13.8089	0.327425	-5.98264	10.944	-14.0089	0.954103	-8.75662	11.0332	21.2271	7.64099	20.0047	13.1066	15.0831
10.5456	1.87763	8.91964	-2.05048	1.42347	11.5218	21.556	-17.6159	17.1062	25.3483	27.4902	-3.61887	5.60819	21.5884
3.05826	16.0472	24.6626	-2.93879	1.99808	13.5016	-9.26345	-10.5254	5.371	23.1204	10.1031	23.0122	-8.72829	24.0838
-6.10288	-13.707	26.0544	5.60618	7.29336	21.651	5.05827	-6.34158	9.31919	26.904	-27.9564	15.5098	10.6314	-8.59196
1.68982	26.832	-5.17177	-10.9524	23.195	-10.4776	-5.93183	3.5578	5.95351	6.69361	-18.9463	18.1653	12.8378	22.1912
-7.79917	-20.3682	5.79305	6.67542	-9.91483	24.8437	5.85054	-15.1409	-1.9185	8.29419	-4.84593	20.5255	13.9473	11.864
-2.91857	17.0829	3.46223	20.2245	21.0664	-16.7738	20.1713	4.61039	15.8301	24.7178	28.5972	7.37343	-7.90865	1.2641
6.7181	23.153	23.1553	-13.4261	18.9181	8.38865	2.39736	19.3565	28.0618	21.1636	24.9633	13.5135	11.3277	9.72965
4.41472	-17.3246	26.8705	3.78757	13.0532	-18.0848	16.828	-16.5231	10.3053	1.97566	-18.1437	6.25011	26.4705	21.0355
0.768267	7.13948	9.49313	5.22405	23.5529	25.4231	-10.2457	1.76513	8.29017	23.4707	-15.9886	19.6719	-0.269933	18.1552
12.9997	-7.88028	22.4577	14.9871	4.27976	-17.0182	14.354	13.2021	27.1956	15.9995	18.9739	23.6453	5.66748	9.84873
-4.72644	21.0808	-12.7347	11.4107	24.1697	0.28346	22.0087	-13.1275	-0.779409	17.5073	13.0692	3.04845	23.025	25.8763
-26.7453	-10.4327	16.3611	10.7378	16.1069	-0.176005	23.9082	-16.8003	2.41606	-21.6298	6.38213	-25.9819	11.7524	-1.56076
-25.6149	24.2832	-3.57657	5.71446	14.8786	7.57957	12.2672	-18.2387	20.0171	22.1271	25.17	6.5637	5.27516	8.81624
24.0562	-14.8603	-23.5181	-5.24751	18.6641	3.83184	-6.44629	25.7793	-7.02456	25.2619	27.9758	17.1788	-14.277	-6.67133
8.97222	25.9277	17.2214	-6.16683	-6.1206	-4.61236	7.88071	9.0501	12.2531	12.6551	-10.2237	27.6152	15.3864	22.111
25.8977	14.3642	23.8804	7.44995	-21.7394	-20.2654	-4.58853	20.082	-2.00797	9.06588	-8.43608	-2.62069	26.7335	-3.49342
21.6818	9.74432	22.7045	-2.0106	7.68166	-20.704	25.4133	-26.1813	16.5067	7.22304	16.261	18.1141	16.4239	24.2556
12.2233	-25.6227	9.1379	-16.3595	15.9577	15.9011	19.4548	-22.0486	17.9703	17.9112	25.7973	-1.40652	19.5242	14.0699
5.67961	28.829	20.5887	-20.3401	21.8061	14.1818	10.4034	1.11085	-11.7892	26.2261	17.5782	-3.81153	8.15261	10.8071
6.41609	19.5281	-5.30695	-6.82222	12.673	-5.2498	8.41884	25.9489	8.93583	21.6759	27.2799	25.7584	21.4898	-5.22516
10.2487	12.6776	4.78667	10.3945	10.9409	10.9141	6.33277	15.0007	7.79057	19.8746	-8.43001	9.53512	-6.26641	20.827
-7.74677	22.1638	3.82272	-17.0524	-6.34585	-18.9015	20.1298	11.3741	-2.56346	23.9701	23.9197	9.54331	14.1585	18.2458
-6.57147	-6.58255	7.55442	3.85732	24.1958	-17.6312	22.2588	20.3216	9.56339	3.2762	3.98361	-3.33564	18.1809	10.3398
-14.5555	-18.3304	-22.7355	-6.47515	-14.1827	12.3813	10.5955	14.8869	17.1696	-6.14172	13.5631	-6.24588	20.1047	12.6672
21.7993	11.5417	-12.9546	-10.1394	-3.58344	20.7583	9.30944	-10.1109	4.33429	-0.304928	-17.9729	24.4614	19.4611	3.68494
-13.6561	16.6471	11.7746	-5.66699	10.4061	4.52612	8.09404	24.7608	24.9511	-10.9287	3.57191	10.6337	28.7971	14.8247
-26.1779	-27.732	13.5743	17.3402	-8.10403	-8.40702	3.78988	10.449	9.04902	16.6092	-22.5944	-17.8418	11.2709	25.3771
-11.119	8.17263	-17.9152	0.841405	7.38015	-23.7695	-11.0272	21.8953	25.7406	20.1205	-0.422876	14.0207	-30.224	17.5715
22.7082	17.6612	25.2872	11.6396	-2.32319	5.34642	-4.02936	3.5402	9.72483	8.51032	27.9126	4.71567	25.5087	22.6794
-28.5518	19.574	1.70032	-8.86638	5.10149	-9.90112	9.72445	25.9422	5.86079	0.684327	25.1536	22.7387	17.654	-8.30305
-5.52827	-19.66	-15.6934	22.1472	-22.2126	-1.7238	-13.5286	-8.07867	3.99093	17.0959	20.7912	0.600581	18.9149	5.70325
-27.9398	15.0704	19.3167	13.0994	5.90309	10.7394	10.0804	2.11091	14.1057	19.908	26.6919	1.72605	18.5141	2.06067
-8.72081	17.2699	17.1135	24.574	-1.1263	20.2876	-14.7108	-1.30692	6.63967	10.153	13.1794	12.2517	27.4156	-3.24481
19.3237	-7.71579	15.7881	-11.0164	16.1089	6.07827	-17.0344	24.7684	-15.5585	-6.04082	26.0663	19.0122	24.2819	-9.17347
-1.05517	-5.34037	5.3915	-21.0618	6.19259	-9.62254	12.2072	6.47693	-17.2825	22.897	2.38372	22.0292	26.3868	-8.76462
4.24067	18.2822	-24.914	15.3345	-9.40109	-0.973217	22.1749	26.9126	12.0468	-9.65984	5.23377	-1.75197	22.2198	27.5184
1.99662	28.9868	7.97908	5.6912	7.41025	14.0184	4.09953	13.551	-7.37279	4.05058	19.6018	7.42141	11.4996	23.8508
12.4067	18.5713	-0.794318	18.2557	8.86165	5.84209	18.9733	22.8593	7.57734	-6.32744	14.8876	24.0434	28.9549	-1.83608
7.28257	25.0756	-22.31	-0.0321796	19.1558	-9.3636	20.3054	28.1743	11.3704	3.7477	23.6507	18.0089	-4.14447	20.7794
5.04734	22.0891	10.4605	-4.20609	-8.31971	0.563265	25.6593	9.04117	15.5129	-11.6297	12.6487	20.0456	-5.36512	14.7238
21.7884	16.3823	-14.8484	8.97939	15.4961	19.0017	23.0925	6.40452	0.607525	-0.697949	29.6674	-0.651401	16.1162	21.446
12.8885	21.0077	19.7931	14.2608	18.2522	11.5864	3.03281	-23.5961	17.3254	-11.7865	22.2092	16.6362	22.7811	20.2285
20.553	-24.2342	-16.4087	-13.1805	5.87317	-12.1592	13.6952	18.5545	-0.674611	-1.19191	-22.5388	17.657	16.8781	11.4117
17.6385	22.9181	24.452	-2.06868	-8.98871	2.05943	-2.28097	-25.4555	3.55044	-22.5608	24.2258	9.08652	21.0304	12.6274
-28.6089	10.7511	14.9864	22.3945	-10.9737	23.5506	5.99372	-1.91845	4.423	-3.50558	16.9275	1.12923	-21.0275	26.4543
26.3977	5.26821	25.9642	-6.7253	23.5954	-5.85227	-15.2456	-10.0268	5.49041	9.54523	12.1679	14.9245	25.241	-25.1449
-4.05804	2.33879	11.3682	-10.7571	12.8793	2.86693	7.2521	18.7578	-0.76817	16.9128	25.3085	-7.19774	0.0615171	14.3581
2.44246	-23.1435	16.8204	17.0188	-14.1316	20.9381	12.6074	-3.48828	15.9805	-9.49449	28.5329	9.48043	29.6184	25.3163
-18.1666	27.9716	23.1389	19.4979	17.1761	23.0462	8.73042	24.3809	-4.89327	-8.34408	21.5014	-9.56685	14.1954	25.9619
9.90641	9.09013	-7.79162	11.2501	-10.0407	7.76774	5.47077	25.6767	-0.515831	6.46925	23.2699	5.70898	9.9339	18.3509
23.2952	7.79826	12.8959	-3.79317	2.9449	16.3918	-3.12964	27.9653	-2.32007	17.3912	25.7883	-6.62097	23.3031	-6.25834
-5.03693	3.41557	-20.8511	22.7265	9.13713	13.9425	-24.5914	-27.0352	14.2758	-7.77664	19.7321	10.7311	20.6578	22.1849
-30.7228	11.5	16.4188	10.1908	25.3609	12.2789	15.197	18.509	13.6159	16.6678	18.3458	12.6202	26.5265	24.3661
28.9614	6.76339	-7.65025	1.57497	-7.72684	24.5096	-12.9699	26.465	15.109	-6.04953	30.6024	11.5188	2.43713	28.3613
-17.231	-11.6083	25.0072	21.3039	-11.5092	18.3762	18.067	-12.121	6.05601	22.8358	16.7541	10.5373	14.388	-3.68388
16.1384	20.2529	-0.749611	19.1355	21.6394	-0.680072	14.332	22.5106	16.7383	27.0291	-5.40668	-4.68432	15.1329	10.6767
17.6987	-3.48667	-3.41839	12.437	5.4677	-14.1783	-13.6925	-19.5279	16.1275	-10.7119	23.8583	11.5286	23.851	-5.0642
-14.868	13.3638	4.14972	-10.4723	-2.54205	-6.04871	-15.0659	19.7023	-10.8291	21.3058	-29.8027	24.0976	21.3754	1.94692
-30.0527	-10.1198	-23.276	-0.0445122	10.7984	-12.2252	-7.35129	2.00988	14.8884	11.2868	27.5558	13.6728	-4.50478	18.7987
-11.5966	-21.3914	-1.47108	9.19747	-4.9706	22.5009	20.2088	18.1536	5.64017	23.8396	0.822296	13.1302	18.8287	21.6407
-14.0006	-4.6485	-3.16239	-5.15861	12.8361	21.5775	-16.1711	-24.1642	-12.3413	-24.3509	-24.6616	23.7743	13.1886	11.7374
21.8366	20.3194	-18.8148	24.2091	13.74	20.1205	-0.658036	18.8373	3.63224	1.83234	22.2424	25.2326	-26.1599	9.71257
3.97442	27.8391	15.2105	15.9716	17.6479	16.7652	3.19379	23.9774	-3.03254	25.3146	7.72697	19.7731	13.7458	27.8729
-29.687	18.6597	10.6825	16.8007	-3.39348	8.76391	11.0612	12.4473	-20.3071	27.7784	19.8093	6.793	22.3559	20.2353
-24.895	16.4142	-12.0693	14.0837	-12.5875	4.10015	21.7621	-14.7249	5.20231	-27.7405	8.40184	20.6316	-3.49868	13.4658
30.7368	23.7894	-9.0381	-2.11485	10.1307	3.58645	25.1865	30.3359	-23.6172	11.5274	10.8759	24.4071	16.9532	-30.4924
-19.4505	-9.43169	-8.44671	5.57553	24.3486	5.99369	5.0297	-5.15702	-5.55882	10.644	3.44411	2.51114	29.3303	-13.7087
11.2875	-15.9866	5.14277	-1.32917	17.2204	10.5303	21.3647	29.2123	-17.9584	27.3159	26.2265	8.98981	20.137	22.4879
21.1467	25.0026	-7.63587	25.2994	0.285034	-9.82964	19.4472	20.081	18.6677	15.7868	21.7057	22.8087	13.35	19.715
-30.3977	-8.41902	-13.8802	-0.565838	2.9018	18.3732	8.11934	25.6566	10.9966	28.1115	28.4091	9.62263	8.28833	16.6783
6.66521	-7.24693	-6.39841	-3.40498	-2.61342	22.8431	9.30104	27.0292	23.3591	7.25011	-4.11442	20.7177	21.868	23.1293
-0.0372393	9.95744	-16.0349	8.19805	18.9875	19.3604	21.203	16.6745	10.3443	-2.96714	17.3489	11.8837	2.95298	7.19536
14.4487	-11.6167	-16.9976	-10.1313	0.636366	-25.2859	5.44634	-28.633	11.5015	21.426	6.80556	7.40191	-31.8435	25.2431
-1.90215	7.46495	-0.493341	-6.13178	-10.6957	5.21935	12.6894	14.4593	12.2515	-25.358	27.7517	24.5662	26.302	28.93
-3.0775	17.8119	-11.4893	-10.6796	-25.6745	23.6813	24.4061	28.0963	25.299	12.6533	24.3241	-25.8366	21.3392	2.8931
-18.8329	-4.01059	5.1117	-8.21072	22.6513	25.6681	17.0928	27.5945	17.9062	10.7116	26.332	16.9416	-7.0261	-12.1761
-20.7541	-18.5158	-11.7066	9.96745	-5.14485	20.2545	19.0832	-13.3886	23.0696	24.4598	19.1316	-15.5122	12.2617	25.5886
-26.3492	20.6233	-13.5117	-2.55964	8.97474	13.2144	-6.63638	-32.3382	20.7854	-11.6751	23.1272	15.9738	-2.46703	17.3509
-10.5624	-14.9775	-19.7992	26.0738	-16.6432	-1.65529	1.85581	30.2605	-14.8216	27.352	18.5903	3.88072	16.2861	23.7065
-23.2376	-22.3277	-21.1303	20.8272	22.8697	12.234	14.7135	29.1951	13.0188	-8.34272	29.7767	23.9914	18.6137	10.572
18.9055	8.86973	6.21509	7.35117	-28.2438	4.99955	10.6077	-9.91195	-5.6244	-22.7994	-31.876	20.412	10.4588	24.3556
-12.2856	6.96948	-19.1976	6.70675	-3.55314	20.8384	7.88697	26.4071	-21.8968	14.0459	-25.9629	25.0683	1.04574	29.8084
15.6412	22.3131	23.8081	-20.377	24.8378	-11.1674	27.1618	4.89326	-0.81556	24.4875	13.3972	22.9531	13.6425	12.7793
7.93687	-1.28497	7.70717	9.4862	23.1543	18.8159	17.7485	25.2892	26.4664	28.9611	23.4459	24.6373	28.0875	18.8068
-0.383093	-10.7466	-3.47154	2.29004	16.2978	-27.3752	-6.14694	-20.1872	23.6799	29.5217	16.6243	9.87436	11.4346	12.1469
10.8359	16.4188	-0.387258	9.0966	3.42273	7.68766	14.25	12.4183	4.57018	27.7316	-19.9883	25.636	25.7724	15.9162
-11.4838	-3.00984	0.100419	0.42606	19.9805	11.7382	9.78433	11.0672	25.368	-29.0168	14.9104	13.5942	22.0315	9.45108
-21.1124	-0.141428	13.0556	-20.9402	-17.6052	26.6222	18.5046	-25.6582	12.0979	25.3788	-24.9854	22.9313	17.1593	-22.5608
25.5886	10.7692	19.4426	16.8726	0.0724992	14.0486	24.714	19.6319	12.8152	-15.4947	29.115	16.5442	-23.0122	21.1398
23.9588	-5.27269	4.42909	20.6675	-3.88121	5.69307	-1.63027	24.7096	-0.249284	16.0329	13.0842	23.5863	24.8819	14.8567
-8.66509	-8.27157	9.8274	0.488746	18.4941	0.975423	5.02033	29.3204	4.67809	27.8327	24.5748	19.1813	16.7148	20.2828
-3.77163	-13.9722	17.7253	24.2746	10.3665	19.6755	-0.347393	25.2548	20.3625	26.528	22.2305	25.0898	20.0474	22.6469
4.3673	5.46185	25.1421	3.8508	-6.11443	9.8444	13.5721	-30.2504	14.407	13.2072	23.3737	-5.23708	-9.97232	17.4698
9.46869	-19.82	-0.840265	-5.49549	-12.4997	19.0125	27.3618	7.84197	27.0463	24.2209	-14.5505	9.22911	21.2858	29.1233
12.9601	20.593	-3.01004	15.7761	27.3149	-3.22352	14.3699	-23.1119	-23.2254	-7.28632	21.2587	1.06368	14.0825	2.90779
-26.04	23.4898	8.18193	-20.4076	4.22658	8.30338	12.8453	-10.3202	20.8477	23.1508	17.5504	5.4456	14.6082	-30.2814
4.92393	17.7964	11.7446	-2.85845	24.3963	2.79858	-8.53524	18.9725	24.7414	-12.8747	7.69455	26.3879	16.236	-16.5413
-18.1341	12.3085	-24.9899	10.7715	21.0714	25.8372	26.7612	-13.2018	23.5187	24.2565	19.3673	21.2229	26.0132	28.3561
-8.50985	0.529621	13.8595	-9.05175	-4.36555	21.1528	20.8896	8.34294	15.4925	23.1076	18.5667	25.9534	-29.9291	30.0644
-28.8638	9.22022	-1.93692	11.4724	-1.73227	-5.68946	25.9429	2.14084	5.72462	17.368	10.6346	15.5984	12.7821	20.3842
-24.1072	14.9543	-8.69926	19.4785	17.4667	10.4332	9.30613	23.6512	-9.47999	13.8134	10.0479	28.2663	22.1756	11.1837
19.0875	-24.7961	20.4759	-10.1946	5.72747	11.2684	15.5642	-7.84738	27.9466	27.6007	26.126	18.5928	27.7855	5.93279
-10.5344	11.3836	19.2329	-19.914	25.843	-14.4658	28.884	27.7664	-27.9395	27.5655	25.1782	14.032	26.9619	-11.7154
5.39427	-13.5136	-7.23749	2.62547	-6.79574	-6.6082	3.49841	6.77906	10.4484	30.7732	15.8932	-2.91411	17.6177	27.5892
-15.2956	22.3374	8.78036	-0.784348	-3.11266	13.007	-3.28489	26.7371	8.13294	21.1676	25.4742	12.7291	5.22301	20.9934
-1.48552	-3.18611	21.4801	17.6217	7.86345	-10.1456	21.8592	-21.6809	24.8069	19.7152	13.2868	-13.5707	3.00738	24.3845
22.4204	16.7982	-26.5243	14.7009	-3.69928	17.0038	11.1725	16.7041	-29.3584	18.3798	-28.923	21.0681	18.8494	-31.5299
-16.4251	22.0122	23.9561	24.9075	-8.92223	8.04955	16.5992	24.714	-6.84255	24.051	-28.5327	23.4213	3.64825	23.8565
3.09875	-6.48745	-12.7091	7.5407	0.42783	-5.87693	-4.94559	20.2514	20.6882	-26.0786	23.3952	-4.88927	-11.7987	19.1653
-26.0745	20.2326	2.07766	-1.32815	-29.9535	17.828	29.1233	8.65322	17.7718	29.8086	24.2672	18.2719	25.3366	17.2884
-25.4	21.0787	15.2203	11.6782	22.3322	-21.6084	23.6792	25.3406	12.1573	5.35194	11.6048	14.9987	10.2682	27.7196
-18.4925	20.1078	-13.9823	25.8469	8.709	-2.58363	1.90852	10.1295	23.7945	-31.7542	19.4023	10.4348	19.5111	26.5495
15.0501	16.91	9.88989	8.56762	26.5635	-20.291	12.5756	4.03192	22.6832	-22.6172	23.0887	8.07267	15.7646	23.4886
19.9776	8.7706	-18.7913	19.4033	24.5214	28.3334	19.8638	6.77115	20.6567	-19.2396	9.03264	19.9862	-6.9349	20.8771
-6.93162	-3.07921	22.2822	13.8198	21.6827	-0.355535	10.4124	-5.9984	18.8823	-17.1816	8.0558	-11.6607	23.7638	27.4482
-13.686	22.4271	-9.29463	2.71351	26.0684	11.1624	21.1897	0.601072	21.6939	28.8406	26.0534	30.08	9.94323	23.7095
21.6371	-5.1047	11.04	0.905496	4.84047	22.4535	5.90903	0.239938	25.4289	0.379582	17.1561	8.67995	-1.794	-3.51056
-0.275684	2.03816	-1.95589	15.8515	16.7984	13.8181	5.47891	20.1376	16.6768	22.7596	3.54908	21.1091	16.8379	-30.545
-9.73875	-6.76222	-12.2718	7.89932	11.6728	-17.6064	26.4743	25.8601	-12.0268	11.2293	20.5946	12.3835	12.154	22.6328
-11.2241	11.6914	-15.0361	11.7054	19.0964	21.0346	7.07786	8.94398	-27.4864	24.6389	13.7681	26.8828	22.3505	17.5797
16.3796	-1.71516	23.5778	-7.28434	-1.3224	7.51827	29.7856	4.15621	-5.38635	30.7885	24.8477	28.9844	-14.2322	14.0329
-16.3828	20.9246	26.217	13.4577	-2.73802	23.8821	4.94264	22.2696	19.9496	-30.8078	10.4548	7.99345	5.38116	24.4218
-22.5861	10.4178	8.51318	9.93163	20.4883	9.58357	3.87827	-12.8898	7.51646	28.3214	6.62027	6.67477	-19.7838	16.0226
-14.2859	5.35405	-2.79853	6.19809	-7.6469	26.0146	-2.62826	-26.7602	30.1658	19.951	12.9499	13.4689	12.8333	26.0524
13.4344	22.1878	21.9564	-2.62101	-20.2483	1.54706	8.5425	23.5393	23.959	17.0088	24.0503	21.5048	10.7182	11.954
8.93104	10.234	-16.2968	3.81922	15.3091	-9.01653	17.5025	-1.70101	17.7494	0.146089	20.3622	20.9756	0.578087	21.974
15.4381	-6.4086	-20.6261	-8.5412	22.8722	11.7236	-1.97124	-7.86465	23.0995	23.9013	26.6932	-25.4753	18.1749	3.65717
-21.5335	4.48817	2.88737	23.2327	18.1874	-2.8081	22.2643	-2.75033	-11.8428	24.3975	-19.0029	29.7812	25.2943	28.6619
-0.908905	12.6554	-7.30829	-0.837995	-27.9833	-11.1218	28.3931	20.3613	16.1636	5.01117	-5.05932	19.6637	25.8458	-12.5467
-5.34904	-0.929654	7.27995	8.2658	4.16501	16.5717	15.0253	26.6116	22.9147	20.8466	-28.5654	14.0444	16.0139	29.2018
7.19986	-3.6588	-8.17202	13.5335	-4.56082	19.5238	24.405	-21.521	10.9796	12.3714	23.3726	18.4304	12.987	25.242
10.4056	10.7957	-14.3163	27.8425	-5.62969	14.0685	8.46449	4.89496	29.397	27.8243	4.11649	-6.82334	18.6625	13.4048
6.69656	-6.58501	20.2778	15.9179	-3.35177	27.3013	12.2848	11.4003	19.8528	16.8576	-12.4108	11.168	22.8905	20.3449
5.18247	21.6675	-21.7739	-6.75845	-1.51315	-18.4522	2.03312	2.54459	-31.3597	20.4311	22.5875	-7.58376	10.0224	21.8205
1.17573	16.7668	-22.9746	21.1645	23.9268	22.5903	22.1264	-1.10689	24.1604	17.7079	0.956258	4.77159	11.318	16.2739
-3.13639	22.6096	-4.84445	18.5038	9.37117	-20.0742	20.1617	15.1459	-3.96122	12.6789	20.9323	-0.198837	5.73466	1.39402
-17.7708	5.91074	-6.09327	-7.39997	-2.05943	-6.38799	10.6254	-0.0967288	14.1026	27.6315	15.6418	28.8127	-10.4082	13.8032
-6.40557	2.55257	27.3089	4.18826	25.903	19.2513	23.5695	23.3274	-3.45309	21.2562	19.042	10.3385	21.0379	20.0105
8.08144	-10.0919	3.15733	4.39897	-8.96917	-10.3239	5.90439	10.1927	8.46312	19.9397	-29.0147	26.2997	15.7274	25.2692
3.69429	26.7237	11.71	-11.3346	16.2476	24.1526	15.9696	4.90598	-13.6922	24.6856	23.9119	20.4642	4.62854	24.0649
-0.24256	-0.243275	19.5285	2.8573	14.0881	9.34031	16.1237	18.2006	-7.16638	-7.68893	25.2502	11.2872	25.8246	8.79608
-1.50668	9.85755	22.2224	18.3211	-28.9846	24.963	26.4351	4.2777	12.1756	23.8407	13.9443	27.5191	21.2306	17.6677
8.51597	-2.02051	5.21744	23.0599	-0.319034	4.82971	17.8937	-2.15376	2.55583	23.0033	23.4176	6.95056	18.2626	19.4642
5.9164	16.1015	-23.0336	12.9818	29.8575	4.21389	-8.46636	13.1087	21.9579	18.0659	0.975455	31.4079	24.8903	-28.1532
16.5144	18.3809	-25.9266	7.98909	-1.75756	-12.6882	15.538	17.4279	-6.5532	21.7417	10.61	28.2974	20.653	12.912
17.8235	9.11542	-18.6449	-4.52567	22.4162	-8.86226	31.2297	6.67272	-18.8965	29.2974	2.53037	29.9305	23.1888	11.9183
7.06268	-27.149	-13.205	5.67085	10.7382	16.8799	4.77379	-2.34865	29.4028	11.6327	8.35439	13.9057	13.8952	27.6317
-9.26108	4.85976	16.9921	17.5727	-3.16126	13.3317	-28.8767	-11.4086	25.1509	24.9967	-0.939044	-12.881	9.03691	23.3318
-20.3716	16.991	10.006	-19.0815	-22.8658	1.77652	17.7726	-1.75588	16.4944	6.56781	1.87455	-7.47739	8.0575	17.2341
-12.2034	7.74718	27.9347	20.0223	-1.47543	6.91029	25.4227	-8.8866	20.6455	24.4307	12.6671	25.1007	-15.5299	7.63748
5.47296	15.0656	-3.71525	17.1588	6.23253	-9.39028	19.7886	-10.572	27.6887	7.98613	3.08906	16.3876	24.1953	-19.4915
-2.92269	0.551861	4.84461	-10.121	-23.1958	12.0112	30.6057	5.39658	24.4285	-10.7167	12.1096	26.9003	19.1352	18.7094
-17.331	-11.4252	-19.2385	8.50267	28.8146	6.23982	23.7465	-4.8424	23.4743	19.7752	20.7109	8.50182	17.1813	19.7652
-26.0683	-20.5434	8.28719	-17.2971	21.0695	-11.8522	9.34253	11.6732	26.0057	-11.1449	15.6398	5.40251	-12.9983	17.7645
9.51221	-19.3434	11.6013	-5.29695	24.2663	26.6052	-6.85016	-9.48072	16.0859	26.6482	26.0716	14.7734	22.3621	13.9905
-19.2367	5.32682	-15.1099	18.4496	30.6223	-2.47838	-15.3903	12.0691	-2.3905	16.0803	-14.5184	-7.80758	15.0706	24.2941
20.3233	6.71835	-17.1343	-22.2397	17.2691	8.60983	21.4535	16.6041	21.5999	6.4981	1.74608	29.5403	-8.29445	22.2509
-12.5572	1.42365	26.983	24.8771	-20.6172	5.29478	16.4992	15.3952	11.8941	8.55331	17.9253	28.4604	16.659	12.6877
26.2463	19.4882	-12.0344	16.0051	25.4949	17.5868	28.1483	-22.0779	8.71864	25.4473	2.89164	-27.525	-3.45741	26.3089
-2.43614	-8.73035	21.0294	-14.4512	23.4031	24.8696	11.9521	-3.79199	20.9782	11.5191	-11.5347	-14.1334	-2.41255	16.2397
-0.953127	12.2684	12.7671	-7.86172	-0.716482	-6.02684	22.3086	-21.4472	16.7085	7.51153	-17.5039	-9.03588	20.4434	24.2684
20.926	21.6675	-27.4971	21.7331	-13.1338	11.8167	20.7762	-11.0513	15.7606	21.4778	25.3402	15.0746	-2.66328	-7.3647
14.6863	10.7985	20.5161	-13.4319	22.7249	-2.06359	4.58837	8.88079	-30.2645	5.67813	-7.73192	11.5886	-1.49781	14.4894
-0.376017	7.69164	-8.74629	19.3217	18.7392	-3.32208	26.4113	1.37866	25.5987	-10.2678	9.84681	26.8582	21.5603	28.5018
-5.23799	4.05721	-17.2501	11.0884	-1.53612	-7.01368	24.8434	8.50406	-4.26865	-2.11974	-4.55755	1.56735	17.8471	13.4896
22.9734	11.5924	14.2959	20.6641	6.07035	-17.0647	18.7334	-7.80293	10.1231	16.1037	22.6278	17.6812	20.9936	19.125
-25.0146	23.2373	8.19514	-9.64548	-10.4272	13.4839	25.8586	-0.453474	21.6439	-26.1835	19.313	16.4831	2.07583	19.4012
16.5234	20.8206	24.3237	-17.3517	28.5676	15.5458	1.15625	-4.72589	16.0308	-0.0434685	13.2002	8.34501	20.5669	12.589
23.8162	-11.7945	27.065	20.1076	22.6668	24.0296	22.6101	11.4495	4.13865	4.39005	25.4953	25.8772	19.9884	20.714
4.69505	-10.4586	9.30496	4.85512	18.6874	9.91939	15.5461	22.4176	23.918	17.4155	20.4674	-0.15726	14.9876	27.0227
9.47452	19.5881	-5.71654	18.4351	8.50561	3.47662	12.9859	4.23556	15.1808	12.9502	5.50254	11.1282	14.7581	25.7749
-16.253	0.883626	22.9906	-5.57016	16.8747	14.1098	29.2065	23.1397	16.8752	18.1814	14.9797	14.8039	14.5009	7.51653
26.1038	17.8299	-26.402	-17.6337	30.6453	-4.51461	17.6071	5.84289	11.9655	21.1363	-5.02943	-1.20071	23.6896	14.4986
16.383	21.7521	-20.5785	-0.690406	-13.1564	-12.9145	8.09317	25.6	13.7254	18.7616	17.4808	3.8029	11.543	22.402
-14.8133	26.6794	6.82947	22.4669	19.6105	6.78259	27.5438	11.0703	-22.3963	24.3996	14.9281	16.6382	10.6904	12.6795
22.4319	2.95509	-8.80781	3.32506	-7.18538	25.5758	26.1817	6.72975	23.0797	22.6628	22.158	26.4114	-0.980681	-9.70188
28.4907	18.8497	18.4383	15.7237	-19.9583	16.9078	5.81284	15.2173	24.8275	21.8289	-7.74531	21.9392	17.815	-1.19412
9.63136	-9.88931	23.8056	-14.3851	7.46034	4.83952	-4.48773	8.92878	2.80361	-24.4132	-12.9889	25.6039	16.6418	16.1717
26.0973	17.9248	15.6441	-16.4655	6.68398	-16.8097	24.8772	20.0923	12.0057	2.92685	25.0016	19.2764	5.89109	21.5011
-25.1885	16.6986	11.0659	-12.5188	27.4158	12.5159	19.8104	-1.88612	19.3743	-3.25449	-25.6896	9.42419	-25.2535	0.963494
13.1787	28.5992	-13.6406	12.8265	-3.51696	18.339	21.5641	-22.3687	-18.0127	21.6475	-1.86982	26.2712	16.9425	11.5759
-14.5873	9.88401	22.5528	20.2313	14.3476	15.0714	28.0358	25.2271	-20.3991	-3.91257	12.1597	6.4687	25.5949	-8.14343
-18.4804	-16.4561	-15.9097	-4.97476	25.551	-24.5113	11.1811	21.0043	19.0608	-4.54188	-13.5266	23.8042	-4.26841	26.3551
27.9108	6.08599	-9.3216	6.32022	-15.8593	19.2441	9.13346	18.3214	-1.72012	22.8497	-11.5866	26.8134	19.8556	25.9587
-13.0862	-6.83499	-5.6487	1.23313	6.31355	9.37331	28.3878	-7.6447	26.5947	11.9831	-4.06253	-24.0189	20.5114	22.6981
-27.8837	19.8579	-10.9603	-14.1053	-18.1408	20.0594	22.6096	-3.72418	-13.9676	20.514	-7.32031	20.2778	3.611	24.6301
-19.2232	15.6138	-9.92795	-6.15332	7.81586	-13.6279	18.3056	11.8056	-16.0704	10.1833	10.7114	21.5758	20.1606	12.8282
13.3636	-13.9936	-30.1495	15.9041	5.351	2.94693	-7.28002	25.93	24.6441	2.28165	12.6856	13.7867	24.4069	-22.3921
-30.3153	20.7581	5.30678	16.7443	-22.479	5.20664	-5.67155	5.28106	-9.45793	23.6253	-19.5854	23.36	11.7428	16.8552
-24.8589	2.37663	24.314	21.4653	20.8261	-4.80639	19.7578	21.4089	20.3336	-20.8672	14.0173	1.14045	17.1841	-12.0747
-13.7186	25.6591	-20.5136	-25.5638	11.4402	-15.8182	-4.84252	-6.85176	26.7896	19.1424	3.92335	26.5171	18.1132	12.3737
-22.1959	-10.9512	-14.9472	7.78693	-29.6684	7.14745	12.2662	23.3075	23.3286	13.8944	-2.79979	-9.87875	25.4557	10.3258
1.93213	22.7777	15.1356	-15.0661	22.2465	9.909	11.3888	11.2148	0.249675	14.3275	6.60908	-15.721	-5.58631	19.6995
13.9508	-16.7292	-23.9322	9.78807	-27.7896	-6.39344	21.435	6.72745	18.4831	5.45498	-6.49918	20.2793	-22.776	14.2496
-4.58464	11.4343	20.3385	-18.9387	23.1384	24.4113	17.0648	-21.8601	17.8143	19.1464	-5.30101	16.5775	-22.44	9.58228
-19.3176	7.78617	-13.1547	6.70917	-18.0418	14.2685	-0.415247	2.5011	-20.6726	-2.84507	-14.8618	-5.14522	-4.30836	15.8489
-24.5813	-15.1818	8.37828	-6.56146	6.44575	-22.4893	10.4194	25.8579	-1.17167	-16.283	10.9887	9.18714	9.02822	18.4755
-29.529	8.42681	30.3681	22.1859	19.0864	21.648	27.2374	-2.65461	24.3448	-22.5344	16.6568	22.5339	-12.2456	21.6478
-11.0231	-12.4587	25.597	10.0722	-3.33514	-7.68099	-5.84307	27.9713	6.05105	-23.938	12.8565	16.2301	-13.8706	13.6908
29.2416	17.3177	-4.90046	4.59219	14.5974	26.0001	25.0594	-2.37982	-26.4275	22.4468	14.5202	-0.81834	18.4859	4.69981
-27.9662	1.12499	-28.4829	16.308	12.2323	-5.24281	19.0558	16.2856	19.2168	23.6088	-0.140351	-23.8831	23.2487	-5.33391
4.52901	-18.9494	27.1656	-17.8397	26.6642	28.211	16.5226	-9.2281	25.3994	20.6685	24.2612	-24.2018	-1.82482	24.9313
-1.84681	13.0679	24.099	4.10984	9.57736	11.5391	24.178	12.2781	24.4746	1.41705	12.4284	13.9441	20.2932	10.5055
28.5697	-9.14717	9.60033	-12.6044	17.6165	-14.0374	7.22121	25.2677	22.2765	14.2461	20.2852	20.5163	24.9443	1.68936
25.5851	18.3543	28.0084	-10.2272	25.0064	16.3788	-22.0492	27.1777	18.7278	19.5655	25.2451	17.7378	5.46474	-26.4262
-15.5248	-6.22065	20.5289	19.2644	11.6596	-0.132455	11.1673	-1.79539	23.7593	5.28481	22.6098	24.7372	6.58163	-8.46723
30.5285	6.38346	13.404	23.0769	9.16727	-9.04663	17.4682	24.5832	0.249156	6.16686	12.2065	4.03355	23.2169	9.14461
-20.3306	-10.0282	-5.01932	-16.6094	6.60455	13.709	18.2622	-19.2657	-10.0282	22.8545	16.5983	-7.73803	3.38468	-0.302483
-3.73758	-2.58183	-6.04907	10.294	18.9718	10.9957	22.0473	6.20698	21.4401	16.6797	-8.82496	-19.382	21.2134	15.9244
26.9554	-11.3179	-15.2571	-6.36428	17.2211	-2.14395	3.44725	-14.8639	-18.9712	20.3912	26.2943	17.6679	21.9585	-19.8036
21.5093	30.6435	16.9503	-7.43894	22.9379	-7.08554	8.51417	21.4647	-19.2635	0.0690086	-19.4141	11.9789	12.986	7.77568
-24.478	20.1148	-18.352	3.9944	9.34224	-16.6553	20.1884	18.6511	24.1492	7.43415	5.3234	20.2708	27.6312	1.15688
27.2652	2.31074	-10.1513	-4.59229	0.628363	1.85446	-24.9219	7.08957	-14.2095	20.0554	25.2434	21.0258	25.5689	-18.9109
-4.17586	12.0822	26.7742	-0.765535	12.9566	-11.6144	13.0897	3.30035	19.4929	18.4333	17.8706	9.42086	13.9375	23.9992
-30.1256	-19.625	-4.55007	-8.62213	16.3384	-18.4884	-20.9034	26.5105	3.58357	13.0037	20.4875	13.0553	28.4177	-20.2625
-23.258	6.37311	8.5605	16.4052	17.6553	23.3411	20.7037	25.1835	-19.4068	16.7474	23.9996	25.2903	9.31234	23.008
29.9136	-13.0447	22.7484	7.26502	24.1589	-14.9497	-3.83675	-5.4951	18.3562	25.3478	7.25338	11.4874	26.1457	14.7339
-23.9653	23.4424	-15.9483	11.7747	-7.53052	10.1619	-5.16721	26.4137	13.8616	21.9039	2.71306	18.2883	26.5188	8.34076
26.5633	-20.7426	-17.3478	17.6525	-0.233006	13.4484	9.6661	19.7393	12.45	24.1443	12.3819	24.5558	22.1945	-10.2788
-0.67822	-25.1076	-28.7617	24.1006	18.0888	-4.47288	22.7952	14.2884	15.0149	11.8338	-19.7246	21.8712	22.9801	9.70134
-17.4838	29.8456	12.694	-11.2034	2.31738	21.3342	14.9953	-4.50448	-24.1858	22.3262	13.3645	9.02933	12.6191	15.7457
18.6173	13.9043	31.6743	5.94459	5.32985	25.3853	11.8288	-13.3756	-9.70342	16.3612	19.2828	8.49844	17.6792	4.99949
-18.1988	-13.5818	3.54913	10.3432	-12.086	-5.94759	-0.920379	26.6647	6.84606	19.831	10.2134	17.9589	27.0948	15.7945
-26.4341	2.4964	1.36516	2.70526	18.9632	5.22998	25.503	-29.0475	-16.4009	5.82128	25.6632	11.4769	26.1463	-10.1607
-31.6689	3.28739	-12.9194	21.9036	0.876247	-6.8669	26.0588	25.0132	19.4109	-20.1978	-15.3485	24.2521	-3.19794	18.8854
24.6895	18.3206	-8.22592	11.6194	23.3928	16.2524	4.89262	-2.23778	25.0414	26.0596	9.89211	25.2956	17.5426	2.82813
27.4008	4.72099	-12.1006	15.2656	-0.745047	0.139931	6.11068	-18.939	16.3696	21.4435	26.3734	10.8889	23.6068	-4.55699
-13.5368	6.17432	-6.15447	-20.9699	16.1762	4.22555	-10.2002	21.5064	23.7253	25.0783	22.4935	11.7942	6.46006	25.3499
-3.41923	-14.2151	7.24773	5.7647	12.7956	23.8981	14.398	-14.9855	3.75589	18.097	-1.36063	-2.82446	14.1771	6.56859
-24.241	7.55225	-9.47419	-7.14927	25.0291	3.10528	17.5491	26.3803	20.6743	25.7039	26.8458	-1.30915	27.6944	20.2812
-26.9194	-4.87098	26.7471	-8.2468	10.5046	12.4529	-13.951	2.55945	13.6949	-27.3441	16.5019	26.1946	1.01437	23.7686
-28.5249	6.43429	-19.027	-12.7062	7.83405	-0.844815	20.4274	-4.07121	23.4685	21.2624	20.6769	22.916	18.4952	8.60153
20.4622	-16.5389	26.598	9.03445	0.476157	9.49524	18.8955	29.5016	26.1914	9.29688	23.316	16.8023	3.07657	3.02513
-26.5973	-9.76619	16.445	-9.65517	-24.1892	-4.98155	1.17039	15.7886	22.7774	1.77936	4.52468	-13.829	20.4362	-13.5594
26.9919	17.8504	9.02859	-11.7186	-14.4514	-9.75975	11.8165	22.2774	-2.81722	22.5531	-20.235	-12.4181	29.2997	24.4235
-12.8509	4.24312	-16.1759	-14.8433	7.37538	18.8402	8.75687	18.0673	-3.31949	13.8827	27.679	9.23841	24.888	21.7148
23.4649	11.0474	-22.0427	3.40861	13.383	-14.4593	9.61429	-25.6707	26.683	9.52464	14.9861	27.7424	13.4781	20.0857
17.8104	-3.4551	-4.86243	-20.6029	26.3898	2.0995	-10.7882	19.3155	19.2241	24.977	8.06343	23.946	23.7833	24.3851
28.5728	19.349	7.14765	9.70576	-4.67089	-8.88894	7.24711	-7.71841	16.7011	24.3322	1.08996	20.9317	21.3523	7.48597
0.101508	9.89831	2.79093	22.5989	18.1814	22.1357	-26.6925	-14.474	1.2077	21.4408	25.6517	18.4948	6.26391	26.2132
9.13676	-20.603	-8.03528	-8.52555	-7.83342	11.4872	25.7174	21.6176	-27.3903	-21.3707	-6.51352	-21.817	24.2216	12.6295
-2.95994	-20.1745	-22.8589	-5.36778	13.5918	-19.4848	-5.95963	26.2837	14.1185	15.7269	-19.0715	1.50878	26.1622	8.28711
-28.242	-28.9802	8.7461	20.7574	17.3599	16.5187	6.21977	-15.1089	-5.25073	18.0957	19.6271	21.9143	-28.7158	2.0942
21.3047	0.407041	-29.2233	-22.9921	23.5031	-18.7098	-18.1452	-2.47999	23.0898	13.3606	-26.8072	-21.9249	19.1274	16.4576
-19.4232	26.656	28.6003	10.7976	-6.30584	-7.18642	-1.2114	-24.7722	-26.2755	3.5805	24.1218	16.6876	22.1248	14.8487
-11.6305	-16.624	22.0067	4.02187	-6.00297	21.4258	12.2309	-4.58093	24.8953	6.92195	16.8049	15.4734	21.3507	21.0528
-13.592	-18.3162	-11.7927	-10.397	19.1398	1.07062	-2.94848	16.856	22.3269	2.0995	23.0439	21.153	31.8482	-25.7654
24.3884	15.9618	26.461	23.3482	-21.2601	-10.9889	18.7631	15.5979	-12.856	-18.2576	-25.9179	3.53208	27.508	14.9405
-17.2736	20.3738	-10.1888	-0.028748	25.9945	-0.19683	-0.0208645	30.3418	-24.5475	28.0564	21.2186	22.4182	23.3057	-15.017
25.9397	-10.141	-19.9386	4.97639	-9.61015	17.6671	2.60396	25.6288	10.1829	-5.32159	0.241484	-19.864	26.1887	-6.06119
25.4869	11.3589	-7.15333	2.23865	-0.456009	7.90516	11.4565	23.5638	0.324087	23.1149	28.2036	27.0646	-0.834922	24.7324
-16.2341	15.1518	17.0472	-4.37179	-15.255	-20.151	17.6095	14.4632	23.7698	21.0068	8.56107	24.5021	-5.50302	23.6561
23.7527	17.9505	0.381513	3.35323	-12.6275	25.3122	3.57195	13.5088	20.4084	2.09047	25.3167	11.3717	14.3066	24.3594
14.1983	3.41091	5.65698	-2.5888	18.3894	4.60488	23.2264	27.4936	24.7489	19.2781	23.9631	1.37472	15.5346	19.7278
-23.0752	19.7715	-4.25657	-13.9708	10.4563	1.76393	25.0383	20.3517	13.7424	-1.08905	21.7312	18.312	27.0017	16.3265
-28.0864	23.648	11.1634	-7.13136	22.8698	13.672	-17.78	9.53278	26.2053	21.3748	24.4173	-7.89798	24.6844	13.8202
27.6471	25.3651	-9.79015	-15.5599	12.7253	10.6926	13.7263	-7.26862	4.78074	17.2954	4.94208	23.1503	16.7573	26.6338
17.9071	-6.85739	-21.041	-17.9392	0.067769	-11.6313	4.28808	24.3458	16.2452	23.9653	29.018	-1.23037	30.5162	9.8637
-11.5402	-0.909524	24.9667	-3.78406	19.8111	-9.41616	7.59397	28.99	-13.6634	3.74211	9.37365	22.1109	22.4896	21.9298
-25.5158	21.6609	28.7288	-7.3713	-5.22936	-20.775	-10.3374	-5.5666	25.7236	2.78095	-24.3082	4.67205	14.6953	21.1411
-27.5375	-8.23356	22.0648	1.33449	17.5876	21.958	-5.53483	25.3302	11.6376	9.88043	25.2929	28.6456	-0.24281	-18.456
-16.4148	-1.41977	22.7078	-0.439801	6.65983	16.2218	-5.18107	2.25071	23.8289	17.4894	26.4829	20.6072	25.667	25.913
24.2869	-25.5034	18.2378	10.4962	14.3225	0.866274	-11.3181	23.5145	-12.1832	21.7515	-7.42774	0.740296	-4.67801	11.2949
-0.345558	6.66954	16.3939	-10.2011	3.3408	11.2241	20.8393	-0.835499	24.561	-0.217625	9.65688	14.1782	30.071	25.5023
12.4917	14.9347	-19.8407	1.25123	-0.54204	-13.0924	13.7229	21.2803	10.631	11.058	21.1502	7.66663	19.5153	19.5356
18.8811	13.9549	-6.93043	-2.16265	21.9488	9.12786	22.3367	-7.30352	26.278	19.7104	5.55874	27.2267	23.3284	4.63815
-26.1952	8.21172	4.79462	2.07255	2.34677	0.766185	5.67902	25.8983	29.3467	17.5823	16.8502	18.782	21.7218	-8.85344
14.7996	-23.7063	11.7864	2.98894	-2.89199	15.0154	-6.36418	17.8494	21.8584	10.6091	12.5843	24.1745	6.36634	25.7687
25.5692	1.02483	-11.9983	-22.0573	15.7251	3.23421	18.7165	26.5858	14.1567	18.3079	25.1672	21.8615	3.4301	18.4938
-12.2921	-0.807961	-12.7019	-11.0221	4.58963	-6.77518	20.3109	12.1127	-0.491739	2.05939	4.89344	23.602	18.1233	21.2314
-6.37142	26.1772	-2.27058	25.9607	11.3505	-3.15548	-0.236772	-11.538	24.4634	27.7898	15.7625	24.682	-2.88805	-20.519
22.8308	-20.7756	-1.26647	-12.6882	-1.66456	-15.1521	-2.34413	-14.2002	-3.42995	17.5834	9.94793	26.62	24.4054	17.2664
21.3582	-0.177421	-18.4107	-8.40375	9.39908	16.1376	19.1961	31.2606	14.8116	16.8446	15.2143	14.5795	30.5216	2.95052
-11.8949	21.5494	21.793	8.47833	10.8383	13.2801	-9.74247	20.5935	3.69979	29.8211	11.6689	-24.2743	29.8963	25.3754
24.8556	24.6317	20.1437	4.3086	6.70303	26.8329	18.2331	-8.61888	-6.72982	13.6292	-19.0854	20.3502	13.9265	22.7882
-16.4802	10.2936	16.4761	1.72706	3.29217	14.1676	9.17682	-17.2792	21.0586	20.5595	8.63425	7.31677	8.88621	-5.51869
-17.4855	-18.4615	27.5179	-6.55671	2.35326	2.65028	11.2725	11.5897	25.5817	12.7313	13.6752	22.6541	20.3229	-16.7881
-1.64135	0.593011	-16.7357	-7.66069	-6.4068	-7.62163	11.6602	19.701	0.276725	23.8267	19.4679	5.57461	24.6407	-14.2829
16.7964	6.19324	-5.60602	-3.07512	-8.06522	-9.52974	10.1129	-29.9973	23.9942	29.1669	21.4328	2.60285	6.11164	19.2146
-17.1322	6.62765	22.7906	-25.4785	-2.18853	-14.5058	10.9051	-15.9351	1.07948	25.6986	-6.75738	19.8739	-5.57613	-6.9187
-24.4781	1.91471	-0.910944	24.6584	-8.48928	10.9227	8.23446	21.4237	22.4724	13.9657	28.7895	21.2945	13.3092	26.5009
5.43848	-1.8426	18.5048	-5.09506	-19.0055	-1.80623	2.3245	-5.32301	24.2531	31.1364	-6.14733	9.38418	11.4319	27.1703
-27.0524	16.7476	26.5201	-16.5083	-5.95484	-18.9917	-0.980496	30.0791	-6.43909	23.0594	-23.6469	5.01082	-1.22425	-4.86801
-17.9374	-4.81745	2.01658	-23.2166	-7.69538	24.6013	-0.0583123	-15.2214	-22.5055	21.3855	18.0702	23.5555	-25.7178	21.2241
-22.5256	14.2687	-0.0017605	-2.25798	7.15678	17.9624	23.5717	27.4811	-1.31195	5.31894	28.0306	7.43342	-2.45548	19.7659
17.0877	23.6665	8.86486	-5.33195	-11.1421	7.2477	19.9	16.8958	-3.58696	10.3552	24.034	18.9985	17.478	18.4327
16.4107	26.1938	-25.7765	5.60813	5.0253	11.0754	25.8498	28.6709	17.273	26.9854	20.1354	29.5184	24.6297	3.64116
-26.4597	-0.311686	22.036	-8.19933	-5.57321	-8.4599	24.7834	9.96562	7.17213	25.995	29.8305	-21.1495	20.3445	29.1587
-13.6527	7.06232	16.8108	9.86773	7.33386	3.80844	7.97278	4.53587	25.2878	18.9466	26.2754	25.5351	18.5471	23.8732
19.4529	2.45399	25.64	11.9419	-5.73819	-12.5467	16.8171	30.346	13.7989	4.87183	27.1876	24.3621	13.608	27.9786
-6.01198	19.2398	-3.73959	25.8396	0.844087	-23.2464	14.5369	31.0271	4.24068	27.3464	-25.2529	27.4212	29.3823	-12.8044
-13.7538	8.76577	12.715	-18.9124	-14.1903	6.11624	3.28901	-25.3815	11.2558	16.5029	17.0352	9.43103	21.8321	23.3004
11.8453	-3.08355	6.45148	-12.1103	17.3346	-6.43149	8.61442	18.5996	11.99	15.9448	-10.846	6.82766	19.3358	-17.5031
-12.1011	-5.77961	-14.4521	-24.4815	9.75447	-1.00786	1.34727	11.3647	16.9435	21.5338	30.9167	26.0764	8.91578	24.6616
17.4991	21.4386	-12.5788	25.0253	-26.1063	-4.91971	-8.72956	26.0757	-1.70612	8.61269	-6.46701	17.4763	25.8168	14.3701
-16.1546	8.65428	17.0717	2.35918	15.0664	2.43395	24.2368	5.97146	-0.921463	5.25309	24.7435	15.2755	25.8769	26.537
-1.43177	-1.65092	-16.3108	-22.5319	21.0243	19.3511	18.2669	-0.102956	16.5159	6.70635	30.4706	27.7336	13.2966	22.2413
16.2738	-24.9967	-11.5268	11.4823	23.4366	-3.15083	22.4678	11.0547	-9.06628	30.0102	24.4487	14.5621	26.9355	12.7846
24.447	19.8438	25.1056	-16.1923	6.03405	0.149298	1.96768	29.2969	20.7019	25.7267	19.9034	21.5652	12.3457	0.55016
-23.3105	1.95152	9.0892	-2.7552	4.27003	14.5309	4.49948	22.7846	21.7626	7.07841	12.6204	-27.7827	9.94138	7.90623
7.56165	13.3517	7.40099	3.1145	17.3508	-6.92919	-13.7804	-16.0686	14.9997	23.8897	23.6883	3.61849	14.4941	27.6558
6.9855	20.7813	-8.16013	17.0693	2.44195	21.6739	12.1192	23.5658	5.31114	30.9259	29.3551	30.3118	17.7154	6.75921
1.82929	-18.7788	6.22893	-1.70435	10.8744	10.1287	20.0603	2.69323	-6.76684	15.6137	30.0317	25.6596	28.0061	12.0626
-8.32914	-12.3136	2.59056	17.4422	-2.39175	-1.54954	24.9796	26.4586	0.897447	20.1221	25.9062	0.215379	24.3636	-1.51309
-9.52604	9.45519	1.84072	23.1411	-7.86258	4.8468	25.9912	-26.8048	22.9162	16.9879	8.72572	12.6837	-26.4256	24.793
15.5163	3.72189	-1.33123	4.62073	-12.5657	5.86811	-2.55637	-16.5078	21.8251	-1.64191	22.6656	-1.86599	22.5918	29.7244
-10.0515	5.01137	-9.14276	6.63658	1.02891	-2.68726	13.5794	-20.1217	-5.68425	18.078	28.6648	23.3823	25.7993	26.1047
-24.5979	10.5048	-4.82091	-3.76412	-1.12393	-7.25708	3.00531	13.749	30.5092	13.918	2.28023	17.7534	25.1126	10.1576
19.5258	4.66001	7.06546	7.66962	9.81356	-3.677	24.2631	11.5059	-9.75257	22.9875	1.42039	18.3806	-13.8341	13.2622
-0.987185	-12.9559	15.92	13.8009	-11.4163	5.4257	26.664	18.7801	14.2977	-0.183925	30.0533	13.194	3.21071	23.919
-4.89729	15.8131	3.5137	-17.8969	25.5907	-24.3174	6.44393	28.8038	-4.55662	-0.508311	9.40466	25.2252	7.67157	22.382
-1.94497	13.5109	-11.6731	0.571115	-14.6523	9.43976	16.3216	-5.4535	25.2826	8.01363	-28.4335	19.4033	-1.52872	15.9525
22.4754	-16.0817	14.5874	5.35384	7.60106	6.85711	23.7946	21.9802	19.5641	22.028	20.3417	0.233525	21.2602	21.8942
-17.2193	-19.3819	-12.2069	3.70598	-6.64251	20.0714	25.5895	23.9232	-8.27187	28.2685	28.1196	20.1746	16.308	11.7133
-20.1999	-14.8141	22.8157	-2.40206	-9.41753	1.13406	15.8075	27.1337	10.1259	8.76822	9.87187	18.6674	19.315	21.487
-6.95369	-16.9377	-9.21749	4.13382	17.0569	-6.91716	5.34009	10.5363	-4.44752	18.481	16.7277	24.8032	-2.63129	25.9921
-10.7584	-16.1415	-13.8467	-10.1727	5.1484	-11.0814	10.6814	17.4313	23.4163	20.8948	-27.2912	14.5112	-6.12921	28.492
-14.6045	-22.4636	-20.259	-2.92732	-18.9369	-16.0996	24.7965	-4.32114	-22.3457	16.3761	-12.6867	22.335	22.7126	15.2329
21.5282	19.9851	-18.3284	16.9934	3.03587	0.471407	21.9376	-0.59577	9.46897	20.4164	28.9977	26.5767	0.604488	8.01763
-6.21818	20.446	-11.3278	9.06208	-4.2426	-8.87717	3.60378	-10.9488	20.984	0.372212	22.7531	28.1436	25.1368	9.82478
7.42122	16.8429	15.4039	-9.64641	18.5024	-6.76753	4.1398	-12.1694	4.75234	5.83806	26.7302	30.4684	5.5163	19.7134
-25.4043	17.3802	10.5369	17.8662	10.6478	-14.8162	0.0741351	22.4371	-13.107	11.1303	7.65951	17.5143	23.9894	29.2231
8.96665	-8.47455	-10.0925	-5.47954	25.4915	3.47792	15.1022	19.2212	16.1087	15.1273	26.2933	27.2321	27.1802	-22.4249
-14.4222	-22.1615	11.7713	-15.2307	22.3568	-5.63905	-5.02689	22.0498	15.2316	21.372	14.2964	21.9835	7.78206	20.8174
-18.8951	1.50285	20.0147	12.8115	-3.8594	4.79721	24.3456	1.28599	-1.2957	22.1958	-22.7018	12.6463	26.4724	13.4958
2.83537	-7.39653	21.8083	19.6676	20.5568	17.1079	18.0535	-19.7417	26.9093	23.5375	22.5516	19.2769	25.8123	24.8946
-11.8714	-22.1486	20.8043	4.62792	-0.935851	-5.87495	4.98981	11.6222	10.2395	16.8297	19.6658	-7.54783	26.0837	29.7707
-22.3684	23.0444	-1.09703	-21.9903	0.724717	-2.32611	9.84166	26.6738	0.229306	14.0341	-12.3335	1.4221	17.5909	7.80898
21.4067	0.480039	25.0537	16.5263	7.9857	10.8051	21.5049	9.90176	13.6991	13.1991	27.3248	5.91571	19.1214	15.9761
-4.61876	13.6028	-2.56095	14.5833	12.9522	-4.1448	10.7209	28.2413	24.5408	20.3699	23.443	-12.9786	20.0218	-25.2527
-13.1817	21.8015	-10.6534	9.72326	-2.66983	8.81786	25.6586	12.0908	-28.1238	24.6304	16.3916	25.1451	18.3007	30.438
17.1965	5.25651	4.04982	3.8645	-8.97571	-21.0595	6.54519	23.8673	2.42374	14.8257	27.6433	16.3559	23.1216	26.1442
-24.7211	-7.7765	14.468	-10.9649	24.71	14.2777	13.3877	-2.11343	-12.3808	18.1869	10.9836	27.377	14.1434	23.781
-2.41148	-4.67402	3.39546	11.0834	-12.5546	6.21786	8.58542	-5.76756	-22.248	22.7532	20.0101	-1.93362	24.8083	26.8657
16.1203	-10.1277	-23.2186	-12.5543	20.1015	22.706	26.9063	-20.5752	19.5595	8.34074	12.0651	22.4021	22.2666	7.64341
26.4712	-15.7056	-8.5349	-13.4596	14.8377	-1.12643	4.60574	18.3849	-20.2381	12.0363	-10.3994	28.3256	10.7297	0.899581
-20.6366	11.1368	2.61657	1.67513	-6.23851	11.9427	27.5231	28.1187	-2.50395	19.2792	28.37	23.5815	18.0004	7.46319
-15.9328	22.3389	-14.2391	15.9816	17.9962	-12.2407	16.9168	-1.4134	9.62557	14.5039	10.2596	21.4933	21.3879	27.4008
-0.0862474	21.1652	4.0289	1.35098	14.1685	-0.355739	11.0884	23.1346	27.9826	9.54242	25.6904	15.4946	23.0105	20.987
24.9669	-6.94096	-5.14405	-8.85378	7.0279	-7.1779	2.10379	1.1682	15.8456	18.1206	20.8447	0.853159	16.3742	20.1448
-19.9933	14.0017	-9.60913	14.6142	23.3692	-19.4297	7.303	10.3227	21.5095	22.9339	13.7416	11.0336	12.5651	24.1577
-23.7701	3.08706	-13.461	-19.1432	13.9186	-16.1429	-5.88921	27.107	4.32123	8.60473	2.40395	2.69048	2.47421	22.6374
-4.07045	-22.6018	-18.9061	11.1769	-18.6799	25.3444	16.5298	-2.94758	19.0544	20.5962	14.446	26.1138	9.12604	14.3994
-2.4055	6.21451	-6.5278	25.0784	17.6776	3.46634	7.6065	8.31472	9.63992	24.0929	-2.33027	24.9882	-24.0713	11.5562
15.2357	5.58031	3.45766	-14.3915	5.69725	15.8006	28.2681	10.7786	-13.7317	13.6901	17.1935	13.1302	21.0108	5.03291
-6.14796	17.8988	6.55414	18.3261	-22.973	-2.79414	5.82644	6.41333	27.3807	18.6455	12.355	10.175	18.1816	-6.94222
-1.00249	8.47092	4.2417	-9.93952	20.4201	-4.16014	29.0021	-13.2951	10.5746	25.3975	29.5522	26.7172	19.0461	-12.6929
-21.3436	15.7294	24.0713	8.94035	-5.23191	-23.3922	20.6092	2.19695	-0.0731678	22.5747	16.1021	28.7115	21.1559	8.06799
-2.91703	12.5519	0.246	6.09838	3.79731	-12.6957	9.69724	-1.39916	-23.3173	-26.2971	21.5272	7.21073	24.4158	12.981
-23.6746	-1.16941	-7.47832	-12.4696	10.3383	9.30318	19.931	-0.695106	-13.4058	9.40593	8.85707	22.5759	8.30139	23.3926
-18.7164	1.78623	-8.78215	16.3604	19.1749	11.325	-8.00433	10.1802	26.0529	22.1142	-8.79878	23.6829	21.7059	14.1745
-22.9954	-8.58319	-12.1151	2.66218	-4.63644	-5.73293	16.4726	-12.66	3.84338	21.4391	0.394038	-3.46315	13.7066	14.749
-8.0958	20.4257	-17.6255	-9.28626	10.9878	-7.10037	26.5876	3.46164	20.6509	25.2726	8.01242	15.3002	16.6035	24.1851
-24.2099	-9.36487	-4.5097	26.3936	-5.73112	19.2675	-16.588	15.6843	12.3022	23.5772	-19.6326	2.98021	19.9393	18.464
22.2922	-10.3472	-6.95003	15.5828	3.01691	17.4262	22.8979	-14.0654	2.29959	25.4556	6.5463	-5.68144	26.0592	28.2945
-5.31536	26.0584	-22.5199	17.2009	22.7402	-0.411042	7.68841	16.0331	6.90146	25.9255	11.4683	25.2005	8.46267	28.8312
17.9804	9.28062	-3.159	-7.1251	26.0761	14.625	-1.39772	21.0208	-10.5826	23.3747	24.5006	-10.3609	-11.3646	24.8277
-24.5987	0.99602	-14.6032	9.44856	6.87509	-8.3958	30.1791	14.777	-5.05066	22.24	28.5201	16.3529	25.1982	21.2997
-15.0732	-6.32365	23.6566	7.85145	21.5511	12.4288	0.880233	21.8799	27.8177	-9.48387	21.0372	22.1118	16.4232	11.6632
-8.36271	-11.7877	-0.00439952	-0.430628	18.8881	-11.4314	-12.8375	24.9801	-14.2056	-6.63481	27.0543	-1.88724	15.5641	25.9979
-3.74836	-16.7151	7.79962	-17.2059	4.074	-19.1017	5.39901	0.85649	-4.45211	-3.41155	22.5402	7.38622	23.554	22.3295
27.2607	0.584627	4.53395	-29.3069	21.9364	-3.58917	25.0453	-1.01971	-0.615115	-5.25815	20.1836	21.5716	24.3041	10.845
-11.1215	-2.32465	-20.1116	28.2577	-13.4081	15.3658	12.5619	4.57418	27.0381	13.0685	21.7809	26.8095	12.5547	27.0662
-27.1865	-2.92796	11.8826	25.3402	9.20384	7.9601	8.94982	19.8102	3.32539	25.3747	23.5209	19.3293	26.221	-10.4358
-15.8505	-14.4244	-8.57832	9.7192	-0.212139	-5.25759	19.4161	-18.4808	25.4379	21.3853	5.79753	15.7987	27.103	20.0167
-17.338	5.36745	6.07333	6.22255	-28.5157	11.9544	28.089	-9.40013	-2.46598	24.6629	-9.90525	4.78769	6.26163	8.65277
-18.5961	6.80138	-16.5018	8.24889	2.14724	-11.2527	8.00397	1.76613	-25.5588	13.5316	18.8998	20.4493	9.05484	24.9493
26.2725	24.8991	20.4093	-5.77529	11.0625	10.9014	-22.7147	15.8445	8.14363	11.5392	24.2224	18.0579	22.1861	16.3338
-16.1632	21.9234	4.74098	24.8667	-14.446	-22.0053	17.4525	-9.17139	-7.48671	-10.2037	4.64594	-17.6183	25.2685	-8.53536
-3.80214	10.688	-18.8352	10.458	3.0363	14.5394	-5.55437	-15.3821	22.7138	22.5081	10.4722	-1.91639	-14.4	21.4051
-27.3661	-12.6267	-2.54229	22.8763	22.2955	9.81673	14.5306	13.2562	7.29465	17.1452	24.993	18.3807	11.8544	26.7256
-10.8069	16.7917	-21.927	13.517	4.19732	19.4477	20.6112	-10.3833	-23.3671	-11.3036	6.36657	26.2305	27.7755	25.9425
-26.1568	7.74482	-15.1841	18.8448	18.6519	13.4155	25.1452	14.4056	-5.43086	25.7614	-23.1062	14.3242	23.47	-16.9497
24.6601	3.48708	10.5744	-7.14657	11.9389	0.621294	7.62494	23.2355	1.00192	-4.88486	20.5241	13.0553	25.594	21.7407
19.7787	10.2094	-12.0606	6.28277	15.0802	-7.96546	14.8445	12.3586	-20.5538	24.0955	8.34293	7.09755	10.3273	25.3051
-12.4158	19.6306	-4.53023	-0.886076	20.4655	6.39037	17.363	11.0936	25.7391	21.6204	27.8643	23.7484	13.1515	7.85039
21.6696	23.6546	10.6638	13.1066	24.2032	10.1015	24.2914	22.9353	26.1476	10.5749	25.9253	19.4165	26.5669	16.1348
-10.4711	-7.01364	28.7567	4.34238	-21.1946	22.1401	2.44831	-14.9892	-10.5705	16.267	-3.66754	-6.57668	7.21418	8.50359
6.88373	6.49634	12.4111	14.8193	-10.2164	3.73347	27.8763	9.59832	17.439	-2.99596	-21.5081	22.2217	24.7919	23.722
-24.7595	-7.64186	3.82466	-9.09582	-1.05339	23.5584	16.079	-17.1352	22.9133	-18.751	26.6179	4.07365	13.5744	15.4276
-7.19113	-17.5326	17.5095	1.99848	19.6401	-2.34711	-5.2582	-0.348419	21.4406	26.8046	1.6504	23.5855	27.5043	26.8026
21.6008	15.9261	14.0062	-0.939503	21.5833	-12.5035	8.74492	-6.97739	22.2233	24.689	19.477	20.0602	16.7688	22.3379
-27.6237	14.9677	-5.67534	18.2865	28.2072	7.15224	0.678212	2.43827	-5.85729	18.7554	16.9149	22.8215	24.003	20.2881
27.0287	21.1374	-11.4596	13.9916	27.3747	-2.28208	26.8325	0.38602	9.92396	13.0713	-11.8127	9.51291	10.6158	17.4202
-12.1776	20.2135	2.33506	21.8051	13.9732	18.0957	18.8468	3.30601	16.9938	-2.79571	4.20553	-5.6871	8.87827	21.063
18.5616	1.25326	20.9997	7.9622	-23.8171	-19.0728	-10.488	-9.84522	1.11012	19.5019	15.1295	-2.04509	23.1586	12.0284
-20.0018	-15.9793	-24.7073	-1.57954	-5.11644	8.08768	27.6839	0.958193	24.4058	-4.91881	-1.45074	21.1116	25.791	27.5063
-15.1063	8.30718	-1.73689	10.3354	5.35849	-6.43523	17.5667	9.14415	-4.25035	15.3517	14.7915	18.6838	26.9238	20.9078
28.9999	-7.36713	-19.6821	-9.69814	13.0768	-8.11904	2.82289	-1.43073	-10.3156	11.1091	27.2769	-25.4533	20.7291	3.86093
25.1726	28.5227	-21.6524	8.52567	0.76979	9.69389	-18.2327	-9.89378	-17.0264	9.95421	8.09215	0.317596	1.65914	15.4593
-8.56736	27.8442	7.23527	17.1128	22.001	-4.5675	18.1478	-19.0625	9.13393	26.1275	25.6464	6.61206	8.53039	-7.50989
-14.4065	-14.3564	-18.2121	-8.29718	28.5118	-8.96059	6.96098	14.1305	11.8266	-11.2487	-10.1443	3.63525	24.8369	11.6621
-29.1132	10.8865	26.6097	-12.635	-9.05034	21.0718	8.54771	22.5985	1.33744	17.1856	12.4696	-20.8624	27.4157	27.0114
14.3078	2.23418	19.738	20.8346	10.1033	14.5937	24.3398	-19.7118	23.4772	0.905408	11.4369	9.61039	26.6162	-6.19217
-18.622	-6.64365	-12.7924	-5.76429	16.6296	20.2604	14.983	7.6548	22.5185	23.8838	14.0661	11.7196	-1.3392	2.03483
-21.9099	17.7379	-6.58638	-9.57405	3.95039	13.6171	5.90029	17.0355	2.08123	11.6898	20.7776	-15.8186	10.1677	26.507
-20.3626	11.4084	21.2763	-3.77833	27.1669	23.2073	10.7777	-0.599767	24.2272	15.0271	0.687819	-21.1615	24.4447	8.38846
1.75998	6.14673	13.2199	16.4659	-11.8037	-2.56877	26.4375	24.2408	21.1485	0.134746	20.185	18.403	0.0715914	23.9762
-23.5503	9.85306	-7.60659	0.537662	-0.796615	11.9357	22.4345	-9.61887	16.3589	-4.21824	-0.554794	19.8382	19.4202	25.0513
7.71059	-26.2453	-18.0444	16.9554	-5.02898	-12.1379	21.8389	13.4514	25.7355	6.02555	-27.158	14.4142	9.50774	7.20687
-8.30218	-18.1391	10.0726	9.96101	12.2807	7.02469	6.94107	6.10222	14.9026	22.0514	7.24647	12.7663	16.4073	-23.3849
-12.7807	15.7914	-15.4954	-17.3459	13.7725	10.4734	11.5523	-23.4054	-1.1369	-4.47197	22.6138	8.55786	19.3977	13.702
-23.1745	-4.38219	-16.3253	19.603	-0.176342	7.78592	23.0214	23.8396	24.7782	23.0517	9.74427	2.58649	15.9344	16.7867
4.46818	19.9822	-2.28764	3.99422	30.6605	21.4847	19.958	17.184	9.79316	-11.5882	8.38551	25.3512	17.067	21.3616
-12.2547	-11.035	18.778	-8.71557	27.6116	-2.00067	-6.06505	-16.5988	8.1642	16.3282	24.8314	21.1099	18.7816	20.1562
-29.5046	29.6436	-0.848736	-15.8342	15.7689	-12.5468	14.6891	-4.94184	-20.3664	25.4467	18.0776	13.8697	3.76345	22.032
-4.85593	17.2078	-9.9877	20.6743	6.99038	-8.46665	17.4404	27.5155	15.751	2.18837	12.6165	7.99717	11.5518	2.58013
-12.9174	-17.3128	-13.1244	15.9331	-1.57224	5.10613	28.0001	-9.12304	4.39926	2.61341	-24.5388	-2.19247	27.8067	-1.68079
27.0263	-19.1414	-19.3776	13.8051	1.79253	15.7994	13.2248	26.1882	8.83828	7.67504	-21.5694	-2.8636	30.3902	15.9435
-21.3961	-9.23467	-5.16108	21.9483	7.60472	-4.53362	10.5453	-10.4858	18.1933	24.3333	17.1609	6.60136	14.3637	23.9307
-27.5241	-11.4627	-21.0413	2.57288	-0.557977	-7.67152	20.0804	23.0078	25.3961	-3.56036	-5.52659	17.2789	22.6392	15.4553
-9.13164	14.2693	-25.238	-18.8584	28.1841	-20.8591	24.5645	-6.58358	16.0073	18.4038	2.71291	14.6694	20.4334	8.9817
27.8801	6.17066	6.33732	18.7865	27.3079	-5.50855	16.0229	-13.8491	26.5723	26.879	-2.77357	20.4943	12.4001	1.8367
22.3747	-14.2182	27.2687	-13.3013	3.17965	19.2	13.3668	16.0796	14.5187	-2.72241	-10.1987	21.4472	21.8919	-0.44171
17.1245	24.9607	-13.3927	9.69436	24.5485	-13.2015	6.94067	-7.80856	-15.5561	15.4026	17.6534	5.00546	18.1122	-18.1562
-15.8432	3.86554	-21.7409	-19.2322	0.513454	12.1222	23.5387	27.3215	24.0034	16.2826	15.567	9.44088	21.5874	2.57744
30.7196	17.9895	5.38921	20.75	-2.88666	11.2317	21.2276	-19.9212	10.4506	21.4324	8.53715	2.50156	11.9391	16.1288
-29.3492	22.2249	-19.9916	20.0298	3.67611	-0.545691	12.0253	26.5104	-13.4059	6.95723	-11.2634	-3.50593	28.6664	-2.10675
-5.00154	-23.549	26.235	1.32409	-7.90963	-10.7433	14.6238	-7.23442	25.2049	4.76966	0.542441	18.2455	17.519	22.5796
-13.4562	-14.8187	10.8609	-11.0095	14.1237	-11.3629	-7.17019	-19.5878	13.1863	-26.885	21.6114	13.0737	27.557	-17.1195
-3.70037	-23.9819	13.328	-1.66575	20.9167	-5.25681	25.15	-6.33092	-2.41705	11.6817	3.53695	19.5353	19.9716	12.5377
16.5358	18.7428	-19.606	-11.2542	2.64912	-3.12168	10.994	28.0732	-16.0552	10.4529	4.37695	4.08159	8.41294	5.27456
-14.517	12.5483	8.61952	16.8464	8.82194	22.6693	26.5133	15.7112	25.0682	9.23375	22.0435	23.0331	17.331	2.3445
-23.5701	10.2157	17.5508	22.7806	28.5281	14.2223	-4.54582	-7.77649	-3.5463	-2.23537	15.8668	-5.21663	-20.4053	8.45305
15.9167	-17.0696	-11.887	-13.7163	30.0112	12.463	26.6993	-8.61522	23.6056	23.78	9.74034	10.3905	24.4801	15.1307
3.92964	13.9253	-13.5992	3.39201	21.7185	8.66227	10.1282	12.7516	26.2806	22.8265	23.1908	6.4468	14.2071	-15.0533
-21.7313	23.5537	-6.25494	20.4305	-2.05616	19.8473	-1.67404	9.64179	1.41542	19.4463	6.35971	2.50813	18.4678	10.4314
1.60077	-8.71717	9.79384	13.2491	23.7491	-18.4989	23.3902	-10.5423	23.1867	25.0615	-5.67474	-1.6772	-10.8309	8.0311
29.2811	8.61035	22.2166	-20.0323	-21.4542	-4.53966	18.4357	29.4056	27.7059	-7.93325	12.6767	21.6429	16.3847	4.65518
2.42227	19.0984	-26.8668	-10.2401	21.8631	3.78854	1.26396	27.8419	-5.3464	18.7545	3.85924	20.8173	19.0777	0.535124
-27.9212	-16.295	-18.3672	21.3985	25.5913	9.08778	9.5489	-0.185805	-17.1588	12.5986	8.02205	-2.55373	-0.398477	11.3455
-13.2671	-22.8005	-14.8101	-12.056	26.2572	4.7159	25.0905	-9.59252	7.30468	17.7616	-2.03986	23.2977	23.0818	6.00499
-7.48959	20.0758	-31.4172	-21.7021	16.3807	12.8852	21.9454	26.2416	-7.3328	16.49	-24.4354	5.75254	29.2155	14.8111
-26.2152	16.5393	20.3704	-1.95627	5.6686	11.8869	6.32237	-13.0741	12.9651	11.3328	-6.82216	24.3995	25.8475	-4.12157
-22.2747	12.7861	-5.09295	4.55918	6.89343	-19.1956	17.7331	-10.7538	-23.4128	-5.06635	-12.5848	22.1784	27.2185	10.0864
-22.9004	17.5762	-18.8449	11.4191	17.7003	-6.52965	13.7351	-6.61713	-1.98993	12.8153	1.65367	19.3126	28.556	8.23695
-14.0085	10.749	-1.68213	12.4954	11.0209	14.1653	23.5672	-20.1717	24.6619	6.64647	13.7878	15.5717	24.0593	-24.0953
27.026	20.9306	-21.1305	23.0206	27.7119	5.54035	22.1068	1.68245	22.187	-1.18305	-1.54848	12.4084	-13.6802	-3.65583
-10.6352	-8.4866	-17.2699	-1.10095	25.5591	23.5458	24.8353	0.851735	17.6119	8.50696	-19.3916	23.6517	9.79212	17.2611
-27.2113	16.7128	-13.08	8.79278	21.7086	6.58257	1.47053	27.3711	26.7931	24.4023	12.3391	17.1624	17.4113	-5.88576
-12.5494	14.601	-5.44874	7.92366	15.2417	28.1892	24.5666	26.7456	13.6754	-3.99525	21.8504	26.2615	28.0952	23.0803
-19.3401	-13.6492	5.59284	5.62973	2.40533	8.1986	23.1352	-23.0152	4.67732	11.7577	-0.999391	20.8167	24.7919	19.8708
-27.1577	22.9495	25.0147	7.04229	16.5914	-24.3366	14.8825	-8.66798	0.719432	22.528	-1.35361	-3.38327	8.73624	10.0777
2.67565	8.02475	21.0975	1.83345	14.6583	-4.11895	10.342	23.0821	2.28352	3.03991	2.42218	16.6358	26.0996	18.9149
23.2817	17.1747	28.2147	-12.4469	24.8563	10.651	20.9885	-15.7766	20.3827	-5.69456	11.6635	25.224	18.6429	9.37252
-22.1109	13.1951	-6.43901	16.7251	17.3505	-5.83865	19.2099	15.1829	-6.40412	19.9154	-2.98709	11.5405	26.7215	3.94755
3.89122	16.1119	6.67859	20.8914	-23.9511	11.7231	12.9586	6.55086	-8.704	-2.70561	22.5047	12.7814	10.3559	3.07673
-18.9809	-9.56055	13.052	22.0523	24.9323	18.0854	-1.42906	2.95256	-2.54044	8.66463	-5.1095	16.1812	-4.83281	4.66324
-0.468678	29.8237	-2.89367	5.2327	28.1761	15.7574	-2.76432	4.6192	-28.9102	26.4384	0.259194	2.52909	15.9176	2.59296
-26.5152	-9.49428	-14.0212	-4.41705	-16.7978	24.089	1.52549	-10.8576	-26.6668	29.5631	20.2245	21.1976	19.2395	-26.9386
-17.7244	22.2137	-24.8891	-22.0803	4.87938	-1.57769	21.9021	-3.80836	15.6651	24.8212	12.1721	27.0156	12.9632	22.2806
-1.62446	13.0573	-20.0671	7.91404	-29.522	9.84274	4.00864	-9.93093	-18.0025	-16.2896	11.4912	9.80704	8.24301	17.8878
9.40906	-18.4585	-17.3779	4.70473	26.0421	21.7947	15.0004	25.7954	26.7327	-21.9705	15.9706	22.4834	-10.1297	20.8126
-11.8215	19.0647	-15.1529	26.2127	-6.19121	-4.67171	11.1562	-17.1244	-0.0227004	10.1656	-27.2305	13.5777	9.62384	13.1147
-28.5481	-27.7837	22.7973	20.0065	22.6945	2.71615	24.5642	-13.091	-22.2953	12.3921	23.5788	18.5467	17.4613	5.45481
-23.6888	25.8963	-3.79953	6.40702	21.1184	14.9742	-13.3637	1.13479	-4.68127	9.38662	-2.55819	25.0295	22.1885	21.9295
-21.7162	14.2799	-16.0032	-0.858948	20.5658	-5.895	6.27702	-3.73302	22.022	2.75834	4.2885	22.8302	20.6693	-8.66248
-27.7337	27.9468	24.1515	-7.17402	-25.5229	19.4153	22.7837	29.3709	-0.396031	15.5334	25.714	25.5285	26.7002	24.2953
-9.18377	15.3499	9.1284	-13.0628	24.4296	21.6935	-18.7533	-8.44863	25.7798	-7.46779	27.417	1.09595	15.3414	-20.5683
16.9656	-27.9465	-14.4868	11.2632	27.0256	-9.72398	18.2468	-4.42482	12.521	27.3665	27.9052	21.7331	11.5012	25.1842
-8.44552	10.7245	14.8174	16.1462	23.0569	1.50256	2.82956	24.3407	15.8002	23.5348	-5.37912	23.9419	-21.5118	2.16899
13.0336	23.9231	-22.0438	-14.6681	-20.736	6.65706	19.1431	27.5529	20.1444	0.390306	-24.5754	23.5435	11.9728	4.16231
-6.26201	19.0635	-13.0474	-21.3896	-1.00351	-13.9785	-7.24252	26.0267	18.2588	20.1843	-7.09828	4.00584	16.2012	21.6769
4.75162	25.457	26.2995	11.8794	26.0912	19.6244	-9.03108	2.07652	-24.938	12.6467	21.3675	-6.086	22.6693	10.3758
13.5845	22.5936	-23.1029	25.1079	27.2067	19.9855	-5.94888	-6.95673	-3.36901	22.264	24.3148	-7.02874	23.7574	23.9228
-22.9533	-16.7956	14.2156	20.8822	25.8847	6.47259	-14.6403	-11.0024	-23.0099	10.4091	25.3772	9.6548	26.1235	6.53821
-23.8836	18.5108	-8.21378	-5.05962	18.893	7.727	-4.77381	26.8302	26.4813	17.0125	11.1768	16.5797	24.3719	19.8036
-19.2727	7.62021	-9.52791	5.8776	26.0882	27.0692	2.64101	17.2214	-14.0016	25.3842	27.3068	17.9127	5.8575	12.5821
2.58132	19.448	-10.1048	21.5358	-16.0239	15.9479	11.8343	-15.0373	23.0322	-7.90407	28.1907	1.37714	17.7107	25.8417
-9.85148	20.1199	-20.4237	-6.75222	-19.9195	9.93993	-6.08825	9.07672	-0.399029	21.0597	22.1853	20.6995	4.96106	2.35506
-28.5051	10.1263	-31.2255	-4.50297	-20.2108	6.66336	7.54403	-7.60388	11.2138	19.9762	17.0529	10.6875	24.9751	14.1673
25.2155	23.2857	-1.7061	17.624	16.8196	-9.01672	-7.46465	29.4194	26.8619	29.2756	26.0077	6.68393	19.7517	9.95532
27.6947	11.2765	-6.81537	19.3051	-13.6171	23.8133	-6.74504	4.1404	23.9222	-13.4537	5.02135	19.4774	19.4816	23.9878
-25.8192	17.8378	1.07687	-3.19615	-17.892	21.0427	6.16676	-4.44521	-5.18043	6.23582	26.3793	8.90903	17.1622	24.7586
-12.842	-5.64371	7.52936	-7.53521	-25.5851	0.891564	-9.718	12.801	2.76619	27.4531	13.5238	-25.9308	21.1007	22.6649
-3.73324	10.4531	11.8422	26.5652	-21.3774	21.4052	8.72646	25.35	-29.5381	14.6985	8.52413	23.1269	26.3995	20.9745
3.52477	21.2638	16.6489	21.2706	11.4167	-14.0584	-9.04142	10.268	29.8366	19.0675	-3.70835	18.5314	4.85593	14.6732
6.00808	6.29561	-6.35847	18.4662	19.6409	26.4551	17.1307	14.5219	-18.8978	0.800766	0.0186223	-0.470522	4.20069	9.28019
22.1402	20.5042	17.6523	-2.35816	-25.741	-9.0834	15.2742	-5.05239	15.5121	22.7275	-5.27621	22.2105	6.98595	-0.703855
-15.7268	17.4533	5.08752	-17.8013	0.951135	-10.6354	24.2517	-9.2416	-15.4122	-6.01557	24.7714	26.8273	16.0619	19.8971
-6.07038	22.9541	20.8685	3.80118	-10.7187	1.99801	16.1264	-16.8011	22.0885	-9.27934	27.6231	18.5553	22.3856	-27.1368
21.0825	12.2166	27.9341	8.90323	19.745	6.86972	6.70531	19.0906	13.9816	-2.88956	29.1603	-5.09127	2.51248	17.7442
-9.93927	5.49931	-17.6564	-16.1816	20.3316	14.98	3.10492	30.0773	28.3959	21.8711	19.0857	8.65142	-3.32193	25.995
-22.082	23.7647	-30.8408	-11.4814	19.8354	19.6457	13.6965	-0.50433	15.5512	9.02647	27.4744	22.7854	12.2628	20.3724
23.902	-11.2442	-9.16381	-5.92562	8.10741	22.9079	17.3175	-6.3432	-8.62355	2.99534	15.5529	18.4823	21.8551	24.421
-24.3507	-4.84635	17.853	23.6896	11.2905	7.70989	-4.86616	-18.8538	20.0641	20.7615	10.3712	23.369	10.9994	12.8562
15.1879	22.498	-13.545	13.9813	-7.13546	20.9568	23.6748	-8.53787	12.254	-0.633178	24.8864	21.3792	24.0677	0.506609
-13.8505	-13.8892	-10.1864	2.01893	11.0121	-5.4318	12.1989	6.51605	30.1188	29.7241	21.9027	-0.79292	0.943458	18.7126
5.27209	-16.1646	-10.8998	-12.0454	-1.29568	1.67255	22.9403	-26.4396	-1.04242	19.0751	7.89444	12.5619	5.31239	15.4436
20.5599	21.5156	0.857428	30.0061	24.371	0.447874	23.3798	-5.13379	5.72662	10.8937	25.9644	2.23432	25.3947	9.37865
-19.2216	16.0366	-3.62769	-8.61659	7.33972	8.51912	14.4258	-15.5858	17.7107	30.4709	12.9578	9.81694	2.73248	24.8479
-27.1476	16.6333	-23.0124	-16.1637	11.0586	-4.4965	-2.40888	-8.60392	16.3697	16.9873	-2.59701	7.86821	23.3427	12.0371
-20.8986	2.70869	-17.0334	27.425	1.69007	7.01362	12.226	10.2219	27.8668	20.0268	16.5372	30.1529	24.1845	21.3228
25.7951	15.887	-20.495	20.3277	17.8164	-20.3004	10.3872	26.1757	25.7136	16.3595	-19.6759	16.0477	16.111	17.2546
-1.36717	17.731	14.8029	16.8325	-12.0954	-3.21807	-6.81178	4.55998	-4.57291	-12.9405	0.875116	16.9926	22.04	28.468
-11.5085	13.0315	-29.8572	21.0856	-9.0194	18.7013	-13.3181	16.5836	29.2102	22.4301	29.5647	5.07214	-0.993693	26.8199
8.4223	18.9668	7.55595	-5.55564	-5.94561	22.8155	19.7071	13.2432	12.031	19.3853	28.6708	-5.48519	17.8678	24.2295
19.6775	15.6187	21.4869	-11.1122	-0.75794	6.026	-15.8443	17.8886	-18.5578	23.4232	17.6155	21.623	13.1315	-1.90956
-18.4726	7.80915	1.06089	9.73937	6.38012	25.0218	2.08563	-15.3299	5.10681	-3.30191	23.4316	29.4792	7.63888	13.1989
23.5638	-17.3097	26.4106	13.4856	-12.6219	-13.691	25.6082	27.852	19.4875	0.554434	13.0652	22.4888	23.612	20.2925
20.4967	-16.5385	-0.410651	29.5282	0.542164	22.6871	-22.2984	-8.17383	23.5405	21.1095	-8.14773	8.44133	20.5351	28.0193
-5.92268	21.1397	-9.42895	12.5317	18.2593	-3.17889	19.3088	-3.82009	-28.3459	24.3764	24.3757	-6.48617	3.9362	20.1754
-19.6078	18.8917	-8.47793	-12.0229	9.4966	-12.1371	27.0588	-19.87	27.3686	21.7523	25.6662	13.2264	-11.2476	25.0982
-22.3326	-15.9638	6.45834	14.1789	0.957814	8.82044	20.0574	-12.7285	15.2369	5.25103	-6.23184	24	5.77713	9.22022
-26.0739	26.1419	-10.911	-13.8535	-10.8445	4.06641	6.01878	24.7146	26.2297	24.5323	18.3158	5.54082	0.0539115	16.034
24.8493	-23.6176	27.0219	-4.91078	22.9805	12.7853	25.6741	23.8762	10.9093	6.54225	28.1661	25.4224	-12.3694	14.4988
2.88849	0.551857	-19.1718	16.3594	5.17606	17.2856	16.254	4.10775	25.429	13.4629	29.2105	19.4521	25.6791	18.5933
-16.0683	4.82429	-26.4574	-24.8129	-4.72235	8.02411	26.7337	25.8433	3.02994	15.8241	11.2401	12.495	24.5467	29.4943
13.7987	8.11386	-14.6767	-7.64125	-3.64768	2.44362	9.67438	13.7545	-4.6667	17.1044	26.6296	28.8684	12.8012	1.53322
18.1104	10.1997	-15.7551	1.87368	22.3694	13.5157	10.3805	-14.7528	24.3847	7.09296	-5.89191	7.50207	12.1153	17.2033
-8.15898	11.4144	-9.32664	-12.8236	16.1677	-7.65809	-14.8259	-15.7377	10.8399	18.7805	18.6	24.9509	17.7853	24.6078
-21.8622	-0.837275	11.6634	-31.038	-20.759	-2.33654	1.77801	22.599	-24.6622	23.443	-3.7923	26.1516	14.5386	10.2479
10.6266	1.30724	-12.6268	-15.4085	10.2035	0.722447	20.8875	-18.2364	-1.24801	29.2308	21.6463	22.2231	20.7842	-7.28098
18.0232	2.81441	-18.5629	12.4308	-1.48077	-17.0827	10.815	-4.45628	-24.0954	16.1014	24.6606	16.9236	15.1529	15.7723
19.1445	14.2633	28.6622	22.6893	3.17522	21.1472	14.1668	-7.29543	28.4806	19.9601	2.31334	-3.82357	23.3042	25.8608
-20.8865	-1.51013	22.2259	-2.71595	-10.8808	3.25441	13.457	-16.7228	-15.274	23.9387	25.4542	22.5936	18.0558	-1.3383
5.77198	-22.8684	-25.9346	-7.72014	17.9681	14.8348	-19.1645	16.3645	29.5517	22.0406	19.1211	23.2123	3.53029	22.9575
-25.1269	-6.60484	-5.45626	-17.8412	-26.3586	-1.13876	12.6135	28.1112	25.6024	22.9969	11.7298	30.5878	19.7351	24.2335
17.3907	-2.4354	13.3242	-6.697	-11.6692	6.65298	6.44501	-26.5878	12.7623	14.85	23.0887	20.0552	15.3408	14.3494
-0.424534	-10.6064	0.223855	5.10584	-2.29111	-14.2233	4.84615	-9.51508	-0.380377	25.9849	-4.61298	7.14352	21.2004	22.2618
-16.2876	19.8018	-7.61233	-21.9246	12.5852	19.8224	25.1258	23.4089	1.77217	5.86147	-2.87438	16.0847	23.7555	18.8571
0.284376	13.1162	-1.61892	20.4989	6.76112	7.53464	15.2694	-2.5862	25.8689	-0.412719	26.8863	25.9422	7.30039	19.3771
-15.4094	5.51437	8.19162	-20.9768	2.22065	-18.1357	2.92022	12.9729	23.2316	12.1464	-17.7234	27.3059	12.7977	23.1045
-22.7588	27.4852	-10.3016	19.1641	10.9342	10.6465	8.30499	20.6042	2.12682	-2.77337	20.9152	26.5615	7.99008	16.489
8.01196	-3.15193	-2.30188	17.3364	-17.9341	25.0824	-14.2696	8.82762	0.391928	-24.759	23.3382	8.62081	24.6313	14.6508
24.0094	13.6929	-4.75009	18.3135	-5.74297	23.6925	26.4172	4.50332	-4.10392	24.7428	24.4064	9.03752	11.4703	11.4995
16.3338	2.52097	-12.9388	5.55363	3.00672	17.2922	-10.3504	5.81872	-6.17756	9.1281	27.4442	1.83528	25.4863	19.6058
-6.15696	20.8265	27.4726	19.7962	15.219	-0.190467	-25.0643	-13.956	22.4717	21.2275	21.7872	23.9363	15.8676	18.2132
-10.3848	-11.4416	-11.9881	14.6082	-20.3312	-4.0946	24.1836	-13.1393	12.0018	22.7322	-12.3938	14.4468	13.3065	22.3895
-7.12181	-19.565	-20.7273	-4.58865	7.57633	12.3878	-7.64495	-6.09084	-25.9593	-5.77835	16.6884	6.76957	23.9214	28.4246
1.98816	24.613	-23.7318	8.7214	1.16755	-10.1524	-0.00258162	25.5243	28.3376	12.249	-4.44837	3.58652	-2.05267	30.2921
-1.73208	12.3518	-24.9204	27.7236	11.8546	8.37123	11.2945	6.31608	4.78749	25.6601	18.9891	-15.1786	20.0746	18.4875
13.3913	-3.60199	-1.21216	-3.11883	4.61482	5.59132	-16.7443	26.0661	27.3801	22.0429	16.1632	25.5711	10.2276	7.80852
6.58365	-0.0771729	-11.0122	-17.4817	-24.4656	21.2079	24.7835	8.26592	-14.6772	20.2884	17.2427	19.2609	18.5629	9.62836
-18.086	3.8752	-21.2844	12.316	20.7406	-8.39804	23.3029	-3.24944	25.6704	12.9538	-7.04781	16.0739	17.7028	1.01371
-8.15521	-11.9685	5.93184	-27.8891	15.0421	11.8941	3.60545	-10.7766	7.68556	3.8489	8.52535	-0.688126	22.4585	14.3566
24.6294	-1.55685	-13.818	19.9601	13.8133	-14.157	22.3869	-6.49961	-5.59577	-22.1016	-11.6163	15.4738	25.2422	21.9072
-17.4891	-23.5196	27.2514	-9.31408	8.42084	19.7177	27.3807	20.8873	-19.9818	21.5044	-1.83263	14.379	27.7655	25.6678
5.26857	-5.48511	-5.37783	26.896	4.44336	15.8051	3.94819	28.4425	5.52579	-5.29662	22.1449	11.3171	-2.89008	26.902
-18.8141	21.2517	-11.269	20.0539	21.5405	-6.66182	4.58222	13.6093	0.285316	8.80886	3.14999	27.5922	7.20167	21.2237
25.2002	14.8659	-14.9967	15.6499	10.3973	7.70452	14.6117	-4.81381	26.6871	24.7488	15.2281	28.4461	4.21854	27.5969
-22.7906	-4.71813	-17.3055	28.6877	17.0723	-2.34322	25.379	21.1972	-1.30412	23.1208	-4.89179	26.3697	8.07933	24.0891
-17.1523	-1.89726	0.463736	16.9479	20.1152	14.1727	-14.1513	10.5586	20.8056	19.5837	16.2936	24.8475	28.5329	19.6024
9.9237	-8.62418	5.84745	8.72223	-21.8379	16.2672	26.2635	6.0342	-23.2048	24.1892	-15.3047	12.7633	25.8646	26.0739
-7.82071	-3.92817	-2.44141	-19.5635	6.04337	6.67812	-22.3555	-8.0708	19.6862	4.05661	21.2167	18.1887	6.82113	24.8603
10.7585	17.3053	2.5693	-21.1683	1.5892	12.0372	18.6461	-23.0901	23.5962	3.36443	10.8361	21.195	21.8587	1.29101
26.4222	23.1267	-25.2875	9.71809	20.9737	20.5601	8.82086	-27.3121	-13.7979	19.1104	2.35144	5.11484	16.2078	15.9708
-1.1695	8.83099	-19.9183	11.3428	-1.43169	-14.7624	28.4	2.66019	14.5796	14.0407	7.116	5.9797	29.1334	16.7692
25.7638	6.36474	2.60169	-5.31512	-23.404	14.6586	21.7513	27.8497	10.9038	7.44156	-26.3915	13.3896	24.1981	19.5874
-10.1416	24.4992	-12.2088	5.99737	-8.29091	5.52461	6.1924	27.2048	-2.05421	22.6585	25.4455	1.87965	17.599	-14.4944
9.52426	27.0648	-13.0786	22.8796	-13.3689	9.00532	27.4653	9.09071	4.31628	25.2749	15.7278	16.995	11.6873	25.99
12.8446	-19.8111	-5.60689	17.5111	-14.0299	-1.50046	24.0594	4.13432	3.76897	14.4047	14.6738	21.626	19.9316	-0.553493
-10.9151	14.8211	-25.1372	13.419	22.8698	-5.79296	19.9002	-16.9604	-5.92222	13.1542	3.36586	6.65886	23.5065	10.0153
-20.6322	10.9337	4.90678	-2.90977	-17.1571	10.0434	15.88	6.60346	-2.92696	17.3671	-13.363	27.8545	1.87064	27.3267
-1.48742	25.352	-4.1216	25.0964	6.24493	24.0695	3.48226	-15.5365	-5.19095	20.0592	-19.0534	26.1587	-6.89884	5.59522
27.3715	27.685	-1.83473	-9.59304	15.8748	-11.6183	22.7958	24.0417	23.7754	24.745	11.346	7.9364	27.0795	16.9967
13.9156	-0.17912	-15.6196	10.6527	-17.7133	6.09152	5.06679	-25.1341	25.7129	-4.26868	-7.88407	-0.495369	-8.36943	14.8636
-15.0703	-21.8565	-25.287	-22.3037	8.74773	-8.76271	-5.37164	-24.5178	13.8957	7.54254	6.16838	25.1733	-9.30736	27.7963
-11.6992	-11.7896	-1.07835	-13.8423	-3.54758	-3.3703	10.7643	19.0603	16.131	16.5544	4.82764	2.93684	12.2151	12.086
-5.42946	11.4675	-7.37881	-25.5488	28.5613	-6.44001	9.57405	1.12605	26.7872	18.4589	0.256087	12.7123	15.3908	21.2349
7.57708	5.49637	-10.1734	-8.6187	6.97578	3.58186	18.303	9.38179	20.4047	13.9678	24.3298	22.2389	24.3156	22.7794
23.2138	-19.8739	-6.093	6.72314	-6.85803	-19.3967	-2.18246	-1.66672	-5.79812	-21.3679	-19.712	-2.50543	18.6572	12.5886
-0.148075	-21.5656	14.5376	8.82166	4.03632	10.7648	25.1414	-13.1351	23.3434	-10.0762	10.8157	26.6317	28.7256	9.45646
22.0173	-0.400856	-4.96153	12.6545	13.3653	22.0163	23.671	26.1495	-17.4367	25.1877	-6.42927	20.1484	24.6219	0.74012
19.3692	-24.3429	5.26507	3.66098	-4.97632	19.3856	4.46832	0.16003	23.658	-26.758	-26.0136	5.50123	25.19	-2.54161
-24.077	5.9334	-12.1871	-7.54655	19.5605	16.3397	26.2064	-8.12278	3.5452	-4.47904	-22.9291	10.4519	23.5301	17.7029
24.5373	-11.0448	-0.62131	-0.274715	22.977	-2.32105	5.75636	2.30913	-4.40167	22.5965	-17.9266	-6.43642	6.49864	19.3416
-19.9274	4.67428	7.83271	15.6712	24.2376	-13.4528	25.8742	-9.46964	-12.5615	19.9348	7.08253	14.8707	27.6525	10.0804
25.4137	12.1995	16.3572	-4.1607	9.05776	4.63434	15.1356	21.4723	1.74664	-22.342	-4.60972	23.751	26.1987	20.9347
19.335	6.78803	20.8393	-5.82095	-5.641	7.91404	12.3149	10.5072	3.72005	23.3475	-19.8525	23.4227	16.056	26.6213
-18.2383	-20.848	-2.34325	3.45877	5.05305	21.0873	20.9888	13.084	-13.4215	24.8607	26.5112	26.3028	25.142	-13.6613
26.8976	28.2413	4.20237	-15.7918	13.3232	13.8475	27.5416	24.0824	20.6553	20.4524	17.3184	21.5711	-23.4501	28.7147
-25.5335	-1.34754	10.5356	-3.12931	-6.7145	-1.23958	10.9077	-8.18592	25.5486	-3.77826	-17.1047	4.38778	-19.6566	15.9329
-3.40665	-9.27684	19.7987	-10.188	6.75211	-6.76917	-3.46803	8.43306	22.3656	19.7467	4.01259	6.31867	20.242	-7.37678
0.285317	-22.4485	-13.6263	24.4246	5.72925	25.8898	20.0123	20.8393	21.486	8.08502	16.3276	27.0489	27.0622	23.3678
19.8435	9.32288	7.41652	23.3999	-29.4676	-5.23489	-8.49065	5.91113	17.9782	-19.7271	-8.05711	-0.786844	28.3433	10.0672
-1.57815	-11.4446	0.0404412	21.8668	7.54517	27.1219	6.05371	-26.9808	-10.3271	21.7652	-18.1746	-7.15092	0.195311	23.2654
-21.6839	-18.7353	17.2112	4.49096	-28.9791	3.13076	21.8595	11.2777	-6.60046	5.32703	7.20404	19.4882	17.515	13.7729
16.9431	-7.19309	-19.5286	23.0704	-8.71456	-20.3595	-11.2827	-4.83417	-10.8464	20.635	-23.5561	12.3089	18.0954	18.0017
-23.554	20.1733	22.9563	5.34594	10.3593	24.7726	7.92323	-10.4334	24.7136	11.9043	19.0891	5.69492	21.4397	23.7116
-20.1412	1.04041	-11.5385	24.9795	6.6458	-2.43847	14.064	25.2276	13.5628	4.68983	4.47907	17.5282	31.0705	21.3865
26.7604	15.6234	-20.1043	-24.658	-14.2061	16.2361	22.5287	21.5298	-1.89745	13.291	-22.251	20.164	17.366	15.2162
-14.8331	22.1994	5.5768	0.966281	17.0396	-7.98495	19.4405	-7.97894	2.36337	-8.92497	6.05345	18.8515	4.00299	24.7148
-0.0428591	10.6086	25.1232	4.90506	4.11469	-14.3827	12.341	-11.5405	-24.9815	-2.38085	21.4162	20.8093	9.2032	16.5821
23.2124	-21.8285	11.7661	-15.8752	14.5218	2.14264	24.1844	1.90681	0.493446	25.5965	-2.86954	-2.826	30.3624	14.1604
-23.9609	23.7649	-4.16805	17.2581	4.92258	-9.01472	-23.482	-4.73906	6.58898	23.8663	-15.1866	22.2774	29.3722	26.6057
-7.62966	-20.2084	-6.47443	5.43826	2.31126	9.13375	23.3766	3.86848	-18.4253	-5.38744	-9.36547	11.8311	28.3646	24.3572
2.42312	28.1094	-5.86277	-22.4823	-30.2989	23.5767	21.9556	26.0676	19.6891	8.87211	-7.63547	17.9915	4.47934	25.4681
-16.3842	14.3685	-4.9433	0.63271	29.7023	-10.2261	24.8332	20.4552	-9.61745	18.815	-23.4999	19.3731	1.95164	27.0812
28.2793	8.55673	20.4612	-14.6692	9.74366	-25.6491	6.77852	17.0208	9.74055	21.2617	-12.9813	25.2164	29.0904	22.3975
27.4907	-10.1376	-21.1194	-8.68611	30.1111	-4.46895	11.1276	-13.3696	-2.40338	-11.3647	20.7801	6.06367	23.9574	16.652
-21.1867	0.00182272	-25.6067	12.2388	28.9507	-4.99499	23.1689	-23.4413	-3.61134	20.6465	20.5375	20.1048	31.7543	10.2151
-24.5893	-23.7412	22.6945	-24.604	25.273	0.03587	19.3025	-8.31353	-10.9141	-6.41285	16.8749	25.1078	1.83712	3.48667
6.66709	21.3813	2.42509	13.8118	16.0787	15.6173	-8.45241	-17.1735	13.1614	15.1314	13.0116	12.8715	-7.54448	20.3249
-0.710159	-9.02358	-4.48249	-3.4561	11.4921	-21.5075	12.8288	-9.03248	14.3548	13.7562	21.9821	-4.23756	9.56688	22.3475
29.236	22.1884	-13.1157	1.63084	-4.32242	14.8657	-2.04238	9.67019	15.9631	-27.7029	21.2542	11.5949	25.788	6.28268
26.5212	23.7965	26.0514	19.4704	27.7497	6.83838	19.333	-7.13949	-2.78196	3.44111	24.9195	18.189	30.8294	15.6562
-1.66831	18.7061	10.5275	18.3567	13.8401	-8.10806	-16.4218	-13.6009	1.6187	12.2924	11.4335	25.4801	22.3727	23.3939
-15.4932	7.38398	-27.1558	25.1568	13.3292	21.3102	17.3109	-21.6211	-18.2061	19.68	18.2498	16.3915	14.8885	18.29
-24.0311	-19.1992	17.5847	5.21794	-2.77573	24.8589	27.8773	25.1007	25.4663	16.4006	12.0255	9.68036	30.2683	14.7712
-6.58003	26.441	14.9515	23.326	10.5994	-19.0186	20.2884	-1.09933	5.62634	16.9726	-2.09566	21.0957	-8.92389	20.3097
8.70904	14.753	-6.36377	-24.037	17.0696	14.0795	18.0764	-13.9869	19.8814	11.4721	25.5736	6.58523	1.9846	11.8695
30.3495	-10.9783	25.0446	-26.3418	12.0236	-13.109	5.31084	-10.0823	9.9964	24.847	24.6868	23.7424	17.5999	-5.3378
24.433	25.621	-7.16024	18.2542	22.3457	-11.3445	14.9099	-8.42502	8.66981	10.9697	21.4885	22.3984	15.4007	-3.73545
22.3237	19.7088	-9.32066	13.8906	19.4034	0.985929	11.265	23.0847	21.2112	5.44574	26.6465	19.0389	20.7704	1.39781
-11.6744	-15.5065	2.40045	26.0686	11.3567	19.596	13.9072	3.0632	1.2509	17.1901	23.4241	26.1569	-13.5041	-2.32704
-21.3916	9.00889	-4.55253	4.14494	9.67589	7.04375	-7.32763	-10.3279	20.5926	21.7776	11.1866	21.7225	25.08	14.0927
-10.8737	-19.9323	19.2988	23.5614	21.0433	16.9191	22.4318	-7.39371	14.7325	26.7925	9.32465	7.56711	2.78576	20.5479
25.7738	-16.0213	-19.0997	2.90667	24.0794	4.58241	6.04263	-20.0993	13.3982	1.52597	25.123	15.9389	14.2227	13.3842
-2.49643	1.88391	8.7069	15.425	29.4662	9.30154	23.1959	7.18296	-14.8784	19.3543	21.9687	9.91289	26.4453	8.71831
-1.76682	-28.8275	-13.4386	14.849	4.66175	-1.6833	25.0654	9.45898	0.733293	25.7731	12.4265	22.6643	28.0855	19.9261
25.4181	-21.9296	-24.0282	2.48874	3.95966	14.5842	4.43918	-17.7618	25.6746	20.0724	20.5851	20.0836	18.74	8.00821
-15.2804	-8.97187	-17.8351	-18.3018	16.7331	15.0967	10.0998	-22.9109	15.5817	24.9947	22.4046	12.5542	13.2127	1.81663
-10.4243	18.7803	21.6166	5.78334	-6.06744	10.5762	23.6814	-24.1419	-6.3306	11.3667	-0.225386	-1.05313	5.17747	-0.62831
30.1055	-9.64214	-27.161	9.4703	29.7947	20.3996	15.1605	-24.699	5.42982	15.5678	24.0258	-5.71535	10.5528	21.2901
11.6213	-25.5401	-0.514969	2.24304	12.795	16.5578	21.7709	-13.8589	-12.1433	17.3052	15.9208	22.2768	-5.78384	5.97267
-22.0687	14.2335	13.3603	4.76485	-1.35521	-7.07792	15.9409	2.04355	11.7353	16.2612	25.3962	17.2169	29.6646	-0.746651
-14.6959	-5.74777	-8.29205	9.33731	28.8002	-1.09702	22.2185	-8.63701	-2.52667	17.7243	27.1662	20.3054	11.146	23.1543
21.1622	4.87617	9.85057	5.12774	12.8441	-9.87769	22.1359	-2.86482	4.80574	2.1485	15.6021	5.24665	25.7559	-5.33755
15.448	-0.242389	5.15	11.8625	-0.127365	13.8453	3.21197	-10.0878	0.939004	26.4508	26.2868	23.6232	-11.6092	24.5237
-10.1363	17.3431	25.9101	-14.6578	0.779354	-3.49573	9.77866	-9.29975	-11.0193	2.71592	25.1005	26.8495	21.3818	0.798394
26.9325	-1.22129	14.3249	28.112	6.11488	7.7874	14.1881	10.0514	27.3471	24.8717	1.3173	-0.0521195	9.74195	-7.63696
-6.68541	-13.5124	-10.8705	0.239236	-1.11259	-5.79124	10.0238	2.00659	22.1068	27.7597	21.4902	-2.4718	-0.879353	25.0429
-25.0321	-19.2459	0.700242	-23.6655	23.5718	-18.547	25.8387	11.3523	19.8518	20.5121	19.4091	23.3776	17.6478	-18.2775
-2.58658	19.3515	-26.4973	-1.87688	22.2213	24.3471	11.8535	8.52462	-1.29498	18.4028	16.7282	25.0119	7.99863	-24.9495
27.9891	11.01	12.0029	-27.4577	-20.3739	-10.2099	17.9457	25.1575	-8.08796	21.9957	24.5358	20.2212	-7.53369	15.2653
-1.27146	12.4196	-2.41506	12.4913	14.8528	12.7737	14.7423	-3.91732	25.588	9.99661	11.5051	18.534	3.7644	-11.1155
-16.8404	8.97294	7.36743	9.76049	17.3347	17.4616	9.12737	12.296	-4.01191	-4.60733	18.9819	6.33853	26.7243	18.5078
23.1616	21.4235	12.9137	1.15647	2.14662	-26.8762	4.1537	21.3568	18.196	15.95	-0.637902	22.645	14.3298	16.5458
25.4781	-18.6143	8.75717	16.8879	26.649	1.37884	27.0451	4.82912	-18.0155	23.8751	24.6468	14.6998	-8.79818	-4.06661
14.256	-11.4502	-26.9689	-3.67078	5.62406	18.2837	23.9816	-12.2414	-11.3645	1.14464	25.98	-3.46691	20.3597	17.1667
-9.93867	-13.702	11.745	4.55818	-1.33659	22.0906	7.6167	13.8189	12.5855	-1.22706	23.1428	16.8144	4.76021	-6.76391
-10.5525	-14.5483	-19.0399	20.8734	-7.49658	16.0294	5.04936	0.531032	-19.7603	-5.65754	24.3071	20.828	9.37911	19.2527
-7.03657	-14.9042	-26.0369	19.9134	21.6771	-7.20551	-8.1138	3.58059	24.3937	15.1412	14.6353	22.012	8.77777	-17.505
26.199	16.6802	21.7729	22.3247	19.2623	-2.77198	1.40346	10.9913	18.9858	26.1762	28.2463	-0.0991076	-10.0806	-14.6328
24.964	-27.5873	-4.69452	-27.535	7.71381	20.9052	4.59355	-3.46628	14.3244	3.95546	13.3621	18.905	22.5374	8.24469
14.1304	24.4766	-23.2339	22.9042	18.4132	14.3324	20.5649	8.32143	27.9376	-6.56297	4.45132	0.0974448	-10.3797	-20.8744
-27.8287	22.9657	-5.75696	24.634	20.8093	24.2898	21.1615	-19.4967	16.6075	22.5873	17.1843	6.44883	29.6548	16.4084
-23.877	31.1108	-8.5276	23.8906	3.53796	6.0372	12.6087	-8.08517	-3.93266	12.6791	-0.140629	-0.345434	8.10416	21.9745
-11.4693	14.4001	1.11044	12.2162	17.3414	-3.30466	9.87371	22.7115	-15.6178	28.8336	26.8907	11.671	10.9109	-6.52226
-12.2765	26.4937	23.0949	2.76312	-19.7737	19.6468	8.74983	21.1966	26.2699	2.61343	18.0869	23.7277	28.0463	22.7234
-4.59715	10.3676	11.772	0.0768712	25.467	-9.54327	22.6505	21.9286	17.4703	-11.8616	28.4429	14.8358	21.4282	2.18069
-25.0586	2.14055	8.84858	17.7763	28.3169	9.27771	5.12691	-19.2602	-7.26578	19.8156	12.0775	-0.259313	25.5622	18.3505
-6.07911	26.0474	18.8188	-4.39502	18.3817	18.2544	19.1617	-5.894	23.9997	3.1361	27.4398	14.3832	2.60515	-25.5182
23.8775	-17.3517	-4.34214	9.8232	12.6668	16.2561	21.8437	-10.8553	-28.4703	21.8145	24.8622	19.9914	27.5009	24.793
27.0423	8.78903	-11.2921	-18.2335	23.8138	15.0045	8.67858	2.89515	-18.4089	21.1027	20.3484	22.1228	11.1244	13.6966
3.7301	-18.2961	-17.2164	21.9576	-25.9102	26.1915	14.2788	9.48623	20.3355	16.1634	13.9575	17.7387	-7.02744	10.896
9.31879	-20.5959	27.1379	27.565	19.705	-3.11283	15.8106	-22.0582	16.0464	17.7052	16.8618	15.4538	9.31615	11.9042
8.5977	21.2435	-1.73367	28.1274	20.0176	-11.6101	11.5622	-9.71109	-7.84303	29.0649	19.1402	11.5508	-2.74221	12.3815
-29.5527	17.7339	6.95406	-9.44124	14.722	8.11455	-24.4945	10.831	22.0491	10.9862	16.3194	19.7371	22.0987	19.0907
-21.452	24.3738	-5.19863	-13.2956	5.92056	21.662	15.1932	-16.1552	-5.92016	5.42123	24.7101	16.1538	-10.2572	23.0429
29.8493	13.9149	-9.24578	22.6725	-3.66762	-14.0584	3.22382	18.6105	12.6977	24.8111	23.594	-2.16311	26.9478	12.6139
-30.3626	-17.7489	10.1466	-28.1432	-5.49464	14.1232	7.04161	19.2596	-22.4895	18.0004	14.2373	16.0373	12.3187	9.92989
-25.9928	1.02673	15.135	24.9796	-7.32259	-16.7441	18.4982	4.48298	18.4267	18.3592	-11.2182	25.9404	28.663	12.7586
25.4471	15.144	18.5747	-20.1745	27.0577	9.9435	5.25546	17.9411	-7.52798	0.386837	28.0859	18.412	-7.44702	23.1648
3.89176	27.5267	-12.1205	5.50684	-9.86513	-0.257327	-8.90369	22.1749	28.6439	22.5848	17.049	14.6416	16.4875	15.322
22.6804	21.9965	-14.9892	20.2722	-18.8564	17.8975	-25.3836	-0.172146	23.3864	27.9461	28.7582	22.1766	-4.56756	27.1325
-12.5808	7.92842	15.9936	13.1313	-4.55838	16.3499	10.4004	3.92461	-13.6377	25.0059	11.2193	1.66553	15.445	17.5742
-4.71396	-13.4679	-24.744	22.0389	-9.01607	-20.1945	11.8582	-7.99437	24.7242	17.1479	8.93952	22.3933	10.2707	-8.91035
30.4818	13.1927	14.1437	6.63356	-24.2462	19.5531	20.892	26.0199	6.09715	4.88689	26.3556	8.76499	-13.7955	23.1891
-9.38595	-29.1358	-19.4814	24.0371	20.3794	26.8689	14.4581	23.6004	3.97537	-0.810065	13.7219	21.1758	21.7184	7.47833
-19.0219	-19.5315	-29.066	-4.97092	25.891	17.8623	-0.387495	26.9592	-7.15747	8.03186	24.9285	13.5478	27.0612	18.5915
27.4859	16.5956	16.7728	14.4552	26.648	24.3409	11.0337	17.0304	8.51893	3.07367	18.2387	1.37326	-16.0053	25.6608
13.686	15.7098	23.7728	-27.1431	6.04526	-3.10681	0.785986	19.0067	-4.18837	1.57164	14.3614	19.3502	22.5693	26.2424
-11.6022	-3.11752	-5.40466	-25.8956	-27.4637	24.7113	12.4997	10.9528	27.0574	14.8267	9.30743	16.4412	9.82709	16.4136
19.5126	-15.4189	13.0035	25.5125	-17.1735	-4.83797	9.43162	-11.6749	22.777	0.247088	-0.75988	24.0613	20.185	-5.67091
7.51467	-16.9414	26.9252	6.58772	6.75565	-2.87745	13.9543	-8.14976	18.5458	27.5435	27.7034	4.73375	28.1582	-19.5433
-10.5783	-9.3989	5.44635	5.21374	-4.06935	6.86138	-13.1216	14.4506	-11.1478	5.66642	25.3096	6.93273	16.7775	12.4369
29.4233	27.3504	-8.76914	10.9018	23.6575	-20.7041	-21.555	-26.828	15.9068	7.77722	19.0454	22.4637	18.4062	-1.73841
6.12787	-21.8555	19.0199	6.12607	-18.1279	18.692	8.90186	9.84987	25.9377	4.30932	22.3223	-5.53258	25.6088	15.5396
-8.4282	25.094	19.7889	-28.816	24.9405	14.1211	22.7162	23.2746	-14.2576	16.6273	14.5879	26.4963	24.7714	8.89173
23.2608	12.9961	8.8608	25.32	21.1073	19.9399	4.10384	-6.75676	5.09888	7.1162	18.076	17.7652	-11.6295	-8.11101
17.193	-25.4574	-4.81482	5.26562	22.7384	13.0008	-12.6724	-16.0047	24.4928	15.635	23.8644	19.0819	23.7053	-4.15894
-14.9714	25.4393	-23.1824	28.064	9.01151	-19.2289	9.37816	9.39979	27.8051	29.3371	21.9227	8.54816	3.70754	19.5177
21.2856	22.3828	-5.42459	14.4828	-13.5958	20.335	-21.0469	-19.4921	1.20473	18.1917	30.6196	13.3939	27.3513	21.9566
29.9152	17.3421	-10.6334	20.9334	-2.0689	16.067	-22.8179	25.6999	-27.9981	-0.902472	20.771	25.6057	8.24953	8.41949
12.8687	20.8135	-15.0767	-24.5594	-18.8037	6.77707	25.8488	1.47683	-3.30621	-2.0096	11.982	16.3386	-23.6456	-26.1733
-14.1434	-17.5023	4.2428	22.3186	-9.00761	-15.702	-8.4639	27.031	30.4173	12.3557	28.666	12.0546	28.4087	23.7904
24.2781	-24.9974	-22.3474	-30.1581	12.8266	19.7123	21.8454	-8.63798	16.677	14.9945	29.1727	26.1451	8.95428	10.2035
4.69729	9.23495	12.9017	7.86954	-17.0205	21.4242	16.1973	-2.02629	-5.23368	-32.419	12.4139	6.93502	12.1449	15.9882
-10.4036	15.2427	26.4074	3.73328	21.5657	18.0222	-7.00072	24.329	8.59912	7.99213	10.898	-0.777131	22.3625	3.58825
8.79533	-15.2882	14.7962	6.34024	10.7873	3.35907	16.1604	28.7212	23.2551	21.8768	15.5061	13.2993	26.5291	-21.1812
19.8205	18.6884	-22.9296	-20.8272	-25.7578	9.58788	-21.3093	-24.4566	-14.1198	13.3876	25.3285	7.96632	27.3082	27.0503
14.1055	13.8826	-6.2294	18.9791	20.4245	-20.008	10.2348	26.6793	25.6735	8.96428	19.3064	18.3099	0.955295	12.2018
13.5918	-11.9551	21.2261	7.60291	-16.0816	3.45134	-13.9922	-27.8647	11.0873	20.5526	28.0228	19.601	25.8403	22.3538
26.5714	24.4189	-3.85526	2.29652	24.9027	10.1365	-18.3528	28.4977	1.96602	2.42649	17.8998	28.7883	15.5676	20.8684
5.66446	19.5213	-7.42945	10.1322	10.3826	-17.575	25.1619	5.27342	26.8267	29.1795	18.5846	22.484	9.63977	24.45
10.2573	6.80668	17.7394	27.4238	-10.6682	-20.9953	-10.6971	26.9772	27.4174	7.05425	27.1037	3.28176	10.4818	20.4082
-21.0205	12.3002	18.2672	-23.8726	11.4712	-14.0723	9.18039	20.8185	12.4849	17.7548	16.5321	21.349	-7.09099	19.7846
21.3214	-10.6163	-5.50967	27.9058	3.71775	-0.387842	-20.0505	10.233	-11.9464	22.7485	17.6946	24.2801	17.351	22.9419
24.9532	-17.2504	15.1274	3.24082	-16.4874	8.32679	24.2122	0.0938342	23.8053	10.6634	22.6381	11.8147	18.7972	18.6565
20.4784	23.7111	-11.9408	13.7449	2.18262	-1.82755	14.4709	-20.9675	0.299652	26.7679	8.53368	29.1172	25.2168	13.281
-22.0568	-6.15323	-7.87349	29.0609	-25.2363	-13.6214	-21.4725	11.1141	28.5977	16.3892	25.0691	16.3911	24.0721	10.3744
16.0065	-20.5894	13.8303	-26.0803	-15.452	-26.2332	20.9273	21.636	12.0103	19.1421	19.7806	24.9523	-0.243643	22.1142
3.34665	22.8081	-13.4377	26.641	0.174687	-9.34359	16.8072	1.88321	-27.2973	8.46651	23.4502	26.0015	21.4906	15.0406
11.9713	-17.799	25.7241	20.1722	9.57692	-14.3614	24.8798	-5.01428	14.9323	3.30112	-17.8708	-9.99791	10.7949	24.2072
-27.0714	21.3628	-26.5003	17.8157	-15.8914	-1.4852	-2.90506	24.5191	7.397	12.1938	4.05013	14.7245	22.8612	25.0047
22.8682	-15.9965	-24.5428	2.61845	10.7926	2.4861	18.6279	-6.19311	29.7722	28.7344	15.4254	0.886996	11.8052	20.0965
0.00275669	-26.4414	-4.46542	0.823134	-23.9995	-7.42772	-22.8924	21.2068	30.6044	13.7178	13.4653	-0.447914	18.4255	23.4864
-6.87823	19.059	11.6908	23.4967	-15.6476	15.6681	-19.7628	16.7203	13.3499	20.4529	10.2477	27.8971	21.284	-13.5635
16.492	15.5358	8.93004	11.2147	-18.676	-6.5606	8.77129	-10.6684	17.427	-3.46383	25.9425	2.94369	-9.01191	-19.4328
22.5087	-20.5692	16.4678	-2.78359	-13.947	-2.29511	27.3582	25.0295	27.8123	-5.63121	17.4421	17.2664	-6.39922	25.8842
23.9458	-11.4809	-15.6691	-27.7268	-6.66077	-3.22657	20.31	25.8039	19.792	8.19952	27.6252	27.4156	4.82945	12.2716
19.1888	17.8508	25.2856	4.75899	0.531702	-4.75909	7.15921	21.7693	4.03505	6.13471	27.9896	25.8479	17.3288	22.9585
-5.21415	-16.5224	-17.3417	-1.12938	-21.8822	13.6817	24.4962	28.643	23.4307	11.1892	11.6656	10.4261	11.7288	20.3291
-12.5465	-8.08223	19.716	26.175	-3.4692	-5.38091	10.7344	13.2039	-2.84253	15.5811	26.6691	13.3593	6.66039	8.05647
10.0192	21.1396	-1.99211	8.24196	-25.8008	-6.24974	-6.45851	16.0337	-6.58108	12.327	22.5808	29.865	-20.0266	16.5966
15.0727	15.578	22.0457	8.59682	-19.6573	-27.4459	-1.41327	24.0951	5.52202	14.9202	8.24719	23.4341	17.3513	-19.747
27.7958	10.0581	8.91171	-11.9277	-6.61857	21.0861	-22.5518	12.287	-9.21405	21.1859	3.31105	25.0565	19.7888	15.0655
-9.33019	7.26951	-18.2725	-19.6488	-14.9662	26.4536	-13.0987	25.5515	5.10989	13.8144	9.40277	28.9154	-8.35318	7.28302
15.8798	20.0395	-14.4948	7.92889	-22.6466	2.28563	23.7741	5.72341	26.7993	13.3693	11.0012	18.4875	19.3043	27.2219
-7.73459	25.8778	-23.7844	1.51637	-15.7684	-23.2137	26.0315	26.7357	-15.1977	6.64539	18.1301	20.0513	6.84521	20.5356
-17.5139	14.8607	30.0652	21.1242	-25.6585	-19.4576	-0.589665	-0.729467	15.2711	11.1113	6.74144	-9.34186	17.2533	24.9119
-13.4547	14.2783	11.2482	2.14154	6.18105	9.4149	13.1744	29.2863	14.8868	19.8588	20.582	-0.357246	12.2397	31.0427
12.1952	-4.87813	21.395	10.7879	-5.66195	-9.60409	22.5563	20.3725	-2.82897	7.24705	13.4798	14.8124	12.9768	30.1223
11.282	8.06128	22.3258	23.6211	-17.9104	24.9813	-17.902	27.0792	12.7442	11.6784	8.4669	15.6063	13.6353	-27.0841
26.3387	-10.943	-5.93198	9.47406	-17.0193	-21.4368	24.7162	22.3313	30.1978	-1.10488	7.83266	13.3926	-0.60315	17.5396
-22.2029	24.5621	-7.10824	9.03008	-14.3849	13.5711	-25.7114	28.3234	27.5856	-2.99401	10.2888	21.3955	-1.23123	18.314
7.34778	6.5333	-23.9861	27.7985	3.93744	4.3192	14.4232	-3.29701	20.8501	5.57463	27.1306	27.5931	22.3008	22.0921
-24.4158	-24.1454	-27.6991	19.5511	-19.5277	-0.452886	22.5044	10.4775	-4.90038	-24.1726	25.0676	16.7043	-4.44623	20.822
-15.8635	-14.5776	21.1574	-19.9462	2.15698	12.053	-15.9728	10.9624	16.6587	3.93183	27.799	-4.19609	7.79184	28.7771
23.3614	-6.45855	-18.3139	23.6061	-16.5883	26.4729	29.4623	-14.8117	28.6507	13.8834	14.3513	26.8076	14.1669	22.6439
17.6402	-24.4672	-11.9012	18.9245	20.671	18.9606	-18.2935	9.45071	31.0966	-4.83923	3.37473	13.0132	16.798	-2.64943
-12.0315	16.2669	21.3859	13.4317	-24.3691	21.3527	27.7531	24.3539	-7.08068	12.6217	6.13677	25.4207	20.753	26.5847
-27.1988	20.4731	18.1871	10.4731	-10.3864	8.59558	30.8596	15.7703	27.7506	28.6702	23.5234	30.9664	12.0772	18.1772
20.3423	17.4425	-18.9665	14.6176	17.1803	25.4446	24.8046	9.20143	14.8576	8.5323	5.2923	5.00592	-5.7818	-10.7895
-25.6912	18.4063	-5.31882	4.30513	-5.9521	15.9386	-16.6124	-13.5588	-10.9326	22.1564	24.5297	9.02871	25.0167	-23.3703
11.5556	-21.8485	-29.1853	2.58574	12.2537	3.86644	21.9718	5.3455	19.8969	19.6052	18.9704	18.3892	-8.01473	-25.4723
2.26291	15.3042	11.7938	11.5754	17.5023	9.72705	-27.8032	-15.5958	12.3049	1.99507	7.92427	17.9019	-12.9066	10.8216
-1.79598	15.2506	19.8115	21.0084	-28.7107	-13.4001	-19.5268	-23.6339	24.2168	7.82576	26.8083	-4.32565	17.6978	31.8616
7.53846	8.74937	10.0586	7.30222	-14.6736	-13.0601	7.33433	16.9726	26.7268	-29.9943	3.59329	26.6875	10.7355	15.7943
23.3049	-9.44262	-16.3033	6.24576	-24.6113	23.7531	-18.5594	27.2834	11.2433	-30.7508	11.9688	23.2244	9.38199	12.1332
25.9163	-4.4212	-11.2263	3.19864	-16.8803	22.7931	13.0415	11.3434	-12.6729	20.5483	17.1713	25.1679	-20.4174	24.6389
4.11305	2.72086	-18.7937	25.4264	-20.336	-6.18296	-28.5947	27.7138	24.6974	15.3471	22.5437	22.0487	-24.3954	31.3073
16.0285	-17.3699	-2.63869	4.72006	-21.6089	29.8996	23.6168	25.2832	25.5337	21.532	13.2444	25.9038	14.2989	-6.85045
19.2261	-8.18963	-24.5454	16.9586	-17.9641	19.3944	29.9464	23.9859	-4.81467	2.89025	20.0043	8.77359	3.14715	30.0132
7.98009	17.377	-7.97753	16.1593	-14.4609	5.35968	26.6149	-12.077	-13.4709	4.58727	25.3173	21.5786	23.3537	27.3926
-17.7331	6.27919	-10.182	1.71373	-7.03611	-10.8312	-22.072	14.7305	19.967	1.15934	1.79973	24.0565	-7.95769	26.4033
-21.3125	20.59	-0.459364	12.5297	12.9684	7.97769	-16.9227	7.05006	15.0506	12.4053	22.4937	2.68266	0.991221	21.1135
5.48032	-22.6387	14.6132	-19.55	-19.0767	10.8726	25.628	30.3142	10.727	11.5278	23.9525	27.7751	9.17833	16.4906
-4.72586	4.00254	22.5255	-2.68431	-1.05269	14.6771	12.8379	21.8088	16.5427	6.94723	13.4343	24.1505	3.69462	31.1963
-10.1466	6.53589	-17.5299	-12.6066	-9.41926	0.502356	19.1512	-12.152	11.9125	23.585	20.6051	28.3898	14.6532	5.42574
-4.08681	-2.64573	20.2393	0.826973	27.2426	1.37904	28.4136	-3.59216	29.3815	14.6301	6.97932	15.5032	-12.0241	13.6725
12.7242	-5.41337	26.2181	-7.87719	-25.7358	9.55185	10.1893	9.74095	23.8815	8.64411	4.95487	4.54042	9.58097	29.427
3.03308	23.1157	-9.04914	2.41475	-7.43859	26.6729	-14.2465	12.0802	-7.62441	28.0214	17.2523	1.53884	19.3178	25.8581
-16.4034	0.528517	24.7867	0.21729	-12.036	18.2625	-24.3543	29.4655	25.0937	21.1597	18.3335	20.1246	22.3671	-6.76023
25.6057	25.2677	-4.28006	-27.3856	-11.8756	-3.02267	-29.5417	-10.7808	22.8759	-5.15092	5.81419	26.1397	26.0735	15.4824
-8.71633	15.9982	14.9736	14.9137	-20.7194	11.7995	19.8783	30.955	3.3728	-19.1817	15.714	29.9325	0.7224	23.7137
17.827	-20.5005	29.1751	4.44737	-23.1926	27.6426	-16.2749	19.5986	14.1825	14.391	20.7185	22.5991	13.606	17.7369
24.9512	2.24429	5.80678	12.1179	-22.4492	-6.27266	8.09938	8.19874	3.9598	14.2328	11.5826	12.5891	18.5227	16.3174
8.23866	26.3993	-24.2665	5.55406	-24.8924	25.9323	7.56797	12.8021	28.2973	10.0936	25.1887	21.5002	7.52162	29.341
2.70007	-24.565	-13.4096	6.46148	1.82772	2.1607	-19.9309	28.1157	2.93349	26.7417	2.51383	10.2171	23.2053	19.7169
-5.80555	-21.59	13.6431	-23.14	-8.80642	15.3893	-19.0591	25.6831	-0.226628	25.0945	19.8951	0.0475578	16.6536	14.2783
20.7776	14.2252	-7.15379	11.6511	-13.0172	28.5258	-16.7074	-2.04741	-8.2778	13.4861	9.08725	14.8861	25.6213	24.0253
-21.2804	21.3749	21.6237	0.662441	-18.138	19.9461	25.544	11.8624	29.5784	21.656	4.64608	28.4405	19.9826	21.5276
4.27865	-8.26821	-6.67715	17.99	-1.73266	-12.794	16.8026	23.5009	29.0011	-0.214287	-13.5472	20.649	-3.05218	18.954
5.15272	8.02898	-11.4026	1.14858	18.3357	1.33553	-18.1843	29.0165	19.4209	18.5197	-18.3313	19.4264	17.6254	-13.4885
18.4286	5.53118	17.2335	7.49752	-9.1245	-20.3708	22.0864	30.4892	-4.58112	23.3213	-16.3239	29.322	16.9478	27.904
-19.4183	11.6967	27.95	16.6455	-23.2216	-12.3727	20.2379	7.01003	-10.3021	1.63473	-22.2591	28.0804	6.60378	-5.23751
-13.0566	-0.950727	-18.9007	-5.19962	-19.751	-15.4518	-11.2637	-5.0559	16.4791	-0.571787	-19.3336	21.8261	5.79233	16.4182
20.0351	1.70272	-25.6584	0.372492	-29.0357	7.39625	-0.669348	2.29803	28.6928	5.97638	-15.6483	7.82445	22.2594	26.5654
-0.0802721	27.6671	-10.3463	-11.6195	18.9759	-19.978	28.4695	17.3476	-1.64843	-3.80078	-16.7955	15.7174	15.6152	17.5168
2.68367	21.3808	-16.0409	11.4398	27.927	16.1638	27.6887	21.0047	26.4543	25.3401	12.9605	17.5463	15.6936	25.0662
-4.92056	4.86522	-18.401	-21.5993	-25.1245	11.8911	31.5244	-6.16317	7.99265	4.85132	16.5166	23.1161	24.7581	11.0167
21.407	-2.75096	23.3795	9.76179	-17.3336	-4.3448	-22.3928	-8.59857	3.19578	4.19417	24.2408	28.3251	10.2605	15.5848
18.5635	26.281	-19.6733	16.9979	-16.4558	10.5196	5.50124	7.39123	-1.07183	24.2262	21.5065	6.42364	20.0084	30.1323
11.5073	-3.93821	-21.0705	-0.814014	-22.614	6.89604	-14.8271	29.4694	18.1909	10.0001	7.32281	20.1198	7.29315	16.0604
22.1455	-24.655	19.977	5.85217	16.4818	-10.2094	17.8455	26.6471	-7.56751	19.0687	17.9813	-14.7468	9.50511	29.2869
4.98387	13.1993	-25.9931	-1.80132	0.137926	-19.8224	7.85684	21.3449	-12.2294	22.5842	12.6986	0.324282	3.92865	24.7605
-7.01417	6.97269	15.0534	-23.503	-20.0253	-15.0618	8.60604	-3.31358	23.7578	13.5625	-13.8061	-4.9291	25.4963	15.1765
-12.708	-3.26766	-1.7612	8.57757	17.2775	-23.3942	23.479	25.0867	-3.2955	11.1237	14.2416	-0.122507	27.2968	-12.5032
-3.06134	-0.547977	25.6581	-3.60421	29.8416	-16.0723	13.3544	5.2673	20.6559	6.70851	23.5779	9.66214	20.8853	28.7152
-23.3662	-4.47491	4.64245	24.2975	-7.98361	-20.66	-23.6124	-1.13759	7.28635	5.3124	24.2488	16.5284	-19.5706	10.7905
-22.1803	-16.5781	19.286	3.43664	-17.0845	2.40819	24.3963	-29.0625	23.782	20.0393	14.9941	11.7373	11.6094	27.2232
-24.7534	14.9602	-19.1135	7.78937	4.04003	18.4841	15.078	22.3719	2.89455	10.5705	-16.3984	18.0991	26.0051	25.747
18.037	8.74344	24.0044	20.6581	-9.70489	11.5482	-18.0087	21.75	13.2546	12.2826	17.9307	8.55231	19.3249	19.1463
-9.11048	-3.18806	21.2804	17.0428	-6.81421	6.64126	21.2937	10.8764	21.893	-12.2207	26.4527	21.2669	26.7713	12.9147
16.8996	-1.82344	27.0115	15.3764	-23.081	-13.0469	26.9726	28.6649	25.6857	0.779566	23.8525	10.5233	1.2819	-20.0947
24.4279	-13.107	9.59923	4.63879	-15.868	23.4874	-13.4377	3.28479	25.6837	18.8592	-3.196	-7.04373	21.8737	28.4585
-10.6576	-13.4855	-15.5428	-24.842	5.99197	-22.2775	26.4186	-11.0809	12.237	24.7213	26.3291	27.6294	3.62411	26.9179
-2.45161	30.3271	-3.81039	6.45376	24.0294	-15.349	-10.6753	-27.8393	-1.86666	1.42552	23.2141	7.20785	24.3579	20.7741
-19.7894	20.9573	-5.00681	-3.61081	18.9644	-1.37723	-18.8198	7.71451	22.7059	-2.33569	22.3486	24.4643	10.6613	24.7534
-22.6584	-17.4923	-11.4682	-14.0531	15.8023	27.6435	5.84089	-0.727539	-7.1114	26.7478	21.9029	20.4399	-0.0685386	11.2738
-0.291567	-19.6484	-8.18995	-21.9096	7.9499	19.9204	-8.8269	25.4013	-14.8329	9.94678	25.1558	14.7877	9.83797	19.5673
7.79518	14.9521	2.48731	17.9214	-29.3081	21.9528	-21.3461	2.11207	-11.3739	26.7878	20.5497	1.24434	5.05869	25.7157
-0.903882	-16.9241	24.7352	10.9008	-13.0222	-19.3414	-16.0267	27.9044	8.25271	0.848308	-21.3526	2.91954	7.14666	21.8007
-17.1251	-24.7684	-12.7174	6.55745	4.45186	14.8769	24.1813	-0.380739	-9.53107	-6.29789	18.1205	4.23257	21.3661	15.9262
-24.0215	6.47565	-7.77928	-5.96055	-17.4582	13.2064	-13.1713	2.86257	-2.50974	19.1796	24.205	22.2256	17.6164	14.1044
6.41788	19.1586	3.88544	-7.91978	-20.8729	-22.0949	16.8794	-4.59734	7.5053	11.5881	21.0618	27.7439	27.7232	-25.3376
-9.46217	24.6567	-24.35	-0.104724	25.643	22.5215	13.8346	24.7778	-22.8443	7.04983	18.7697	17.2026	18.165	23.4828
-21.4232	24.2746	20.271	15.5526	-25.4554	-10.3337	-14.7924	9.55612	18.0166	4.75695	24.9647	-10.9632	26.162	4.4772
5.42659	-3.91531	-19.1036	-14.8793	-10.6743	-11.464	23.6942	8.6619	-5.66429	25.4943	21.5096	6.82729	14.4108	17.936
-16.0111	13.5424	13.8467	-22.1266	-18.8589	-9.02211	-30.7145	26.2752	7.67174	8.12848	-1.29553	19.4962	24.0925	12.1109
1.11079	-24.2229	-13.9119	6.64929	-7.97676	-14.3729	-14.1448	-22.3589	21.6921	16.3257	13.6679	11.8921	11.1671	20.7263
-11.0141	-10.2107	-14.9552	-4.31161	-14.5105	9.90773	-19.6683	19.6591	22.0654	23.2093	26.9821	5.02744	25.1832	-14.991
-4.31517	-15.0003	17.8048	-8.57177	30.0511	2.39269	17.9325	-6.86387	16.416	-8.84393	26.1089	21.4347	13.1832	24.7212
-22.2664	24.3561	-25.5761	20.2268	7.35879	-3.26053	-23.2588	7.21265	-0.40029	13.4288	14.0622	9.56037	16.7135	-4.81821
-21.3773	-18.5478	24.5531	-9.26974	-25.6339	9.27551	-1.22711	-18.7951	24.4233	14.7843	25.2738	19.2099	6.05881	13.1153
-18.9607	-5.59488	-20.6307	-6.98442	2.81718	-6.52825	21.0881	25.6311	27.0544	24.4425	-20.2453	16.892	15.8591	25.4785
-8.85765	12.2862	-0.695414	4.85257	-3.21194	22.6273	-15.7217	-8.80692	-8.58362	18.0358	19.5334	23.2051	-24.4172	15.5342
-16.2121	6.81134	-14.4596	-14.4697	-14.1932	-27.0786	-20.6756	26.9922	-0.0861422	11.3159	3.39681	17.3705	24.7313	26.8707
-25.8655	14.1255	15.425	12.5211	-15.4069	4.39546	13.7776	-11.8588	19.2212	17.0183	22.5262	14.087	15.2591	14.5232
4.9411	-6.12323	4.40997	-17.6642	-19.6156	-11.6283	14.4636	-9.81063	25.1402	13.3905	21.8154	22.1878	12.5241	6.52781
10.1809	-20.9833	25.5252	-24.2942	4.42999	-2.65321	29.6911	27.928	18.4889	-5.1652	18.0128	23.869	14.0885	-25.6162
11.1627	23.2172	7.49887	-7.39255	-26.4345	6.44801	-16.9136	21.1503	23.0275	-2.14012	22.9982	27.4069	3.38387	20.1924
23.8107	-23.0332	-23.3667	-20.7414	-0.360887	-12.0951	-11.6241	8.85873	-10.4108	10.9314	11.8586	12.9358	6.26318	16.725
19.0532	8.25503	24.1283	-26.228	-18.2365	9.91285	-23.5383	0.944512	-19.0279	-10.1099	15.9859	-8.42546	2.67375	8.40176
-13.8002	-29.6581	-24.2942	2.24186	-16.1504	3.17103	16.7442	-4.46535	19.0281	22.8812	13.882	20.4089	7.29752	24.8426
-6.91001	10.8903	8.46378	15.3118	25.5823	25.4135	3.33919	20.3289	-7.34739	3.37816	21.5426	25.093	25.9977	-18.4137
-16.2274	28.7073	-5.92662	-5.80377	28.2212	9.17459	22.5216	2.95269	6.30129	21.0652	-7.97217	22.2095	19.0307	10.8932
13.9344	-17.0416	22.2625	15.6067	9.05907	0.688136	-24.4106	20.702	26.3093	-9.4157	29.5919	15.4563	9.7493	-0.604962
-6.13247	24.7629	-13.7259	7.75821	-11.1972	-4.24675	-13.2346	-10.3465	3.03589	4.59615	27.8806	18.1241	17.9607	1.91338
-24.9306	-4.43739	19.839	-1.55711	-13.7563	-6.22225	5.12363	26.5552	6.74733	8.40499	-19.7497	25.0057	-5.13873	22.7943
-20.3089	-19.1144	22.7988	6.9004	-10.2603	-7.90062	21.4306	24.6866	16.8995	20.5112	14.524	4.19364	11.6776	20.8247
-1.36506	8.88224	6.71262	1.56713	-14.1661	-13.3907	-8.71946	-5.48853	22.6709	5.44258	23.9441	27.6	19.5133	17.4852
6.14772	-15.006	-1.4982	-18.9297	-12.0636	-5.52634	-21.5871	15.5107	-9.27206	9.30811	19.887	20.1523	16.9195	0.204921
-4.58355	28.9598	-21.6246	-21.3987	-20.2401	11.9227	-29.2605	19.7571	7.46126	16.0484	21.5984	26.5791	18.8802	12.5086
-9.85097	7.66555	-2.81449	-0.388765	-15.5397	-20.3212	27.4793	26.039	19.9396	-1.41716	-0.56844	23.8349	6.62212	1.03088
22.0472	-4.80649	17.2228	-14.3131	-6.24933	24.7131	28.8867	12.7963	-25.127	7.73401	15.5811	16.3984	14.3088	14.9833
14.2557	20.1158	13.6466	9.9253	5.4699	-2.66607	-22.4727	0.586529	17.4131	6.3041	18.607	25.3194	4.40621	9.26294
-2.84901	-11.7473	0.902482	6.43963	-7.89518	7.29886	28.1783	19.1115	5.19448	1.92926	30.097	23.6298	26.7831	18.1852
-8.20697	-7.08648	-10.6043	3.54536	-9.69541	-8.7655	4.09527	22.6749	26.4328	-0.627076	28.5434	11.5247	15.3529	21.3547
-22.0674	10.8112	21.6345	11.616	-6.79145	-10.2025	-8.44041	8.46142	6.30706	-7.29884	-10.3368	25.9135	28.9098	19.5137
19.6018	22.8051	0.160165	5.1689	10.6032	8.81706	25.3446	5.09249	-27.0741	4.23679	19.7606	20.3801	5.87537	24.9542
-1.22093	13.1355	-8.38987	2.18307	-24.3157	12.8986	22.4992	20.197	2.06398	-26.0518	20.5214	23.743	-1.5069	20.9806
-10.0584	21.2624	-21.893	13.4843	0.739807	-17.601	-7.92381	25.8214	25.7939	25.2802	22.8342	24.7823	18.1125	18.3009
13.4979	-26.0275	-22.0804	8.50866	6.59532	-0.397577	-23.9236	11.2627	-1.04455	14.3985	18.5002	-2.10378	28.4573	-9.72348
14.6587	-31.5029	8.10256	-19.0428	-12.6428	-6.23541	-20.7627	-0.403312	21.1516	23.3374	27.5452	10.0761	-7.40102	19.6648
-7.11325	3.36744	-9.03716	14.6117	11.5409	11.4011	-14.2714	-17.8633	-26.7298	13.7107	14.2593	17.3427	21.6149	11.2643
-10.6563	-19.1774	-17.4278	-10.0351	-22.4827	-15.7607	-13.3156	23.2672	25.6282	12.561	29.182	20.3709	19.4424	21.236
-8.30129	-4.3842	19.5298	20.6741	10.0356	14.2698	-11.6767	23.8179	-15.5039	8.54509	17.9802	20.9335	-5.33448	19.0304
-15.3212	-6.61246	-0.759718	-12.0899	-21.9083	8.0613	5.84954	8.26283	16.4915	12.245	8.56905	22.4961	10.1773	-5.34448
7.77685	-15.9514	-19.0325	-7.43814	3.03597	2.60019	-19.3318	15.7286	14.9061	13.3136	14.4805	5.47383	-14.0858	25.0764
-13.701	7.75547	-7.86118	17.8481	-13.8857	6.58621	10.1147	1.06357	18.1431	3.09645	19.9125	-6.02807	19.8691	5.64892
18.613	26.4694	-24.1758	16.8633	-23.0009	26.4104	12.8881	-24.8263	-21.9851	1.39733	23.9661	2.5887	21.5045	17.715
-24.4499	20.9248	19.098	4.70765	-15.6781	15.1161	-16.6531	6.93046	4.1856	-23.0304	8.97696	19.1461	22.8777	6.39183
-6.11111	-2.51084	6.46048	-17.3864	4.31128	4.75197	28.2947	-6.66601	-13.541	23.8948	25.5774	12.8815	24.8936	8.92263
-8.4684	0.037948	-20.7454	29.5061	-7.87027	-2.44214	-13.7595	19.0143	5.68838	5.70317	17.0571	25.3561	21.9853	4.36276
-2.59606	-3.98024	8.81859	-8.1539	-8.53441	13.4429	-4.53951	11.7438	-1.03946	-3.61652	-5.56764	23.2285	18.986	25.4735
25.0416	-18.3827	-2.97601	2.90947	-3.86281	-8.35285	-26.1823	21.3842	-5.84605	-25.864	26.5848	7.48797	20.5396	26.5559
27.4652	-5.44511	-26.0386	23.9311	5.02409	-16.876	21.6622	24.4849	20.6686	8.08212	22.4584	17.879	29.4237	18.2416
14.0594	-30.5966	-4.63481	-7.49945	-10.3854	-0.151018	-8.67226	19.4892	-15.0306	-2.22838	-0.419731	18.9169	14.1126	-7.66198
22.2718	-7.94994	0.47298	-24.6993	16.6772	-14.1695	18.3346	-5.11732	-14.3096	19.48	30.0139	22.6912	30.0665	24.3251
-11.9247	-1.22159	25.044	16.0872	10.4035	-0.259613	-8.12402	-4.35485	20.9429	23.617	24.8949	15.7222	20.3387	22.5095
25.768	-19.2661	17.7423	4.29867	-5.35006	-12.0768	-20.1451	1.82659	19.0837	14.8924	22.9128	18.2249	15.0447	-0.355523
14.5273	21.7931	19.4956	1.26692	-20.3486	7.87424	-15.5964	11.9487	-11.1911	-4.95219	-13.6291	20.9517	-2.06095	3.10149
19.2753	-7.17971	18.6053	15.1964	25.3706	3.37095	-4.05808	-0.730038	5.29673	3.3451	20.3512	19.4291	25.4866	8.82027
-4.35078	27.4216	-15.3838	19.4073	-25.2669	-1.38426	23.0681	21.0965	-13.2446	9.15679	13.8219	12.0833	-1.49161	11.1857
21.1783	-20.111	17.3165	-4.76586	6.30929	5.9112	-9.71328	-1.05675	7.52888	-25.2261	14.5182	19.1428	5.38434	-12.4813
27.7012	19.4291	-10.6486	12.808	-13.0884	11.5784	-28.025	21.7013	15.0945	22.3376	-3.41277	11.5061	18.513	23.0325
19.4404	1.82706	-16.2551	-21.5647	-5.97426	1.59617	25.3653	1.5208	19.8157	10.3674	12.6996	10.199	21.1658	-1.69583
20.8089	0.239363	20.2639	7.48324	-21.1784	-2.84159	13.0115	20.3618	-15.8675	12.8465	-0.936572	8.31329	3.43742	19.2316
-7.91337	9.95967	23.9224	30.0687	-17.3402	21.0205	9.59298	3.08232	23.008	16.235	-22.3771	6.61525	9.71819	-2.47163
9.11226	25.7899	19.2033	22.9682	-2.79485	-5.40125	1.63191	-0.170468	21.395	7.86845	17.3899	4.45276	26.9492	9.76378
-19.154	-4.13678	6.7158	15.3522	-7.47	-3.33803	7.69532	3.54394	11.0363	-6.40659	17.9233	1.23517	0.559401	21.4261
-16.5002	-9.58781	17.0575	-12.5661	-9.18034	-15.6792	-22.4379	-18.2113	23.923	21.1602	-5.57947	-2.54481	12.8965	25.808
15.5916	24.8093	-4.88003	28.1432	1.15558	5.453	-3.06306	10.5794	15.7396	15.7141	27.9575	-5.24597	17.3114	14.9039
-21.7039	8.21252	-12.8519	-4.78066	9.25907	12.8626	-5.75865	1.84418	12.1195	3.64114	-3.17037	9.21024	16.3886	21.7933
22.5258	8.94653	23.9226	5.8047	-11.0307	25.7923	17.9478	9.39344	-14.8713	22.7933	22.0106	22.7122	30.4772	19.5613
0.378526	-5.91971	12.9634	16.1811	-4.44852	-0.554354	11.8876	-15.5324	6.65349	10.2734	26.4915	21.2837	29.7776	-19.7761
9.76463	-10.1342	7.45316	10.041	-0.91661	-4.78423	11.1416	21.7308	26.3554	8.20884	11.0065	18.0486	28.8525	24.0275
24.8994	6.60954	-18.1075	3.49288	-13.5094	19.2505	22.4981	22.8429	17.7135	-7.90437	-16.6671	20.3236	0.881151	26.7464
-20.7632	-19.9326	21.9036	0.133937	-1.3899	12.3614	-24.5541	24.9953	-6.44675	20.0384	14.9739	24.3898	16.5301	17.1032
-18.3716	9.85537	24.664	27.4617	7.63555	10.5609	6.70625	10.5427	25.3296	6.22836	28.3881	12.3407	26.2167	11.6114
-24.6401	-4.54254	23.9784	-19.7335	-3.82557	-25.794	-0.532867	-10.4489	15.4975	5.45793	17.0796	25.2128	7.9543	28.2467
13.2162	-6.88463	27.6299	-10.2408	-18.2541	-1.97111	-12.1131	-11.2303	22.984	-16.7781	23.7042	19.8056	27.9418	18.0719
-6.64895	-5.64215	-22.2617	28.981	24.5183	-5.29863	10.2112	25.9161	21.9596	17.0326	11.5201	15.8466	27.2872	-12.5135
26.0135	-24.9921	6.5746	-24.9468	-26.5114	9.66679	7.47087	3.75227	23.9654	17.7059	2.98782	12.0168	24.5095	10.7301
29.1331	3.98852	-0.829105	17.9919	7.08072	11.8666	8.81425	12.5256	11.1942	3.36489	-1.64855	-2.68982	21.8918	-7.39284
-29.7434	-23.1419	21.8709	5.05135	-8.27812	1.87822	-17.6915	27.1075	25.9953	21.8514	8.39204	24.4595	29.2638	9.7981
22.2714	-13.6168	17.084	23.6345	-17.6316	-2.66069	13.5678	0.725981	19.6228	24.7103	20.1947	21.9201	-3.97442	20.2525
-16.9221	-5.30341	-28.9873	0.539577	-22.4513	-14.1283	4.22639	21.8853	14.8041	15.5829	27.3188	19.1523	-9.93864	25.6386
18.7333	-19.8199	-18.7856	-26.5829	5.38769	3.00453	-27.3357	25.5667	-17.8695	1.56774	25.152	-13.8754	10.2057	-25.8158
8.96521	27.1751	-23.6013	27.2343	0.414694	-7.93891	-11.2332	8.19717	18.484	9.48986	21.1803	18.5629	23.8745	16.298
25.6602	16.4165	-22.4195	-6.91562	-23.0318	-14.6317	-12.4052	4.04936	5.27615	25.2366	24.2504	15.7143	16.4593	19.3019
22.8682	-14.3782	3.95588	24.9857	-11.719	-13.7112	9.55813	23.3461	12.929	0.325185	22.4944	9.44623	-3.66906	12.4378
28.8183	-7.16	28.1592	19.8291	-23.7172	1.4693	11.9857	3.07671	15.9864	6.18395	-20.4688	24.7859	5.56454	23.766
26.5124	-2.19337	12.3399	25.629	-3.04411	15.7551	1.97154	20.2077	-16.5395	10.687	27.7412	23.8458	10.9696	26.8442
24.7552	-22.614	-14.3867	-8.6072	1.25209	0.29719	7.55	12.6701	1.7028	-0.426358	4.14121	20.5348	28.9955	24.7167
17.5417	-26.6423	17.4998	-18.8597	13.062	-24.1166	-21.5637	26.8268	-1.17742	9.06947	3.38107	13.5184	-0.381142	26.1643
9.46951	-7.94899	-16.3718	-1.76463	4.73564	20.6227	22.4376	18.5543	21.0728	18.5157	25.8381	19.3398	22.0048	21.1821
19.8182	-18.9169	-9.30709	6.63279	-17.6307	-26.3965	-5.64928	22.6233	-5.48226	23.4432	-8.8223	-12.0893	21.5817	17.0087
24.0825	16.3967	25.4204	-17.0535	-7.78918	7.1007	-10.9572	-20.7393	23.9319	7.28619	15.5652	15.1396	9.27586	7.82054
-17.5012	13.0295	-17.2279	-18.1278	-13.8169	2.23945	-19.429	14.3562	-19.8803	5.72075	21.8099	11.1779	-13.0042	21.892
23.178	24.2642	-6.7052	-6.50002	-19.8107	-1.61676	-7.81158	19.7537	18.3012	26.2521	16.6671	21.6543	7.45701	18.1129
-23.9719	-16.4892	26.5269	-4.42658	-22.2464	-25.9018	-4.94376	18.9717	7.30926	10.078	23.541	22.9826	-12.6388	17.3613
-26.903	-1.32623	-5.58244	10.2498	-6.49498	5.04177	-3.60988	23.581	17.5079	21.6825	17.3571	27.0996	20.0922	29.7037
8.22473	-15.546	-26.8941	4.86625	-11.9157	6.62602	-2.24512	4.11415	11.9792	8.33531	5.21119	15.9238	14.3188	28.6372
23.702	-3.21422	-19.3358	27.2485	3.3262	16.3345	-23.9426	-26.5937	-3.42589	27.2746	-7.91904	-3.19344	24.5783	27.4811
22.0915	7.60877	16.4935	-6.30974	-16.2486	0.780492	6.32541	23.5886	-10.9711	1.83116	6.40322	23.3969	15.2585	25.9811
-10.5695	-11.2992	13.4698	9.13317	27.4834	8.16066	22.2093	19.1557	23.1139	18.4671	12.3673	22.3579	23.5405	24.661
9.88832	-5.43459	5.24223	-3.30873	-14.6307	-4.23339	-4.48101	22.1229	20.4933	-4.53223	22.7841	10.1466	11.9409	14.9128
-14.2834	15.5712	23.7674	-30.3161	-10.0752	3.47022	-25.5134	14.2846	7.05707	16.3421	2.80534	4.65831	26.8598	30.0891
-30.243	10.6214	-24.2649	20.1034	10.5763	19.2528	-14.9709	7.54291	8.31467	3.20029	19.6995	16.293	18.858	10.6533
25.8547	-1.64144	-29.7056	-20.8726	-5.21322	17.8228	13.8395	12.0981	23.6937	10.6527	24.2952	21.1768	28.3476	1.70213
-9.33516	9.41974	-20.4358	26.1691	-25.6033	-16.1308	0.18189	9.11002	21.9148	-1.32852	-10.9372	19.5555	27.5563	16.199
-25.7964	20.3897	15.5776	17.0768	-20.1236	-7.70014	-16.2631	21.7876	13.085	19.7119	-5.25298	8.72108	23.1484	30.5021
19.2837	0.27035	-18.7958	-17.3917	7.72658	-6.61676	4.6731	26.034	21.0513	7.83257	18.4653	12.9418	22.6941	2.73454
-26.655	-19.7584	14.0769	-22.7854	3.84162	5.04979	-20.3409	14.2691	29.856	14.1527	12.9212	-20.1056	17.3193	24.4222
0.0740454	-2.49031	7.55942	-29.943	5.59519	24.6587	-1.43958	25.2285	7.04893	3.48496	17.7387	7.01542	-8.09661	20.4027
-14.62	-17.6563	18.0415	18.1066	2.20516	19.5881	-22.246	-10.5974	-16.7442	12.781	27.38	25.9607	13.3385	30.3677
26.3008	12.5356	23.8078	23.3354	-15.4768	21.3996	14.2125	11.3868	22.8542	8.0089	-24.2874	13.8858	-15.9927	23.546
24.4276	-12.4602	-19.1978	5.96588	-1.36721	24.1523	10.581	23.7031	-0.910089	-0.627426	-20.4911	28.8723	21.3266	30.7394
29.296	8.35756	-18.3442	3.135	-9.29041	-24.5004	-5.86438	30.235	6.56218	7.27073	20.2273	-7.3146	28.4071	-9.03803
9.6327	-25.0813	17.6209	-29.4169	7.09255	26.0951	2.84409	17.1171	-14.3864	23.7966	19.1456	-5.19757	18.3405	21.1973
-25.9297	-15.811	-14.3461	25.3245	-2.4994	11.0833	6.35943	-4.25732	-3.64999	19.6412	22.4061	3.57866	-4.06136	22.5472
-23.5549	10.3886	-29.0433	23.4389	0.373337	-3.59654	-3.0406	4.91914	6.27076	2.09752	24.7793	24.1121	30.2358	16.2555
14.9974	-20.7095	-11.7413	13.4775	-12.4651	18.2386	13.7095	19.005	-6.17387	1.25055	-8.97567	28.1759	27.1357	25.1731
-24.1252	14.4505	9.55123	10.3522	0.980054	1.42782	-22.9342	9.15611	14.2446	5.40257	-12.2063	21.3001	5.9392	19.518
-10.0632	-22.0716	-5.1978	11.7015	-15.0797	19.4893	-4.90668	25.3361	13.1463	8.20583	22.2382	11.4371	16.3599	15.7532
9.39763	15.2823	24.6598	-28.7756	-4.09574	-9.34361	11.4704	21.1582	24.5357	13.5631	19.3532	15.575	22.2159	11.2875
-3.4635	-8.45882	-17.5911	14.394	-4.51236	5.52077	3.11002	0.877869	0.774736	19.2618	3.98137	9.10172	26.1055	22.4796
-30.5422	-6.67769	-29.9673	-1.47815	-3.43063	9.61829	-20.3922	-0.546042	-7.35252	15.5322	13.1209	25.4958	2.98927	16.8461
-10.4919	-15.2184	-2.02219	23.3351	1.64701	26.1826	-10.3734	11.5515	22.9395	25.4614	4.99889	12.8745	15.3944	29.1343
-2.65377	9.57113	-19.4649	7.59601	-16.5551	-2.36759	-21.6521	-1.99698	12.6077	23.4778	23.7939	-0.578126	23.4284	31.084
21.8078	17.5141	-31.6498	-15.5006	8.71171	19.3609	-5.45783	-5.77817	7.10729	21.0563	15.5203	22.5177	18.7368	23.0891
22.9799	-15.2846	-12.5239	19.9749	7.12523	22.9133	9.7455	6.15346	17.7034	12.3412	24.4379	24.5306	13.7685	13.4192
17.8284	1.95729	-23.2519	-25.1487	-18.7924	20.2222	-1.88934	24.5087	9.63361	24.0059	15.211	26.4118	8.75073	1.12769
18.3569	-16.9606	9.85594	10.4285	-0.758677	23.8163	-13.8235	12.4709	21.3681	9.80312	-0.749369	5.57492	22.9327	24.7846
27.6875	15.0355	-22.4309	23.7832	6.1774	-4.63729	7.56205	-8.91655	16.5104	4.32967	-4.09785	3.28325	-9.9893	28.9374
-5.73181	-0.177863	-5.50931	-26.0164	-10.2948	-13.175	-20.4222	18.6304	30.0322	3.33509	19.8971	29.2746	27.6271	8.50649
-4.63577	-8.62981	30.672	-20.4802	25.4089	-9.66585	-10.2061	8.49311	4.2881	18.3086	-0.825878	9.63398	-12.3545	26.2126
16.3278	-0.767939	-3.15319	0.143007	-14.6751	-20.9853	3.11121	6.67162	-11.3611	7.48357	-1.56809	6.75742	-14.0112	13.5544
-22.8261	-9.40615	19.8691	5.78108	-21.0631	-25.7971	-8.06152	-2.97324	15.3471	26.7067	23.0797	28.0203	-3.67992	30.3259
-7.0684	-6.32019	28.4718	25.646	-17.8549	-17.1404	2.62006	19.8278	-28.9663	25.7017	26.0447	17.3836	15.533	10.6838
-19.0827	-8.67827	-8.46842	23.6872	-15.4453	24.4699	1.21656	29.1188	22.7242	18.3411	6.30009	7.86439	21.1857	21.9018
19.6916	3.90113	0.355592	14.2739	7.60981	-7.24423	10.0921	4.04919	14.294	26.2352	-0.908597	14.9533	-10.8822	12.4018
-0.192518	18.5021	10.3794	-11.5782	-0.149642	5.64472	22.5153	13.4233	-6.92892	16.5997	16.6256	-2.4343	19.8155	27.722
5.68864	5.01867	-1.48356	-9.69998	-16.4648	12.9583	-5.40289	20.4506	17.6873	15.5158	22.3869	19.8248	0.903951	21.4743
24.1298	-9.37963	-21.9888	-22.1916	-23.7547	-4.97449	8.12263	-2.5934	9.77241	19.7613	18.6087	0.952122	17.6432	18.3672
16.6659	23.0434	-3.86772	18.0008	24.5052	8.67978	15.5296	28.9505	14.0049	17.2724	9.47119	25.3089	17.9566	1.38757
-3.12756	6.31481	-18.7252	-18.4571	23.4687	-0.834971	-0.898558	21.5707	23.8353	8.43347	18.2136	21.0189	7.03753	-25.7501
-14.7198	-11.974	7.6656	6.06076	22.1181	17.9866	-10.439	25.5816	18.5561	18.6295	12.1052	-10.8544	-16.6619	16.4541
-9.20107	21.676	-0.922611	5.15046	20.0387	-26.7577	-3.07146	14.796	12.572	6.57716	22.7187	8.89501	9.74757	-14.6155
26.533	-9.75404	30.2889	17.4788	21.3923	5.57745	20.9066	26.3561	17.0711	28.5638	10.9202	27.2482	2.54266	11.8958
25.2356	-3.17259	-12.3385	-24.476	19.004	25.3332	5.21186	0.274248	-2.62934	24.7666	19.3015	18.878	19.1133	26.0324
-29.8109	4.82281	17.2941	6.70018	20.8013	29.3397	-6.95475	9.58085	4.25154	10.1379	21.9729	0.890386	23.2409	14.6919
-28.1564	-19.1641	-11.5628	-7.47832	0.588686	-9.40735	-4.21727	5.41869	12.1639	5.44134	3.25442	27.4762	13.6924	24.3967
-16.5903	1.06848	-13.0162	-8.87295	-0.210429	3.81712	-14.6395	13.4565	19.5655	13.539	6.41423	24.1491	17.1736	30.5599
13.3891	10.3577	15.5104	-13.4858	17.9108	7.99777	24.8672	3.70095	11.3026	12.1551	24.4254	14.8151	26.0617	23.2869
-5.22159	-4.15704	-2.00039	-10.5471	-17.5575	25.9765	-18.6695	14.5361	23.0895	12.8658	20.1963	5.47557	17.5983	22.5548
19.3704	10.888	11.7066	-16.073	-1.28127	-21.0582	19.7883	6.55995	-6.09556	7.14835	14.8807	28.3058	12.8168	0.268252
-8.21477	2.79965	14.465	-5.51291	-3.85622	-6.65658	0.612918	11.1075	20.6603	22.6879	20.4436	24.0789	18.4097	13.2703
-11.6306	-0.389001	7.56348	12.2911	-4.8245	14.8729	-12.284	19.4377	17.659	17.9342	25.2198	26.5531	9.68544	8.82859
22.0937	13.8254	23.7395	13.9655	-8.8999	-29.7939	-25.4017	-22.0875	30.145	8.09681	19.1976	-1.00607	11.164	20.8345
-20.3563	23.705	16.6453	20.9892	-18.4505	-28.9189	24.3846	25.8249	-11.3857	-3.94452	5.03873	-2.74773	15.9499	16.9263
9.66559	-10.6249	-14.9262	-16.5405	2.57264	26.0679	17.349	23.8149	24.6035	12.7025	21.8201	20.2055	24.7588	27.7245
0.0678627	4.0832	-24.7612	-21.0187	-19.4712	1.49217	-24.3095	9.11287	22.2758	27.9482	-2.41285	28.8307	23.439	-25.4121
4.72677	5.35387	-20.3529	6.02696	-23.1646	-9.53488	-23.5136	-1.57971	10.6248	9.37051	3.79375	25.3468	27.1277	19.0869
-6.86396	-10.0916	5.46313	8.65247	25.2416	10.0152	25.5826	-2.89032	-22.5479	-1.82829	-17.6337	23.4462	8.25091	24.3467
-11.5744	-25.962	-19.1663	-15.473	11.9048	-10.9387	2.10444	26.592	29.3089	-2.93818	23.9514	9.97635	20.5259	22.4912
-20.0007	-12.8994	-3.30192	19.8645	26.0724	-1.04468	26.9676	16.114	7.5916	-1.14095	26.6468	30.3592	16.8452	13.8997
-18.2708	-8.21019	21.6836	-25.0742	1.3408	-13.4641	10.4279	30.1285	23.9468	23.6788	-3.2792	15.7349	11.6157	26.869
25.5113	-5.27682	16.8381	-6.51277	19.4563	-18.8098	7.12106	-0.468703	4.25725	24.5988	22.9546	10.6793	25.7198	15.1362
21.0338	9.32904	-7.33223	-14.5752	-0.121257	8.18901	-20.9963	30.8455	28.9674	8.20906	2.48037	14.1321	19.5703	-2.20747
-13.7276	7.15935	22.8686	2.54572	-20.5415	22.4029	19.8239	-21.9347	5.76019	21.7588	25.4936	26.858	-20.7991	29.0068
18.0715	-0.841099	0.755724	15.5071	-23.636	-10.4315	5.34899	22.8579	12.3999	27.08	28.2654	11.3276	23.7753	18.3872
-10.4967	0.756602	-18.0686	24.9685	26.1664	27.7578	-4.36068	15.139	8.33492	6.68355	25.0449	3.16677	17.7643	25.7677
-28.2518	23.7046	-17.5648	14.3351	8.83576	19.9931	15.1646	24.7979	-18.4652	28.2843	22.1416	18.2401	16.3148	19.0457
10.9841	-20.7785	-24.276	-5.84992	-1.63826	6.58535	21.1716	31.2403	15.6881	14.3919	24.6084	22.9581	8.76717	29.0415
27.9895	2.24635	17.4503	-14.6987	-15.0103	-20.0864	-25.1204	-11.9389	10.4416	16.6472	17.8444	30.647	5.24914	12.1857
-7.79072	-13.143	10.4811	8.02787	10.602	31.2321	22.3672	12.9392	-1.16219	0.384106	23.3223	24.4579	26.0549	14.5949
0.562753	-2.24964	20.7808	-4.1104	-4.99108	-6.72515	-26.2567	13.8336	18.7931	20.9589	8.71749	-20.3356	20.2705	21.1351
-13.0979	11.6934	-16.4797	6.53086	-26.4434	-7.47545	-2.52828	18.819	-4.18832	15.415	18.9428	5.23903	22.6648	7.09569
-22.8032	13.205	-20.5465	22.0396	-9.12374	5.54315	17.5584	26.9332	-22.5061	17.3841	9.7868	-15.4224	23.772	24.6988
-21.1836	25.3865	-21.0987	-18.8107	3.8584	10.5837	-15.9042	7.36846	6.76592	18.7145	20.8188	29.5801	5.47843	12.7734
-27.279	-5.36836	15.6733	18.4325	-25.7818	25.5312	18.3985	29.3861	7.71854	25.6456	17.7585	28.6554	17.8404	-28.6408
22.1032	-16.535	28.3991	25.5286	-18.3107	-8.20585	-16.9549	4.93961	-11.9039	8.90214	24.0192	27.3654	13.8155	25.6232
-11.1326	12.2324	7.70136	-5.14483	-14.1289	-32.4325	-10.3916	17.8758	-15.3966	10.4292	22.6971	10.4077	-10.6822	22.8308
26.1336	5.18502	1.27851	21.4313	-23.0448	-9.58726	19.1188	27.975	22.5639	21.0461	-5.64971	8.55995	22.096	10.5759
-19.2494	-8.00659	22.5038	19.5587	-17.5527	15.2574	-12.5101	16.4659	5.87111	17.5501	-5.89627	15.1974	0.123806	19.4957
26.9833	4.37568	-26.3263	-12.3884	-3.78072	8.02551	-8.25923	-1.15171	-3.94258	29.0346	28.2187	25.7594	18.5193	20.7399
11.6824	-0.135878	0.101984	-3.05997	-16.1269	-15.3224	22.8774	8.91754	29.7817	13.0662	19.8845	-10.1209	24.3652	21.6407
16.0747	6.64733	23.3061	-16.3672	15.864	-0.260392	28.6778	5.53187	23.7835	7.34559	9.19758	6.39559	9.57224	10.1424
-5.92298	-6.17283	3.09679	-1.93871	-2.90594	14.053	0.984077	19.2037	-11.2453	28.4114	15.71	7.13631	26.4322	13.5715
8.10878	-23.4121	14.1809	-11.1979	-25.4555	24.5433	-15.8535	-3.81182	-4.48566	12.355	7.93454	24.0646	20.8399	-25.1559
6.69898	-4.73647	4.2452	-26.402	6.25147	6.766	18.4253	25.0122	30.817	21.4829	24.7365	20.8839	0.757975	24.9281
24.5286	-20.4767	-5.16454	-19.3267	-11.2539	26.4819	5.25491	12	20.5649	13.4289	21.6943	18.5116	12.8468	28.0148
21.9602	27.1997	18.3238	-18.3794	19.1853	-17.973	6.11076	26.2231	18.0061	5.42096	13.4811	26.7961	5.08642	22.9033
19.8513	-8.68748	-16.3759	-25.0805	-1.55451	27.2853	11.1407	4.17794	9.6152	18.864	18.5809	-4.57613	14.5278	10.8311
-10.1104	6.65927	-10.2213	-19.7623	-0.0844163	-3.99291	-22.6982	-1.42495	-0.384697	20.8723	26.737	23.1671	-26.0335	20.5127
21.43	13.3235	17.4177	19.6744	-26.0769	-8.12304	27.8112	22.4083	-19.4042	24.4475	26.0139	4.06637	26.0086	15.0098
12.4741	5.72705	-15.3564	-12.6378	2.23649	-24.5771	12.8254	10.3993	16.9091	18.6012	-10.9041	28.9468	22.793	18.7856
25.5712	-29.5367	26.3757	-22.5485	-19.6204	-1.65485	4.35244	-0.453255	7.24879	29.4592	23.318	24.2574	8.11719	-19.7526
4.17341	-13.482	15.3352	13.2817	-8.4	16.2097	7.3482	28.1408	-6.18866	2.71227	4.33818	21.3335	16.4282	21.4248
-6.60477	-17.774	-28.3876	-26.1635	-27.3878	1.00242	-2.00848	0.673737	-5.88797	-8.75942	18.1371	8.94992	-11.2083	16.4963
16.6872	11.8853	-0.344234	23.3709	6.64609	23.8362	-3.48291	27.1278	14.2034	29.9354	27.1588	23.0483	25.0232	26.816
-0.741359	17.2562	-23.3576	26.4304	-22.3331	17.7724	1.44763	-4.15277	21.8958	-31.3619	6.31093	10.1323	5.06782	23.7918
-10.7081	20.33	28.6963	14.3369	-24.9057	5.45157	10.7121	30.0372	-21.2922	30.8863	28.518	3.39089	8.45724	20.5113
7.33064	25.4668	10.8197	5.25365	-5.40596	-1.17925	-18.9108	19.766	11.2731	6.76493	21.5868	22.5956	8.8651	-1.57912
-5.05527	3.59383	21.0528	-28.2268	-9.39226	-5.11411	20.1465	8.56821	-5.42185	11.4997	15.0312	27.8432	19.6561	25.4505
-15.938	15.0499	-6.09813	-8.38608	-18.8415	-12.0513	-4.69703	-18.5865	-6.95857	1.68473	25.4432	17.4383	22.058	22.3356
15.5345	-8.57741	-6.8998	-11.8304	28.3992	14.578	14.6906	22.1106	19.2369	26.329	22.8713	24.7074	11.1328	15.782
21.3835	7.33007	22.6919	-5.63174	2.98821	13.0397	-14.943	10.5551	12.8333	24.901	3.79591	24.2265	16.523	14.9388
-25.8455	-6.02519	-16.55	27.385	7.93558	-6.45586	25.2824	17.8093	8.58957	10.3262	27.7883	19.0474	9.13861	21.3178
19.4014	-30.2559	-4.36811	-14.6048	5.52111	25.9009	21.6784	29.9306	17.8997	23.705	19.2651	26.8166	0.0339961	-14.9585
4.05336	-2.26564	-14.4414	-21.9049	3.21653	-3.10907	15.2474	4.818	-1.08407	16.6824	21.6181	20.1098	-3.45232	19.5484
-22.9863	20.4312	-15.669	-28.2238	-21.4999	-7.35764	-4.00126	2.02095	10.1782	-11.878	28.8387	28.7953	13.8893	11.3515
-14.5492	-13.8636	5.7664	13.317	-16.6443	-3.90328	7.65971	30.725	-3.05117	8.7129	9.66362	4.61771	-7.42228	-9.94031
17.3691	-22.4785	0.206421	-11.5414	-6.27317	-24.3503	23.1108	7.6055	3.48453	30.0659	3.84436	6.7834	14.6785	-0.383764
13.0937	25.3759	-1.93418	-20.0732	-25.0533	22.6087	-15.3584	13.975	20.1245	17.4694	23.8972	17.9272	8.67218	21.8845
4.95427	-27.7872	-13.1278	-29.342	-6.81191	20.0847	14.1193	-2.55756	-9.75194	14.45	22.8157	11.3983	6.38811	10.2243
-10.5685	30.8072	-8.87943	-3.98431	1.97692	14.8916	-7.19565	15.8477	0.0856714	27.5366	26.7205	-28.4269	-2.0485	23.5642
25.3278	12.5709	0.826331	-15.8133	-16.0599	22.0753	-17.126	9.08505	13.0398	15.4332	27.3078	23.9813	10.1482	-22.3112
11.2333	-28.3724	-11.0942	-18.2376	-5.14233	-1.70512	-21.6425	7.14627	-0.702515	16.1378	22.8716	2.17364	-24.1925	-20.5591
19.7191	-6.16862	6.53803	-19.4824	-21.7238	28.3927	-0.113333	-0.607585	20.9789	5.54237	18.4446	14.0375	15.0307	25.6602
-7.8429	10.0681	11.0342	4.44889	-14.4417	4.60545	25.8068	18.1541	17.789	26.4241	20.1196	27.7047	10.4045	19.3298
-8.40186	8.05264	-7.66543	-25.151	19.7386	-16.79	-21.2841	-6.85372	15.9094	6.48365	-21.9487	11.0501	17.704	25.0608
8.39346	-17.3219	-22.3076	-24.0952	21.4707	7.89824	-5.97911	11.797	4.51277	13.3384	25.8292	17.2469	19.1152	24.1864
20.1582	-30.8017	25.2614	12.919	-18.6756	20.2375	21.1759	14.1099	0.717869	-1.84053	13.9472	21.6353	4.1644	-1.90609
4.55315	-17.7626	9.13916	20.7093	-22.4824	-0.784193	15.8474	-2.21198	23.9802	17.8348	21.4168	25.4753	5.50104	-11.009
-17.2792	5.63069	-13.7381	0.232115	-27.4052	23.393	-17.3703	6.10358	-12.9381	29.4785	17.6545	8.18314	25.1239	12.4304
2.26725	-18.3644	-17.2537	-26.5652	16.2997	-3.59816	23.198	-1.11972	7.42538	15.8255	27.5445	15.7677	12.0692	13.8059
-19.7419	-9.33241	20.2813	-25.3675	-9.91353	-6.70889	-13.2244	-2.81363	-6.3301	28.3492	22.0156	-14.1478	-0.227934	22.5869
16.1992	-27.6088	14.704	9.3062	-6.74304	-21.9144	-1.75809	10.8026	24.7843	-5.05875	5.48325	-0.183026	22.4081	-1.30466
8.55767	3.72274	-18.995	-27.4124	7.75734	18.6678	19.9996	10.1382	-1.63449	22.7719	5.12782	23.4816	13.28	2.66817
-21.7651	-25.6791	18.5961	-23.0172	-16.8765	21.0056	-22.2767	7.84796	25.4582	21.6051	20.599	6.59561	-15.082	15.7124
23.5704	-4.67029	-21.1204	-21.9463	15.3762	23.2845	17.7505	0.684049	-3.53517	10.4442	14.668	20.4445	17.1189	10.0677
12.0483	16.9689	8.2098	18.0336	0.65811	-5.78627	15.4818	-4.75326	11.5944	23.7299	19.1825	3.81748	9.29766	5.11749
-3.54863	-27.4707	10.6867	-3.27486	-8.45132	-5.25943	-0.638766	13.224	-16.2803	18.8253	18.7417	18.7365	0.161107	14.2264
-13.8733	20.479	-7.48026	-9.67159	-23.1631	13.4952	-14.038	-22.5464	26.6082	12.0254	21.1684	22.3269	15.3226	3.45265
-11.2664	-12.1257	0.760705	-15.4584	25.786	-19.209	30.2349	2.49859	23.426	18.209	0.284042	26.0388	13.8152	5.16199
-8.17497	12.1152	-25.5148	-2.52301	-14.5499	16.4831	26.1898	12.1571	20.9301	9.54358	16.0234	8.0641	10.1636	-1.36945
13.995	19.8652	-4.21163	21.8239	-4.72904	-27.8225	22.6872	-1.98896	8.18908	29.392	16.9474	21.9174	-6.36574	19.803
-0.379762	-4.03368	18.2174	-2.12959	-9.8378	7.14608	-21.6867	4.62598	28.8121	25.3305	9.79733	24.8882	4.90548	13.2434
1.85619	24.2232	-15.1922	-0.554034	2.65183	23.8088	-25.5994	-18.9716	-1.59891	13.6289	-3.31737	-14.1519	19.1954	17.6961
0.55243	7.42004	16.1191	-29.8089	13.5107	6.27951	24.8561	7.23575	-19.0597	21.9543	22.4403	20.1138	13.5326	21.1184
11.7808	-13.783	-3.43884	-20.4421	4.77115	3.93724	10.1512	8.51865	4.25433	11.0771	-10.0537	-14.1772	19.8008	8.04351
-1.10457	-23.3809	-10.1995	-27.3204	-6.55254	-18.7346	-16.2857	1.31715	8.07309	1.381	11.0902	22.5634	21.8489	-25.5321
-24.9106	30.8421	25.3483	-5.47643	-22.8496	8.08514	23.7341	15.126	18.0961	-0.927651	-7.66204	11.9164	16.2059	1.77786
-8.87847	-27.9235	-18.7616	-13.9227	-20.4555	-3.78301	27.1193	9.59836	19.6824	-6.82718	13.345	23.4735	15.4114	16.9012
-25.7855	20.784	-20.7869	27.5	-14.3419	9.33046	14.4441	-17.4178	-0.931643	22.7975	5.69081	23.904	-10.0371	10.0685
-10.2276	1.20187	-20.2843	1.30063	-10.8866	5.02997	-18.4135	16.0554	6.52988	4.80698	27.7256	20.2522	13.3602	-9.16998
-24.4512	-20.2926	13.0635	8.32996	-11.541	-27.7382	12.7074	-3.93669	21.8221	-17.4285	-3.70683	-7.71982	18.1787	22.7805
21.4407	6.23983	15.1596	9.04437	-27.0677	25.6536	4.29124	-1.2074	-8.41566	6.50624	-4.99276	21.2231	14.0252	22.6376
20.9708	12.2895	-23.4453	20.9275	28.5341	-12.8582	28.796	1.94704	-28.2849	27.8542	20.3965	0.584232	9.34417	11.8071
-17.3879	-19.7779	-7.04371	-3.61657	-28.8042	22.1335	-14.355	15.7634	22.6539	15.8448	-15.6667	24.6736	8.11576	26.6202
12.3758	-6.02045	7.83919	-26.0244	-25.8623	10.767	11.385	5.08772	15.5904	14.8946	19.8329	5.83116	24.4033	17.3787
-15.4116	-11.0936	17.0295	18.0599	23.7165	23.1329	-7.24005	-3.36083	4.76308	8.61136	10.0397	16.4396	6.18195	20.7785
-2.63847	-27.0166	17.2933	-9.28985	-17.2518	13.6238	6.69565	11.8474	-22.553	26.5102	26.9312	7.36163	-1.0676	14.433
-26.513	-14.4854	-1.55629	-4.70256	-15.2398	14.5397	-14.4643	25.0612	-27.7631	18.7575	18.4442	6.84466	23.1124	13.4089
11.1678	-5.33889	18.8191	-29.8961	-19.6033	-1.4644	-11.7095	-14.3907	-0.503767	0.626956	16.6481	2.45448	-6.87846	26.0715
-6.49021	11.9625	15.8343	-19.8669	5.15312	-8.3122	25.4355	26.5187	-20.5569	20.8326	25.6384	16.9927	17.9756	10.3848
-7.12533	25.1258	7.35446	-26.6105	-24.5431	-6.63057	-9.63682	-2.56275	10.5414	12.454	9.76318	19.0077	-7.92269	23.2262
9.96359	8.29429	-18.2351	7.03872	-18.7782	-15.032	-17.9726	6.70944	16.4861	23.9187	26.4606	5.50996	2.13105	14.3337
19.4086	-7.85093	0.832223	-8.04302	25.98	9.5494	-17.0677	1.459	9.67761	14.6538	20.5863	16.0506	12.8215	14.9051
8.68225	-21.2432	-20.9062	3.49706	-20.5085	20.3048	-14.0273	11.0019	-3.13108	26.477	18.9546	22.1921	1.55926	12.5351
18.889	-24.1265	-24.1544	-8.59379	-4.09945	-3.99983	-23.5619	2.37574	17.862	13.8025	-4.79708	17.5193	9.92605	24.8295
-26.7624	-24.697	6.50625	-27.451	-29.9818	-12.5857	-17.4961	-1.53755	16.7008	-0.745092	24.0862	-5.19186	13.8345	27.8621
24.6417	7.27635	-14.6817	18.5327	11.6686	0.677198	-16.0648	12.3626	-9.96759	6.47367	21.0642	1.04611	-8.50882	22.6917
23.4292	-2.65804	-2.68611	18.2579	-24.4695	24.9069	-2.64115	24.7628	-22.2051	-2.15549	-3.42295	11.8288	24.8608	27.3817
5.69893	1.67294	18.1177	-10.4713	20.0873	-2.71856	21.6542	3.46563	0.963774	3.63937	4.51899	17.2459	7.65138	8.98461
-5.19986	-11.0312	10.3459	-13.5293	2.21636	-11.9691	29.6044	-10.2391	5.12698	24.8314	-8.43803	24.7529	21.6643	28.3943
-10.5289	12.2805	3.66438	5.64825	7.84798	-4.95596	13.6255	-22.42	11.8805	25.8287	3.72489	14.3973	2.16555	15.0967
-12.4525	3.92831	-11.8998	-15.9671	-18.8471	18.8735	-7.59028	27.4374	11.5398	-4.23635	16.4629	20.0532	23.2982	17.6649
15.328	7.36289	5.62171	-21.5017	-20.7532	16.3148	-23.2159	-8.09916	3.7471	12.2135	24.665	-3.26608	20.2969	-23.3022
9.85236	12.2491	0.361715	-7.04576	7.33081	-3.09484	-18.8852	25.3639	-0.589046	24.3451	14.4892	17.214	20.6428	26.1594
26.4567	-6.87763	15.2955	-30.4677	2.77261	12.5887	10.1301	8.88759	27.4296	17.6844	21.3351	-8.76316	15.276	21.968
27.6726	-7.8809	3.29298	23.6395	-1.74606	-15.9447	-10.1197	5.22305	-7.72452	16.465	26.691	22.55	8.81441	21.8489
8.53781	27.3852	-0.669785	-23.9577	31.3001	-18.0284	-25.9417	20.1302	-11.5005	28.4045	-1.28614	15.931	22.5802	21.165
-26.5613	-20.6717	13.5301	19.0081	-7.00433	-2.39375	-19.4345	-0.487788	25.4547	14.1201	19.7548	10.2751	15.9405	23.2575
14.9216	8.64226	-8.92224	-12.205	30.6212	11.4414	-21.55	24.8286	-10.1704	18.9075	8.24001	14.5307	10.0039	1.34241
19.5934	14.8044	-9.38498	-9.70872	-15.3567	4.124	24.6016	-8.59001	20.8954	0.796448	-12.518	-1.72964	11.6619	29.1994
-19.964	-22.9834	9.97101	-5.20827	-10.3209	-15.2581	11.4595	4.69836	10.1238	21.7008	20.7206	-13.3119	-4.65595	23.702
1.81884	-18.2115	-21.3544	7.90492	-25.4242	-1.62343	-11.693	16.1609	-12.493	5.7408	5.92606	-6.24422	18.5138	24.3356
-19.5953	-5.21455	2.22354	-25.2651	25.0846	10.3885	29.8477	-2.4272	10.8548	20.0672	22.9162	18.5396	-25.1509	12.8501
-22.642	-23.5302	16.3311	-3.556	15.9302	-19.5433	29.0422	-10.6217	19.1955	4.90137	19.2764	13.8078	4.00921	13.8644
9.39686	-28.9442	-1.25634	-0.612792	-8.99878	-14.4501	16.4933	7.36941	19.9529	-0.893274	9.65389	23.4361	7.08271	17.6087
-12.3858	-15.9827	5.01248	7.16312	-9.7436	10.667	-6.53146	25.4913	11.8414	26.8224	25.2971	25.3027	26.5168	-7.23375
-5.50982	5.10835	-4.93633	-9.14746	14.1287	-23.0907	13.1129	-16.5023	0.161288	16.1015	16.4564	26.3301	20.7497	26.0116
2.19485	20.9912	0.570051	6.37547	-28.1801	-3.19548	-16.4889	13.711	9.34133	-0.625247	6.18257	-22.4607	19.6766	17.4823
18.5503	-8.46838	21.8846	-14.8954	-9.17534	14.6996	-17.2425	8.70484	9.89195	-3.71928	8.70298	16.8674	27.404	27.0367
10.0114	-5.12802	-3.43015	11.0558	-10.8219	-14.1357	-19.772	7.87817	4.85626	18.3941	25.672	-1.45795	3.16021	14.9408
-18.706	15.1826	8.35884	-14.3115	31.4716	7.78152	5.78213	3.76259	10.8614	17.3651	20.2965	-4.83009	-2.14339	29.4556
-20.4863	-5.84537	12.4871	-7.73593	14.0176	14.0696	23.5726	24.3139	2.55417	5.30296	19.0918	-8.73083	18.8854	12.427
23.3379	9.79865	12.8825	4.35219	-8.31779	22.827	-17.2933	17.304	26.9923	-1.46017	13.1947	-3.25985	23.3002	25.8257
21.2389	-27.9066	-2.75417	27.3031	28.9108	18.95	-12.138	-10.909	-8.56666	4.63957	24.848	10.7457	25.314	27.4995
-14.2057	-6.78118	9.92661	23.4324	-5.61126	18.2521	-0.69621	-6.49308	17.4404	19.1478	22.3219	-7.6983	19.4565	19.1406
-6.9807	20.6745	10.541	-27.4001	-23.4097	3.29362	-20.304	2.81492	23.671	15.008	21.0488	24.5916	9.54461	10.7849
13.8437	-4.11497	18.1131	2.32345	-20.2216	-3.58241	19.9921	4.29824	11.4256	23.1398	-2.27689	11.3478	-3.10163	19.9076
-3.15802	12.9107	14.1536	-15.8761	-12.6908	-6.26321	23.2112	16.106	4.15767	0.731365	12.097	17.9798	2.91981	16.8177
-11.8389	23.0848	-16.3198	21.8747	31.0026	-17.7176	-29.3465	15.2731	-2.15712	9.03732	18.7428	3.9311	19.7613	0.522741
-1.1177	23.2437	-5.64897	-4.69921	18.9188	5.398	17.154	5.57822	19.9731	23.7711	-10.0784	18.656	26.1068	25.0432
3.90437	9.50753	-11.3098	-8.21072	-6.74359	-2.5941	3.74491	20.1936	-22.3464	-0.773413	18.5269	12.4095	12.4988	-12.3535
0.761924	-16.2092	4.88206	-25.0476	5.44141	-24.1685	20.5259	21.5004	24.0165	19.7999	-0.130338	-25.0118	20.5749	29.9743
22.417	20.8645	5.85352	7.68554	-19.3418	-9.31903	-13.8479	13.1902	15.3945	14.2005	-6.00379	22.6336	30.2133	21.8128
17.3576	-25.0391	1.11862	-20.6128	-5.17235	-17.1398	29.6278	17.4404	22.8217	3.41724	23.304	5.54636	23.8189	23.9565
-24.0993	-20.3539	0.105182	-23.2607	18.9949	-7.87098	6.45144	3.40614	-17.4726	20.4702	-7.58728	-0.842531	15.3419	-0.562948
-19.6353	-12.2972	-13.4777	-11.8041	4.2127	-18.6732	-23.6313	-12.0247	21.1213	3.95003	13.823	26.0401	28.0957	8.41146
-17.0853	-4.93065	24.4583	-20.2788	-13.785	-13.4629	21.6114	14.5752	18.7082	27.1509	20.8882	27.6045	20.9194	29.2144
6.05719	-8.78012	-24.9816	0.891401	-22.2704	-26.4211	18.0536	3.01417	5.8871	6.00573	14.8276	5.33557	12.3532	22.542
14.2651	-6.68477	-7.46077	15.6464	-24.1448	6.32288	15.3054	13.6527	15.2986	12.7749	17.7216	19.0731	5.31128	18.0816
11.3929	6.81491	21.1364	4.78399	-4.77425	7.47583	26.984	9.21779	20.2123	14.5118	15.1428	14.9319	22.6362	21.9811
3.30161	4.64641	17.7599	-5.56331	-20.441	-5.03885	22.4786	20.5049	5.08015	15.9032	11.0266	20.1968	18.3624	12.1655
19.2658	-21.4386	11.2552	9.42166	13.2365	12.8706	-10.9463	12.4992	18.782	18.269	1.31193	23.9192	9.12656	10.2109
29.8313	5.79252	19.0967	-10.6557	4.54564	-23.8865	-21.912	23.3238	-23.5516	26.1947	10.3984	17.8827	-0.670804	13.3483
-12.0231	7.32177	-15.5875	-22.7153	19.3899	-9.40307	27.9585	-2.12879	9.6858	9.00787	0.30882	16.7147	23.533	19.603
9.99827	-12.1313	9.30006	11.9923	-15.433	-8.51815	16.0509	-6.97503	-18.8425	6.65133	11.2211	21.1424	3.53004	31.5775
20.1597	-15.9722	-5.7682	2.39241	30.5562	3.806	19.923	-3.92302	19.5441	-1.39909	14.3776	25.9327	29.234	24.8719
-11.6877	-0.993465	-1.10628	-5.18513	-22.9413	2.47945	-26.2472	24.6527	-6.893	24.3935	22.1099	27.7879	10.173	19.8735
1.28493	24.297	19.22	-6.80089	11.3021	-1.4226	25.4694	3.49042	-2.12411	10.7246	23.6366	27.1916	-9.28361	16.025
13.033	22.4898	17.4029	-3.8279	7.84295	2.01247	22.8382	-5.81932	11.2489	5.09961	-0.871368	28.2859	20.9493	23.4874
-5.25336	-9.16046	-15.2828	-9.14798	-17.0032	20.4919	-19.652	14.2761	10.4113	3.794	15.7888	29.4618	16.1756	4.26344
9.64815	21.2381	2.26649	-1.83457	-18.7428	-3.96092	-28.0927	8.46708	9.8681	16.7611	-5.52951	21.7478	28.3262	3.19811
25.9141	12.1113	-13.9792	-23.5662	-29.3996	-11.8453	-4.62693	2.13399	-18.3038	8.22022	8.52455	7.21796	22.2953	12.0121
-25.1804	-4.29655	12.5069	17.2782	-21.9816	9.58475	5.51781	-0.790308	2.20836	19.4764	24.944	13.1496	13.4847	7.04851
25.2878	10.7926	-19.9487	8.91064	-22.843	-10.7484	-23.3402	-15.7916	21.7051	21.7575	10.8812	28.1524	18.358	24.421
22.1645	-8.67735	19.61	5.8862	-27.6288	22.3646	27.8376	-11.3164	25.3348	0.717377	26.3905	27.1975	31.3027	26.8526
-9.05325	-13.6757	10.7203	-18.0091	-17.4783	1.40441	-11.7401	18.5706	19.9106	19.0001	1.8759	17.5697	23.3356	30.5631
30.3842	16.0516	-23.2458	2.09536	3.90401	-2.14578	26.8325	-13.9328	-15.8969	14.1084	25.5582	22.4246	13.3585	16.3341
27.2601	-25.2086	7.89533	11.9705	-4.12179	-7.70657	-12.6801	17.4087	15.2376	9.71739	23.1396	24.4723	29.7956	14.2384
-12.4531	6.58342	15.983	0.203458	-18.1034	22.6502	-11.0469	19.8229	9.07084	15.9324	16.5129	25.9706	29.3579	20.9375
3.77034	19.657	-1.96733	-10.2928	-0.329445	2.17536	6.86166	-6.76679	-8.46641	26.1803	-23.3503	5.90441	-4.26551	15.118
28.2	9.11286	-17.5655	-6.31072	-28.1094	-16.5653	17.1692	4.66001	11.7281	5.61772	16.4908	26.7865	22.5524	18.0728
10.5109	-11.8318	3.64906	-8.60291	-19.1786	-24.3921	26.0741	18.1797	-16.9282	16.5184	11.0208	23.732	-7.91248	0.961318
-4.87959	-21.5138	4.09533	-7.74206	28.036	-14.4673	-26.6422	1.15833	22.7445	22.8365	19.717	24.8641	1.30085	-0.0427369
18.743	21.5102	17.8468	-14.8341	-9.30433	25.8981	-20.8507	-0.134581	9.99946	17.3639	20.7513	-3.90327	19.4641	23.6882
21.0875	-18.4737	8.41848	2.79988	29.8038	13.6448	-7.81332	11.0869	15.4964	6.44034	15.4551	14.2604	-0.42139	20.395
23.0593	-21.6234	-13.878	-16.477	19.3739	8.62191	-9.9518	14.0511	2.16716	-0.254846	21.6402	7.22001	18.0022	16.5821
20.3413	1.57394	-9.57883	-13.1967	27.6988	2.50079	-27.4793	20.3828	-25.003	-14.4191	19.3632	8.76071	28.1259	15.7592
18.2177	-0.494896	0.217649	-2.75941	-6.81927	10.2064	-8.45422	-9.10148	17.8473	23.2874	-5.73657	19.9332	14.6985	7.31365
-23.242	19.6432	-12.9957	-28.9656	-14.4164	-5.76517	-28.8318	21.9073	24.2132	-10.5226	9.51042	0.163989	8.77099	11.6653
-22.4312	16.5497	-7.36629	-4.43566	-7.97555	15.5855	-15.7901	23.9424	7.40072	0.917355	14.2732	29.6964	5.3746	13.6408
-10.9919	-24.9235	11.3887	-9.78321	-6.02864	-14.9761	22.744	19.1343	-4.42919	22.11	-6.03295	5.4083	7.38168	26.6941
7.32366	8.20202	-11.1465	-15.9269	-17.2424	1.35637	10.5632	23.6561	24.8234	12.0074	15.6531	30.225	10.3167	18.001
25.9959	9.6802	19.2322	9.91692	-23.4652	14.3169	-6.476	3.92959	4.80653	20.3307	-3.45305	-8.75234	17.7565	14.6413
-3.75534	6.41127	-25.1273	6.95819	8.16476	21.7009	-19.3266	16.6501	2.10995	7.03718	18.5776	16.0624	0.742071	29.4453
11.0069	11.2018	-5.18667	6.00284	-24.3671	16.6565	2.00901	19.8804	15.8078	-2.1726	21.0016	25.3233	-2.47983	27.3533
22.4153	-8.56638	-17.5834	13.6655	-19.8037	22.184	-7.78481	8.45092	6.51681	24.5503	17.4602	23.6148	19.326	23.94
0.717116	19.349	-11.5126	-23.0723	-20.9722	0.610942	20.5253	-5.9998	-27.0574	-2.79162	-2.32478	12.9555	23.387	7.46681
-5.51117	1.7948	24.6325	-27.8464	9.41344	-16.4276	-25.5078	6.87338	23.2648	14.2241	28.4874	21.4133	14.9925	28.197
21.5916	-7.31803	0.943209	-14.7041	-1.49116	26.6983	-19.0274	9.37034	10.1217	-0.281305	21.7573	-1.56133	24.8185	10.0059
-28.0171	-14.7626	-2.5168	-20.1034	-15.8471	1.94472	-21.1253	13.3638	20.5032	12.8355	12.4562	9.43728	-5.22098	22.7813
-26.8697	15.2746	25.0646	-9.03426	21.2582	2.51899	-1.9187	0.992287	-7.87869	20.4872	-1.9303	22.6871	26.9352	20.9139
-1.46046	9.56981	-14.8408	7.87923	-7.65485	3.18806	-11.5563	17.2795	-15.7978	-21.3373	22.5747	11.6161	7.33189	28.7738
17.7803	22.1463	8.31994	3.73923	-23.9037	-5.14398	-16.4488	8.23634	-18.9349	20.9747	-2.21819	16.0785	23.0849	12.3212
15.403	-11.2364	16.2184	9.32753	22.3802	-19.2074	23.996	19.0546	26.5311	12.1424	23.8211	-11.8526	29.391	6.9237
12.4236	-20.2983	-4.54949	22.3546	-19.6761	18.5014	-21.0348	-17.5556	7.85334	9.36236	19.5937	29.6532	8.81281	9.17154
-15.0406	-3.8059	25.2961	11.7055	-5.04985	-26.9718	-21.909	11.3101	-7.01749	8.50005	4.89675	20.0132	16.7976	-1.20346
1.4168	-9.73896	-12.0559	-24.6242	-21.9329	9.57586	15.3243	9.12235	23.9864	-5.75748	-23.2856	15.0145	17.8061	25.8145
28.3437	-12.3314	3.58312	14.337	-4.73361	-18.2741	-19.4559	23.5713	22.1884	1.46337	11.037	18.7864	12.598	18.4243
16.1937	11.6088	-24.6191	-0.600883	-23.2115	6.31708	14.5884	12.0376	5.82881	16.5033	-1.87846	-3.46554	25.2072	16.9876
7.89921	-2.48484	11.8726	-7.3944	-14.6005	23.4961	28.5857	18.0435	-9.80405	14.4864	24.9283	9.00048	22.0632	0.180632
9.70229	19.376	-1.92746	-10.1261	6.7731	3.07777	3.34038	7.07819	27.3152	10.8486	12.682	6.2818	-13.8846	27.335
13.7748	6.82833	-17.2107	-6.69379	-13.0904	-5.92687	-22.2239	1.95771	-11.153	-12.4241	15.8166	22.2131	23.8071	13.7058
-20.6826	-7.81038	-25.0445	-1.94726	-9.19943	27.1584	-26.7156	-1.02994	-3.00642	24.9308	19.3091	28.5774	20.5273	-22.3179
-8.23549	8.84531	13.9189	8.06325	-15.738	10.5822	0.0494058	24.825	-14.3339	9.7956	11.5596	24.7766	2.06221	9.89041
-4.85355	-11.9519	-23.1546	17.9272	-2.7143	30.2066	-27.0903	13.2787	-0.114395	22.9096	28.0718	17.2825	5.77127	13.955
-5.79931	21.8661	9.40512	-2.8222	-26.3227	25.7759	26.7782	15.1821	22.7057	18.4738	-8.32413	30.2147	7.21605	5.09383
-9.0681	-17.9474	4.17075	-15.0095	-18.2096	-13.8438	-11.9672	-8.19639	-13.8805	21.9831	25.4694	12.2331	18.2529	16.2912
14.9083	4.65126	14.4746	-22.32	-4.96498	-6.43581	-11.6977	20.1367	-5.47618	17.0602	8.01076	1.7112	17.3154	15.634
26.0078	-6.21471	8.48683	25.3583	-11.8057	-11.7279	-23.1747	7.99465	-21.9371	7.54687	22.8034	9.6169	14.6319	0.690863
-23.3475	-1.09804	-3.15481	6.54543	7.85634	-24.701	16.878	11.731	27.8272	25.5876	11.9796	28.2896	-2.30892	22.1377
7.05757	-14.5173	24.5233	-3.90855	3.64847	28.0499	0.619518	27.3842	9.78757	1.50377	28.7298	11.5543	21.9776	12.1628
14.0131	-4.86774	2.71161	2.1628	-24.7973	20.3841	-12.0869	9.84944	12.763	0.463597	14.6396	10.9414	29.5392	26.841
-1.1273	26.5973	19.9091	11.1886	-3.6832	18.8187	-16.9618	2.56787	11.3988	19.66	25.2933	13.8545	26.5374	19.5778
-6.14054	12.9475	27.2523	-13.4417	-17.0113	15.6676	-8.64804	-3.55056	23.509	23.841	24.084	12.4331	21.1581	8.77973
9.38909	5.85529	-22.1136	4.90295	-2.00161	15.0465	-4.58515	13.779	-3.56948	-16.5988	19.463	9.29486	10.6892	18.6017
13.4358	4.90727	-19.7078	-21.1356	24.4252	3.22892	0.729296	25.2352	-11.6033	16.2158	14.103	0.40059	19.9894	-10.6134
20.2221	16.6033	15.5425	-22.8104	-8.37428	20.5929	11.9907	5.188	20.4966	4.10056	17.3269	18.2232	12.7155	10.0264
4.41864	0.834798	-23.3527	-9.11082	7.20514	21.5461	-4.21156	-8.26101	-4.72374	13.0605	15.5985	23.3093	17.4505	10.9477
22.6808	-27.8204	4.8896	-10.5722	-18.893	25.6025	21.339	18.1677	-15.9316	22.9201	9.94075	20.0522	7.89056	7.20987
25.8517	-21.0354	3.90209	-15.651	-0.258612	23.6252	2.47847	15.8555	21.6478	25.2715	-5.17378	23.7513	11.7018	21.6223
12.5482	-20.4291	8.34428	-4.58903	-9.36902	-8.9933	-11.0011	0.771186	19.24	7.12218	23.2054	29.585	3.93057	20.4411
2.8895	27.9864	19.7904	0.216029	-6.86999	-3.26533	13.6996	16.9441	17.4555	3.72011	29.628	10.2551	25.7229	15.103
-11.6267	11.3864	17.0591	11.8438	12.1506	4.88525	-24.2826	14.0528	7.79799	2.06889	28.7479	8.15099	19.9587	22.9364
4.86216	-9.76967	21.6044	-3.8388	16.6849	28.5046	16.349	-3.11891	-14.6303	-16.3536	5.25422	22.5461	26.8226	24.4286
19.9511	-15.8357	-6.51139	-17.3291	-17.1836	-7.73786	-14.6372	19.4189	25.1922	2.7697	10.4896	15.6517	6.90743	25.4582
7.93661	0.0356704	24.9849	-7.98177	19.4503	21.2115	-5.64795	15.1923	21.6606	18.4967	21.7858	-0.952347	21.3136	1.87199
-13.9115	28.3058	3.38009	1.06828	-20.1688	26.4616	-21.7831	10.7313	-13.2312	5.58976	25.1775	11.8192	-17.9089	4.21377
25.3906	19.1233	23.1859	-9.49299	18.8668	8.08338	-23.291	-2.14825	8.82398	16.7426	-4.90669	-5.56682	22.9439	0.97189
-3.21807	16.8376	-8.61263	27.5387	-11.3923	24.5211	-12.3291	24.7089	-7.95467	9.26871	19.0046	-12.0752	22.0312	18.1589
3.903	-4.13467	-18.0726	-5.05394	26.8799	-12.066	-14.6357	12.5064	26.969	23.9994	17.0998	18.4474	24.6774	23.245
9.02134	-21.9269	-26.5729	7.09881	-18.3223	25.2315	18.2853	20.3756	6.55296	13.9803	3.03589	28.5133	-0.135756	10.988
-10.1998	-11.7449	11.003	18.173	-8.5962	-22.1105	22.9805	28.0287	17.8663	1.33861	3.90403	21.2959	3.93365	8.94244
-19.8927	3.86783	3.8273	-18.4066	-12.5801	20.2936	20.1664	6.69361	10.5602	9.62771	15.5304	-25.4613	26.3478	7.96025
22.7616	-20.7252	-16.3183	9.80888	16.1269	-27.452	24.6251	18.514	-9.8134	25.6716	11.2109	-1.66162	-13.6797	15.9895
1.28435	27.4475	16.201	4.17791	6.92605	28.9786	-5.3875	4.75949	-15.6263	10.6138	28.2143	19.8412	20.1769	-0.85805
-1.74119	-19.8592	7.76	4.71716	-2.10689	-13.3494	1.32478	-0.897927	14.3114	5.31992	-16.0769	23.6442	21.0872	12.3246
7.23933	4.72019	5.87482	11.962	0.49565	-17.7709	-10.1698	26.8336	22.584	25.2679	20.1776	1.84949	15.3798	0.464009
-17.6022	-19.7149	-6.56564	13.5095	-8.27518	20.3006	19.9617	3.84485	-22.9074	21.6354	27.3058	16.4688	26.1138	4.63828
4.67675	3.02412	-22.0664	20.0471	-27.0254	22.8276	5.58754	23.158	-1.38111	17.4344	13.6601	30.1902	16.0385	3.85501
-0.877179	19.2963	-27.4841	-3.53612	-25.889	26.716	-4.15192	0.26795	5.79222	14.6486	0.895117	24.9134	9.18378	6.91555
25.0665	28.8352	-20.6418	16.8984	-20.7526	19.1532	-8.86379	15.1592	16.464	3.1205	14.5639	7.4965	14.1242	1.09414
-12.6169	-9.83476	19.018	21.327	2.12184	-18.3679	12.5452	26.589	4.78736	6.70016	26.7416	16.8444	-2.69723	21.7262
-23.4748	9.70559	12.0741	2.33424	-6.04154	23.6632	1.25644	10.7717	-11.4968	2.33887	21.9448	10.7349	25.7266	-11.8751
13.4228	-5.964	26.1177	8.53484	-15.3328	-17.6121	-4.34146	8.71751	13.98	-7.84342	9.06662	-5.24666	20.173	-13.2391
-7.2879	-20.7751	17.1951	0.711084	-0.619549	-4.92956	5.28667	6.86002	22.1715	15.4121	29.4743	19.647	21.8569	13.8796
-8.85222	6.71938	-2.26937	-15.7047	3.03093	-15.123	24.5159	18.4205	27.1823	7.56245	13.4954	6.82228	20.8526	24.0929
22.8569	-19.5864	-24.6556	13.9886	-11.4399	-20.8805	7.66446	27.199	9.85908	11.3753	12.5805	-24.7888	13.38	24.8246
4.9034	-15.2271	-19.5141	-1.18865	-18.5837	26.4514	23.7091	19.2063	21.2788	19.8063	13.3132	25.1103	-5.38267	16.451
-10.9738	25.9494	-28.7347	-11.3453	11.5579	-8.89997	-20.8672	10.0113	13.1561	24.7316	22.478	15.6378	19.6142	17.5582
-2.50989	28.5145	-12.5378	-6.794	-14.006	22.5484	-6.05021	-2.09405	-5.72334	20.9782	11.1092	22.8294	14.0077	24.0305
15.2437	23.7495	9.78269	-19.269	-22.5865	26.9261	-12.4279	20.4054	-4.41032	16.1364	19.3836	24.6199	23.5059	14.7569
-6.4758	1.63522	6.03781	-9.69621	7.99871	15.7602	-8.8784	27.9561	-14.4808	22.0308	27.7944	5.98025	21.3558	3.41818
-17.9012	24.8075	24.8631	-24.4031	-13.6112	-17.0225	11.9512	11.7312	19.1125	-10.7074	27.1433	7.2932	14.8275	10.5049
-1.47257	-10.0432	-0.10625	11.3556	-20.2471	27.7756	2.94091	-2.39775	-7.64253	10.7129	17.4725	27.6501	22.7231	21.3506
-0.757999	8.09473	-21.3066	0.230852	0.561286	-25.0453	17.2501	7.41402	16.1825	28.1417	24.9931	-0.761756	13.8822	19.2159
-5.28029	27.5645	4.25746	-9.10643	-8.73687	20.9563	9.33207	1.94112	-15.8531	6.55183	23.452	5.13992	-0.251039	20.6185
7.42162	-17.2399	-7.22178	-5.25719	-3.42159	17.3422	-17.9745	17.0242	10.6005	25.8559	9.46987	-4.69886	19.6453	16.2469
-0.0389856	28.4515	13.179	-11.6072	-5.31123	12.8662	1.69042	22.9461	22.9191	7.03596	17.8854	25.9752	12.7203	10.5852
-4.32576	7.7219	25.6233	-3.00521	-2.86347	-3.43893	-19.8485	9.07452	-22.9863	18.5697	16.9717	23.5366	23.8253	-1.1398
-8.33255	-20.5921	20.4093	12.0447	-25.9659	-0.423378	-3.6494	2.59766	15.2093	17.2386	4.63524	9.52511	25.6635	9.43407
-3.30281	29.538	18.415	1.61139	14.5616	-13.999	6.60735	-7.3158	28.7383	21.3839	16.4783	21.1916	5.01803	22.616
8.02906	-2.27071	12.3948	6.2479	-9.50863	20.5833	-0.311266	-16.6409	27.0723	11.6791	28.4227	26.7194	-0.782657	15.4011
-2.2943	-30.7556	-15.2688	-8.03128	-17.1569	-29.5888	-6.85344	6.55812	-18.032	10.688	11.4157	-15.297	11.705	14.3108
12.318	30.591	-11.7305	-7.40013	-6.51455	13.7935	-4.89447	13.3575	-4.41794	25.3128	24.2644	21.41	15.7733	5.19212
-2.80894	-14.5603	-2.84731	-21.6914	-10.4335	25.5713	23.7394	8.30046	2.0323	16.6926	7.57454	17.6741	-14.1471	-4.9151
-9.52485	20.4409	-12.75	-23.313	1.33318	27.1261	10.4288	0.680981	-13.0627	-17.4596	21.5922	-22.2223	8.41937	11.9052
11.4903	-18.2871	-13.2804	13.4268	-14.1357	26.6427	-2.23643	-1.78897	11.7356	12.9611	15.2624	24.067	18.8406	21.3673
11.9855	-9.0365	-29.3488	-14.4742	-18.8486	-28.5649	-19.2504	5.80197	6.76458	-5.48812	22.0741	12.9689	-6.6226	24.1092
-3.23455	0.408192	-6.82103	21.4726	-1.49014	16.2647	10.8028	12.1828	-14.2879	18.384	23.749	10.9888	13.5458	15.4932
-17.6161	-21.1259	-10.5502	-11.2676	-5.48297	26.8715	-17.1766	24.0932	29.1326	0.724836	2.29997	24.575	-0.0208237	19.9146
3.33698	-22.883	24.6352	-12.031	-9.7836	24.4704	-5.91479	23.308	-12.2717	26.4588	19.5447	19.3831	22.1325	11.5307
3.711	-26.4129	-16.2856	-25.6408	-23.5504	17.3764	17.8632	9.61993	13.0299	13.8956	0.0405284	14.3955	15.5241	6.43077
-23.8693	22.2789	21.3568	10.7733	-14.8697	1.80462	-19.8028	20.594	-3.49812	-2.20137	28.4489	5.86503	12.0116	19.2038
4.04693	-31.7203	28.0852	26.0446	0.0891503	-4.28394	-21.9618	14.8652	4.18084	21.6991	-5.81405	9.84223	9.88643	17.69
-19.4042	4.43766	-25.3048	9.45304	2.36104	20.1615	-16.2513	-0.0600802	18.6934	27.4641	17.1611	16.1484	13.2249	20.6708
-7.27382	18.7631	23.5421	16.1509	1.57209	-6.17177	18.6544	18.5582	-5.20154	-0.604481	6.92404	19.8602	17.7618	26.1067
-11.0634	-29.4275	-21.8563	-20.2624	2.92123	25.6122	14.9075	22.3536	26.6396	19.1738	12.7634	18.2012	25.1165	18.5485
17.4738	-16.5878	-9.30698	-20.7949	1.85832	11.3356	12.5096	-5.07327	27.2164	25.9112	26.9474	26.3508	9.55773	16.714
3.05696	12.7533	-20.4107	-7.09475	11.773	19.0309	-7.29882	10.3115	-24.4472	16.1063	23.0206	25.2454	21.0549	-16.5193
-25.621	-17.5228	23.9186	2.79763	-19.7636	18.5632	15.6121	20.4195	-26.5527	28.0738	25.183	22.1555	25.6978	22.7175
-22.6937	24.9557	-1.76759	8.24733	-5.22263	-12.6102	6.95337	3.62679	-7.46667	20.6231	-11.4184	7.64887	10.4002	10.5411
-9.196	27.2864	16.287	6.74189	-24.3722	-6.87327	6.25775	15.8661	-10.1511	5.07949	9.54405	25.8702	26.0189	23.4493
-16.9054	8.02278	5.9065	-16.2116	6.03697	21.729	-24.2716	8.36483	25.3543	13.4973	0.873924	25.8889	13.1659	5.41843
14.6736	19.6164	-18.9035	-15.3153	18.9468	-18.5015	22.0658	28.5184	17.4605	11.2265	19.6224	17.0183	12.451	14.6658
-24.8171	-19.1423	-27.3436	-21.3017	2.49312	-2.84822	-22.1429	1.4979	7.29009	17.6336	13.5837	-11.9121	5.25787	7.82421
23.4514	0.854316	-24.6278	7.10417	-11.4182	-3.50557	-12.7589	27.7253	24.3112	15.0375	7.19212	18.2353	23.2747	22.6642
9.94516	9.41688	-19.9443	4.17516	24.9553	20.0826	23.7646	12.1931	28.5724	19.3734	21.4803	19.2839	20.7534	25.5481
18.2579	-20.2379	-14.5587	17.7077	-7.39445	-12.8574	-7.83803	-3.95495	12.2702	17.9445	7.29886	23.6619	17.9581	-2.58606
22.8109	13.2894	28.0299	-6.28046	14.9387	-13.9707	-15.5434	11.8139	2.05626	11.5028	-6.74345	12.4843	19.8717	8.77694
11.1109	-9.57657	30.3933	2.02345	12.0254	-12.4658	-10.4765	7.32421	-11.9749	27.9327	23.8265	24.7979	-1.49015	19.548
-13.5306	18.6065	-22.0557	3.18248	-12.7265	-10.5182	-12.0279	22.5303	22.0392	26.289	8.00056	25.7141	0.817163	4.42407
14.7318	-18.8743	7.67527	16.3315	-14.935	-3.95924	-24.2782	14.8992	15.6083	20.0825	25.1871	23.4804	21.448	9.38275
-6.1755	-17.8852	-10.1331	-16.5175	-10.1212	19.469	-6.18695	21.6131	26.2203	-31.5314	15.9269	9.37654	20.3809	14.4754
18.9559	11.9724	-14.7544	-12.9865	-20.5523	2.06505	1.79586	15.4194	16.5391	0.0958931	16.7547	23.9584	16.1926	15.0503
12.0029	23.7058	-18.5103	-10.7555	-23.4982	-1.39637	-21.0857	11.3671	13.8722	16.4614	23.7742	24.8917	-3.62024	5.45317
-10.0448	24.6148	-15.616	-16.4176	21.2176	-24.1712	-11.2386	3.81604	-3.41746	18.5198	21.2771	-9.6376	6.28058	10.7857
20.6113	13.9577	14.6798	0.87953	20.0242	-26.1306	24.804	16.7262	8.32011	15.5181	22.0271	19.5986	27.3097	-7.4908
-1.52841	21.1565	17.6638	-19.1907	-23.3546	-7.0791	15.983	13.8102	-16.0904	22.8227	27.3768	15.8127	25.1634	17.7025
-21.6019	17.1276	26.2042	4.14553	-16.433	-21.0132	11.6138	8.88737	2.53143	9.26878	15.6612	22.6621	11.2375	27.032
-26.9785	-13.9261	-28.8521	-13.3929	-11.0338	-17.2013	-0.666578	-1.50259	-9.42355	28.8636	24.6099	25.7381	16.4887	20.3562
-21.4619	-0.498019	-30.5857	-21.2717	-14.7659	1.57392	22.9417	26.7644	8.68977	13.958	19.298	16.8274	20.9191	11.9064
-11.8571	17.4339	-9.18413	-22.1715	1.31413	20.9816	-15.3129	18.4842	18.8189	21.9169	3.22023	13.3079	14.1123	12.9044
-10.6232	26.6839	-19.335	-12.1883	3.18831	-6.68396	-21.2179	9.82299	-4.42279	10.7477	13.3881	5.25592	-1.06773	1.28166
4.93915	28.2261	-4.17093	14.8117	-24.142	-9.61489	-19.3389	4.91449	21.2715	19.9374	25.3213	-0.519005	12.4419	12.4506
-2.32194	12.3323	-6.49138	-9.01324	-6.29152	-24.2726	-22.9546	23.6575	20.241	11.6379	17.0265	-22.6889	10.0314	9.08636
-15.7868	-17.0193	0.618394	16.7694	4.01137	22.4728	25.1641	8.86917	-3.03356	9.96239	14.1236	-20.088	18.9044	22.7108
-25.0516	-12.5519	16.1776	-10.4819	0.360287	8.9657	21.9459	17.2488	24.9091	0.916764	22.9484	-21.309	7.55661	4.82675
15.1014	-9.53905	29.7239	7.96228	-12.3443	4.30793	12.5696	6.17382	-20.1711	17.4546	20.4749	16.734	26.7061	13.8698
-21.9773	-24.5806	15.0102	17.6847	-25.1393	26.1719	4.47902	12.011	19.4857	14.8858	10.8747	9.62832	12.0409	16.5215
-9.92213	-25.1333	-12.3771	-6.83014	21.649	-12.6162	-1.36319	5.73346	3.62896	24.382	19.7541	14.7209	23.7919	-6.29908
20.8366	-9.12823	-2.47911	-0.609439	-23.1989	-17.199	11.8443	-3.54405	-6.70373	25.9427	23.0655	10.3924	13.7827	-14.8418
-24.5914	23.6049	27.0771	-2.61013	20.0698	2.83891	-5.44522	24.0047	-9.93156	10.5363	14.0925	12.5786	7.4451	17.7689
-4.84956	-19.4196	18.9174	-19.3218	-11.0975	-10.6582	-17.341	15.4536	-5.42672	-1.38925	7.74098	20.2594	10.8286	8.8416
-7.72135	-11.7665	11.1607	-1.36924	-15.6469	25.3299	15.9286	29.6861	29.5003	20.1811	26.6733	16.1585	17.2377	24.1007
-28.8408	-14.6947	-12.5129	22.9615	-7.76658	13.8105	25.7549	25.6269	28.5669	14.4491	-1.17876	-6.46169	18.6936	14.1352
14.1054	19.1326	-26.7138	-3.89691	-12.6357	22.9279	-13.4814	17.8368	10.7974	-14.5705	5.64019	18.034	28.6585	9.62951
-26.3113	3.34082	3.10249	-15.3897	4.94731	16.7162	10.4998	12.9836	-3.39765	28.3836	22.1692	23.0661	16.3232	27.9234
11.1922	-15.1733	1.74563	-6.08439	11.4947	-15.6538	9.66984	2.61695	23.531	18.1664	20.7697	17.6825	-8.87771	17.5603
22.2375	26.7673	19.3856	24.0727	-22.7216	26.6905	-10.0088	1.29355	16.1834	20.9337	10.0564	12.7836	20.8275	19.2126
16.1861	-12.8112	-3.6347	-23.8338	7.10485	-19.0796	-26.8242	7.96381	-25.0011	7.33347	9.11923	19.2672	26.3865	11.4705
23.8189	-19.1269	15.9928	-2.62126	-17.5271	23.0502	25.0157	27.4649	-11.5083	29.1827	13.9915	13.8848	-1.35877	26.3518
-1.53667	-8.27661	-15.3756	-18.8273	-3.90897	-16.8223	27.3623	28.597	22.8198	22.004	4.03484	0.679315	27.6494	11.0177
18.4649	-22.6635	-28.8023	1.82724	-13.8587	-26.5102	26.8021	10.93	24.5262	18.5918	14.6743	15.4487	29.0015	19.0289
-23.5966	22.6866	3.46614	-10.1895	-22.0643	22.5373	-6.7231	14.277	-22.1458	22.8049		8.08977	26.7791	13.3547
28.8242	-11.2328	-19.4333	14.6202	-6.98312	-6.65679	21.0949	15.3244	14.9042	-4.80882		10.5466	23.2118	-9.00293
10.3553	-11.7768	6.3382	9.95439	13.6845	1.96666	-19.9314	31.0343	-13.5292	-0.88042		25.3652	-15.163	16.2886
28.413	-19.7412	-22.8121	-2.22713	7.57538	-6.08868	-17.8867	9.63251	-15.9181	15.0085		-15.0389	13.3368	14.9228
16.5772	-2.00081	-5.6681	-11.6	-13.0803	0.500267	-5.97753	8.76889	-12.4149	24.7901		2.22049	0.0617929	5.9233
17.0551	-4.79289	24.8675	-0.224786	-11.0628	-9.34852	22.3753	5.22637	-8.91022	19.8572		11.0956	26.1529	12.8189
0.239159	24.3379	-24.7117	-13.6048	1.79875	21.2964	-19.0391	10.7696	11.1039	19.0787		-16.6639	14.1893	-3.70714
1.80465	20.9192	-15.4933	-12.1245	-20.7778	4.64904	-18.6488	22.7315	-24.2727	8.64777		21.7168	22.1266	28.6928
-0.270761	-13.0916	23.6469	-0.895194	-4.71151	-0.879353	11.4192	11.777	0.59269	-0.260097		8.30135	11.2977	25.1479
-16.8492	-15.6575	-0.749834	19.1437	-9.12219	22.1937	-10.0912	-4.92087	17.0913	0.517424		-15.2686	5.2718	13.291
21.6619	-10.8168	22.2542	-21.2597	-15.8811	4.98311	17.7309	25.7507	8.58993	15.9655		20.5337	10.1807	18.7309
-20.3681	2.25196	7.45261	-5.28345	-17.0931	0.880268	28.1993	15.0425	-4.48468	10.5686		6.57671	9.13771	11.1333
-7.60676	-21.1456	30.735	11.5967	0.323408	-1.04731	7.36115	18.7299	-1.50044	27.3343		-4.69053	28.9697	7.48427
22.2656	10.7459	8.89176	-26.3366	-7.68134	10.7127	3.5199	6.83165	-11.7225	10.3199		-3.78042	18.1454	6.57511
-15.2102	11.3383	-5.9715	-19.2828	-0.270169	24.8176	-23.0149	-2.08267	25.0251	8.60102		11.9495	-11.778	24.6808
-10.8001	18.15	5.31525	1.43768	-3.29534	23.0163	23.4896	16.2022	21.8167	24.9534		-2.83079	-0.875055	26.076
30.14	8.6148	-9.11894	26.7244	-24.0391	22.1199	-5.99554	1.45938	16.1963	11.3068		8.92047	13.91	9.62031
14.5253	-7.4304	0.275808	-1.19308	-20.226	13.2212	-12.2654	22.1905	30.1678	27.9454		23.6711	13.375	22.4622
-20.2798	-19.2219	-11.7827	-16.2492	4.26562	-10.4779	26.9741	29.2704	12.4975	20.175		23.2426	15.3006	17.5578
-20.5959	0.233363	17.181	18.5985	-8.09024	-19.7064	-19.04	6.2988	-10.338	6.98196		20.7927	6.69143	26.5609
-24.736	17.8954	-5.14854	12.5984	14.4147	23.6997	-10.8905	8.55946	-14.0645	4.29076		18.0152	29.4504	14.931
-27.8136	12.7916	-20.2922	-6.16535	-2.18821	-6.99556	2.99409	1.37035	22.8787	29.0188		15.8996	2.78688	27.8337
-30.6581	-0.433974	-29.9394	5.36505	8.5873	-23.5688	-13.2214	-4.9268	-14.5262	15.3583		-10.566	-1.19255	12.1277
-29.8012	-4.6022	26.0169	-27.646	-18.8712	-18.5271	-1.32507	23.7325	28.364	12.6619		21.2165	20.2673	23.7317
-25.6748	11.6398	-26.1766	-2.96679	-9.58736	0.25679	21.1954	20.6396	-6.3853	17.24		-2.45513	10.4282	5.70954
20.9472	-1.43611	6.08574	-4.98538	-26.9736	21.1562	28.0704	25.3637	-21.3444	20.8775		-3.10939	16.9022	29.1549
-22.0195	-25.6141	-19.8176	-16.1158	-12.5927	19.1414	-12.3556	27.4708	8.95207	8.75266		8.15313	5.2403	10.4718
22.5106	10.4163	-22.8477	-13.6473	-15.2693	21.8573	6.05877	-28.1088	6.75364	23.7256		-0.864735	28.3579	-2.3385
26.5336	8.62374	-18.9878	8.42665	27.0143	2.63194	3.95969	26.3808	-10.4193	14.7152		9.38434	-4.93802	28.6852
-14.0889	-3.36281	29.7444	-22.1291	-11.8472	12.4092	21.6714	19.6777	26.181	7.33455		18.4013	17.5608	8.90447
-4.40036	9.44591	-27.7006	0.664635	-14.4484	22.8362	16.3965	14.3979	9.56651	19.4138		10.8625	10.6809	25.7403
23.178	6.04845	-25.3887	14.3408	5.44785	17.6148	18.0326	6.51975	-8.70151	22.2458		-23.6333	30.7792	11.2753
25.092	-12.0257	-24.1425	-7.04712	-0.801351	-23.1669	20.7066	16.5925	-18.4228	-4.09428		26.1206	-1.28069	0.296834
23.9969	15.2205	9.95837	-13.9307	-6.23836	1.8334	-4.79257	9.33253	18.6987	20.2823		14.8444	12.3246	26.2438
30.3668	-1.87292	-8.31296	0.486596	25.8645	5.41229	-18.5239	23.7256	7.76285	4.62792		22.8791	-0.168068	23.1282
3.59084	-0.127559	-13.7092	6.15949	-24.8924	-5.63472	30.6269	8.1689	11.8487	3.32058		0.0314845	14.2841	25.181
-8.6355	3.92801	-23.3596	-3.72976	-19.0826	-23.8056	29.1446	0.9521	-12.616	13.6282		-1.86496	15.1044	30.3602
-32.2254	0.709495	-30.2068	-7.43837	-17.6722	-26.7513	13.1051	21.7188	-5.94374	-2.72465		12.7988	10.176	15.6149
-15.6787	23.1777	-5.39904	-13.0262	-9.48801	-6.38255	22.2881	-1.96584	-7.15302	25.9729		-6.29784	18.7815	-0.400986
23.74	1.73145	10.3578	-22.7865	9.89066	-11.5636	22.9974	24.7498	-23.716	19.0884		24.7464	23.0198	14.9962
-1.43283	7.04553	-8.70969	16.4789	-5.70097	-1.2159	8.1841	3.37918	3.21235	18.5241		5.49951	20.9687	14.7932
29.8598	20.2636	-9.56801	9.26584	-19.9145	-2.76165	-10.703	-3.08566	-8.55532	12.3171		16.76	27.4508	15.524
15.033	6.13642	9.37582	5.10179	-18.4832	19.3393	-13.405	12.887	16.9651	1.14849		10.8535	29.1261	-4.47618
0.940479	-6.32577	-15.5269	2.97817	14.2973	23.0616	-25.5011	5.18405	-20.5774	6.30773		-5.14777	9.29042	18.774
-13.664	4.44371	-13.0389	1.49197	-21.8173	21.6387	29.7351	-7.39714	-10.7568	27.9389		18.3816	-6.65419	19.2585
-18.7205	-17.0232	-16.9083	8.91951	-1.3476	20.0753	21.8935	-1.27371	-6.24864	-3.98034		22.2871	16.1018	2.23709
25.4069	-25.8252	-15.0371	-26.2427	-12.6506	17.4439	30.3153	13.6077	-21.1151	15.4698		26.5454	-2.26416	10.0325
-30.42	25.523	-7.88696	22.2778	-11.7205	-14.0562	-19.4827	2.47893	7.12854	22.0194		-0.435108	22.7994	17.0656
7.58911	24.8864	-1.69454	-25.3857	-23.6287	22.9723	-31.2265	-3.59567	10.957	24.2555		13.7159	17.6034	5.73002
-9.16223	11.584	-13.4041	-5.77365	18.8452	2.43242	11.6043	21.8251	-8.99916	22.7422		-3.90121	28.7032	27.8683
-21.7021	-22.1807	-20.0919	-12.4997	-19.2399	29.1772	30.8297	-2.66188	-29.3084	12.5611		7.88875	24.1798	17.3425
-26.5012	26.413	-21.4154	-26.7934	-13.7741	31.3402	-3.01764	-8.70425	8.24532	-2.60816		6.52302	4.62134	21.8483
-8.72707	19.571	-28.7088	10.2478	-2.30149	6.38149	-21.5646	11.7158	-1.91853	-3.81489		25.4543	26.0219	16.3359
27.376	-11.7274	2.6138	7.70484	10.3252	21.7315	25.9339	6.98418	-8.20085	19.3804		28.6569	15.4624	-2.86688
-27.0902	-20.2829	11.7813	-18.2824	-7.24482	28.6385	7.8708	9.98099	5.16386	17.987		23.9654	9.81801	12.0316
-10.4869	21.236	15.6327	-24.6367	2.95994	22.4268	24.4473	25.6158	22.5833	13.8032		25.2586	27.5241	8.94446
5.59408	3.22315	9.43119	-19.416	-1.92044	-6.1375	-20.1769	12.2536	-9.76511	20.5775		13.1988	23.3761	7.39301
-15.4462	5.84534	7.86131	-21.0525	-20.3999	4.65199	29.23	0.22462	-19.2526	16.5481		19.2465	21.4026	13.9519
1.40845	-11.0346	-27.8168	-5.84103	-27.6201	4.05784	-12.6649	3.09725	9.89861	-4.96855		-12.8097	29.6718	29.2708
-13.0255	2.96181	17.8249	5.16912	-10.7044	-3.70423	-4.11543	-6.65778	-22.4699	21.5064		-10.7251	13.3989	27.6466
2.75193	-7.21587	2.14159	-13.5632	20.0122	15.5661	27.4925	-8.71446	11.7349	22.4909		-9.38886	24.8183	-6.85359
8.76957	-0.592211	-2.89637	-16.5502	-22.6327	18.2363	19.4911	14.9079	-8.28489	9.07108		26.1224	19.5601	15.0848
-22.6649	27.6259	10.9791	-2.85935	-20.7239	-10.2473	-17.4204	14.1523	-22.8586	10.1935		16.2573	16.9911	29.463
18.8326	2.13405	17.348	3.78797	13.274	-8.88067	12.855	22.9852	23.4715	3.47266		24.6284	25.5575	11.109
20.9403	12.2544	-11.1231	-24.1221	-24.1383	-12.4388	-15.5964	0.979092	2.55518	26.1343		21.9583	21.8776	17.884
9.23929	25.4431	0.421828	26.8335	-4.46959	-1.1396	21.3831	-6.42616	-13.5428	14.3743		-8.74444	22.5715	13.26
3.429	-24.6769	-14.4067	-17.7718	-10.2281	27.0407	-19.0789	1.816	-2.9642	23.2323		14.5201	18.4861	28.6386
1.46214	-1.89455	-25.3627	9.01725	25.6795	24.5421	16.3471	-1.86464	-16.4895	22.2686		-3.63606	23.7856	4.8334
-3.19619	18.7135	-1.92271	-9.03136	4.27519	20.3644	18.7802	4.53451	5.41152	4.97532		27.5628	26.4814	9.58068
15.7564	-4.32599	15.4955	-3.80051	-17.3142	0.604058	25.1749	-9.89442	-1.64115	9.32186		-4.86263	6.00154	-10.199
20.5381	-26.794	11.8573	-4.2565	9.10182	-23.206	12.8997	7.12655	-29.353	25.0821		18.0187	19.6958	23.3507
18.6561	21.0451	27.3834	-16.789	-12.1567	23.9478	29.176	-3.00438	13.5459	5.28899		12.4672	30.0966	15.4543
-28.875	-4.02435	-6.33738	26.4899	-25.7799	19.5783	26.8095	5.70302	8.73219	19.6064		28.3824	25.0489	6.29843
-17.4341	-0.743123	5.67151	-24.9127	3.79193	28.2483	7.09024	15.5784	25.3846	13.7582		18.3702	12.0122	18.5789
8.07372	8.44913	9.94356	0.325007	27.6608	15.1539	27.739	17.1803	12.0529	-3.11211		21.7399	28.5326	25.5637
-12.9147	15.7432	-6.6102	-14.1795	-25.1567	-6.37277	21.2708	26.3492	15.3975	24.3123		5.7313	25.9394	-3.91346
-4.0668	-11.5791	-7.82275	21.441	10.889	20.6522	16.1235	2.62093	10.2028	8.6714		24.8004	18.1056	25.22
-0.889274	-6.06732	18.9153	6.67419	-18.022	17.9129	-19.7266	12.0481	-11.1899	5.38087		10.9435	29.1024	0.882037
-15.9297	19.4916	-22.7432	-26.2184	14.7387	-3.19511	-4.74532	3.43692	-6.30768	11.2711		19.423	17.2051	15.7307
-21.9548	-15.0206	23.2797	20.7929	4.96968	-4.48122	-13.4865	-0.0928058	3.71175	2.11273		1.2899	24.4252	5.85257
-17.2919	3.53951	-19.4576	-16.0503	-7.85323	25.6399	-27.7994	28.115	20.5433	19.4104		-5.84331	20.4191	13.6719
10.5013	-4.32303	21.6798	8.73904	-20.6052	-3.01539	26.8531	25.1443	13.6998	6.23482		3.18562	17.0888	-5.98742
-8.09411	-24.2672	-2.4827	-6.51171	6.74451	27.6068	-3.95931	0.579376	-4.38964	16.4476		8.57584	11.5462	-4.84709
11.5376	20.4203	-20.1443	26.1767	28.2125	-19.2963	1.97355	9.57588	-20.1692	12.9677		28.1397	28.0873	27.2422
-18.4639	-10.1484	5.43157	-29.5511	-8.87183	-2.23659	-10.1223	28.3506	19.7929	22.8833		23.3589	9.18289	10.4406
20.8673	22.5824	-10.9431	-19.2298	-14.7288	6.31057	15.4782	15.7476	4.51704	-16.8631		-8.31537	21.9508	3.16088
13.3007	6.63638	-25.2416	-21.1415	-17.956	18.2995	-26.8776	23.4209	25.8027	4.0563		28.8291	-2.40526	7.70329
8.16206	15.4888	15.8857	-12.8688	-5.64174	22.6103	20.4097	18.4427	18.1034	23.5207		16.4374	27.1805	22.6462
16.0741	9.9431	4.6294	3.90219	-12.1661	16.9864	-28.1186	3.82639	7.94156	16.7275		-22.4064	23.79	13.7125
0.450748	28.6407	-18.6021	-23.1581	-11.0809	-1.5719	27.5579	10.9064	24.5291	19.1639		22.3903	16.0116	8.71406
-14.1708	20.2299	27.5351	-9.94579	-18.4866	-20.5438	24.8668	5.59947	-5.64017	10.2619		13.7344	18.5235	0.224084
-15.6047	-15.3768	16.7183	-31.355	-6.80518	-24.5888	23.5382	24.5785	-12.4109	9.2699		10.5822	26.2976	27.7438
18.0194	17.7125	-9.53216	21.5825	-8.16977	12.8619	20.7886	-0.787984	17.044	17.4395		16.9622	10.6212	12.7812
-9.73502	-23.444	24.9097	23.42	10.9703	22.8732	11.2374	2.30472	-9.32427	14.4695		16.038	23.7307	18.7643
-10.9536	-28.5572	-6.56253	-10.4545	-9.03857	28.539	-19.0482	1.27702	-7.1274	3.61469		21.6466	20.3183	6.6258
-1.27948	23.8105	-17.5703	-22.8476	-10.0201	7.11157	24.3412	25.8649	6.67903	1.81092		20.4669	24.9034	12.0652
-21.9741	9.01856	-10.9552	-3.38122	-3.53671	-3.11681	1.245	-2.27536	3.4955	12.1789		-9.11662	17.8542	28.4884
7.6119	3.73763	4.72173	2.91215	-21.3299	-10.0748	-11.6449	28.7896	-16.6536	-3.24614		28.6116	22.0473	13.4796
-1.95033	1.64054	-13.4921	6.55326	3.07209	-9.07078	-22.7899	10.595	-14.7206	2.08955		-5.00532	15.668	5.45105
-13.331	-24.0482	15.0848	-7.46508	13.4193	8.21068	-21.754	9.58836	-19.5072	2.41234		-14.6727	16.6173	8.15685
12.4582	16.919	-25.5145	-17.757	5.09922	11.0806	23.3661	7.81888	23.8129	-22.4967		7.26125	25.2813	10.1972
-24.5012	-3.7734	-2.71988	18.1306	-11.3273	-17.4295	6.91981	6.20307	9.46982	4.30976		2.63795	27.9438	22.3433
8.21064	8.5	10.9807	5.84983	-6.72515	9.03778	10.1809	5.70315	15.445	9.18209		18.5726	23.9041	9.40756
6.58335	3.16683	-9.35214	27.4382	-3.14871	3.55305	19.0054	4.57285	-27.3354	-3.2939		20.3717	20.0836	-0.798685
9.16015	-6.19168	-23.0149	7.38766	-8.81539	7.87122	5.19173	-7.91071	-5.21195	21.8714		13.8868	25.3453	26.7641
-5.96338	30.6624	22.5486	-21.5821	-19.6605	-0.264926	6.34946	-9.75995	-10.748	17.8944		25.6519	-21.3143	3.20753
-11.9161	-9.92919	-4.95329	3.8259	-10.1719	-23.1306	26.2378	10.2415	22.6743	1.13922		30.3649	15.2631	-6.20652
-4.09559	-17.2533	7.45305	0.748325	-14.9204	16.4137	14.1743	19.0829	-21.7197	20.3088		16.416	21.6235	-1.24955
21.113	-18.6323	4.10404	22.3234	-29.1461	4.83447	24.402	-23.7789	3.65879	24.4316		14.592	19.6622	11.0113
-2.87598	-10.5042	-21.7874	14.6022	-17.8287	-25.0172	18.6692	26.2458	-2.39955	24.0202		-9.98977	10.3827	9.83779
0.304247	8.27935	-27.6823	-7.3982	-16.3124	13.5035	3.04845	10.3335	-3.64825	9.59399		-22.1916	10.7528	2.10569
3.16134	31.2709	23.905	-8.18503	31.1938	2.09992	25.0306	-11.1057	-17.0796	-3.69173		-8.97244	23.5581	23.6826
26.4113	4.14361	3.8919	-23.6912	-24.8189	7.41051	-6.40785	27.6738	-11.6624	8.89462		23.9343	24.942	-4.98217
17.2295	-23.8741	-11.3845	-18.6103	-23.9881	8.60216	11.6028	-0.998509	7.31346	6.89919		22.9033	22.0823	27.9381
18.6694	12.6857	4.48518	19.98	-0.983974	3.57974	0.717242	12.0326	14.5218	10.2327		21.5008	4.48098	9.04912
-3.70336	-13.9405	10.013	-12.2279	-7.48628	-2.32898	19.962	1.04842	-7.77819	19.1427		-4.83556	12.6738	16.5634
-9.4239	25.3532	-7.19362	-16.7109	3.83368	-8.39592	-13.6101	2.06417	-18.133	12.4081		16.2461	25.6213	22.0316
-12.2306	-15.5828	25.9611	-25.8253	15.5316	-20.5483	-25.2389	1.33647	-19.0457	-26.766		13.3828	14.8576	29.045
-13.0368	18.6016	26.7999	2.23586	-8.76755	-7.4137	-26.8198	7.19129	22.3928	17.08		24.7636	-22.8468	18.1092
2.01572	7.64746	-2.65997	-8.22675	24.2711	19.4202	-17.3168	-3.30102	16.9421	15.2049		20.5225	22.5916	12.394
7.03915	-22.8835	20.1298	26.4292	-29.5522	16.8673	2.59307	15.6917	19.9272	23.3209		11.015	25.7024	5.06841
-26.6916	21.7942	5.2237	5.77481	-19.5968	11.3985	-24.5717	14.3717	7.28711	-11.0445		15.176	23.8642	-20.4128
7.47563	-5.36436	-6.90622	-15.1157	-9.90666	4.70843	26.4839	25.0981	-2.98404	3.96733		18.9791	24.843	0.902379
0.517076	-14.6358	0.00271034	-29.7331	9.38646	26.7448	-8.93107	-2.0338	-9.44123	9.60599		27.9018	13.149	16.9798
-3.75448	-26.9847	-9.56169	30.4673	-21.272	1.90548	-23.827	23.3663	14.6434	22.5516		9.87452	11.7714	25.5992
-14.3879	-5.71827	-0.872133	9.903	12.9851	-7.19036	-16.1643	9.36992	10.4939	-0.545989		-29.4597		23.7035
-1.51485	-24.6929	-24.1577	3.68015	-12.7136	-24.029	25.5551	-4.90086	3.78286	16.612		23.6787		-22.3633
12.7575	11.4925	-2.04409	8.3183	-5.39503	20.9686	18.8969	5.90105	2.41342	24.9135		4.33688		-2.88096
3.87132	30.3534	21.9938	-11.8633	23.1277	-11.6438	-0.910104	17.366	-12.1759	8.5305		-5.96087		-17.1216
-12.043	3.63826	-3.94987	-23.1048	8.12773	1.07565	-9.55859	16.1996	25.1209	5.98565		13.7922		26.9131
7.48648	6.95612	-12.7479	9.31163	-29.4166	4.00237	20.15	8.05073	4.32466	5.60259		9.11909		14.8116
24.0453	-25.1595	4.00152	-3.17666	-15.2883	9.8597	8.83671	-10.8368	-24.3437	5.17042		28.1792		7.43232
9.59668	13.5479	-8.25059	-10.8295	-7.4362	-12.3108	15.4957	-5.71375	15.8889	14.4362		25.487		4.91337
22.6435	-6.48261	-23.0422	-16.5988	-25.1201	3.3347	-20.145	15.0657	-11.6728	23.5997		30.5304		-0.362454
14.9414	1.04161	10.7509	-15.2079	-9.49004	-9.8983	7.41378	13.7125	-20.106	21.4524		16.5612		-1.36353
13.2086	29.9684	-9.63676	14.3168	29.113	11.8405	-22.9367	21.6362	3.63015	8.03347		-1.2731		18.0261
7.34774	-9.9548	12.2531	-3.56582	2.96177	-2.61925	19.2578	18.8798	26.1042	15.6598		-11.4156		-0.35631
0.963548	-0.396617	-3.53223	9.76429	-20.3127	-18.1309	18.0785	25.8234	18.9767	10.2703		5.42413		13.8183
13.8407	-29.4415	1.47706	25.0997	-18.7136	-3.07012	15.3372	-0.751517	-12.9922	7.04038		0.513221		4.17446
-1.97935	-23.9863	13.6747	4.83666	-4.45865	9.56154	17.2461	24.3378	8.03189	12.928		25.7576		28.3237
	-24.5918	17.8428	18.6243	-13.4867	-22.0739	20.5564	19.6123	16.7412	-6.18133		10.587		22.6949
	7.8268	-1.62917	-11.7177	0.034752	16.6132	15.6083	11.6138	-23.4169	18.5038		-0.473782		20.7992
	-12.3377	2.88462	-21.9294	1.25456	23.3865	-0.393237	6.99457	9.54611	24.2695		-3.00382		18.3628
	-23.1458	8.71987	-17.2921	-19.7535	-8.1965	11.6321	10.6235	-20.691	14.846		16.6962		3.51138
	-26.8177	9.97676	-9.02378	-21.934	-12.1346	12.8745	22.455	10.5524	0.988202		23.9613		26.627
	1.65063	-24.4088	-20.3874	-14.7581	19.4873	-5.94813	23.969	0.647016	15.3378		18.4064		16.4423
	-4.3498	0.848952	1.85092	-7.72401	12.4918	0.478758	-21.8152	-10.7094	12.1959		22.1271		14.3302
	-22.0982	-26.0618	-12.489	-16.4464	-4.85635	-19.1284	27.6243	23.563	21.8399		20.8654		27.6254
	-25.0283	11.9729	8.46322	-23.7182	5.66481	-10.5256	17.7234	10.2411	13.9411		8.08167		10.766
	4.43033	-19.1628	-13.7093	27.0119	14.8965	1.49386	20.3703	24.0535	8.51056		8.79246		24.7963
	26.5804	-5.37437	17.5228	-26.1108		2.67	19.3253	-14.5233	-8.8005		-3.08955		-0.352303
	-3.11281	3.74304	-4.11521	-20.4797		17.3097	10.3467	3.14506	25.8521		23.2611		0.325999
	-10.5121	-4.34816	7.77691	22.2905		19.362	18.8108	-17.8152	-23.5828		-1.59529		9.53648
	17.7576	-8.65014	9.0989	14.8992		8.51151	5.44906	16.3948	23.1508		6.34598		24.1313
	22.3576	-9.17876	-27.1451	-17.566		-4.86547	15.0831	23.1781	-2.2263		23.8362		12.6206
	-23.862	-16.8271	20.9972	-27.8114		-3.76743	16.8737	14.6075	16.2836		18.6398		27.0861
	7.35549	-12.1641	20.1975	4.13668		-2.18069	9.84301	7.92069	9.43232		24.4671		22.6609
	5.95921	-10.1262	-2.4232	-1.58687		0.354898	6.7063	8.63228	27.417		9.53712		24.972
	-19.4674	11.3635	-19.5092	-19.896		4.11942	8.461	16.1952	7.45259		16.71		23.6293
	10.1542	-9.41343	28.8381	-23.2165		-0.190123	15.8262	15.1677	8.53249		-7.96746		26.5901
	28.3448	-8.32043	15.857	26.877		-18.511	1.65389	-3.05961	11.8903		12.7828		15.7301
	-26.0491	-7.99156	14.772	-13.6036		9.97693	12.7913	-1.10452	16.1818		25.2026		-3.69379
	-24.147	-12.2135	0.608686	-24.2004		19.2809	7.79562	13.9673	21.7281		-4.24431		14.1404
	-4.16013	8.47275	21.7741	17.1681		-23.6438	17.566	24.536	15.1919		26.4743		21.2428
	22.8616	15.8794	-25.8273	-14.9791		2.49611	15.0515	-0.655136	-5.05374		25.0201		16.9903
	2.60932	-8.11798	-24.4168	27.4306		-19.7891	6.40276	11.252	19.9301		0.204866		19.2804
	26.4928	-12.6278	18.1741	-27.136		11.6964	-7.79709	0.14791	25.9503		11.6516		14.7005
	-11.0566	-2.89227	-8.74822	-25.1418		-7.35065	4.44701	13.2262	15.8149		17.2523		12.2702
	-6.47071	-1.85907	-3.93264	-18.2455		1.3366	21.141	17.9035	11.1278		9.8704		1.83868
	16.1109	-6.86169	1.90953	-13.244		19.9332	21.9204	22.9143	18.2236		8.15879		21.836
	12.1315	-20.9767	6.77889	-15.1227		-16.8806	7.48395	9.38697	-2.04398		-21.1677		2.41911
	-21.492	-20.2156	-20.7794	-21.7707		23.7501	19.5605	7.58406	21.6613		6.27197		25.878
	-17.8451	-15.8506	-10.51	-20.5764		11.0294	-1.27935	16.3867	1.308		28.9788		23.3286
	2.20974	-9.44842	17.4417	-8.98862		9.51469	10.2885	2.03047	9.4046		13.8264		17.0752
	22.1635	-6.15435	-29.2612	-6.06051		20.6182	16.3515	18.7178	22.6225		17.5643		21.5127
	11.1818	-24.9106	0.429005	6.54917		5.21708	3.35965	0.544488	24.5762		0.455588		13.0118
	-18.8542	7.63716	3.9254	-9.72434		-0.700588	0.627301	10.411	17.9335		-12.867		24.1079
	24.3985	-7.95944	22.5408	-6.31144		24.6665	13.4977	-20.8293	22.5902		20.4405		15.1278
	-23.311	-18.2836	-14.9167	-7.41794		-16.7623	-20.5826	21.5341	12.2665		-12.3924		-14.3243
	20.9816	-0.563206	2.6714	21.2502		-24.1804	23.4133	25.5259	25.8492		11.3403		17.6991
	-0.915734	22.3987	-7.11137	-24.9281		15.2957	-16.0365	13.6054	24.2204		6.42091		6.73836
	25.796	13.2748	2.09312	6.94122		-2.51617	17.3155	24.893	20.115		27.8938		-11.6763
	20.5736	-11.7007	24.1081	-16.9075		-7.7441	6.73728	3.86081	-0.772958		12.3664		13.4928
	-9.83538	4.30879	-25.4762	-22.6856		14.8895	-13.2172	20.4592	27.9253		-20.6886		13.3585
	-10.6698	3.99125	6.55071	-17.806		-13.1133	20.8671	1.48467	14.065		1.20024		16.3301
	-6.22252	3.01723	-17.6604	-11.3741		16.8027	-2.66444	-24.2617	21.1233		8.70563		-5.73112
	-3.92155	22.8498	-4.20078	-16.0511		-4.21611	15.9162	-13.4065	22.3745		5.58353		22.0271
	-1.49216	-20.3146	-3.31441	17.0306		-13.7848	-4.11236	10.6068	14.3009		21.2922		23.5215
	7.55526	-26.6209	-13.588	-4.07704		-12.3993	10.9287	6.62927	0.609619		15.089		18.0875
	-18.2133	-15.5968	-18.1527	-0.442462		-26.1865	13.1193	25.7294	20.7862		25.5785		3.06566
	20.605	-6.76504	28.0916	17.7141		-18.6707	11.7087	4.22105	27.482		-3.32016		24.131
	15.6856	-11.0375	7.64888	-25.8025		1.8398	7.73959	9.98061	18.2046		9.51213		14.2151
	2.88501	13.3079	-9.03622	-11.6473		3.65063	1.94164	21.0839	-16.8709		22.5012		7.62644
	-6.98322	-20.9311	11.954	-15.4294		-11.4545	1.10087	4.51061	25.1283		6.96334		14.801
	3.71921	23.7774	-11.3423	-12.0458		-3.74001	-0.650461	3.59634	17.1743		21.3461		5.64492
	26.1062	25.2779	27.3141	-17.5414		-15.048	13.895	-14.9182	27.372		27.2098		24.4908
	-3.61353	-22.3604	25.2483	-13.8701		11.4014	5.51398	13.1105	26.0121		10.3356		-0.448967
	-8.46938	-9.18874	26.2483	-3.21563		19.0948	3.08965	7.2768	23.8809		16.2265		14.3524
	1.73941	-0.529413	-0.822972	-16.8824		28.5236	2.00306	19.4183	0.703886		24.2667		10.8532
	-5.97926	12.0677	8.31562	-10.001		16.7676	12.0578	3.92037	18.4456		14.5159		-6.44905
	-8.94769	16.636	14.7733	-5.10516		8.79606	23.1285	2.91511	13.4091		-1.96262		-18.581
	18.3771	25.7811	8.90754	10.5543		-24.8801	6.80167	13.7678	14.3135		23.2015		-25.171
	6.55377	27.5111	12.1927	-18.0546		24.1753	24.6196	21.229	2.65197		-3.91615
	5.64408	7.53401	-19.1358	-14.3489		-21.8246	22.0401	0.319009	29.6314		7.38641
	14.9406	-3.07347	5.05973	-9.78722		5.71271	20.9208	22.4546	16.8686		27.8981
	-3.27078	-11.5965	-10.0076	16.7563		-15.9776	11.0052	17.5491	19.6088		26.9444
	3.97072	22.6449	-8.53225	9.63675		27.3758	-7.6544	25.7361	20.1634		19.2586
	-0.804068	5.57271	-17.7146	-6.07082		23.0972	9.11281	-8.90068	11.5531		13.1426
	-24.525	5.00391	-11.938	-4.75724		-19.776	2.88922	5.91426	5.23883		15.142
	-12.7713	-18.2752	-1.97038	-8.83177		26.1401	13.2393	19.2042	15.8867		9.414
	16.3218	-16.318	17.3261	-11.1698		3.28243	7.39439	24.1871	19.9384		10.2319
	-7.72848	-17.0358	22.3443	-12.4532		3.96021	8.2965	21.4984	4.20029		6.18035
	5.25044	-20.8097	-4.31844	-4.84209		27.6555	24.2559	4.12679	24.1707		22.3188
	0.111594	-8.34154	0.870618	-13.7902		20.6264	12.8616	-0.417639	12.4991		5.17252
	18.499	12.3834	-15.193	9.63886		6.11387	4.50943	7.35464	15.8605		8.2547
	-16.4058	-0.863005	-19.19	4.66595		8.58225	-3.24537	20.1	6.6164		19.8106
		17.1804	-23.9055	10.5464		11.4251	14.8354	22.4966	18.3153		25.5891
		-4.17309	-6.9575	3.05593		13.8024	11.1399	3.53132	19.6952		26.6031
		-6.97377	4.81819	-9.69178		5.13439	-1.75596	5.39547	5.54414		6.72772
		-0.141804	-0.0289832	21.5798		6.86898	4.24117	17.1711	29.3951		11.2719
		11.0604	-26.7102	-24.4827		-22.1613	19.7873	15.3234	-6.1084		-0.523759
		4.95139	-26.1075	22.3311		21.4541	11.4972	16.7083	7.14828		-5.08523
		27.7998	8.83962	9.20614		-4.61678	6.21412	13.3739	9.83533		16.6668
		-4.88341	-1.01165	6.93373		-24.2987	10.2792	14.4192	28.3991		-13.3445
		8.69126	9.84545	-23.3088		28.7627	1.46038	24.922	17.9744		-26.5925
		-9.47245	-17.932	25.7249		11.0324	17.614	5.99655	25.0296		14.9079
		14.1812	-5.93818	5.38943		0.162542	14.7859	0.111342	23.2015		20.114
		-17.2854	-1.03946	6.59355		-3.50237	-4.7459	15.6886	26.7787		21.5614
		2.96038	6.12145	-4.99581		-21.0796	2.08719	12.2199	12.5354		-3.39734
		-0.597073	3.91717	8.89912		-6.59593	24.2041	0.570491	16.5473		14.4628
		-15.2241	16.2205	7.34656		-1.65329	-3.66273	18.4324	1.80733		2.59747
		12.0531	-10.5956	5.51468		19.4818	3.0753	20.54	21.7168		-23.6117
		-13.3408	-5.10364	10.6077		-19.1165	15.0742	-0.927603	-4.47973		18.9122
		-1.02968	17.1764	-18.1479		-11.4568	6.64912	14.9823	13.4747		4.19609
		6.65504	8.46261	-20.9476		-17.0446	27.283	21.5449	-2.29635		25.3808
		25.406	12.8535	12.7631		26.8889	-8.3226	28.5385	-1.90019		20.9015
		5.82494	-26.2407	-6.92221		-13.9641	13.8577	11.5084	23.1967		16.5267
		4.43585	-11.7973	14.4282		-23.2607	17.146	19.844	24.6863		23.3958
		-23.4191	-21.7183	1.76738		-9.9778	21.8363	-15.0438	17.1948		-2.82911
		12.8116	23.6958	7.68753		-2.90154	6.06977	13.0941	14.9298		10.1292
		-11.0866	7.6424	-4.21988		21.6792	24.1433	-9.45792	16.1765		-8.29389
		16.0407	-20.761	11.8232		-19.0953	13.5325	3.65571	27.2706		-11.3868
		1.78935		-2.28785		4.53074	2.35603	-1.23016	7.77576		19.875
		14.7307		-24.1996		25.7613	22.9217	9.80744	18.7114		24.5897
		-6.16269		-5.47944		-21.6725	17.3683	27.8054	25.7677		5.15716
		-28.2749		4.0516		6.76193	5.67777	16.2895	17.2031		11.911
		20.0194		-8.57155		-3.68529	16.2112	12.8499	14.7182		20.0503
		20.6541		-0.866275		-12.9963	1.64647	28.5577	26.0027		6.60919
		-18.4955		-2.3663		8.07149	-9.09419	27.29	4.85748		23.3268
		-20.7618		-15.4729		-20.9185	14.3387	0.914747	13.0477		-0.80031
		13.3593		-13.0188		19.3579	12.6636	18.6035	15.7008		19.4933
		-16.9522		-17.2756		27.9343	9.73257	19.9039	28.7579		16.8516
		9.60486		21.6681		-23.735	9.29302	7.07105	10.2128		26.2045
		-11.5748		2.87853		5.34779	3.68099	24.2103	13.543		25.2175
		-16.6804		-18.5211		-12.237	26.1379	29.4764	3.8708		7.48246
		17.2262		-8.09925		12.5505	6.89514	-21.0441	20.109		3.60548
		9.06763		23.4872		29.3115	7.32364	20.3604	8.58619		20.4077
		-14.0596		-22.8057		26.8201	10.0776	27.841	30.3799		16.393
		23.3114		-7.1169		15.9501	19.6465	17.7354	15.2713		4.5335
		14.9344		12.1266		-25.3765	16.1346	22.0957	18.0156		14.2417
		-20.0645		3.82172		9.42174	18.5573	16.2842	7.68991		21.6211
		26.6068		6.90851		4.64926	4.50449	6.91326	28.308		12.5698
		-2.60243		-15.5788		18.3803	3.34177	-12.0902	20.0965		11.4179
		2.29041		-21.5296		8.29168	2.59787	19.519	-2.75642		-3.97601
		19.7553		0.412045		26.0784	5.89641	18.7814	29.1403		4.33469
		-26.627		-0.967096		9.99175	10.8108	5.78018	23.67		12.5567
		27.1743		9.23292		10.5851	-2.6348	24.3765	12.4331		-12.6323
		-9.69789		-12.2009		-21.8553	15.0787	19.8615	25.4145		0.996946
		-26.0648		-9.66673		-7.84844	23.5482	26.7451	7.5678
		1.06055		-16.6383		-20.74	0.990044	15.2406	24.1029
		-1.55181		2.07868		28.9925	20.6569	28.4087	8.9289
		-5.40902		8.95954		25.3035	-1.38924	0.798869	21.0315
		2.01987		21.0041		11.0002	9.20836	19.0945	10.776
		-25.4216		13.938		27.2817	11.0052	20.6212	23.0515
		8.36184		-13.3246		-24.0162	1.13991	16.3562	19.9134
		11.9646		4.53537		4.87225	21.9357	5.03595	24.6875
		-17.0718		-3.13384		-4.55499	10.0477	22.3601	16.6951
		-8.75753		3.39814		18.1651	24.3838	19.8454	26.2626
		-9.55038		-1.78462		10.5541	18.9986	16.7324	14.1621
		-13.099		0.373849		26.7568	15.876	-1.08503	20.6887
		-18.7833		8.086		4.2934	19.9266	25.9571	19.3148
		-1.99755		20.0161		16.3637	25.1597	18.0981	29.5747
		-12.4124		-10.3713		-26.3658	8.71132	8.11213	26.9761
		27.7777		-23.1195		0.238425	25.3888	13.629	26.1176
		-19.3003		-24.8681		13.2257	11.9519	28.2654	19.928
		-4.54986		28.4009		19.7707	3.91009	7.42084	22.5386
		-16.7602		20.322		13.7683	20.9121	-1.6782	18.3486
		12.4492		-20.4215		-4.63089	0.453608	29.2226	20.4408
		-21.1551		16.854		-25.5046	1.0766	20.5351	28.2115
		-26.816		-12.3539		20.8512	23.1163	20.0603	26.7053
		-18.4012		-11.2121		29.4793	17.2558	27.5943	21.7009
		11.6124		-21.5179		25.2013	24.3515	26.2	9.05645
		-2.68681		-23.8625		30.8242	8.29961	17.7134	23.4992
		-5.70364		0.144763		26.4741	2.63791	19.4895	12.6983
		-9.15264		9.52798		13.0031	-2.17871	11.5855	11.1754
		-32.1044		-13.5318		-2.65091	-1.40479	21.2417	9.98254
		-17.3829		26.349		-23.1174	14.6899	21.7853	-3.67983
		-15.7913		-4.02096		7.87712	26.3557	25.2374	25.7028
		20.9759		10.8911		23.7498	-3.41906	28.8763	20.3178
		10.1092		-18.5174		28.407	1.55796	-1.08302	8.50333
		-25.2153		-9.85234		25.7271	23.8259	18.0572	24.0278
		7.32255		27.9233		15.166	11.3813	26.675	16.3809
		-19.5213		-23.239		11.073	18.6433	3.19711	15.3196
		28.8305		11.9635		-10.7035	15.5433	10.0192	9.4294
		-6.45467		-15.6803		13.7765	19.4667	22.0601	10.9377
		-6.89046		-14.6304		21.2792	14.3457	11.006	10.0659
		-20.7896		-18.2536		-7.18325	9.10098	15.792	27.0342
		11.5034		3.78556		2.34721	13.8484	28.7628	21.601
		-20.4877		-18.8304		23.156	10.1086	13.5264	14.7925
		-14.2902		-10.3855		-27.0036	14.8534	7.95715	23.9215
		-2.83762		6.55034		12.4446	9.30289	15.0309	0.163574
		21.4539		-11.7935		22.3461	23.0053	29.3902	22.5516
		20.0576		-3.9851		17.6236	13.9744	27.585	3.4083
		-11.2458		8.29377		26.0276	18.1682	30.2715	-26.5289
		-16.3009		19.1104		19.7151	10.6688	26.6519	28.1119
		-17.8783		-14.0026		23.7025	-5.12815	25.9426	24.8629
		5.96464		15.9064		16.9877	22.492	26.3337	18.2742
		-13.1045		-0.0485353		23.3523	13.1181	1.20692	22.0261
		20.7581		-15.074		1.57153	16.6661	21.9998	-5.09455
		-20.4795		-4.00636		18.4265	25.3264	12.3191	11.3863
		-21.6661		2.73661		24.9334	24.1026	21.2844	12.1141
		-9.81549		-24.546		6.83787	20.9797	20.5556	24.8615
		-18.8671		-23.3255		26.2561	-1.45383	15.1548	14.6673
		31.0368		9.99751		-19.237	8.76466	18.2502	22.839
		27.7432		3.51586		1.16938	-7.14911	13.9507	13.7399
		-5.78384		-3.05729		-30.632	11.028	-5.29076	9.40081
		16.852		-13.1961		22.1934	12.4854	28.4993	0.740541
		26.1758		8.26687		24.1984	-4.20996	10.3265	26.9533
		-3.35592		-20.5969		19.2006	9.01044	2.52692	21.9892
		8.90555		22.7267		1.52191	-30.7914	16.6901	20.6099
		-23.7411		27.208		0.309579	17.6259	14.0847	24.5315
		-10.6222		21.4842		23.699	9.46573	28.2216	19.7573
		-21.7495		-18.5648		-20.2915	7.59743	1.62525	24.8316
		18.9396		11.053		-21.5182	4.55014	11.903	15.1801
		14.961		-17.9835		27.6571	27.2746	12.4828	13.7394
		11.2827		-10.1484		14.3916	12.9326	29.306	21.8895
		-29.9402		-13.178		18.8469	13.7844	-0.74447	17.8527
		-23.3871		-14.7074		-10.4133	18.8281	22.7331	26.0449
		15.4449		13.0819		25.7128	16.0205	30.1811	11.6658
		14.1779		-20.0988		19.459	15.5303	23.3028	23.2027
		-15.3208		0.238217		27.7408	10.5042	21.0676	9.14351
		-26.1026		-8.35526		24.5624	-6.90262	5.51323	-8.71978
		-2.03304		17.4488		25.4422	9.7746	4.88868	25.5613
		-18.1673		-18.7395		18.5264	22.6641	26.9552	24.8923
		-7.226		1.53044		-23.6812	-4.12344	13.1416	13.9401
		-21.7037		2.77432		-29.8211	15.3686	28.3853	-8.88389
		-23.6776		14.1881		22.8614	11.9982	19.3733	21.2659
		22.8547		-7.55753		7.21741	25.7689	16.1756	26.1886
		-0.727049		-15.6371		-19.9283	14.6865	2.07088	13.686
		-18.2502		30.105		-26.4884	9.04402	26.2712	17.457
		-22.0179		5.78338		1.22206	-1.90571	21.8715	21.9479
		18.6301		-21.6098		21.0071	0.0584224	4.28396	14.8592
		-4.00453		-16.8309		-18.8912	27.1369	24.5556	9.74751
		-24.9082		-26.3581		11.5825	15.8557	14.4425	22.6924
		14.9843		6.84944		27.1454	-2.23502	5.04861	19.7245
		20.1057		-12.6191		-24.6918	18.3579	24.3981	25.1585
		5.95163		-23.2043		21.7192	31.099	17.3296	15.072
		25.9036		-2.31131		20.5575	25.3627	18.5353	-4.30286
		-19.8935		-20.8421		-18.5964	5.51156	9.6291	24.2886
		-3.13064		16.9146		11.5248	-8.80158	7.1181	1.84849
		27.6108		-14.2093		-25.6781	7.98686	20.3229	21.5818
		28.2927		-8.99063		16.1868	17.551	27.2356	18.5593
		20.7009		-24.241		-27.1095	23.0564	23.5638	13.37
		-2.16942		8.18359		-22.0174	21.5263	-7.59575	9.9544
		15.6645		-11.9247		14.1948	22.1284	26.5934	14.6994
		-9.31994		-24.7649		-23.6908	18.3633	18.6352	17.8966
		-6.4064		-18.0796		8.32503	-11.3878	-0.207566	19.3333
		-21.0727		0.204025		-23.0936	16.8117	2.77822	15.4683
		-23.0288		-10.4836		-0.114517	-17.891	29.0038	-7.13546
		21.6352		-13.5108		23.4896	-8.88466	1.95186	20.8699
		-22.1083		-6.73006		11.4303	23.1514	25.1004	19.0993
		9.21778		-7.6679		14.1568	4.37059	12.6393	14.3944
		-19.4643		28.1563		-21.361	0.943887	15.6446	10.6399
		-25.6867		23.6757		22.6298	7.73337	17.6821
		11.8818		-19.4851		21.5023	-3.03739	3.25685
		19.7788		-16.8668		25.6233	15.1651	8.7339
		26.8514		16.2638		-8.96338	13.5292	26.2466
		-11.5155		-26.7637		23.1458	-7.41091	10.5103
		0.137814		-18.9313		18.7815	18.8108	22.1717
		26.1086		3.55371		-2.1188	27.7795	20.7372
		-24.7246		-12.6245		16.8538	10.5592	-0.24748
		2.04353		15.3507		9.46837	16.4019	24.9958
		11.1466		19.2375		-9.6492	9.5525	20.977
		-18.5272		4.12098		-10.3921	13.8301	23.047
		-26.809		-5.04924		2.91882	7.59057	3.01263
		19.8706		-7.46205		18.5641	-15.718	9.27325
		4.99273		5.26946		2.39088	11.2883	15.9544
		-8.95566		23.7067		-5.87218	4.61414	17.5913
		-12.7183		-2.98238		1.00189	8.54986	19.3467
		-0.271963		-15.0473		-8.98737	5.62289	11.5638
		-10.2798		26.7364		-0.194657	25.3538	6.12116
		13.7993		20.4763		9.37341	14.5078	16.185
		19.0839		-15.4932		5.08624	13.3707	13.3559
		13.1255		-21.8403		0.770294	16.8487	27.6412
		-17.3388		-13.4717		-25.4824	4.16945	11.0649
		-2.85013		-8.10057		-22.5033	23.704	10.0507
		-26.5555		-27.9051		-23.2668	-9.45788	26.6469
		-2.0519		-2.6682			19.3474	20.5335
		-10.3244		-18.1774			12.5513	18.8224
		-7.78432		29.4973			10.4	25.5709
		-21.712		5.3908			-5.87047	21.9835
		6.6192		-22.8069			14.6727	26.319
		7.43889		-5.99881			-3.84496	9.14845
		5.06556		-8.88162			9.43416	16.846
		26.137		-16.3631			13.4456	17.4622
		19.3063		-15.6881			17.8383	7.26298
		-4.06175		-4.67707			26.7106	9.12724
		23.0471		-14.4897			15.8196	5.41957
		-1.86909		-11.2546			7.13407	14.5611
		-24.2775		-15.8463			-17.0901	-2.89422
		2.4016		-9.26807			-5.31153	-7.47663
		16.6704		-25.6141			-9.11504	3.62479
		-18.6432		5.29527			29.4161	8.96416
		2.30969		-7.5638			11.7868	21.3571
		-12.7869		18.0655			-6.55404	7.98948
		6.26937		-0.616861			15.2755	3.88948
		16.4327		-20.2824			-2.01273	12.8583
		18.5015		7.15868			18.2814	23.0209
		-22.2182		17.0446			6.52647	20.4888
		-23.5672		8.05554			-0.598018	13.4501
		15.6252		-18.0269			13.863	23.5212
		8.32792		20.9803			0.00383753	21.6343
		-1.90516		-20.8599			29.0013	8.88986
		-20.9867		-6.68544			16.7468	5.85356
		-2.52641		-10.7418			13.1907
		-17.7477		-22.6215			7.49259
		-19.3434		-21.4402			17.5828
		-14.341		6.76628			15.7349
		-12.6156		-19.9941			14.3795
		-16.7983		5.60649			2.51685
		17.5415		20.5487			25.1996
		20.3413		16.3685			14.8554
		-0.727365		-7.56712			19.3378
		-6.58581		9.83168			23.9245
		-23.1886		3.18025			-2.01923
		0.221904		-22.5652			18.242
		-25.9654		-9.81346			0.166497
		0.932779		-18.3703			-2.84854
		21.6381		9.19237			10.3852
		-8.96872		-15.416			-0.770687
		-0.577013		14.2482			9.11126
		19.5023		-6.14459			22.756
		-1.41225		-24.1863			12.5765
		1.69788		-20.4622			6.12981
		-19.1319		9.73149			2.74045
		-14.6726		26.2358			5.32942
		16.7816		-1.50738			0.886829
		-4.6174		-13.9169			11.673
		-6.92476		-26.6903			16.3255
		8.28551		10.026			13.9087
		10.7333		7.17651			9.0558
		-12.7736		-24.0958			17.2266
		-11.476		-5.01124			2.14698
		-13.9837		-12.3377			15.5765
		-22.7758		-23.0846			7.92649
		-10.8267		-9.46017			6.36275
		-19.5893		1.73671			0.0546789
		-17.421		-22.2876			27.2249
		21.7241		-21.8409			19.9932
		-7.63232		-21.3819			12.4157
		-16.1014		-26.3311			0.837699
		-24.9546		-28.6392			18.1441
		-20.0365		15.9357			5.61746
		-1.81866		5.89622			25.8011
		-5.02133		24.5741			10.0178
		-10.1981		-20.3113			14.9921
		5.78402		-22.7462			14.4308
		9.46509		1.08582			-0.853162
		-18.0988		-1.92365			16.0766
		-0.645444		-13.5131			21.0836
		24.742		-23.3693			0.787529
		7.72402		-24.4344			24.844
		-17.6855		-6.32046			-1.40935
		17.3651		-0.368494			18.4915
		10.9518		-12.95			14.1802
		-26.9685		-4.63595			12.3789
		-6.45486		-10.955			21.3372
		-5.56645		-24.0747			16.5908
		-13.6625		2.91777			17.5267
		0.797309		26.7834			-17.144
		11.4092		10.1862			15.6779
		8.87642		-25.309			-8.83915
		20.0983		-24.5923			24.1804
		-1.18909		0.838161			11.9152
		-24.4052		-24.3319			11.6575
		15.656		-17.9906			21.9093
		1.26808		14.4131			-24.3672
		-10.3096		-8.86346			23.2889
		-7.81654		19.5504			3.56235
		1.78447		-8.68167			13.1717
		-2.8612		-21.4936			24.5085
		-27.4393		-24.4904			-2.80514
		5.56319		5.39288			10.3858
		-3.10344		-17.761			-7.56291
		10.0911		-8.26064			11.6549
		-11.7979		-18.5693			0.621042
		2.26034		-10.1808			-6.80602
		19.419		-4.19412			22.7962
		-4.37106		7.39521			16.4026
		-1.57901		1.29778			13.8707
		-3.88035		-16.3953			11.9569
		-23.9062		21.763			16.8473
		-9.16226		-17.5828			-10.2865
		4.17523		13.1331
		-22.4399		23.3006
		-15.4996		-6.50167
		9.03618		7.89057
		-5.20599		-16.9932
		12.3052		-13.6516
		4.00563		-17.6722
		-13.8409
		22.7219
		14.1496
		-22.0094
		-19.1009
		8.03946
		-20.0205
		21.055
		-0.0719472
		-11.5594
		-17.5018
		-10.5527
		10.5092
		-14.6638
		-20.9455
		-8.10759
		-18.6249
		-7.57334
		25.2284
		15.7613
		13.186
		9.02246
		12.3652
		8.36513
		28.5913
		27.1178
		-6.87185
		-26.3436
		9.72824
		-27.5134
		20.7649
		25.1167
		7.83896
		27.406
		21.3056
		-18.3991
		6.76655
[truncated: 166 more rows]

## Sheet: Fig2A_IAA_Starved_wormPositions
FIGURE 2A-ISOAMYL ALCOHOL-STARVED-WORMPOSITIONS
DMSO	IA D01	IA D02	IA D03	IA D04	IA D05	IA D06	IA D07	IA D08	IA D09	IA D10	IA D11	IA D12	IA D13
-19.1665	-13.3225	24.3365	14.1568	8.95092	-17.6672	8.24371	20.8946	-12.499	20.1397	24.4057	5.91373	23.3315	22.1839
14.5017	-11.7658	1.63329	5.47932	24.3672	-4.82327	19.0257	-5.64584	-12.3526	-22.1271	23.6644	14.4876	19.7659	18.2006
12.7732	-12.0192	9.5659	-4.57687	9.54527	-3.5922	0.150105	-4.68234	-10.4513	-18.7384	23.4321	23.3847	12.146	20.4934
-7.10349	-12.5408	-2.78678	-16.3153	-2.72503	-4.51061	19.0496	16.5046	-4.7614	-22.9243	3.34953	21.2699	23.6201	17.8595
-11.3879	8.87667	-17.0672	23.2812	-1.60362	-0.620822	-20.1218	1.91201	18.8411	-7.17444	5.41207	-1.10362	21.263	14.7659
11.6004	0.360289	-13.7057	4.27757	-20.286	-5.91787	-1.00582	-3.519	13.8238	-3.6979	7.31163	8.45127	22.5481	23.6317
22.2523	-0.0890431	-18.6979	22.0005	-11.804	-17.0873	-25.2542	25.9668	22.3238	8.42025	16.0465	21.8704	0.427037	22.9264
-24.7183	13.932	0.908478	2.94105	25.4311	21.4598	-9.81015	-0.765271	6.3229	7.68777	26.6742	0.29946	-13.5869	18.9768
8.39404	12.5973	-9.07436	-19.2628	6.84733	-20.9248	18.3397	18.7327	21.101	24.6325	-4.66442	17.6207	20.7318	16.1804
7.77744	-5.71497	-12.3419	16.6987	-0.0437666	-18.1317	-15.9833	0.864315	2.82487	-14.31	23.8366	-7.86558	-20.8613	16.834
-16.0577	-25.302	19.7527	14.2892	-5.34545	20.9329	18.4832	-16.3999	13.5387	20.0953	19.766	20.6928	8.7233	10.0964
3.22144	-2.35567	-7.02533	9.6886	22.9115	-25.809	16.9605	17.4076	12.7243	1.14231	22.8383	-6.18886	24.3614	18.81
-22.6102	5.43979	2.99642	11.4146	-18.4486	19.2503	-0.764344	19.9408	25.4404	-16.0951	18.9255	19.8752	-12.3081	24.4809
-23.3429	-7.63164	-25.1726	-3.71674	0.109408	13.4664	5.21393	-10.4634	12.9349	17.3312	27.2848	6.3573	22.8479	26.1876
13.4803	23.7042	5.07181	-7.46615	19.6806	10.5777	4.69589	-18.8849	-14.8918	24.7979	-2.95332	5.70738	19.9491	19.6682
-8.22788	-0.427334	-23.5236	24.1493	-26.1984	-7.82856	2.13549	-2.58217	11.2336	-18.4713	21.0397	2.71227	-4.33027	22.5396
19.3873	4.35648	-6.53419	25.3437	-10.0549	-19.7924	20.9752	-10.9944	7.07022	0.207334	21.467	24.2692	25.0828	13.3465
-8.8035	25.8551	0.48381	-24.1083	7.25772	-25.2937	9.16739	24.5326	-0.799622	-8.54444	12.4212	22.4569	23.4525	21.2722
1.55328	-13.454	12.7454	-18.3607	-25.6762	-3.58253	13.6915	14.0984	-12.3415	5.8835	26.5402	-4.63054	-13.0131	21.8069
21.3698	-16.8457	3.47047	-21.2904	25.5958	-4.06167	0.27149	-13.6173	24.6509	21.1163	19.6282	-7.36394	24.6402	18.1807
-21.3693	24.5087	16.9345	-9.04678	-5.90791	8.73355	-8.93939	20.1256	21.9678	-8.15328	25.1168	0.868064	22.7613	9.46059
24.1311	-8.07657	-23.2879	-10.4499	16.8068	-2.40611	22.2966	22.1953	1.19438	-20.1455	7.71407	-18.3788	21.5686	-0.0242085
6.29503	-20.4149	3.96051	24.602	-1.89567	-15.0973	-18.5798	-24.2513	-23.8846	24.6638	25.8409	12.4814	3.37247	25.772
-7.85753	18.8895	-0.931586	12.8777	-26.8657	-2.84071	6.3217	25.2713	-13.3361	8.95645	-18.1376	9.09153	26.3362	18.7159
-6.34327	-15.4697	16.5647	15.6965	-11.8809	-6.19393	-5.27587	-18.1077	-8.12694	-22.1204	-19.3592	-21.641	21.2056	21.7096
-15.4899	-23.5255	-1.11288	6.70975	20.668	-11.2308	-7.89291	19.4454	-10.0831	-24.5463	-20.0615	17.9191	2.86156	17.5946
-22.1133	23.5042	17.398	-4.69068	12.1815	23.468	27.39	10.7623	5.47346	-12.9117	21.5906	-2.01021	-0.743984	24.8822
14.2264	-5.77822	4.50055	23.4984	-8.12044	-14.1347	-26.9942	-22.4362	23.8479	23.5043	20.8296	-16.0526	22.8219	14.4221
15.3278	4.34258	-11.2966	-23.1538	-11.2892	16.2655	-12.9167	18.7113	21.0969	-1.08492	-21.6404	-5.89063	25.189	19.0616
22.1015	25.635	1.17928	19.3791	8.98744	6.56057	23.1019	-21.5315	16.8995	2.42696	20.1421	16.3493	23.9537	22.8836
17.6331	-23.2017	-19.9011	-25.596	24.7429	-2.37391	4.52766	-18.2409	6.83147	-7.81743	-8.74524	6.68359	20.7398	2.36193
-3.48984	13.0456	10.0467	7.98783	21.3659	4.56588	-1.97748	9.98778	9.81967	23.6422	17.6603	-12.8222	-13.3693	25.3316
25.2652	23.0288	15.772	26.13	1.94297	24.5887	-15.4947	0.364736	3.83609	-0.179099	22.708	19.1318	-13.8672	22.1444
-2.83371	-5.37754	-3.73952	-7.62148	-25.7663	-7.74493	11.9641	-2.04671	22.2895	-25.0139	16.8224	18.3923	-10.1329	27.5161
8.42919	-9.23865	19.4854	25.0132	-15.5196	-21.6538	27.7326	11.6543	-4.44051	-25.8938	18.9728	26.1597	26.5573	26.6494
23.0714	16.758	-4.70328	13.5442	-6.92526	-9.29955	5.06834	-13.2534	-12.0519	-21.3989	-5.37263	3.59826	-10.4487	17.989
1.8625	18.9822	-12.1853	-12.7323	-1.98073	-26.6861	25.6006	21.5105	26.2366	14.7186	20.4621	25.8822	24.6472	19.8696
-10.6834	19.7273	-10.9585	-23.1851	-17.7106	-17.3082	18.1849	25.7882	16.9359	-26.7734	5.99724	-27.0912	22.2879	15.8998
-3.63809	-2.48997	-26.4747	20.9632	-10.7551	24.005	-0.507481	-0.389933	-11.4354	19.2917	26.9847	7.57584	23.4405	-0.49102
0.697858	15.174	-16.2556	11.0615	-13.5108	-7.73186	6.90113	14.2123	10.3394	6.70278	-10.636	2.18929	-0.46822	3.75241
-18.6579	-15.3158	24.0893	-11.6143	-5.33798	10.237	-4.92868	15.5347	-1.66924	26.667	27.7386	0.802057	-6.12428	24.5556
-19.6721	13.5223	5.81458	-16.2229	3.45491	-18.3833	24.094	-1.07337	12.8343	22.1977	24.3716	18.4533	7.35716	23.1491
8.01041	-24.8613	17.9873	9.51913	-6.14062	-0.452589	-27.4403	-22.4471	-22.7729	-1.29079	25.1779	21.8511	-6.82582	24.3022
22.1407	23.4624	-3.07863	-7.73176	-21.0673	-22.6431	21.3498	-25.4916	-19.7798	15.6261	-16.0909	21.2306	25.7479	15.6204
-23.8922	-7.66966	17.4678	7.26332	-1.16511	-7.5979	-0.540276	22.3138	21.5501	8.14285	23.0994	24.3917	16.1949	19.322
18.0702	24.9772	21.6359	-17.7739	-24.6388	11.6429	-12.3788	13.6778	-24.6728	25.0856	23.5626	0.370759	27.4918	6.79594
-8.83004	10.4012	13.0735	3.41508	-20.1191	5.5661	8.42151	-12.2496	23.9405	23.0835	18.0809	1.56185	10.4249	17.1052
-1.09517	-23.7881	11.925	12.6528	-26.2129	-20.9579	-9.07151	26.1834	-2.19645	19.5601	27.4288	14.936	17.6111	20.9495
-1.79521	5.10899	-21.6949	-26.8209	-27.905	-15.52	-15.9975	-20.3201	-3.9383	-3.2718	26.1447	12.6251	13.8193	23.5789
-5.42193	-25.6997	-27.7212	3.97171	21.9385	-10.566	16.4699	-11.9877	11.7597	4.00122	26.4791	23.985	18.8477	17.2818
-26.112	21.7917	-13.5277	19.229	-22.6979	-11.1507	-8.32945	6.5797	4.65327	12.886	22.073	4.89661	-6.22223	28.3876
-25.6928	-5.19825	-19.3535	6.29837	-10.2111	-19.5777	8.16422	17.7836	20.5533	25.3733	29.1568	7.14186	24.2358	-2.31863
22.9336	25.6941	-12.9891	-9.08193	-26.4837	-25.2188	12.2681	11.2854	-7.06355	26.5574	12.7914	-0.791198	22.96	18.0616
20.9909	-24.9154	18.9843	-20.1968	6.60199	-6.02516	-20.4123	19.4262	23.2008	21.4585	21.0487	15.2958	27.3721	20.2464
-10.2233	-3.48176	-11.1537	-8.11924	-2.74814	-13.7627	1.29789	10.5338	26.6346	-20.6398	15.1898	6.68746	26.1997	14.7089
-21.2933	13.5094	9.59501	8.40411	-28.1298	-24.6234	1.81612	27.3025	9.74953	6.84394	17.2338	-26.7285	28.9205	25.3247
-18.092	-19.8839	3.9196	-8.86452	15.1468	-9.52794	-24.9343	-25.7656	5.11402	26.4711	29.4619	-6.90853	8.80412	26.4304
24.1636	-21.9838	23.7512	-22.2862	-4.8786	-2.33262	13.2305	22.4962	-0.316435	23.3453	23.9959	13.3456	-13.1492	22.9275
4.15122	27.4711	-28.9567	-26.9407	-7.81021	-14.7407	17.9988	5.59952	-9.45599	0.924278	21.9285	25.3251	19.9028	24.1233
-13.5144	-25.8795	1.29073	27.0917	28.7779	-12.2376	10.3933	23.1466	-26.3424	-26.0698	22.7323	-11.5748	1.53056	19.7822
4.73403	23.8513	-6.76546	-15.4045	0.831113	-11.0649	0.658797	-3.33824	17.8414	19.5143	27.726	-27.8292	-19.3803	18.1023
3.09505	3.26886	-20.5571	-20.4437	-18.1692	25.3429	9.4028	24.2996	19.218	-16.3574	-13.8666	19.7982	15.5034	20.6912
-12.307	26.1218	-16.5599	13.3385	23.6012	-2.7471	-25.4996	2.09943	-13.4566	8.9204	25.4614	7.70438	16.8331	14.9862
-6.01889	20.6879	29.7117	16.9515	8.11689	18.613	17.0156	20.3728	4.50247	-18.5003	-6.00086	24.3135	6.27811	7.05962
-6.64006	8.40801	-12.9638	-22.4057	28.0149	-23.4937	-20.9466	18.7665	12.1094	23.4602	-8.88535	0.135898	-1.59731	18.7381
-23.6094	5.04404	-21.3147	-11.4819	13.6614	6.70782	25.1944	-26.5346	21.7379	21.0821	29.5842	26.6615	-22.7468	16.642
-1.25588	-26.1201	-23.4197	20.4535	-25.5297	21.7271	26.8895	10.7906	12.6313	25.5764	17.0327	3.91503	3.01239	24.28
16.6802	-4.39629	11.7531	23.5578	4.57423	-19.5277	-24.2173	15.2235	3.6888	22.3869	24.8637	11.3335	-24.0139	15.9686
22.3622	28.273	0.706825	-9.69429	19.6116	-9.22062	17.171	-21.4919	-26.7366	11.9048	23.8266	25.5163	25.0175	-25.8426
0.400492	-22.3492	-6.63062	25.1477	-13.8484	2.61675	-13.7805	-22.4787	9.99664	-9.85078	22.506	27.9855	20.5116	19.6282
21.1106	12.7976	15.5678	22.0039	26.8391	12.3439	23.8914	-19.673	-1.66781	-13.2382	27.2846	19.4365	-13.8408	25.5541
-20.4488	4.76254	15.8917	-14.9785	26.2574	-6.70035	-21.247	17.5349	7.29805	23.7958	25.7158	16.3548	14.5832	5.49916
7.13765	-21.931	-8.39897	-24.1513	17.6212	-10.2095	-0.439988	-14.598	-25.4176	-13.7228	28.6835	-12.1195	10.8604	14.2038
8.00593	25.1353	20.9241	-23.2592	-28.3098	-15.215	27.5168	-18.4666	14.2617	-8.12572	-11.1381	-25.8684	24.23	20.9835
-21.3816	-29.0609	-9.64152	13.5732	-21.7983	-27.0489	21.3462	20.5786	7.83404	7.082	16.5727	22.7443	-22.3162	16.181
-23.9001	27.0746	24.8999	0.502797	23.6735	-12.8528	-3.38818	-13.1626	-5.90147	22.6802	19.2677	8.69162	28.4599	24.9332
20.6459	3.28275	-16.8645	-10.2608	-21.0011	14.3672	0.290446	8.43926	20.4984	19.2754	10.165	7.29924	-7.12598	18.6176
27.7195	19.2699	-0.2	11.4868	15.9643	20.6161	-8.21823	4.3583	28.1403	26.1318	26.1214	14.4949	14.0888	20.0038
19.7594	22.3815	-13.8775	17.2526	7.99699	10.4557	-20.0271	-23.6912	9.28696	18.6012	15.5712	-11.617	27.9707	13.0786
-7.59921	-7.86369	-22.6106	-19.1844	10.539	9.35606	16.1144	14.4995	5.6832	20.6469	29.0816	23.7472	19.0825	20.636
-19.983	5.80294	-2.48497	-26.2276	29.083	-17.3033	-11.9317	13.3218	21.2511	25.4568	27.2355	1.71811	20.6621	15.1055
15.1498	-2.90898	14.8492	21.2328	-4.95249	-23.3202	-0.0705866	12.7482	24.4512	26.7106	27.6144	-1.6626	28.4758	28.0061
14.5128	26.407	-27.5881	-21.2182	26.5261	-8.75686	25.5545	24.3545	-27.2887	22.4691	-17.6	26.9836	-5.21984	3.64021
25.3262	20.8628	22.8004	10.9726	25.7692	-15.9856	-27.0193	-15.9185	-13.5889	25.0289	21.0563	21.4647	-10.1547	2.8902
18.8236	23.3369	-6.42492	18.793	21.7889	-22.056	-9.8363	5.17535	27.3826	-17.5639	-7.7244	16.7786	5.27341	23.9974
18.0957	-27.6319	29.8815	9.73108	-29.2776	-5.18616	-3.75095	-23.3674	-16.5259	-23.6248	18.1745	25.5717	19.5262	26.2663
-18.8552	26.0417	-9.64426	-25.0333	1.72642	-5.84042	-14.0184	-0.859166	-13.1782	12.2811	26.089	24.3074	22.5737	25.4486
-3.64498	-13.0079	23.2491	8.64934	18.1864	24.3221	9.16466	25.677	-12.1088	30.1174	22.7289	-10.7237	27.1283	28.5137
0.410226	20.544	6.70323	-3.10653	19.2887	-14.0416	-4.34117	-9.26842	7.48097	29.0181	23.3781	19.6967	-8.43877	17.5412
-0.493764	6.05215	17.4299	0.691634	7.02882	21.3189	12.8377	2.01881	26.2339	22.9775	13.2231	6.86701	25.285	18.9461
-5.23727	-1.49182	-17.8187	-23.589	-30.5148	15.6609	-14.3891	-4.52535	8.61654	20.2308	12.306	-6.47589	26.0209	11.4669
-18.3052	25.5356	-19.8804	7.49754	-25.5642	-1.435	20.4726	-22.1935	6.37271	26.0736	25.6659	-7.13036	12.7776	0.32738
-24.3329	-8.26821	10.2793	27.5843	23.0154	-2.38835	13.3699	12.1217	23.645	21.7914	27.3387	21.8816	23.0824	14.7727
-23.2511	27.1223	20.5133	24.8723	-9.27774	-2.68166	-16.3653	24.979	3.55895	18.6054	-28.2205	24.7966	10.9469	25.3949
17.1867	21.9662	-13.3216	-6.41464	14.3364	15.9318	16.1658	-0.227566	10.0728	-25.658	29.1474	10.1131	21.6603	21.5155
5.78873	22.8538	5.39388	-5.23376	-31.4307	-22.1577	-3.70134	23.1771	15.2218	-17.6595	22.0676	16.1314	16.3797	14.4871
4.70101	23.7052	24.8064	-25.1642	15.6441	-18.0658	21.2678	-6.27944	-16.0236	-29.6352	19.903	11.848	30.1659	18.5892
-12.8255	-27.6929	13.8666	-27.484	6.87215	-21.1149	17.4395	20.828	19.737	-10.9145	25.1304	-2.35086	-15.3746	19.5033
24.73	17.5768	26.2557	-3.52519	30.7562	17.1239	-18.2586	6.25759	-19.2887	-25.3851	18.7451	21.4127	-9.13568	21.224
4.10348	16.5851	22.4741	-1.62114	29.5658	21.6158	-2.29495	-7.34675	-3.32085	23.13	16.4886	3.80856	4.68353	19.1729
0.925714	-18.9544	-13.8532	-24.3543	24.5478	-15.9508	-7.08789	20.3033	22.9664	-20.077	26.2398	-3.43234	19.5038	15.9853
14.0181	17.8518	-9.77679	-15.2186	-27.6336	-9.8663	-23.464	-1.10866	26.8781	-24.6518	-5.44646	23.6679	27.3262	14.9053
12.7027	22.8757	-4.74726	-23.7615	18.8359	-23.3763	1.06146	-27.4916	13.5675	-12.3432	25.3228	20.5495	7.67025	25.7875
7.44266	25.9227	15.2737	23.5771	20.4425	5.75505	-4.72529	-24.4413	-25.7048	27.0427	21.373	-17.7052	10.1118	24.93
27.8601	4.62285	-27.8738	13.688	-10.4699	-23.6818	-12.9431	3.97923	-15.883	21.5391	23.5309	20.4753	-3.6341	5.39095
2.56959	-26.1133	-15.2128	-20.9123	-25.3267	-25.1244	7.83356	-26.5879	25.3226	3.90834	20.4047	17.0855	1.14097	29.4281
0.231706	-21.8813	-9.04178	16.1053	6.04981	-3.25098	23.1227	-25.1761	-1.22763	23.7557	-16.2173	10.7865	-19.2827	30.9698
22.6052	-10.6597	-4.18507	4.68241	-6.63533	-12.8356	-17.2373	21.8679	28.6294	9.95999	26.5356	7.11668	23.8099	20.8343
15.919	21.3403	-1.58117	-10.3549	23.8085	-5.06487	-5.3007	9.36644	12.6648	-19.9454	-31.0943	22.0488	26.5516	7.23898
-17.6682	25.7405	-10.8433	1.31245	28.072	-7.73084	18.8935	-7.90105	9.33856	-25.6509	18.8994	8.42296	9.04532	25.6564
-6.70088	29.4469	4.7952	-0.90774	-30.2033	-18.0852	-13.7813	26.131	-22.9183	-27.4612	23.1237	-19.0622	17.0231	11.8647
-26.6364	23.0133	21.7937	3.33752	19.2892	-8.92	-3.7111	19.52	-24.0906	21.8932	27.2456	16.4959	-8.26457	19.5883
-21.2831	21.8326	-18.3763	-17.5399	-15.2874	-20.2506	-27.561	-11.8173	-17.3841	20.1629	29.1272	15.7624	18.9726	29.1535
-25.4482	-24.566	-9.49175	-25.6994	21.7612	-2.66462	-29.7683	-6.30209	-19.5944	-16.3612	18.9686	13.5884	22.4807	28.79
16.3903	31.2027	-17.654	-12.4604	-28.8514	-5.99381	26.1239	-21.5629	29.4452	27.2963	-24.9374	0.22718	21.0383	19.1561
12.0531	19.1532	-24.5986	26.2255	-6.45009	-21.5793	12.3623	-8.64539	14.9949	-12.3892	18.2995	22.1008	15.8974	25.2186
18.7945	19.7263	17.0566	8.14343	-15.8044	-18.9192	27.4792	-16.6461	20.721	-28.2545	-7.3384	16.271	-16.8412	21.7156
-5.10077	11.2491	31.997	-26.4981	-13.1953	4.30723	14.6258	-3.75136	21.1292	-21.9818	-6.73697	11.5	29.8298	30.7757
-13.5461	6.8689	-11.335	-3.80132	14.672	-1.41718	-2.68127	-14.2794	-0.0361149	25.2115	21.956	9.64661	19.8193	-31.9853
-0.0648657	-4.41966	23.7638	24.5815	-25.3348	-15.2383	20.34	13.2427	26.1764	-16.1423	-4.41187	-5.61446	-27.2827	24.1031
-19.3279	-14.5049	-2.588	-0.649081	25.852	-12.6429	-2.98126	3.06105	5.98233	-17.411	14.1184	23.5306	-20.0514	27.8739
-27.3323	27.3409	-9.52898	4.57426	15.8276	14.0719	-5.81876	23.5898	7.29253	26.7798	23.0627	23.7814	-13.1265	24.6031
18.0964	31.2318	30.1997	-27.1191	-8.91584	1.58233	-0.608954	-1.4206	2.67203	30.6429	11.638	6.31737	12.0793	31.4405
19.3483	28.158	-12.0833	16.9944	-7.58757	-22.352	8.32441	21.6788	-3.76791	-24.2539	27.3265	23.1374	17.3183	19.8831
2.01361	26.561	-7.6377	-23.6325	-22.9558	-16.1967	21.0681	-10.0202	-11.8648	24.6814	12.8412	7.53268	18.2695	18.482
20.4891	-6.94027	20.3909	-12.35	-25.9707	10.8759	15.178	-13.0109	20.0562	20.7245	26.2467	19.2408	-21.6828	30.6195
13.2876	19.2461	6.69492	-20.0531	-18.8837	-3.64265	-19.2126	-9.65995	22.527	-16.1591	19.2049	8.46971	8.39561	15.1894
-0.653649	12.099	-3.35354	-20.8972	-28.067	0.104301	-6.82381	-27.8212	23.6399	29.341	21.6849	24.1822	25.0348	27.6681
14.8571	15.1887	-9.90669	-25.0237	20.2057	-9.21255	-27.8084	15.2855	18.1736	-18.282	20.0524	-4.16799	23.5477	18.9009
12.7199	-20.6895	-29.4164	-8.42782	-14.6041	-23.8118	-15.9321	-8.96573	11.6738	22.7363	27.7164	-28.9315	-4.53785	4.12894
1.10052	26.9841	-18.5932	27.3719	-24.0549	-30.1143	-28.439	-19.1455	8.06439	17.8902	-4.83661	-14.0801	28.3719	21.1705
24.1048	-27.9551	-3.11739	12.5765	13.8949	16.992	-17.1619	-0.809022	3.81897	28.0749	24.6399	25.1093	-16.3086	-31.5687
-15.298	6.68087	-23.1852	-26.4636	-18.2328	-16.427	-26.3895	14.0727	27.607	-7.45929	3.8021	19.7183	1.08472	27.467
20.78	9.71967	30.6071	-11.6342	-19.2886	-14.6294	-1.8294	2.10886	16.4096	23.9961	-3.90269	12.9869	-23.6226	24.2522
2.5176	23.5535	16.7107	2.03873	15.7176	1.43169	-2.92113	1.61459	21.7172	19.3714	-25.0729	27.477	10.3843	31.7501
-1.23031	3.21689	28.5374	-5.02908	-25.4525	-17.5299	-3.71394	18.0409	12.9392	-22.8181	22.9068	26.5464	-29.0003	28.1549
-2.61392	-4.39453	11.8995	-26.7448	-18.1475	4.02533	-8.5399	9.06347	-3.6447	-5.70478	14.0132	9.48767	0.572308	-6.71912
-25.2781	26.7228	-21.8721	9.16456	3.03309	-23.1721	-3.26677	-11.2252	-27.9314	-21.4652	29.1631	-15.3997	-3.53896	19.3648
19.9565	-18.1159	17.9186	-28.103	-27.3472	-23.3918	16.0013	-0.616973	-21.859	-29.3752	24.2043	-18.8999	22.3116	22.9539
26.7468	-4.8737	-15.9824	-9.3733	12.6529	-0.957868	-1.49684	-19.8305	-12.3225	-9.51485	21.9105	-27.034	-8.86272	27.2998
0.210051	23.2573	11.6444	-24.4818	-24.0041	-19.1344	-13.2843	-3.6352	29.9803	-2.68594	17.596	20.9347	11.9853	20.0483
29.1852	24.0392	-8.9446	25.9047	14.9029	9.91199	5.05518	-28.8947	25.5581	19.8717	25.1683	20.6863	26.205	14.7552
-22.9488	-25.1401	-11.2862	2.40484	4.58482	-4.47039	16.3905	17.0446	-24.179	-20.934	22.6838	-0.261384	-6.42211	19.328
16.5543	27.268	-6.61164	-7.0802	26.5154	-17.5232	28.2493	-2.86059	-2.41693	20.4123	24.03	28.3301	15.1378	9.60463
-17.537	2.40684	20.1283	-15.6778	19.3606	-22.0727	-2.80228	26.4186	-6.36371	-16.9715	-4.98341	-4.6714	2.73619	25.355
-3.70202	-10.0137	25.6537	-29.1679	21.5947	13.8506	-2.32344	-2.17791	-7.93695	-18.8874	19.1467	17.1515	-0.878863	21.326
-19.1202	-28.9482	16.5364	27.8882	23.0903	-1.20875	0.291383	1.32275	-24.7669	24.3729	20.2229	27.8006	4.41265	26.0181
19.0398	-27.4634	11.2224	20.1907	2.62761	-22.5983	-8.83048	28.3824	-5.6864	6.75927	29.2243	17.6057	0.0892132	15.4092
-28.5905	9.77536	-21.673	-30.2746	-8.22019	12.5266	-21.2881	-5.9504	23.8913	-8.45412	26.9902	29.9244	-27.1779	23.9499
11.7945	-12.6612	23.2836	22.9916	24.0612	-15.0638	-31.8697	18.2881	-26.3715	13.5938	21.9406	12.4665	21.8487	25.0037
-5.59143	17.662	-8.88735	-25.5261	19.7906	-22.9757	-16.3218	17.7877	-13.6059	23.5269	1.83677	8.19003	-7.03852	15.916
-20.8837	13.421	-16.8959	-18.0207	18.7549	-5.33618	20.5399	3.27928	1.64195	-26.2797	15.0534	13.7656	-9.08471	26.2932
-21.6991	21.9218	-14.2355	-20.1834	-10.8984	-19.6655	-1.40726	14.5631	28.7522	-18.6582	-0.0410056	20.1742	-20.8069	9.41779
25.2048	-17.9963	-5.16096	19.3514	22.4193	-3.52334	6.45889	25.0265	-19.5865	-21.9962	18.5369	18.4522	-25.5247	22.118
21.1108	25.7857	2.41077	21.168	17.0881	31.3172	4.17835	15.3527	-8.07795	31.5312	20.8648	15.5384	21.8728	25.3939
-23.7305	8.73994	-22.1785	24.3584	3.46929	-9.04429	-23.9639	-9.18629	-16.0828	20.801	27.4946	2.08641	3.30974	17.3672
-29.1644	28.7786	-24.0303	-2.34195	14.5938	15.4903	-13.1397	-11.7104	20.3458	-19.0624	23.3373	-6.52841	-5.40174	30.8047
-17.9096	5.97535	-20.7119	14.4873	8.44961	12.6796	-2.79547	-18.8093	-5.01847	25.4454	24.7222	23.0992	29.339	16.031
8.1522	-15.7154	-30.2201	12.5535	-7.97503	-21.1634	-0.22878	-23.6205	14.024	23.9227	24.1006	22.4332	10.7225	20.0139
1.82871	-6.75625	-15.5156	30.3739	24.1579	-21.5103	28.9323	-24.8436	25.4833	0.772309	17.7947	21.1719	-9.46066	27.0678
-0.60242	25.0099	24.8313	-29.9629	-6.76566	-25.3514	-21.4296	0.896733	20.0118	-16.8787	13.402	2.68749	22.5041	24.6748
4.69485	17.95	-9.53603	-21.0712	1.37313	-21.8983	-8.84319	-20.9017	-18.7896	-0.688825	25.8925	1.26532	-5.34943	13.7767
27.8461	-23.9265	0.511926	-17.8041	19.3248	-11.3903	11.5658	-26.9316	-27.1942	-4.35699	23.6336	-6.11133	24.4269	29.3464
0.514898	21.8461	-25.5889	3.94738	12.3184	-8.37693	-15.6673	22.2614	1.17089	21.4283	8.65123	26.3298	-0.718712	22.6819
-2.00294	-6.07098	12.9547	10.2947	-8.79936	-23.9553	-0.545083	4.60915	0.0130403	18.6654	4.06801	24.256	2.87293	28.7199
14.4326	-5.02754	5.27803	-29.3493	17.641	26.4843	17.6247	-3.49499	-30.4522	9.40473	25.9037	19.0161	-23.3112	23.264
-19.7352	8.57615	6.00209	-25.9798	-0.785474	20.9286	3.22005	-19.4171	7.68608	30.7432	25.2893	12.7688	28.4109	26.5571
-4.15413	-5.55784	-11.9599	-12.1344	22.6781	-12.4887	-2.82511	-28.4845	15.0555	-9.22851	27.3854	28.7771	12.1963	18.6914
3.70724	28.0007	-16.1456	-7.51468	-7.94513	-30.1112	2.80337	17.9079	18.244	20.0097	20.5889	-23.2908	-27.5859	24.1811
-26.0083	22.5539	1.1054	-24.0798	-22.8189	23.7245	2.44866	-4.88087	5.89862	24.8552	-18.8768	10.0547	18.8282	20.6356
26.8873	-25.1949	-17.1324	18.2715	1.93594	5.84192	-11.7231	29.0782	-3.4148	23.1541	12.591	26.3459	26.0357	17.3523
0.899438	-23.5348	-14.8077	16.6864	22.1575	-4.47853	25.4117	-19.1585	9.6989	-3.39975	-2.77316	18.4408	24.2389	12.1506
-17.8326	-16.095	14.3756	-19.7587	0.906229	-22.9482	-10.6111	17.3929	-26.1053	13.3785	27.5672	29.3948	-16.4452	29.9444
28.4854	-8.32439	-11.6578	-19.102	4.92917	-12.9126	-6.34435	9.10625	-10.0766	-18.7725	25.4517	24.2567	3.97356	25.716
12.0735	2.11964	-9.75816	20.179	15.7203	-24.2553	-1.98177	14.3483	29.6558	7.06091	22.9989	16.9452	13.9502	22.1903
4.0047	-11.6393	-21.8197	-8.07174	10.6727	23.218	2.05775	-11.1274	28.7113	11.2761	12.1403	4.25097	27.6233	28.8146
-1.51681	-2.98469	-20.1255	12.5515	-23.2947	-8.41618	-27.4885	-16.3581	7.98089	-0.051292	26.676	21.8204	0.220884	29.5215
1.59376	-17.0517	23.5121	-6.66346	25.3147	-2.66434	-18.6667	-5.8405	-13.7374	27.341	20.2509	16.567	23.7838	16.1987
-27.2296	21.8653	10.0961	-30.6707	24.1726	-25.0536	10.8691	16.4328	3.64647	-23.0346	15.6783	2.49345	30.6184	28.1776
23.9804	8.85439	6.4914	28.7025	6.12997	-26.2784	-3.37036	16.8656	21.4664	19.1933	1.68079	24.5665	21.9687	18.1232
5.37826	6.81607	0.510145	2.35078	13.4033	-9.34165	-4.5383	-12.9834	15.9852	-23.755	19.652	20.2804	15.9642	23.172
-21.2481	17.8129	-2.21577	-20.8602	-19.0761	-15.9178	-5.74899	10.0887	18.2777	22.387	20.9263	19.1221	14.975	26.8213
27.5685	-24.1326	-5.18651	-15.3631	9.45129	-19.4375	-9.16353	-23.2191	5.87141	-12.8138	9.40789	13.4088	-4.4144	27.8866
0.44408	1.88654	18.4999	29.6941	14.1256	4.79863	-21.5395	9.33761	0.828726	10.6168	11.2919	27.1256	16.4564	2.60862
-2.51716	-6.09284	-6.30751	-21.8562	-0.613721	-7.01039	18.8175	20.7024	26.2138	-28.3005	-4.82012	6.721	-20.1121	13.5506
29.3245	8.74062	-23.2609	11.5051	-3.54063	-17.3066	-7.16359	28.7217	-6.92502	15.9598	8.1355	7.27243	2.24113	19.2419
-12.2451	-14.116	-29.7266	-2.71863	6.6696	-3.03657	-16.0798	19.1562	31.1612	7.14139	22.9994	-25.5487	25.1418	26.0897
25.4198	0.931199	-2.52812	-22.2524	11.9952	-16.6561	25.533	-28.8667	-21.8802	24.8787	22.1255	10.5164	-3.8023	-4.30774
-0.73751	-2.66471	-16.5579	-10.94	23.5794	-23.1267	17.3405	29.8312	13.6487	-25.5067	19.2262	10.2283	14.6033	15.2699
26.886	-3.04737	-3.72347	5.08967	18.6719	-0.956548	22.7901	-1.7817	-18.8281	21.859	2.32116	3.19546	-4.56934	23.1168
-29.7656	-24.7433	-4.22501	-25.7138	-26.9032	-22.3188	0.119701	12.4521	-30.2599	-17.8179	23.1262	21.3684	15.9994	22.2576
-3.82381	18.6054	12.7024	13.0938	18.1386	24.5385	13.4553	13.1204	-5.14843	-27.4245	21.1516	-9.76445	-0.962055	21.0188
-0.0245428	13.6981	-5.57385	3.75311	21.5198	20.7114	-7.17334	-29.8298	-9.84929	-16.4287	17.5701	30.5898	13.1288	13.2147
-28.9196	-17.4184	25.4	-9.72059	3.42965	-21.9365	3.08039	-1.14671	-1.07416	-7.4777	-24.4088	25.3377	18.0197	27.8174
-25.5479	20.1655	-3.39991	-29.9377	8.22943	-15.3692	1.26493	23.0084	12.3653	-20.1993	19.5072	20.032	27.3997	21.2845
-18.2032	21.9346	-5.19127	-8.82723	-8.21707	-11.8216	-12.3954	5.88266	1.92791	16.9653	0.446581	21.1357	20.4728	25.9073
-7.33413	10.3805	-7.5874	19.1639	-18.5113	-24.4582	-6.10802	-11.7749	-18.1997	2.59945	26.4417	-7.64375	22.3766	-2.74826
6.09968	13.1478	-12.0797	1.41605	26.4746	-8.07718	20.2562	24.5264	-29.2354	-23.4531	25.6227	13.6987	26.3885	26.542
4.4234	21.4892	17.2428	6.59338	7.32469	-19.9908	-30.3776	-10.6744	-2.23202	-22.1028	3.8132	9.5147	3.76329	20.288
9.13185	-22.2493	-23.7389	-16.4415	-19.358	-21.3669	-18.9642	-18.8383	-31.2308	-11.3487	24.5909	-29.6276	23.1107	18.3457
-24.0816	-1.28842	29.3982	14.5707	4.91905	19.7058	-0.747071	16.47	18	25.891	20.2135	26.1563	10.9116	24.2564
27.5314	22.7856	-20.0818	30.8807	-15.9656	-10.9222	-4.4777	-3.64903	23.1892	24.168	2.24591	16.6906	30.9501	24.3982
-26.7574	1.88268	18.1392	-15.2598	-4.21863	5.86093	19.6678	-28.1248	11.8353	-29.0978	-14.6164	29.442	-10.1508	15.3489
-8.64837	-18.4385	9.84432	24.8743	13.9609	-15.1636	8.73698	-9.21205	-8.55573	22.7653	2.95892	25.2565	28.6789	22.6537
3.53947	6.07255	-6.97595	18.259	18.1968	-14.127	-18.6875	-11.012	-13.9408	23.5891	9.93441	15.7852	29.0061	25.6096
-1.56373	4.82829	19.578	15.8413	24.793	-19.1493	-8.2513	14.8652	-24.1558	28.2754	25.5225	7.00171	7.07693	17.0084
-5.34312	3.41824	11.8845	8.20352	9.05969	21.6194	-15.7449	30.5773	-30.6913	-19.8124	-17.1844	17.22	14.6415	22.1356
16.1408	-11.2576	-4.81833	-15.9232	-4.47023	-2.48753	17.111	-23.8575	0.918135	-22.3037	-16.7327	30.9326	22.4162	13.951
-9.18868	2.46206	-24.5601	-30.5802	-15.7736	-29.1594	-9.73888	-3.37773	18.3547	26.3251	-18.818	18.1078	2.07538	19.0193
17.3988	0.153671	9.26338	-10.1892	4.214	-0.852286	29.3	23.5693	-29.4208	19.9855	-15.9608	15.2502	21.7907	18.5797
-18.2964	-22.8983	-3.17442	-10.5414	15.593	0.753795	-20.8503	18.178	26.7476	18.336	-17.5562	9.50851	15.5534	25.5
25.6364	16.7768	-6.65206	23.2594	3.59277	13.0741	-2.81036	-4.75201	28.8254	25.2335	-2.41715	19.8587	-9.15279	23.8183
20.8473	4.16551	26.2362	-14.1722	-10.96	-21.0284	-26.6944	30.1524	27.7618	16.1437	-16.4833	-4.91551	-14.2373	22.9312
-14.3857	2.6961	-15.0901	12.3918	8.70143	11.8027	-22.3154	22.2713	-28.2014	12.7187	19.971	12.7183	-3.10513	16.8408
-20.4216	-2.5523	20.697	-5.01553	-4.34706	9.32765	-4.07582	26.4089	-9.5165	14.9223	16.1623	19.2603	18.2428	12.1526
22.9469	-3.71476	-20.4881	-4.45811	26.2891	6.36984	4.0116	24.263	-23.683	-7.81686	21.8236	-0.0467274	21.4518	16.5229
-13.4463	-11.6166	-28.3277	27.7146	-26.7229	-9.22476	2.63413	14.8392	11.0413	-10.9579	-10.3585	23.9771	25.8994	24.2986
-27.5322	-12.875	17.4729	11.3711	-19.2276	-19.725	-8.37741	-10.0807	9.71243	24.2744	-8.86148	10.3839	24.9134	7.07383
14.6808	-5.92754	22.2394	-12.4134	23.2165	-18.2455	-1.22564	-12.9786	-6.29706	-20.1941	20.9389	-9.30009	20.6405	4.07401
13.7985	25.458	-16.9911	-29.5507	1.46069	-23.4783	16.6616	20.2852	-20.8889	-23.8859	10.1496	0.490196	-14.2847	20.5871
-3.45622	-23.7445	13.0838	2.80763	-2.62518	-26.839	12.8685	-26.6431	22.5286	-16.3849	22.8074	28.3917	27.3056	21.4879
-25.8019	7.79221	-10.1587	19.6228	0.355142	4.03994	-20.9694	-30.622	7.33206	-21.2281	-6.89899	20.9788	5.5377	7.27478
-19.3146	-4.65213	15.0005	1.02822	-8.57039	-25.5133	-16.7681	28.914	-3.60963	10.5804	1.90381	10.0407	23.2096	15.5851
28.6895	24.5232	-6.46693	-16.2885	21.5252	-5.49682	-26.9268	-2.17881	12.4701	-11.8444	-12.2692	7.45141	-25.6689	8.67479
29.7692	-14.4819	4.42605	1.58556	24.4822	-28.7146	-9.7195	5.5325	-0.929245	-26.4073	3.69975	6.3371	-10.1173	5.31315
-29.7799	-17.1465	22.0984	9.16925	16.6985	-21.8652	5.80041	28.0096	-18.0472	9.8934	11.2804	3.06056	7.15552	19.9521
15.7913	27.0713	-5.864	13.6664	-2.28847	-10.5689	-1.88607	25.2822	-22.1777	-27.9546	20.1615	27.8047	18.0621	25.3837
30.4522	5.52891	9.39626	-20.0953	-7.1348	-14.8858	-4.95363	-5.51626	28.6535	18.2261	24.904	26.651	21.2043	10.8867
-23.1216	3.43082	-9.519	5.29517	20.3376	-8.42275	6.55913	-15.6663	-16.3019	-19.4031	13.8195	0.963563	13.2691	15.3199
23.3224	2.36259	-19.2264	24.5013	-20.5516	-1.10246	-6.48224	-23.392	-21.5962	22.6954	18.9675	16.7118	-0.521282	7.09247
3.78166	-1.33562	-3.67179	-0.468147	8.66194	-15.8615	7.25431	19.4088	-29.7898	28.5137	11.256	17.6418	9.70704	25.6574
-17.929	8.41576	17.3987	-14.335	10.5852	1.61428	-9.23667	2.54488	25.3837	5.90909	4.81064	10.93	17.4708	20.5322
-6.14424	16.1647	-8.63649	-22.6399	-10.0002	0.627458	29.2191	14.5684	26.3406	20.7108	-2.122	-2.27134	1.09789	11.09
26.7481	0.205666	-0.741433	-17.7353	-0.462738	-13.5801	-3.01402	-16.4015	12.8354	7.12258	-11.2583	-12.9264	-8.47653	19.9076
1.90261	-14.4185	-10.0203	31.0777	-14.8154	-18.3774	-0.560947	-27.0334	22.863	-5.92852	-4.29041	-27.5183	22.0986	21.7467
-1.75168	-16.4861	-8.32858	21.2406	-23.0693	-0.0578802	2.66285	-8.07391	-2.02308	19.4654	15.3747	13.8066	-6.51764	20.7591
-26.1372	12.7834	-12.356	-16.7215	22.7498	15.5641	13.1171	-22.1473	4.33914	-17.1975	-2.47118	-24.4919	29.6495	18.7133
-9.4196	-12.7848	21.4672	-19.592	-4.02771	-6.47139	-2.56252	14.8914	18.9877	23.9873	14.7288	14.4461	25.2201	21.5511
12.7537	-2.14512	-1.35824	11.9308	-21.3456	-3.9756	10.7952	13.2836	-26.296	-29.1387	19.5974	23.9582	20.207	-1.45075
-2.9924	16.9566	4.12114	-28.2181	-20.0614	-20.2279	-20.046	-11.683	-0.563167	-18.7835	-25.9864	9.62684	19.5189	24.0225
29.0835	-26.0079	-0.0485411	15.086	11.713	-21.2617	-6.94038	9.31229	22.3832	-14.9362	-8.34096	8.17129	28.2181	12.7372
-22.0456	14.621	5.03357	24.7097	3.60718	-27.6299	-10.4377	-29.6065	-10.8245	-21.1891	7.55	24.2552	24.0678	20.6217
-4.84889	1.69613	22.7529	22.7002	1.78743	3.77627	-5.39818	7.69693	13.5268	-25.6314	-10.6064	5.69601	-17.4366	5.55064
21.644	9.03983	-27.1226	-31.0093	-15.6741	-13.4255	-3.89863	-30.7044	2.9436	-23.5745	23.6958	-9.9835	15.1132	12.0097
20.9692	24.4141	-20.0065	20.016	-1.42256	24.7482	-17.6201	22.5532	27.0864	-19.3909	22.6682	-13.8833	-19.589	23.4841
-17.1664	-4.39831	-3.73428	6.44837	-11.9834	-18.281	9.20781	-4.06234	30.5877	-24.2074	26.8105	25.176	21.8509	2.96544
1.86983	-11.6784	-5.25752	-21.7104	-10.2113	3.20783	-23.0723	17.6629	28.4049	11.1015	20.4675	-12.2345	15.6923	22.8904
16.5544	4.56982	-23.7187	-22.2055	-4.34442	-5.91316	26.8313	0.693899	11.2074	6.04847	13.9916	30.0562	2.09943	24.8614
-18.8496	16.2175	3.11031	-25.7892	11.3584	-15.6722	20.0263	16.0265	18.6037	18.7851	21.9146	29.495	6.11523	19.0968
23.1012	10.3209	21.0231	-15.9285	-10.8946	-25.7619	5.57452	5.97527	15.8604	-11.1214	16.0641	12.413	23.3405	21.9522
9.93552	-13.4462	-2.63128	12.2773	-3.39546	1.79331	3.48297	1.7987	12.0845	-22.5845	5.68011	9.31912	9.9129	20.047
-24.6892	24.7698	7.59557	-12.2824	7.29732	-16.3661	9.98093	-25.1231	-10.3605	-21.4191	24.8617	13.6128	25.7499	9.7047
-26.0496	4.24582	-8.81798	-0.694696	7.87008	-18.084	4.48601	-9.21371	-25.7979	-6.97459	22.9472	15.7756	23.7523	5.16413
9.19921	6.6378	-24.3236	-10.3242	-7.9852	-20.9195	3.95078	5.28237	9.25941	-24.4039	12.4551	-27.0833	-0.913435	-4.00632
24.3677	-1.92189	-7.52192	14.9788	-21.3524	-26.0214	-6.62185	-12.3468	-19.4468	7.72321	6.38272	19.5704	2.01415	20.648
-20.8918	14.0865	-20.3628	-30.8527	-21.7331	-12.3037	-4.05396	-25.6549	6.34218	-11.9438	15.8657	15.1542	28.2484	-1.91784
20.7085	23.1086	-24.9707	13.1925	-9.03789	0.850655	-8.378	-10.8315	26.3807	28.3693	23.4253	13.1936	12.1459	25.6353
6.91462	16.9836	25.0982	10.9825	-2.63584	14.7689	27.8811	-20.7985	-15.4453	-22.8719	25.0868	26.3102	-20.5361	14.638
18.6432	4.23301	24.207	-23.8942	2.41522	6.83187	-2.60599	-3.31995	-24.0099	-4.13036	24.212	27.4905	25.0938	-24.4149
-14.8371	-16.7513	-10.0994	17.9859	3.6693	-9.39464	12.3626	23.5714	27.2901	-7.69117	-21.2103	7.83209	19.6742	23.1096
29.3036	-10.1954	26.6422	-27.2598	-10.0089	-13.2588	-8.9806	20.4287	8.42222	-9.25456	21.4508	23.9917	29.4552	3.36903
21.2569	-9.42693	-11.6998	-14.1264	4.83323	-24.2687	16.2646	-11.6096	22.9377	-15.5386	17.4902	18.4615	16.954	19.296
15.986	-13.543	-17.2181	24.0967	-26.6578	-26.255	2.83399	12.7212	7.73557	19.4032	25.7157	22.923	-3.05834	15.155
-7.37113	11.0889	-12.2359	30.1958	23.0916	-10.028	-11.029	14.7376	-29.8898	8.3169	23.436	14.1719	15.2816	18.7305
-29.1857	14.4486	9.68499	-12.4786	14.5658	11.1534	-1.90703	-4.22728	28.2448	16.2082	24.8932	30.8922	18.6947	2.35925
14.0668	-8.03748	-4.58936	26.6076	-1.43598	1.36033	-3.42715	-18.473	-9.72978	6.66337	26.2166	-1.64012	26.872	-0.236897
-18.3428	8.69899	-6.41594	27.1551	12.6124	6.09319	11.7832	-25.8578	25.3836	-25.0638	22.3313	-1.11949	19.0764	16.2962
14.5032	-13.0437	-0.933445	5.6865	-23.3181	18.8659	24.9994	15.9232	-3.67723	27.4424	20.9992	-18.8597	-10.3162	11.5597
-9.32994	12.611	-21.9575	0.308949	8.94569	22.4277	3.92397	0.341748	-4.707	-19.4737	19.6891	26.9703	10.3801	-4.70364
0.147407	2.6347	-7.43955	15.0286	4.17075	-16.4201	-6.14165	-2.4665	23.5701	21.1461	26.896	29.9928	14.0104	15.5742
-28.3153	-8.64358	0.917902	18.5955	24.0098	-25.3198	-2.81635	11.4638	-28.7029	7.25165	10.362	-9.03002	11.6192	14.9761
-0.431167	24.8794	11.4146	-25.8936	19.5929	3.58846	-7.08635	9.80872	-28.1756	-18.0143	8.26496	12.0136	-11.4961	20.7741
31.2726	18.0156	-11.7527	-9.27367	1.56231	21.7297	-10.9919	-11.3409	15.0047	-21.2878	-22.3379	-25.974	-10.2581	16.3508
-2.23199	0.644449	-9.29647	21.5487	-8.42253	7.15364	16.2204	17.4153	-25.4176	4.88401	22.0055	28.4105	13.2023	-1.17639
23.7923	8.85133	-2.31222	-21.0921	18.6205	-3.43493	-24.2958	-29.6967	-8.91642	24.1668	17.3052	10.3782	-16.0255	9.71118
10.2918	18.8195	5.79308	14.1668	-0.821418	13.2481	-8.75627	10.2009	-18.8442	-6.45334	27.205	22.6507	1.53011	14.07
5.27877	16.4337	-17.9671	12.0165	-25.9972	-7.53015	-25.132	-5.32906	-29.3384	16.456	17.7179	11.7677	28.2691	17.1514
-29.2688	23.1101	8.27984	29.5674	-21.4617	-12.2871	-3.98593	7.54193	12.2582	1.76935	19.2544	15.8612	16.5671	12.6788
28.5275	16.8085	1.85785	-24.4198	21.7983	5.8915	-26.9888	-8.83849	-6.48384	8.63649	14.641	7.97325	15.9203	15.9003
0.340534	-8.93823	7.86033	-16.9216	11.3531	-26.5025	18.9776	-22.9267	23.208	-0.394133	28.7869	28.3477	22.4865	13.1178
-21.42	-23.7569	-14.3023	26.3764	-0.263612	-6.94137	0.0518705	-22.0228	10.7299	-18.5337	18.8301	20.702	24.7218	13.6133
15.2519	-24.3761	6.61111	-5.28776	-16.6785	-8.85328	-0.646166	-20.6822	-1.98417	22.8666	18.2652	20.108	3.83981	16.3076
7.6673	-18.4157	-1.54189	24.339	0.77089	-17.7893	5.09712	15.2246	-10.8773	-21.6364	-9.92139	26.4193	22.7275	10.5045
-4.96	-6.70793	-8.68715	27.6543	17.2871	-24.3555	22.46	-26.0896	-26.1064	19.5536	-9.45996	21.8208	21.2086	12.1328
23.2303	-16.1638	0.166374	-30.3091	13.3079	3.10846	13.0425	23.3979	26.5922	25.4462	25.1387	18.5981	19.1096	9.62169
-13.1362	-21.9462	-4.81667	-18.8846	4.06266	2.16573	1.44072	-0.336273	-10.0095	20.7221	22.9652	13.4399	14.5019	21.2429
-14.938	-2.03572	-10.7364	-29.6027	-1.57969	-2.72467	4.49935	21.7917	-22.8358	11.8141	7.23211	19.2223	-20.8706	-1.76306
-27.2151	4.89696	-18.7747	30.18	-9.36653	-19.138	-9.57572	24.6224	18.5478	-4.61485	23.6491	5.08763	26.3138	25.8799
-12.7178	1.01222	-23.2496	20.104	0.537333	14.056	-19.9942	-7.29894	-7.23901	24.7425	26.3484	-14.9551	-8.27027	22.2959
-24.7827	-16.8476	13.8757	28.317	6.4673	2.73036	-4.70228	18.6838	-28.9153	18.2211	1.03036	22.5911	24.4408	21.3846
-2.49353	-11.5129	9.21192	-0.328251	-12.2447	-9.87011	-2.67899	9.18127	-11.5053	-1.04279	22.1268	-17.423	10.6528	12.1587
0.823055	3.0721	1.38495	-14.2739	16.6074	15.0969	-4.08015	23.9352	-8.57001	5.92161	28.2601	27.9087	2.73666	8.23839
13.7276	-16.2462	-19.5368	-17.2953	7.35098	22.4184	-25.4044	-26.5922	-23.6185	26.6676	16.4033	29.8824	9.06456	6.26337
-7.02177	-18.5182	3.37303	-4.61099	-2.09884	-9.24784	3.86694	9.71622	11.1497	0.94241	25.1841	13.8119	16.9374	22.816
-3.71484	11.1586	-3.86294	-28.9439	3.27013	-17.6227	17.703	7.06712	22.722	12.4035	17.704	2.44784	18.0041	20.2008
14.1784	24.5907	18.8759	13.1484	-17.4551	-6.79527	1.72164	-2.11953	-1.39649	9.0207	-7.72167	16.9707	-5.54203	13.1515
30.466	-5.84366	14.4547	-15.029	21.2755	-18.6254	-3.18012	26.8933	27.6108	-25.6229	15.6537	19.462	19.634	14.0326
21.4952	8.44591	1.47624	-23.3344	18.5498	-7.54467	-2.30207	1.03688	-19.4267	16.7174	24.5303	10.2875	28.3007	16.2896
-4.59276	-10.533	0.320931	13.6187	1.56483	17.6189	-6.95208	-25.3371	-27.9071	-9.6713	27.0361	24.5899	11.5779	22.6841
-1.18837	1.6244	-26.1383	-21.1979	26.03	-12.2032	20.3347	1.89041	0.0504931	21.1877	17.6843	29.418	27.6962	6.27601
-29.1809	-14.5454	26.6286	7.58267	2.77622	-11.3557	-14.91	-26.3923	-27.0112	9.53539	10.9851	9.66817	1.74332	9.88423
23.8352	-4.73354	-6.27944	3.31925	-26.0952	-0.836502	-8.15177	2.9583	-3.7823	21.7552	18.5718	20.7688	-9.09463	26.8602
-0.72374	-13.3196	-6.91121	11.5676	19.3437	2.84056	-1.01747	12.4754	-5.22144	2.28639	22.3581	-11.9791	1.20203	15.8505
1.11225	25.6503	-13.3897	-20.2046	-1.23231	-13.7546	0.720831	-22.4103	6.30159	0.480038	20.5937	25.9003	7.76217	4.56814
17.8776	1.30052	-14.5243	-1.12413	20.7554	13.5262	-8.98027	-27.1036	-10.8845	10.2076	-21.5354	0.134131	-1.55228	20.8489
5.6343	-3.17138	-7.85918	18.2847	-27.5224	-26.6083	3.5496	18.2301	-25.2663	-3.98543	20.0215	12.7938	15.1102	18.2057
-5.02301	-1.91388	-11.7462	24.9734	-25.0919	-20.7244	-6.59703	-22.8702	22.2224	26.3734	12.4659	14.4525	3.88944	22.0427
-20.2074	-8.55175	-22.6177	-16.6959	26.8156	-24.2669	6.9274	-3.66628	-28.2624	-3.40739	28.7378	7.7042	-9.08088	19.0359
26.5106	12.8868	-5.33738	11.7537	-24.6146	13.7076	-15.1873	8.88105	18.5528	-24.7726	13.8187	-16.1251	-13.3977	17.0857
-9.28253	-0.378549	22.4737	-5.44157	-26.6877	-9.05889	-18.5441	29.5874	3.37299	12.7508	30.0519	23.095	17.7287	17.6885
9.08985	13.378	-20.6519	-21.8894	24.7103	23.799	-1.57978	-19.1075	9.85999	13.9138	19.8732	24.4557	20.7067	27.9891
-0.0210181	-7.33115	11.1635	29.2558	26.1969	13.2759	16.2975	10.6453	7.43383	-5.60362	15.2614	11.4223	19.0529	20.0092
-19.5101	-18.7915	3.91551	21.2253	16.6993	-5.95587	21.6697	4.37613	-19.1901	2.8383	27.553	4.69965	17.0392	28.8373
6.59326	6.56879	-8.70037	10.0176	11.0085	-9.65608	11.1748	-9.89329	5.2551	10.436	26.6427	26.685	7.20445	22.6107
-28.0384	23.6036	21.5185	12.2606	-29.3157	24.224	-14.6667	-4.96826	-9.2312	-16.0913	22.7105	20.9259	5.59955	21.1546
25.7799	19.5387	8.40057	26.1622	-0.949381	-0.0604861	-9.72403	21.2818	11.0633	4.77282	17.9738	27.9541	-5.44864	16.8151
-10.7639	0.0585492	13.2866	-18.143	-7.29959	-14.5817	23.5648	-2.7648	-23.7828	22.9549	26.4803	25.2895	-2.19853	12.0795
21.8105	-6.06811	-14.6987	2.22493	-23.9126	-13.4174	12.0976	-9.47357	6.2817	20.6135	6.02266	-0.760843	25.9311	15.0285
29.1153	11.5321	-0.162018	-13.7963	-6.72601	-16.5824	7.47953	-0.796914	-16.8841	17.5195	29.6198	28.3438	-1.63348	12.8758
3.3448	12.9187	17.9199	-15.256	24.1068	-3.31188	10.1124	-23.6867	17.226	21.7425	19.7976	14.2712	-15.4446	18.3766
-25.0127	7.05485	-2.49822	-21.4548	-12.3434	-11.6398	-4.29541	-16.9102	25.4126	16.0567	22.0838	-4.91641	8.27584	12.3657
-2.62557	6.12369	-3.23822	-27.854	21.9243	-24.4575	-13.9993	-15.1573	13.6321	15.2653	-6.64165	8.60881	25.2194	21.0227
-17.5459	-19.8942	-7.70726	-21.9648	6.7279	-10.1343	-12.7715	17.8433	25.8575	-20.3761	24.5226	6.90095	23.882	20.4633
-27.2355	-23.5457	7.20584	-6.30864	-24.2817	-12.1045	-2.13853	-21.3263	-22.82	-21.8248	20.4703	29.6558	14.7717	17.1603
12.8629	-3.11826	22.0267	19.3068	28.0661	15.5769	-26.3743	21.758	24.1921	23.3169	9.3108	11.5368	24.2968	23.5502
-22.2004	-0.447463	-8.23305	14.6258	25.1913	-2.39507	12.9557	3.23767	-3.64975	-3.38454	25.5525	22.0824	22.5507	27.4066
-19.0199	-19.7945	14.4156	-23.002	8.08983	-18.6045	-1.61678	-10.4841	24.7531	11.0339	18.5518	2.8364	15.8822	16.3253
-26.5807	-4.2752	-4.00483	-28.5597	1.16485	1.86142	-8.95202	-11.6616	21.8379	24.9006	23.7068	25.429	19.2975	18.07
19.6838	19.514	-19.5046	-24.8994	24.1247	-6.40248	3.26103	21.2587	18.1725	-18.8002	27.5062	24.6488	20.8046	20.5456
18.2493	2.09944	11.9384	16.507	-6.79836	-20.2136	-7.30762	26.717	16.4353	-20.8398	29.7821	19.602	9.8763	-4.80657
-21.8642	-4.70215	9.29146	-3.90358	4.48288	-21.9799	3.94479	-25.1168	-8.69363	9.43385	24.373	-6.13701	25.5938	19.4179
-6.03393	14.8806	-11.2644	-16.8432	11.8631	21.1091	23.1601	10.6932	19.117	12.7215	10.852	15.8767	-17.9477	14.1286
5.29378	0.956104	11.1899	5.0065	22.8669	-15.4009	7.72229	-1.98444	22.9371	-5.58669	28.3529	7.85155	-7.29893	10.6068
-22.9149	15.9891	-13.9287	19.0934	27.852	-6.85926	-3.48964	24.4374	8.95769	22.1694	26.7834	10.3211	16.7238	11.7931
20.8156	-24.2587	2.1192	-2.42449	-27.3391	-21.1592	15.9211	5.06086	-16.6199	13.1484	20.4723	23.176	0.64804	9.70635
-20.2545	-2.34277	-7.57837	-7.3827	14.0745	3.62297	25.6413	25.3344	19.5044	5.13551	13.3318	26.7801	-22.387	18.8213
-18.4376	-13.4824	-22.9835	19.7795	-24.8444	-24.0883	-6.26586	29.1224	-6.83319	-0.774109	21.3357	26.1175	18.541	15.218
22.0287	17.2208	16.6897	-19.0816	25.4064	6.06255	-9.29581	0.299402	-22.9699	-16.7049	9.04461	21.3817	-25.2087	26.5522
16.217	13.1674	-0.712939	-24.4943	28.6989	4.07901	-11.3177	-24.0638	-25.4275	7.4506	15.5756	7.39783	-23.6463	16.5383
-23.7454	-0.720567	-4.97897	-14.1612	15.9214	-11.2033	24.5111	-0.642026	25.7387	5.34288	-16.2105	18.4407	21.4027	13.6197
-24.971	24.5148	3.75295	-20.8273	1.65446	-18.3034	-17.134	19.7385	-10.7289	-13.3792	27.9771	28.9151	-16.129	22.6548
2.92989	14.509	-9.66277	29.0154	-8.52177	-20.4987	12.8948	7.1991	-23.9209	9.38024	-7.86288	15.5904	-3.14588	10.4693
-27.0125	3.20061	-19.0859	23.8103	9.81302	-5.35146	15.4936	3.67765	-26.5434	18.6157	4.93035	19.8602	18.2534	22.1945
24.6603	27.0953	4.10075	28.5628	-30.5556	-7.9166	4.8843	13.001	-18.267	1.53666	25.7135	12.441	10.5934	10.9822
-1.7136	26.6581	-12.0032	-10.4581	25.8936	-13.7224	21.6145	27.5789	8.28546	-2.66752	9.13513	9.46455	21.9784	28.8619
-16.9773	28.0111	-26.4956	2.77432	7.72159	-14.7508	-6.66	-27.4758	-23.3462	-14.7663	21.2005	0.358623	2.39562	-3.53728
-5.31984	-24.8974	19.9952	-26.3101	6.69833	-22.1517	6.43516	17.4451	0.146308	5.81063	13.033	16.488	-2.26543	24.4894
-9.7254	26.4038	5.3151	20.5022	-26.5535	-7.23781	-11.6053	-6.85402	-24.9152	-0.570998	9.3551	24.9442	-11.597	13.6893
-12.7839	-26.7528	-24.7143	-5.91	24.7037	-21.7065	17.0349	-17.5712	20.4122	-5.24486	26.5987	22.7763	-12.3488	27.2952
-24.171	17.0495	0.156146	17.1653	-6.07176	5.29432	-4.78399	-26.8609	-14.2284	25.7578	18.6085	5.85232	23.4473	19.984
5.29774	14.6144	-1.78028	18.3496	-8.97481	6.30615	-6.04694	23.2777	-20.1914	-21.4573	17.632	5.47844	26.7268	4.19183
-21.6129	21.1916	-7.70553	-26.7435	29.0123	-6.12659	-16.2772	11.7667	-19.1744	-9.57381	26.1896	14.5008	13.2271	16.1732
23.7699	0.0341195	-5.17776	-25.7184	21.798	-16.4998	18.6867	-11.3082	15.6973	18.9438	21.0136	21.8834	-10.2299	7.37743
-12.1381	18.613	-9.37735	-17.5978	7.34012	-20.3497	10.1464	12.3961	23.8591	17.6603	22.7611	19.2743	-22.7196	15.323
-24.7328	14.4278	-10.4506	16.0987	29.6624	1.73993	-6.28384	-18.7094	5.86968	-24.6359	19.8937	-6.70608	14.1261	9.2682
28.6916	-14.3285	17.3638	11.9925	-26.7278	-1.50327	-11.5581	20.0554	18.1265	21.2604	20.419	16.7828	7.34286	13.331
-23.5125	-17.9365	-5.889	-25.2487	19.8264	-5.05403	-10.9971	-11.7329	-1.94098	-0.882754	7.95839	15.1378	14.5448	16.996
8.61373	-21.8975	-23.1397	-16.0462	17.1576	-11.5539	-24.7885	-15.6797	7.31741	17.2741	16.9734	8.26317	12.0816	20.913
22.8841	-10.1234	-25.2229	-6.60283	8.47298	17.3013	-10.6144	-14.4223	24.5055	8.98299	24.0959	-5.26525	-11.4843	15.3924
17.347	2.28343	11.9732	26.0533	19.3727	-25.9141	-16.429	7.93944	23.3534	-2.25095	16.3885	28.9019	-20.8061	20.3639
-22.1399	19.6808	-4.63093	14.1685	13.2359	-0.806855	5.21691	14.4482	14.0821	9.19529	13.8637	18.6115	-15.3589	22.6305
-9.81303	-19.661	5.53708	23.5014	23.5535	-17.667	-19.3167	18.9043	4.86781	-24.7724	21.0414	5.64325	-8.6078	16.4438
0.968473	29.2359	-3.46963	27.3611	16.4368	-23.792	14.6941	27.5701	4.27217	26.2218	5.77287	-3.37799	-9.45954	2.28736
-2.71954	-21.7769	8.05765	8.63912	11.6354	12.5242	-13.8047	17.8106	-10.9896	9.3656	27.4359	-20.5805	-23.2076	13.6595
-25.2558	-28.1095	4.83715	22.4387	6.11119	-1.82021	6.52984	-2.37557	-25.7361	-11.7375	-6.23801	24.2761	9.62049	10.8492
17.7992	-19.2665	6.88751	13.7281	0.731232	-9.85557	10.3849	5.87378	-12.7584	-22.2325	12.6751	15.4437	-21.6097	25.3911
13.0369	-26.0676	3.63335	-23.1801	-27.4494	18.6015	1.80329	-9.86559	-6.53436	25.3692	18.5586	14.0642	22.405	28.1133
-19.5416	-29.5058	11.3063	-23.9442	12.2969	-3.29847	-12.3238	-12.6029	-9.60459	-16.9587	22.8313	21.2472	8.04603	12.9784
21.6498	5.21278	9.55762	13.2923	16.6833	-11.7528	8.60173	-6.35573	11.005	-22.2724	27.4164	5.25131	3.97462	23.547
-6.44538	12.1647	1.7601	-8.94344	-20.6005	-2.59718	-13.8862	9.9669	-12.2347	-2.92475	23.588	25.7934	22.7797	17.3014
-26.3484	12.8042	0.972524	-11.6967	9.6492	-5.34273	14.8855	-21.6695	25.2284	22.6946	-20.6436	1.36255	20.0493	19.5877
11.2654	-26.5498	2.98797	24.1199	-15.0339	6.86976	-14.7312	-19.3497	-9.26149	-24.1475	13.0454	8.78609	-16.4734	5.15083
-14.6177	27.2946	13.1646	22.9261	28.2127	10.2354	-13.1919	24.6446	-14.7158	20.6295	26.2801	9.08364	6.70727	8.72997
1.8226	23.2295	-19.4163	8.31682	26.4792	4.00071	-23.0844	24.0876	-13.9886	25.7501	25.1641	-4.34027	9.16853	11.7563
6.53834	20.726	-10.4189	26.5891	-32.0559	-10.8675	12.7076	-4.17885	-8.25197	-9.06992	-20.8235	19.8096	-18.0422	18.0194
-25.4839	-2.30406	-7.14173	-27.2048	19.9776	-16.5597	5.94277	-20.0145	-9.91454	8.35209	19.9237	2.37182	-4.11314	13.8274
-25.9629	9.03029	-4.99652	-21.1617	13.9536	1.16772	23.8943	1.40694	22.819	15.3024	24.0989	17.118	-2.0089	27.7996
27.634	-17.546	4.39194	25.7459	23.7815	-15.2951	-10.0581	-26.7363	12.2953	-24.9722	-3.5237	-28.2205	-11.2882	16.2006
2.42578	-19.5817	-6.25042	11.1566	10.3213	-3.30722	-16.4823	2.71016	14.1827	20.752	-6.41995	11.2093	-9.52896	10.3285
14.4003	3.5621	-11.1373	15.0012	16.0008	-4.49769	8.89108	-10.53	16.3211	18.9647	15.0762	-19.0993	10.6432	24.6354
7.63807	-17.0561	-12.1998	-17.6841	20.6111	16.9869	18.1689	11.7823	20.0984	12.9113	11.2351	25.1073	16.6645	-5.84982
3.03548	-7.53919	11.8013	9.05243	17.1954	14.6298	5.00587	-25.332	-0.59427	21.1717	-19.7319	-11.4718	19.1716	22.8276
15.159	28.9353	-11.7227	24.7155	22.7982	-7.89296	-0.88827	-4.03081	9.58169	14.7717	22.3635	-18.6087	-10.8295	14.7749
-13.5615	-16.3099	9.20024	-14.1045	13.8288	-9.16685	6.62601	16.5387	24.834	12.7291	21.6856	14.6497	21.5598	13.1504
20.8827	31.1095	-13.3526	21.8779	15.9421	-24.2487	15.9346	15.3643	11.5151	10.1197	8.14121	-0.422471	-2.57952	16.309
-20.8811	12.8753	-9.45832	-0.378052	22.5292	5.5119	0.0820706	-12.5546	2.15674	18.3899	26.8037	21.4312	-20.6499	9.38535
-24.5125	6.54582	-2.80884	-24.7758	-29.7351	0.183758	-2.65253	23.9216	22.2528	-4.40054	20.891	10.0341	-17.3832	20.8062
25.8933	30.2086	-11.0223	2.71906	-27.1417	-14.1183	-8.15359	17.6091	17.7894	-7.77159	21.9025	19.3735	-17.0434	14.9572
20.2945	17.2374	-1.19709	-23.1999	31.0672	3.98425	13.3982	17.1413	12.2346	-23.5257	6.97007	-8.34482	19.583	22.0691
8.31544	19.8271	6.34632	-16.1123	7.06445	9.47219	-12.5686	9.20344	11.6761	-25.1035	7.63078	22.6585	18.9327	13.1416
0.716266	-17.814	-15.5659	6.72879	11.7848	-11.1488	12.2302	21.8864	-10.1487	3.11675	24.3251	6.83283	-24.6991	19.9321
8.94888	25.4319	24.6246	-1.55961	23.4835	24.1557	-3.18373	-13.8012	16.3669	25.0647	22.7101	20.4001	11.2385	12.8378
23.5754	30.2499	17.0784	-26.7069	7.44231	3.20127	-19.2761	11.1858	2.61528	20.7883	19.96	13.2154	21.2782	15.5686
-10.5576	-20.5599	21.635	-16.9808	-25.228	-2.00442	1.81579	12.423	24.109	12.6298	17.1332	10.4094	25.3779	25.3452
12.5466	4.98338	-11.3992	-22.0886	24.7077	19.7215	-0.647992	-25.8985	1.81672	24.8223	-15.1865	18.3422	-8.14598	28.228
26.9911	0.791784	-18.1339	13.0674	15.8415	-17.4985	7.72705	-8.42872	19.3142	-4.60087	8.90621	15.7937	8.41532	20.2895
-11.6238	10.38	-22.4313	-27.6108	-23.4955	20.5758	-1.1215	-23.1985	18.1431	25.95	13.1375	24.8677	22.7253	17.0454
-25.5878	3.68635	-19.0976	-14.2349	19.0503	5.95226	18.995	19.2929	-10.989	13.8562	14.4964	16.1868	21.7667	13.416
25.8276	-21.4448	-12.5327	-25.8054	-29.5369	19.1096	8.49235	-15.6412	25.4001	9.10594	23.6398	5.81131	2.92376	23.0373
-17.0898	28.9387	10.9242	19.324	-11.5988	15.2563	-19.9277	25.9933	-9.61842	-16.844	19.5653	18.8452	-6.28855	9.8726
5.53574	-11.0686	25.3056	5.39759	-20.0669	-6.6293	-2.00121	10.0287	24.7831	27.5689	12.9709	27.1488	12.3161	14.2274
3.50808	-25.1765	-14.7838	21.4798	29.6534	12.1474	-6.43839	-10.7728	18.4465	23.7722	-1.01671	23.3346	-25.0722	12.998
7.70114	6.67641	12.5071	-19.1339	26.1881	2.60889	-13.2305	-22.1503	16.3577	28.3604	-20.6688	0.979288	13.7618	11.2859
6.67142	18.9728	0.975642	23.6527	19.7411	-7.28235	-9.69681	25.362	8.64304	20.1577	17.6492	3.70167	-13.4457	21.2629
22.6251	9.05992	-11.0177	-2.05572	5.64738	-18.0032	19.2195	13.6237	-6.25932	24.113	7.06417	21.3485	22.9651	15.085
-14.9615	17.348	-11.7579	17.657	18.4283	-0.0957764	-1.9409	14.5447	17.1907	20.8278	21.6942	25.7328	25.5756	15.5781
-19.1438	-9.35882	-22.8156	11.1297	-6.80298	-9.27322	-20.4778	20.4834	14.9304	24.6735	9.93566	13.0265	4.75918	18.2521
4.46935	12.5202	-13.4611	14.9058	-19.3219	-8.03913	0.82453	16.2615	0.0221049	29.6556	9.03519	12.141	1.44908	25.1192
-8.28956	-7.61447	-24.2684	14.1891	16.337	-4.20142	7.28902	-22.9843	25.1231	19.0871	7.79781	4.14834	18.5101	12.8279
1.60501	29.7161	0.614756	-11.9648	7.17811	0.297328	-1.91284	7.80837	-17.8645	-18.0728	0.0718309	-6.43697	21.3577	15.2656
-26.4426	26.9464	7.44735	16.8767	25.9889	-13.2736	8.10898	-12.2568	-5.65022	-14.4754	9.05065	-7.73376	-3.17103	21.0939
22.5668	-20.6114	-12.7221	3.17146	-22.59	-7.36484	0.412743	7.1728	7.50615	22.3145	-13.3992	11.448	-26.4611	21.5217
-22.4373	-14.2753	17.7412	-7.22856	-22.3658	10.7448	1.92571	-0.800453	20.3791	19.9618	-14.2321	-12.0493	9.34079	22.0851
-7.73843	-3.52636	-12.2228	-15.8891	22.4627	-22.0661	-0.390191	0.882451	26.0124	4.26428	-24.7991	-4.47948	-8.46372	-0.390459
14.6685	25.9138	-10.3785	25.111	28.1806	18.5407	2.99337	-10.798	12.8926	11.3358	-14.525	-16.5886	20.9073	25.8895
20.6425	-8.37338	-0.422147	-26.726	8.87839	-24.1186	-24.4281	-7.20938	23.167	-30.3276	-21.2755	22.0906	22.6782	27.7162
-3.42826	17.9301	-20.875	-17.2952	-5.91288	22.3754	-10.2117	-9.28779	15.8329	20.5439	-7.9026	7.1297	-9.47455	13.7191
23.3561	4.16258	-18.6355	-25.0973	4.53035	-16.3074	-7.93883	-2.06856	-20.1338	25.5126	-13.4263	1.67146	19.9205	24.4545
6.69733	18.1018	0.292252	-14.3429	-24.8374	-3.17622	-0.8236	-24.9152	-23.8218	27.6056	21.9903	0.329715	-15.2692	21.9771
4.10185	-10.6299	-15.7076	4.96523	21.2972	-18.459	-2.55372	-24.1964	23.7485	-21.4216	-16.0252	26.1299	-13.293	16.9413
18.6093	26.6494	25.0414	11.0646	10.8302	1.60481	-11.1604	-8.21192	-14.8847	17.4016	10.7787	25.5939	18.5098	14.5845
-14.806	-22.6218	18.6082	-11.5141	-11.3023	-3.65013	-17.852	24.1973	7.63313	21.7189	-16.2118	18.486	-0.0726874	23.674
22.0841	-20.1062	0.144565	22.4784	21.851	3.4219	-17.2489	21.1574	10.2774	23.3797	18.5997	16.0639	23.5922	9.09232
19.8623	16.7841	7.3811	-22.1325	23.2735	-21.7792	22.8804	-14.6264	-7.52456	20.7908	-15.2542	11.6972	20.7638	8.65684
-24.8594	28.7559	-11.6412	7.76897	28.4535	10.7155	-15.8893	-21.9096	-9.31361	9.42366	-15.901	-5.18768	24.7978	19.507
4.95903	20.6893	5.98542	22.6098	7.76299	0.552069	-25.6596	-10.8706	-3.31826	-14.8113	19.0107	11.0572	7.87032	15.4553
20.5958	25.694	-6.2684	25.6326	22.5862	-12.8974	18.5325	-1.11606	-15.6538	-26.0946	-16.2169	-12.7658	19.8642	22.9992
22.0721	16.026	-10.003	8.78691	25.8303	12.4958	8.11671	-8.58585	13.86	-29.7883	1.79573	-7.00516	17.5858	25.6414
-16.4628	21.536	-1.51778	2.49985	17.0488	0.898204	-2.05292	-18.9095	9.03664	25.1111	8.34616	21.2838	10.4716	10.1793
25.5888	9.88984	-9.05984	15.3159	-12.7987	25.5865	-9.90967	11.6865	-0.487251	-30.619	21.7096	8.32911	8.86027	21.0243
24.8544	-18.5644	3.49343	9.80801	28.6384	-6.14645	5.97871	-23.4	-4.41485	23.6161	0.447589	-26.6107	-11.5615	23.7883
-13.9964	7.54435	6.51821	19.6482	23.8853	-16.127	-9.03316	-15.8324	24.5584	21.3463	24.0258	-20.1609	-18.1627	16.7685
-17.313	-9.39586	-14.4558	-25.0968	-9.94037	-24.6	-1.10752	22.3618	-10.1863	29.5634	15.7354	26.9825	20.2704	14.6802
-22.7861	0.0928847	-6.87256	-20.8268	23.1423	-23.4018	18.0641	18.7357	17.6709	-14.0365	7.24731	19.864	-23.6405	11.3222
12.0235	-23.9938	-0.767121	-1.27022	20.9174	2.53011	14.8075	4.74148	-25.6379	22.1731	-15.9228	13.3903	23.6242	14.9143
4.47212	11.1489	-20.7543	-15.6831	16.5547	-18.861	-9.52236	1.82066	2.33664	15.9629	-12.9448	16.9134	12.7512	-1.09282
-12.2795	24.435	18.6001	-22.0064	27.8235	-21.3302	25.7191	-22.2987	27.9381	19.3022	9.06978	22.9203	25.5334	14.4072
0.892867	9.42829	-1.87689	15.9126	-10.1819	0.651676	-6.36931	-9.67176	26.4151	-23.0337	4.71749	17.5401	0.645685	9.56391
-19.6945	19.9842	6.4746	-0.122798	3.96434	2.25145	2.18961	-12.3757	25.2319	-30.2988	21.8199	25.4935	19.026	13.9563
-18.8927	2.48094	-1.48095	4.61377	-9.46407	-8.98733	-5.37893	11.2392	24.046	24.7345	26.1455	-3.07355	15.7917	18.0187
3.23273	-6.39884	-0.651712	18.6667	-15.2199	-25.4566	-26.7765	-19.8442	10.4775	27.8907	-24.935	-7.79896	17.5004	16.088
25.6286	-22.9207	-9.67357	-19.8016	20.2262	10.2418	8.32274	-21.1955	0.796381	24.0675	14.5887	-0.315163	8.01245	10.8806
7.6051	-7.4125	-0.440215	5.22751	26.2456	-7.45906	-3.64138	-12.1368	27.4705	17.0068	19.4308	-20.2359	14.7604	17.303
8.64419	13.5342	-7.62886	11.3755	17.8678	25.471	-7.30585	-23.522	3.39273	-26.9436	17.2707	21.8012	-6.37562	14.259
-21.7664	-9.60772	-8.50623	-7.3441	-26.5895	-18.6327	-22.0722	-19.4045	-5.53945	21.7221	22.218	1.00761	17.8063	5.99838
14.9379	12.9787	-21.7119	21.3388	-8.02792	14.7114	-19.6309	-24.3777	21.8671	6.86737	-18.6081	0.623975	19.602	15.4752
10.1923	-12.6643	-18.9084	19.9331	-22.8505	-6.70623	10.7162	1.60248	17.6225	27.1832	21.5967	7.52476	27.7187	4.38911
12.0306	-3.64727	-1.78053	-3.84193	-27.0797	1.20543	8.93105	12.2563	5.30085	24.4428	17.8149	-3.10193	-9.86547	19.132
0.165223	-20.9742	-8.93592	4.0956	17.7424	4.40281	-24.4026	3.06057	-18.6185	-18.4116	3.93964	-27.75	22.4042	27.0272
-20.5524	19.7863	-17.5358	17.8721	10.0557	-3.27999	3.99214	-10.0048	-20.6961	12.0313	6.30234	23.9125	-3.01179	22.7658
-2.18555	3.89422	-1.63915	8.30426	5.90217	-15.7106	-7.61808	15.6077	19.1921	23.8929	6.81587	18.5781	26.7566	17.0772
5.38053	16.4649	-5.00062	13.2357	-17.8525	-14.3076	-11.3318	21.5729	21.4663	-19.6359	23.0235	-19.0609	5.98154	12.7798
23.6212	4.55886	-3.37735	1.49891	22.1992	26.0331	22.46	-9.0006	9.81878	17.9882	2.26858	15.034	22.8702	13.7928
15.6708	-8.83063	-0.421394	5.23648	14.4765	7.85156	6.73248	-17.6402	-0.907461	-4.21819	26.3308	-1.32634	-17.6141	13.3482
-21.4803	13.225	2.31389	-15.7975	-8.06582	-10.0001	-14.6372	19.3263	18.6218	-4.92003	17.5674	26.6842	21.2144	23.7986
-10.3813	19.5959	0.404435	1.07759	16.9509	-24.6923	-8.12252	23.4531	-4.49297	-13.812	1.861	-14.514	28.2194	-0.808357
-3.02488	-21.3345	10.7472	-7.59408	1.32229	-8.35431	19.7208	-22.3853	8.38834	22.9335	17.0165	-3.01987	20.0441	11.7157
-23.7819	2.30313	18.9875	-1.54303	5.29677	-0.798953	-12.5594	3.96538	-2.45404	-25.2161	-5.5753	26.7398	8.06962	18.1429
1.06533	-4.61303	13.4224	-2.90994	-2.34772	-25.8742	-0.251767	-3.19264	17.2852	26.3701	26.8835	15.258	-1.32432	-5.62419
4.94356	3.24895	12.4848	17.8015	-11.3755	-23.7138	-4.20157	7.6389	12.3966	25.2022	1.49104	6.77773	-27.1999	9.12829
0.564834	11.7363	-2.82795	10.1024	2.10752	18.8086	-2.60588	-17.5656	-28.0525	18.3168	23.593	-1.77921	27.4818	23.1884
-22.5275	-16.0138	-5.31182	-0.477022	-1.81843	2.6266	6.31677	25.3741	23.3455	22.3292	-13.3526	8.09792	23.3955	14.4379
9.06455	4.42097	-19.493	6.6603	-18.072	-1.35411	-15.498	21.865	-10.69	20.508	18.5078	-9.68822	21.6894	18.3763
14.3343	10.4852	-6.34112	-1.13378	18.3255	-16.968	-0.570282	5.07721	-16.8467	-19.2751	3.91198	20.8601	24.3792	10.5339
-0.0136635	-11.5089	4.24796	-11.7508	9.20412	5.36416	-13.1044	13.2668	22.7522	8.43379	6.55802	19.4707	21.0187	20.7708
15.8244	-8.02843	16.5428	-25.4587	-16.7011	-18.2238	3.65102	-13.4021	-10.1296	-11.2554	-20.9942	3.45664	4.39803	6.63992
-21.0751	9.45372	-4.23911	26.58	22.1447	-22.7261	2.17595	-21.8933	-0.860959	30.0664	21.4535	23.0986	24.8392	21.8031
4.22576	3.11082	-14.7831	-6.65085	-18.8487	-17.6722	-11.233	-2.37878	16.5812	-20.2479	24.3299	22.4491	19.3279	6.15368
-8.95774	-14.6235	18.4133	-5.59874	22.8974	-4.19289	-26.2518	17.9438	7.49365	-16.5319	28.6601	16.1795	-23.5539	20.1128
-18.8354	19.4338	-15.8874	4.06218	-3.68068	-13.3114	-13.6093	-22.273	-7.94556	7.86509	-5.24619	17.2042	13.6456	16.8435
25.1067	2.16102	-20.7615	1.46302	23.7869	-8.73622	-4.01444	-19.6466	26.0589	-29.7564	-25.9221	14.6582	12.4382	23.4015
19.2613	21.9159	8.88703	-3.8529	7.83356	-15.8659	-6.7344	21.5785	1.73044	31.1925	27.019	-0.185536	0.936424	12.0503
-20.2604	20.8504	-22.1574	-22.685	11.4205	7.47409	-2.46868	24.1006	26.9231	24.0396	27.8739	17.6443	4.79278	15.83
15.2396	-15.8666	-24.6662	12.7829	3.90199	2.39834	-10.2195	5.67322	7.02382	25.8462	26.172	5.32635	-0.662572	14.3065
2.89681	-3.75624	-3.79798	-24.3153	12.3903	-22.2757	5.66171	-23.083	24.666	-17.0264	18.6699	4.48193	19.9311	19.7487
-12.8293	9.39781	1.97149	-11.6556	-2.40895	-0.728477	-0.841099	10.4409	29.183	23.4746	23.5645	14.2806	-14.199	20.6961
-22.4103	-3.39631	-2.70745	25.6419	22.86	8.74978	-23.3462	1.41526	8.11704	22.2982	21.2659	24.3323	-15.5945	14.8828
23.5795	-20.045	-23.6383	6.39208	5.15884	5.17266	-20.4325	24.5514	22.8405	28.4127	22.1526	21.2991	-5.46948	18.9837
22.6995	11.0615	25.2694	-17.2509	-0.958904	-3.14651	9.82645	-12.9473	21.5895	-12.0557	24.7857	7.78099	10.5158	4.01926
13.9426	-1.7546	5.70938	-21.222	21.0546	12.1907	-5.7673	-13.9241	13.0722	29.1771	27.5144	13.6221	-7.03691	17.3529
-21.7491	3.61029	16.3991	-15.5714	14.6083	9.07772	-10.8931	19.0664	25.7212	20.9821	22.3925	11.3965	-28.1248	16.6624
15.9959	1.62069	-24.3672	3.5567	0.876976	0.530342	26.3734	-18.3462	-24.0173	18.4945	0.477279	4.97577	8.57473	11.8801
-24.2658	20.6146	-23.0308	-0.744454	-2.96989	-2.44778	23.1151	12.3434	16.755	26.8569	12.5085	10.874	20.7004	20.9737
25.1931	17.1845	18.9633	-7.99288	-12.2695	7.5388	4.22439	23.7931	-15.3083	10.1561	-6.18712	-7.1767	26.639	4.93272
8.0473	6.65394	-7.18178	9.35305	11.3759	19.371	-0.379052	16.4321	-4.64759	-17.8822	7.52402	9.00355	13.9663	12.7625
-4.10622	-3.45681	4.50286	-14.6157	22.9818	-17.4826	1.90367	-23.0272	21.6123	24.7132	-2.64182	-14.1397	-2.24329	7.87172
22.7112	-14.3651	9.80948	-12.0734	22.1953	-11.1679	-22.1877	24.4715	-18.5052	23.3134	16.5357	2.26803	25.651	6.67228
-2.02433	-1.67117	-16.675	26.2611	6.01077	-9.71768	4.64553	-2.33809	-20.2485	15.9127	-15.4743	15.5364	24.187	17.5433
2.42927	7.94569	-25.3353	19.8521	17.8031	2.17178	8.05107	22.1667	-24.3728	26.6721	20.2365	19.3487	21.9993	14.8916
16.3425	6.08474	21.7234	2.94021	-11.9004	-21.788	-16.2866	14.3208	28.4094	12.6564	15.7777	11.5237	-4.82468	12.5512
-6.6259	-16.5839	7.97554	-10.4199	-0.418481	24.5075	-2.45577	3.66577	4.39078	28.858	-22.9265	-2.0272	-2.55003	11.4361
-8.39659	13.0708	2.67784	11.0013	23.9871	-3.32072	2.7195	-22.25	-24.9971	16.3344	15.1116	-18.8218	-11.7619	10.8231
-19.6617	11.748	-0.820697	-23.3705	-14.4231	-6.35047	23.1031	9.56686	19.7476	5.79597	18.1522	18.4397	22.7535	20.6982
-20.2247	0.109537	-8.68542	-25.8385	3.39318	-24.8101	-11.968	-9.45253	-11.8087	20.432	6.26764	8.24397	15.8657	13.0941
19.2354	-4.63508	17.1987	21.5777	18.2174	17.4923	2.05308	15.1455	26.2229	7.20339	18.962	-20.1923	1.83119	-18.3555
-26.1483	-2.81977	-24.2839	1.43003	-1.62166	16.8347	26.3413	11.4972	6.25164	-17.2314	26.9458	-6.08866	21.0078	-17.0786
21.8587	2.86505	9.80142	-24.1229	-4.0463	-24.2504	-21.0541	-16.8873	26.8989	-20.8757	29.0884	-0.133052	11.0915	9.96028
10.5627	20.1042	11.1283	24.1517	13.3431	-1.62763	-0.735282	3.35017	-23.9139	-1.55712	-1.13821	-4.96799	8.0918	-16.5286
3.42389	-18.2382	-3.54786	-21.3595	8.71384	-15.9115	-6.87617	-24.14	-1.33602	22.1314	25.2357	-19.5277	26.2971	23.8269
-13.4335	-9.81091	-24.1198	22.0743	-4.61572	-6.93089	-12.0593	-26.677	-19.6378	-16.1966	17.8055	25.5649	-17.0381	8.80601
23.3252	19.9265	-4.2508	23.4818	-18.3294	-10.6042	-28.8217	-20.2165	-7.67841	28.0667	20.1521	2.76715	23.4582	3.96836
-0.985766	2.20745	-14.75	27.3273	22.7172	-7.98189	-2.04188	-18.9591	20.7124	30.157	19.7586	-11.8022	3.71613	-2.78863
-9.55491	11.3723	10.8527	-19.674	11.607	27.1323	6.62158	15.554	23.0061	17.3551	11.0661	9.32756	-22.2894	-14.1828
15.3691	22.4206	-13.074	9.79336	-21.6099	-5.74085	27.3491	24.2016	-14.9809	10.8348	-2.80172	14.1492	18.653	1.95442
10.2256	3.03402	14.3022	-18.324	10.9989	3.28405	26.6385	18.134	4.58876	7.39919	24.8648	-7.40966	25.1878	16.0586
-22.6793	13.8563	3.92322	-26.8539	10.6181	0.999324	-28.6593	19.1036	-16.5125	18.4474	28.1396	-17.74	30.9952	25.1827
-6.53504	20.1975	-10.3817	26.4473	8.95312	-0.449344	18.054	4.97363	-20.7385	21.3889	-24.0953	5.83814	28.7875	22.7155
0.50946	-15.6522	17.0082	-2.53586	8.30804	-8.96961	-11.8754	18.1404	28.8516	22.867	5.94896	12.9068	29.8807	22.2168
24.5648	-7.23281	-0.113658	-24.8518	-2.60947	-23.153	-0.937903	-0.393963	10.2246	14.3187	-11.3587	-2.23266	20.9851	19.4656
-21.9633	-6.75285	-2.24886	-23.5736	13.5009	26.2317	-2.05237	12.0205	5.3109	-28.2079	25.5227	17.4314	14.2637	21.7163
23.3221	-14.3436	17.3916	13.6158	-18.9534	22.8983	-15.6469	13.713	27.8202	-14.7978	23.1203	16.428	19.4688	0.730773
20.6356	-23.9681	-12.6859	23.5189	-17.0991	16.0818	-9.0778	0.23444	21.6739	18.1189	20.0977	19.3931	26.1769	7.47738
3.28932	21.2716	28.3236	24.7152	23.133	-10.5194	4.10546	28.2596	29.3852	13.6881	27.0043	11.6723	14.8407	10.8563
-20.5806	16.0943	-23.168	27.8645	10.2899	1.73885	-27.2202	-23.9403	-19.9609	8.13758	16.8341	10.3922	-1.7439	20.4209
-25.7577	25.3812	-25.8833	-16.5262	21.6705	-13.1365	-23.1292	-1.90958	26.1963	-16.8163	22.4224	-8.85993	25.6857	21.1156
19.2662	-11.7622	2.91356	28.2128	-2.65608	25.5734	-29.1259	22.1397	13.8932	19.9849	23.9213	-11.0669	24.9286	10.7091
-4.00021	-21.3051	1.27172	19.4731	25.5012	-15.4794	8.72721	12.6794	-30.0336	3.91758	1.72247	-20.8585	21.5043	19.6978
-10.3908	22.3989	-3.29451	27.0027	-22.1953	-15.1591	4.5265	25.5092	30.339	27.43	19.2322	-24.7465	4.95772	3.19053
-24.8478	-0.926901	-2.7408	-17.1954	5.78739	15.0811	-0.817342	-4.57285	1.09067	-17.4953	18.0061	22.9463	10.4201	25.7535
-23.5135	-4.6236	22.2678	14.014	-9.25408	17.3096	-14.982	24.7602	19.5415	25.0786	-22.228	10.0253	17.9651	17.3448
5.35136	1.15152	17.6527	-8.8521	-26.424	-6.17676	-17.8362	11.9107	16.607	-23.5454	-23.6241	8.47735	-21.1937	6.04119
4.83445	-7.55085	4.97212	7.95422	-16.188	-11.3344	19.3292	10.806	7.20775	16.2482	25.8638	23.3838	6.51561	21.3296
27.2751	1.70913	-8.46913	4.19177	2.60768	5.6963	-29.734	-18.2725	5.86042	25.5238	27.1303	16.6528	-14.1403	3.94702
-26.8415	-9.11779	-11.869	-23.4867	-14.581	-3.87845	26.5544	1.22165	11.1362	21.7543	12.3915	4.66411	20.7214	22.9736
24.5027	-9.95611	27.6234	-27.5836	20.8054	-18.7836	-1.81527	-6.35061	20.3033	-8.85929	21.6284	-13.8512	-13.1776	24.6046
4.48432	21.4357	0.627616	-17.8051	17.4465	27.2874	-6.03636	-15.8099	2.40339	-14.9563	30.38	18.7588	26.74	14.1018
20.4903	-4.55775	-0.112545	6.70059	-11.5649	23.628	-16.3098	-3.52567	-18.7508	-6.45114	-5.99856	-17.2356	13.6858	26.6034
-24.3228	-20.3937	2.79968	13.8277	17.7375	-0.0740908	-4.52717	17.0592	8.51342	14.9557	24.5351	-18.7449	31.3569	22.4129
-19.0049	1.95109	15.8321	18.5288	-6.4951	8.76611	-21.4317	-5.8356	-14.4543	-8.05626	7.02696	-14.5685	27.5894	23.4171
27.4583	20.3553	15.0791	16.0823	7.63596	19.7807	-18.9774	4.0344	-18.288	28.5939	-22.6926	14.834	18.1301	16.7206
11.3084	25.9797	-24.2922	-20.6402	13.1838	-27.3756	11.3497	-19.6016	18.1477	-10.2752	17.1215	1.79531	29.1323	-2.09262
23.9231	17.9579	6.58744	-22.4228	11.1586	-1.72474	7.03946	26.3066	21.8775	-18.6462	29.747	-5.82723	9.51861	21.4559
-10.0615	-6.51261	-4.39878	24.1377	7.38565	-5.5187	23.0563	-25.8736	-3.23312	9.81706	22.7649	-21.4086	-16.9366	20.6159
-8.94644	-5.8062	-19.1074	-1.39777	-25.163	-21.0918	-14.2481	7.3358	-29.9327	18.9163	-11.7554	14.1571	12.4679	7.07832
-27.5253	-3.57663	6.94025	28.8391	6.65269	-20.0662	-25.1031	22.1273	20.8753	2.31289	15.6431	10.6067	30.8352	14.5235
0.662551	7.34166	3.07773	18.6556	1.24977	22.0795	24.2037	2.66879	19.0237	21.6857	-21.5415	22.5851	24.9426	26.9175
21.4846	21.5704	8.19914	-0.297346	5.86441	13.5984	-11.0883	0.416591	14.0108	12.0511	25.6896	16.9839	-17.6764	15.3001
11.8985	-1.27631	-1.03435	-17.7137	-17.6798	2.7607	0.501031	-13.5784	-2.2351	11.5195	31.0707	9.60924	-22.6344	18.7515
-5.57878	17.6383	6.17589	-11.2054	-26.9441	-18.0088	-25.7468	-5.01006	-26.3966	-5.47085	24.1101	11.3591	18.7475	10.3515
14.5646	-2.80713	28.591	-25.3337	15.1168	12.3737	-11.818	7.86017	-0.390439	23.4458	5.47991	12.4678	14.1586	19.6571
-2.578	-18.492	8.69444	24.9157	9.4676	-7.38597	-1.36343	-28.8741	-8.81563	11.562	19.6128	4.54876	17.8018	10.9148
-26.5319	5.91417	2.14396	-8.89576	14.2836	-9.9854	17.9758	-15.0986	25.3156	27.2534	-1.36117	-10.1303	20.0284	25.6449
-4.24322	-10.77	29.9293	-15.4299	-21.4436	-17.0862	2.56572	0.696012	19.7432	22.6855	28.8072	7.69507	15.0752	21.4453
-0.858823	-9.99297	-16.16	13.18	26.2147	-2.51183	15.5674	23.801	-16.6168	15.4152	25.5958	-11.9173	22.0593	5.50179
13.7881	-18.054	-9.94309	-21.7177	15.5921	1.96769	-16.8323	18.214	30.0115	21.9012	22.0062	-21.9605	27.6526	17.6126
-24.3195	-26.5437	-13.8989	9.1563	-8.55646	-26.3379	-17.2332	3.39782	26.7768	21.2228	26.0803	-7.88057	23.1857	25.2939
-6.42606	8.55739	24.8534	-17.0911	-0.758116	4.96354	-30.9427	22.0248	-3.52502	3.65053	-8.78251	12.9181	-18.5441	14.6805
27.3653	18.8196	4.84896	24.0265	3.38229	-9.53353	-25.5318	-1.95029	5.73181	-6.53535	20.7882	24.5676	21.3545	-1.47088
24.4522	15.5482	-3.47067	29.2123	-23.9035	-5.20436	-13.8488	27.711	16.4793	-20.8835	-21.5562	5.19871	24.1226	9.46363
25.653	6.09285	-7.25577	-4.32461	-18.4208	-8.38721	14.9347	-17.2561	24.04	15.6392	1.1642	10.0876	3.21044	7.24102
18.6546	-7.47883	-24.5929	-1.18481	28.332	-3.39875	0.73159	20.4019	-14.7519	26.2309	27.9649	25.2345	2.64042	24.1415
5.34817	12.8756	-4.49256	25.8568	-15.6751	-25.845	28.351	15.3433	6.3948	-24.018	19.3715	21.2293	16.0276	27.6588
24.058	28.5612	-6.65882	-9.20491	-19.3206	17.2534	2.03333	14.1815	18.9262	-23.7158	21.0137	20.5148	22.6212	22.9124
-17.8616	16.8802	-5.25681	-10.3311	4.97278	11.4053	-20.4945	-3.15769	23.1798	25.5132	15.7999	-3.63444	24.7901	20.0823
23.3593	-28.571	-1.23595	3.70475	5.31515	-0.0227399	19.3184	-7.7913	-7.98444	12.4299	17.593	9.15407	8.68109	15.9237
-1.28701	7.09457	-5.5541	-14.2713	-7.78603	3.11383	6.73318	-9.99392	-23.5069	-3.6136	24.1846	2.93782	27.2216	17.0878
-25.1798	24.3868	-10.4534	-23.7241	6.31815	10.5386	-10.7429	18.8066	7.80063	-9.03162	18.9387	-5.87662	-0.488185	26.7276
-25.9232	-23.5528	3.32456	27.2073	-0.969413	8.90663	26.9548	3.00152	28.3122	13.197	27.3109	22.6518	-27.0491	19.3601
2.37179	-2.25285	-22.0051	25.6535	7.06254	0.0752304	-4.02634	28.4669	-11.9093	-23.1173	-15.0436	24.7977	29.7044	19.1687
-9.52859	28.0869	0.303565	24.6889	-8.45511	-20.7361	-15.9081	2.73293	25.5401	14.3424	21.5663	10.7832	28.5357	20.4913
18.6276	23.1349	-15.477	-27.5938	13.7003	-15.2683	-6.76581	-25.1824	21.9312	18.9679	-28.7939	21.7755	18.78	13.3997
-4.00464	23.9779	19.5436	-20.2782	-9.56334	28.8826	-1.45327	16.837	4.86577	-0.541055	16.6674	13.6643	23.262	17.899
22.8691	4.03137	25.8198	3.94437	7.6278	8.09126	-22.5554	9.12066	-2.44735	-23.3901	18.0768	18.3671	-7.59883	19.1208
1.84285	25.2246	23.5213	22.3379	4.8511	2.66994	-7.80122	-3.828	3.08108	10.7902	7.17938	16.5411	-7.11965	11.5283
4.13829	0.334044	4.66729	17.6326	-5.76241	-3.9596	-4.72775	6.03158	-0.43081	18.0072	30.0896	24.6661	27.365	28.7388
26.3274	-7.42069	-7.45291	-25.8419	6.76644	19.5813	-3.05786	23.9014	0.577458	19.7281	12.0334	18.9153	13.2798	30.43
2.15481	-25.0807	-20.134	7.25703	-16.7663	5.90157	1.88786	-13.9506	-1.41872	-2.85353	0.826865	24.1593	22.9714	28.0452
-28.1531	-8.33494	18.0764	23.8627	-21.4268	-7.22897	-5.58471	0.0189455	-5.13697	-23.7871	22.0999	7.41821	19.5344	24.2719
25.62	6.33097	-1.44371	21.3064	11.5926	-19.4175	-30.6826	22.7346	18.0791	8.15573	25.7705	-17.7984	16.2315	10.399
0.712546	-13.9262	-5.21577	-16.1763	-15.077	-7.58357	-3.82723	28.5259	17.4754	6.05733	20.2721	22.4761	8.52925	24.7274
-16.8266	3.73936	27.4751	20.2565	-14.4032	17.9081	9.77539	-14.6276	16.5743	10.2963	23.2666	12.432	15.8334	23.7415
7.29152	16.4151	1.46056	13.2713	-4.74366	9.36039	3.4665	-18.6315	-6.11381	21.2645	18.8528	25.8593	-7.73913	18.0956
-24.2302	25.8959	-28.2223	-8.35573	13.3918	-3.33317	-22.7108	-21.967	-16.2898	23.5305	28.6685	21.8937	5.50756	19.923
-25.0304	-5.50752	-18.3517	-9.372	24.0531	-10.9682	-5.8178	-13.161	13.3058	-12.0973	19.4094	25.3291	23.5641	23.2876
-1.09638	-9.87115	-6.3092	-24.2618	7.11794	-13.0422	12.4556	-2.86235	-31.6478	4.28898	25.5663	16.0763	9.77054	7.99774
-26.3879	-5.85605	-7.9548	-21.1801	25.4894	-2.25109	7.56402	-7.74299	11.2633	20.1681	26.7993	23.8163	-30.8532	19.318
27.3978	14.5659	-12.1496	2.87908	24.7269	19.0727	-3.40621	-9.006	-25.0726	9.73715	20.0614	18.1702	19.7729	21.7471
-23.6225	-6.94512	7.55502	-28.4276	-1.63312	20.7769	11.0858	-15.0538	-2.36348	9.01496	20.8966	-21.8083	6.74637	22.4318
-9.81493	9.74194	2.50356	-18.0511	19.765	1.01017	-10.3224	26.8874	-27.8812	15.8473	13.2344	24.4974	2.09881	6.78582
16.106	-27.3803	-14.8987	-15.4055	6.31984	-25.3	6.17994	-2.47612	26.124	-19.9003	30.2013	-2.14669	7.45117	28.8376
-16.0639	26.7142	14.9199	-26.55	-28.9945	-23.4308	8.71729	-26.294	7.27624	15.2213	24.5305	21.087	26.8519	30.0848
-22.7877	-22.2632	-10.7218	17.5432	27.7023	15.4132	-28.7208	21.3099	0.223888	5.90183	22.2376	16.4442	13.6222	16.4457
-11.7645	0.0620338	18.3746	23.3363	-1.96328	6.57455	-29.0004	-17.5702	-15.143	12.2879	15.773	-12.0559	-13.8642	23.1485
-4.588	24.5948	9.46227	-29.8153	-27.4554	-26.6848	-9.02732	2.99209	3.68258	-21.8491	4.83641	5.64872	20.0253	21.0527
1.6946	-5.97313	-7.4362	-19.055	13.3279	-17.634	3.31585	22.6864	23.2914	4.87136	20.8074	-1.59882	-10.9055	21.8432
7.06839	-6.52096	30.9913	12.1932	-25.9545	-17.4209	-15.1742	16.6556	-0.709311	-17.0318	28.5494	26.5338	-24.4262	15.2252
24.896	29.8098	-2.62426	-14.5999	29.4957	-29.1916	-0.685351	-4.10613	-26.2115	-4.30241	23.8887	-5.38155	27.9515	23.6706
2.12811	31.2664	22.0493	16.7574	4.90615	-28.5172	-6.39256	-21.3849	17.0287	23.3325	-1.56839	14.5659	15.8094	17.5942
3.75174	8.29127	0.205306	-30.4132	24.9774	-2.97146	25.1845	-26.5947	8.17529	6.82497	26.0013	-22.5361	8.34639	18.929
0.0147364	17.8711	-0.545742	4.66852	18.9663	-24.4434	6.16753	7.19059	16.3386	5.45834	19.2368	19.7588	21.3243	18.0402
-14.9282	9.71241	-10.2243	19.2266	23.7787	22.2888	3.46907	-27.1183	28.3759	-22.6085	28.7042	19.1185	-3.36992	16.991
-17.1769	-3.44658	1.95038	28.2683	-23.4466	-17.2879	26.7701	-9.28325	29.3753	-25.3946	16.6965	23.1572	11.1304	19.7439
5.77452	-7.88007	-25.7033	22.6816	-11.1944	-16.9296	21.8123	13.1744	6.13346	24.7709	6.24371	21.7521	-7.63205	25.3658
21.9479	-21.1475	-21.3125	15.6246	16.8643	-6.67743	5.42452	-17.9115	-18.7755	-1.80655	20.9253	20.2953	25.547	24.0091
12.657	17.9194	3.24797	-16.9885	19.1497	19.8927	14.7644	15.2388	18.8066	-20.1398	-22.305	4.21438	15.971	28.816
26.7222	-1.66607	6.33735	1.69448	-9.66534	27.9188	-20.8359	-4.22523	-31.2034	4.69968	24.8372	21.3119	-4.29523	14.4723
-6.95864	21.2311	-1.09521	-16.3665	10.6079	-25.4441	19.8552	25.762	15.4141	12.5366	19.7738	26.9349	-11.3275	30.7839
-27.0148	5.76593	-1.56341	-20.6289	-27.3629	-27.307	1.25817	20.0594	8.75494	18.1062	-13.4601	23.8718	-6.18211	13.2738
-8.35444	28.9977	28.7282	-12.522	-20.543	9.27037	-25.8184	-12.9302	14.0524	-24.9466	-19.0818	22.4405	16.496	17.8747
-23.9486	23.8494	-5.3285	2.27501	13.9523	2.53564	-10.2063	30.7411	-6.79624	23.7053	24.5972	8.58939	10.014	15.1445
-24.781	3.52004	9.23286	-2.49759	15.5138	-28.1104	-5.59485	-4.64492	23.501	13.5401	18.7648	12.8616	23.1152	27.4919
-27.7273	-16.2778	-5.84109	7.44436	-16.9047	-17.6314	-26.8197	-8.38742	12.1487	2.89098	25.4212	25.588	22.1788	23.5531
18.5869	-19.3944	-16.573	11.0693	-5.31046	-20.2142	-5.04069	-25.3399	16.9116	-26.2201	29.447	11.2442	15.2537	21.8479
26.0079	-12.4843	-13.676	6.28982	21.0818	7.6176	1.88513	17.1722	24.8891	21.0625	-28.0867	0.0627905	24.907	16.5898
-20.6212	28.0157	17.1714	-6.1614	27.0065	-7.56313	-7.52955	29.7376	0.143335	-8.3121	-18.1368	14.8065	27.6195	10.2264
14.3611	23.9642	-16.982	20.2075	26.5334	-14.9012	1.38401	-13.7946	-11.3337	-21.9366	-20.5126	13.0207	19.7292	15.9548
24.6953	10.16	-19.2719	16.8802	5.49017	-0.601618	-2.47634	22.3502	-20.0814	17.0739	21.5093	-0.968053	10.1003	17.7607
19.9561	31.5401	-17.7458	15.2242	-3.27856	15.9034	-19.0164	14.9143	-27.6366	-7.56988	14.4337	-4.33171	19.1421	20.2375
10.3772	-30.3242	7.09634	-25.8247	22.363	10.1871	15.3653	-24.0848	-29.1604	-1.37757	23.5424	24.0972	17.7276	16.1773
-15.237	26.4488	5.25126	-26.7887	24.037	8.59921	-13.168	-19.9763	-17.4068	4.03705	22.723	-24.2127	6.69095	22.4687
-16.1884	7.93758	-7.43406	20.6384	14.4014	13.5025	-2.14058	26.1456	10.8615	8.5931	9.14073	15.8926	5.54892	24.3111
1.0476	7.03435	-8.40752	14.0968	-7.62106	-25.1796	-15.9366	19.5326	7.64395	-22.2741	19.4499	-18.2624	-29.1527	25.2586
0.113553	22.6139	0.663734	31.2902	-26.7212	-1.86193	-4.01351	-25.6371	20.2457	-26.5342	-1.84165	21.3605	26.0116	19.8904
-20.0552	11.3756	-1.89781	-0.254916	-6.61592	5.9809	-15.1907	-30.6119	-3.35926	7.95144	27.4538	11.0522	18.535	-4.71684
-2.22303	-13.685	13.335	-22.9478	21.5367	-26.1938	3.65804	9.737	17.3192	-10.4914	21.039	16.6574	-18.0875	18.5877
18.9562	17.4483	-6.861	-25.0716	-5.19789	-17.567	-6.8231	8.59188	13.9055	2.10872	8.7236	22.258	22.9673	23.8612
-28.9853	-5.52775	-24.0572	7.56278	22.0335	-16.5163	-12.4117	17.3492	30.0656	25.9748	18.3725	-23.2134	21.3615	15.0547
-25.0016	-6.8537	29.1602	9.55572	-22.7103	29.1677	18.0376	-22.9754	-22.1029	21.0265	19.5665	10.2696	22.3335	27.037
23.0802	21.1986	-14.919	-30.8408	7.64689	-13.9923	-3.27544	7.68679	24.7343	7.06096	-4.77646	13.0983	14.7429	16.3347
11.9447	-28.5289	-31.0452	6.05714	-11.0321	-0.439165	-21.5919	28.3839	21.8786	24.9489	14.6837	23.696	12.6772	6.91333
2.64941	18.8042	-12.9445	1.03811	14.9777	-21.2215	-8.0204	-20.4631	-18.8161	10.1717	24.5358	12.2021	-8.41614	28.889
-14.3855	20.2937	-4.85227	-4.80117	-6.08477	22.0301	4.91739	20.9872	6.02312	10.705	23.0643	2.46695	-16.8922	8.73719
15.2936	-7.64821	-3.15283	-19.8732	13.1521	-26.6781	17.0464	-7.84722	-25.142	-2.99558	-4.00859	18.1992	27.5095	24.6331
-0.879062	22.5458	13.8751	19.5786	20.5379	-11.817	19.7892	27.0217	17.6866	5.19886	1.1059	19.6528	27.0831	22.1332
3.12512	31.3218	5.35716	15.0862	4.57913	3.22138	-15.8227	-18.3356	26.4405	2.81267	5.27525	20.322	-19.0613	17.636
5.33389	-6.00595	25.5771	18.0933	-14.9077	-0.95879	-22.6166	4.16902	28.2203	22.0098	22.1296	8.22232	16.3696	26.7244
-17.7953	-13.5439	30.424	-14.51	19.4996	25.3711	-20.521	-7.59542	-3.82578	14.7307	-1.46944	17.288	17.0116	20.9182
7.9785	18.8882	1.18392	17.1828	-9.38665	-13.5342	-11.4752	30.9688	-17.5793	-3.40913	5.7947	-15.3017	-14.6534	24.4864
-26.4697	-26.0912	-6.96565	-16.8022	18.2261	6.52158	-17.1684	12.3672	23.7654	-19.5032	7.86399	23.278	25.2771	14.4859
25.7534	28.0459	13.3396	-21.848	-25.4797	-14.9468	0.478354	-25.7474	21.3497	-1.3976	21.1447	19.6359	10.2066	16.5646
1.66031	-16.3209	-21.0171	-23.5575	16.4128	8.44762	-23.5665	-0.247078	7.85029	19.0191	22.5826	14.8103	-28.009	17.3779
-9.54212	19.483	23.7522	27.6181	25.2314	-18.3707	4.7549	-4.95479	4.55488	-25.0848	18.696	24.9877	24.4088	16.0607
-22.1882	-5.37205	6.54082	14.6426	-16.684	-24.5068	24.0762	31.7329	-29.3946	-21.2061	16.3219	16.3491	-27.5493	27.2572
-7.30308	16.2959	-31.1776	12.7036	29.3655	11.5053	20.9744	6.11944	-13.5235	23.7651	-13.7072	14.0109	18.4815	17.5531
3.70728	3.01517	0.978085	-4.22679	-10.0428	-22.9533	-22.0446	29.3557	27.9149	-26.9624	20.5311	-24.644	-20.0109	3.16841
6.72217	30.5098	-4.26821	-0.451884	7.10223	-2.0847	19.3958	-4.21063	22.4807	17.4807	9.32283	24.4836	21.4663	22.5027
-19.1007	-3.23547	-17.4734	28.852	-3.02523	-29.2423	-7.43797	20.4137	-4.94117	-23.7116	8.21225	28.0521	23.3867	18.2991
-1.94073	6.40887	28.0953	2.949	9.97022	-20.1588	23.6818	6.61481	13.8141	27.2245	14.3337	22.8788	14.7692	27.6854
-6.18839	29.9081	2.15929	30.5481	-23.3462	-9.08751	2.44919	-2.57142	-2.33446	5.7381	21.1569	19.5135	-28.5796	25.9969
-28.5021	-6.55037	3.74722	8.52635	-15.6619	26.9403	0.651969	22.3612	21.0798	21.4265	-14.0688	26.2528	19.5288	28.0684
26.5358	16.7698	-23.6135	-29.438	16.1163	-2.26394	21.4777	-18.5363	-11.9003	26.0538	22.9797	23.8433	12.7264	19.4202
1.25264	18.6762	-1.6385	4.97971	9.55037	-7.39573	25.2642	11.5724	26.8134	-17.9205	-4.55911	18.6102	8.72646	21.9263
-12.1851	-9.63905	-4.88861	14.9445	-29.514	-13.9915	-13.1138	-26.8524	-14.0113	-24.1165	18.4438	5.40787	24.7234	20.9135
28.3153	-15.2635	-8.03117	-22.605	20.2625	18.0173	-22.1262	24.7217	-7.27867	16.3283	10.8115	19.6454	22.1883	22.5889
-0.305723	-23.505	-12.5207	-28.5099	28.3592	-17.5002	14.5645	-22.7305	26.3541	17.049	12.2321	14.0248	-0.335102	3.94196
-15.3834	26.7082	19.6311	-30.2993	19.8633	14.7152	-6.52256	19.6552	23.7159	14.8284	15.9359	21.3326	20.1964	8.64068
5.56953	27.6083	-0.592323	30.1647	6.84871	9.96688	8.27235	27.1372	-0.677256	-14.1435	-12.1971	18.8031	26.4433	24.6722
16.9912	28.6531	-1.26527	-8.0197	-8.651	6.07078	7.4745	7.16197	20.3395	-15.7976	9.16927	24.0588	21.3681	11.9735
14.7591	29.3775	-6.90598	24.2896	-27.7193	-5.47217	-16.5048	9.39268	13.4319	9.31071	2.82007	24.3886	10.3713	26.7253
4.58783	-1.71997	9.47807	23.1148	22.6117	-21.9924	25.4269	-24.4395	-9.31216	21.9144	9.48293	17.2443	-24.3	26.1449
-11.649	25.9956	-3.16895	-12.4151	23.1996	-19.4071	-7.55372	1.27074	9.17363	3.83025	-9.24711	17.8318	20.5243	27.3236
-8.87193	-28.8801	-17.6695	26.8882	-25.7062	21.8149	-15.7299	28.3623	-26.4928	28.1817	14.8727	25.5642	9.49691	22.0414
-19.5609	-4.41005	1.23195	-19.4542	22.1162	-13.302	-12.1459	20.5224	20.9563	7.78023	19.0818	-28.4233	-2.64574	15.9757
20.6815	5.16119	7.93201	-7.43087	-1.29695	28.5724	-3.32357	0.104094	-28.0534	28.9832	14.1636	-15.0988	25.1991	9.49462
-11.2377	19.0137	13.9912	17.3638	-20.3662	31.113	-7.9201	-7.17316	-9.0232	15.7748	21.0082	27.6912	24.1512	24.566
-28.2551	-17.2907	-24.7653	-31.8762	-7.17532	-8.59828	22.143	-9.53861	25.3871	-9.71244	14.5958	20.9938	6.60679	18.9435
21.9827	22.6335	22.0024	22.3327	-2.41667	13.9643	-3.07445	3.99807	21.3708	7.35312	21.472	24.2678	21.4588	21.9909
5.02739	29.1574	3.54614	14.8642	11.3657	31.9029	8.75311	-26.2681	17.2225	-3.43319	16.4517	-9.24118	15.8041	21.5159
24.8202	16.3764	7.53677	-15.6664	4.13658	-27.0997	-26.571	-26.7208	27.7185	27.5905	15.7174	16.0312	2.27992	17.0956
21.474	-4.17536	-20.5464	6.37515	-5.71636	23.4874	14.3718	-27.1652	-27.4724	13.4732	23.3456	-27.5837	4.15379	-3.26905
-25.7477	27.4191	19.5436	21.0112	23.462	6.66422	1.28126	9.57631	-5.33786	2.39789	26.0092	14.9798	10.5992	15.7041
-4.44587	-7.67179	0.157918	-11.8662	9.43119	-4.55047	-0.650115	27.0364	-17.8822	10.7414	18.184	27.5234	22.6066	12.0962
8.4846	19.5993	-2.58135	25.4032	-29.8412	7.03314	-17.6441	19.662	-1.46748	-22.3107	20.1011	-3.97179	20.0885	20.2019
5.83462	-10.6957	-2.0873	18.7544	7.62569	16.4332	-0.950263	25.9811	-4.15041	14.4648	15.6646	1.0386	17.7092	19.0747
-9.44164	-1.23516	20.6917	-13.0058	14.1675	-6.36403	-10.8591	-27.61	23.5468	22.2421	11.9737	20.1768	7.46972	-5.73909
23.8342	22.7909	17.2681	-11.2446	-28.0226	-15.9324	17.6472	-24.9247	-22.9085	-22.6332	0.887563	10.1794	19.1179	23.2144
-0.328667	-21.251	8.55583	-1.42559	27.0322	19.1524	-5.76597	-25.3699	-23.8514	23.5922	-8.15014	25.6938	16.787	16.12
-23.3198	6.67138	23.9592	-26.259	-26.7219	-5.72156	-11.5411	-28.2177	-18.5253	16.0604	8.03974	18.2253	24.2529	14.8218
18.2439	-17.961	-2.93945	4.14307	12.7358	-11.4264	7.45074	8.15961	-24.7365	27.8466	-2.8679	14.2002	26.3557	21.1507
-2.42085	22.8778	5.10716	29.2795	23.1844	-11.9528	-13.1085	24.2495	-6.49457	23.3549	-3.89399	-28.1968	12.637	15.5619
20.146	-7.81633	-5.23104	-21.4189	24.0644	17.8959	-3.23824	25.3923	26.3939	14.7849	7.13042	27.9258	-8.31004	13.6965
-3.01428	-19.4183	11.7627	9.9714	-2.49224	-2.95522	-14.8349	-17.6724	14.5727	-18.042	17.3928	22.3294	-2.47238	24.0837
-24.3921	18.7643	-6.14306	-25.4004	-1.39597	-20.2755	3.48125	11.5664	-26.5954	20.9102	-2.39586	15.9841	-20.6565	18.4152
-23.5661	1.64226	-7.89913	10.7959	22.0996	-22.5331	27.2759	21.2622	25.6329	26.5699	21.6978	23.9965	9.55125	23.2316
16.1533	-1.21075	-8.43601	-18.1327	7.62702	15.733	5.82418	16.3265	11.5336	26.1657	1.28874	9.22723	13.7544	25.5471
19.4755	27.3067	-13.9247	13.8977	-8.43477	12.9221	19.2826	-16.5326	12.0344	16.012	24.7648	26.3395	-4.90631	25.6421
17.9012	-2.18077	-17.2656	-6.88109	20.1155	28.5941	12.497	12.2289	-24.6785	30.8155	5.12397	14.7226	25.6352	22.5599
11.1476	23.2366	-1.13001	-20.2679	-23.5558	-16.4617	1.72546	0.0489062	17.5352	25.2473	22.6123	-28.6187	23.806	20.4267
-20.4268	4.70782	3.26694	19.3684	22.0733	-21.0113	2.4852	-24.2823	-3.25579	-9.23015	16.9487	12.8628	2.68	17.4953
-7.27389	1.07546	-21.9781	7.83122	14.8733	-25.6707	-20.5125	13.2692	7.89377	-9.01027	15.9894	-1.78167	-6.50818	22.7355
22.1935	-1.51266	-5.86515	5.04593	-8.39104	26.2916	18.4175	-14.2992	-1.11666	23.8824	17.7401	22.0806	-25.5681	19.0204
-30.4824	22.395	17.0403	-26.9952	24.7021	-27.9016	-0.164118	-0.588167	26.8455	18.0297	23.9585	24.6815	-12.5696	18.4638
-18.9246	5.56509	-21.2529	21.4192	-26.4029	-31.0912	0.760402	-21.317	-7.73588	-29.441	26.2973	7.97425	11.02	0.369274
24.0916	-19.4932	5.05753	11.2406	-28.2789	18.3746	-2.74865	28.6141	5.46636	14.0925	24.6651	27.1672	14.458	19.7655
20.9019	-21.8176	2.12681	0.440526	-10.1309	17.1828	2.84288	26.6684	14.8045	25.2875	-21.949	23.5793	22.981	9.72581
-25.2623	21.6375	0.566494	-18.7662	-5.65367	-10.0598	-1.49204	11.2805	13.345	-2.41568	-2.51592	14.8312	1.02969	17.1629
-29.3604	27.0138	-2.71924	-5.58383	8.09559	-28.9462	-6.55871	-17.7296	8.51535	-1.39934	-6.55864	7.27283	-20.1678	7.45094
3.58037	-23.9034	24.8887	-23.8805	-4.77984	2.28689	6.1423	-25.1956	-6.84002	9.81224	21.8717	-23.846	15.3891	5.27427
16.048	-6.87479	9.2602	-11.4277	8.81876	-20.6873	3.76361	16.2482	23.2178	-28.016	-18.2978	18.1312	24.3146	-17.8311
5.26714	-9.83516	-5.64643	-10.1233	8.3169	4.26573	26.4022	-23.4766	9.59179	21.2003	-7.16742	20.4014	-4.7252	-18.1481
-3.2555	3.55181	3.46231	8.58452	23.3692	7.23505	20.5057	25.5261	-2.32106	26.66	28.1599	27.8644	8.05412	-20.5946
8.65785	-2.94222	-12.7368	-3.85844	-10.1474	1.36027	-13.0083	29.0416	3.85964	19.3528	-23.6335	11.0735	-1.93985	24.2627
29.0351	-4.20223	15.3597	26.6643	-23.6852	-18.3069	15.1359	24.2102	21.977	24.4131	16.6188	21.4496	10.6485	8.80907
29.6118	18.0428	-17.3345	-17.9269	9.40397	8.06064	-9.55314	19.1357	-27.4096	-22.4978	-11.9769	21.224	6.13376	21.4886
2.43509	-3.7022	8.22242	14.4945	27.2717	-25.13	-12.2688	-27.5096	-26.0035	10.0464	21.4948	5.87126	19.967	5.93925
-28.3658	26.3803	-11.6865	-2.43641	14.027	-8.11669	6.43237	21.9468	15.5395	24.0604	20.7997	-7.61364	-3.33587	13.2578
27.7418	-9.8674	-4.2853	-8.07003	8.44531	30.749	-11.0121	0.623101	-24.9243	-21.0405	-11.353	21.8407	1.77778	16.1194
26.0744	-12.6114	-23.0772	17.4028	22.9425	-16.3826	3.56974	18.2748	2.81793	23.575	7.24958	25.8321	15.0954	8.09032
-0.83384	-1.6767	17.4417	1.83487	19.481	9.73087	-24.0993	15.3437	-23.6786	20.2224	19.4541	19.1489	-9.20604	6.57248
-27.2581	21.5515	-6.06621	19.2472	-13.417	-4.45649	-4.2498	14.8096	5.38111	-3.58198	10.7934	14.1477	-5.56864	24.0527
24.2493	-8.0776	-6.60838	0.0049635	-20.433	-8.88327	2.65891	16.4832	-5.92771	19.2604	20.0528	27.2753	21.6742	5.83221
-19.7913	-22.8023	-9.20092	5.98137	-17.5435	23.254	-25.5273	6.18794	16.1394	-10.0901	25.521	28.1335	-14.2224	12.4903
-29.8365	-14.706	-4.82919	-24.8436	25.0032	19.3112	-18.3142	-3.12584	-10.0743	-15.8471	-5.03617	16.285	10.1677	19.4221
-31.3711	19.1264	29.9401	26.5561	11.8979	-12.7329	-14.8291	-0.39685	17.5178	21.5891	-23.2573	-27.3083	1.61706	18.9788
-4.06693	-3.58479	5.42514	8.10228	-6.1589	17.8315	-3.97511	18.5861	-12.2873	20.8303	23.4442	22.9676	-23.3481	23.298
26.7616	-4.85003	7.66973	-20.3849	19.9358	-3.60414	-7.10118	8.68506	-12.8948	-18.2354	27.5245	6.67102	-21.3122	16.8076
16.6935	6.85014	6.15495	-12.4702	-14.0594	-9.74939	4.67176	4.76002	-5.27946	23.1747	-10.4792	25.126	3.37825	22.3576
4.59613	21.9688	26.9896	-23.2797	20.6684	-12.079	20.3874	-16.1089	-14.5706	25.422	6.18869	13.6356	-12.5025	20.6826
3.02306	-20.336	-26.1976	22.739	24.1996	-28.5565	12.3429	17.7544	25.4129	-14.7088	-18.1597	14.9025	-0.99217	14.969
1.56139	24.7832	4.0348	-9.33791	22.7267	10.8198	-12.513	-4.96329	7.62654	24.4376	19.88	30.0285	-14.853	21.255
-0.532945	17.6127	-7.40873	-30.1301	-2.01039	9.00074	14.2093	23.5755	-24.4204	30.6998	19.4544	13.3577	-17.1709	13.6074
5.78778	13.1407	14.9628	29.3583	0.716799	5.13883	-24.1172	-1.80378	-19.0948	27.4019	18.9217	0.771333	-13.41	3.49121
-6.01146	14.2176	-8.16985	23.6266	0.266634	-16.8052	3.37449	20.6336	-16.2934	1.86912	7.27511	29.6308	1.13697	-0.649047
10.0554	-25.3719	3.58127	20.2292	19.2184	-25.1912	13.5875	22.871	-23.4189	25.3031	22.1579	27.8212	-22.3451	17.9215
14.6096	18.2023	-4.55741	-0.512134	-2.66513	-3.21308	-5.11208	17.0757	-21.7327	26.1131	17.3893	16.9379	9.84616	16.625
20.9124	12.7155	28.8652	17.524	8.38089	8.46722	11.4003	-21.339	2.23169	24.0067	-8.32855	16.4114	-15.9209	12.184
-19.5903	-11.8099	0.8507	5.78611	-24.7375	7.40213	11.9438	15.1787	-26.5164	18.6096	24.5749	15.7209	-21.0717	10.1466
12.813	-1.40842	11.238	-19.7211	-9.86988	-10.063	-21.8821	25.3076	10.5841	21.0252	20.1433	1.70383	-2.60538	0.439388
30.7363	-2.24758	-15.2819	27.5719	-26.3043	16.3247	11.0172	7.05573	-5.41863	7.5564	16.2613	12.2495	-19.0324	20.006
-1.36535	9.32747	-17.5984	23.1711	6.50431	-27.223	12.6582	-13.3433	19.0356	26.7559	29.5066	11.1629	21.6355	26.1693
-29.0315	21.8775	-2.22619	-27.5185	10.7435	11.9301	9.29775	24.9069	-25.8472	-26.6653	8.22	18.9637	14.645	21.1421
-2.35069	16.3095	-10.2674	10.5621	-11.0568	-0.250569	19.7399	-21.7258	16.9481	24.7529	28.6211	10.3589	23.4477	-3.33442
-16.1309	19.016	-14.2011	-28.2152	-14.8885	-6.11613	0.0382359	28.4602	11.6645	-10.3258	-22.7504	28.9225	25.6431	24.5646
24.5055	8.70957	-24.4773	-6.48924	13.8912	-12.5115	-11.808	-23.5134	-18.4942	20.4351	23.6879	17.6278	13.9786	26.428
4.05145	25.0408	8.16246	19.6088	-9.19507	-21.7219	18.0292	-17.2983	21.7957	23.893	19.5132	23.6167	-5.43537	11.8373
3.07196	19.9496	-22.1787	-24.7645	-13.4741	6.21221	25.8074	9.81369	24.1942	18.1135	26.7105	21.7922	2.43909	20.023
19.7549	6.70864	-1.7333	13.7932	0.890843	-20.7719	6.9564	26.0771	-26.0878	-19.343	16.6597	30.7326	15.2905	24.9617
-13.3115	-0.659484	-20.5875	8.89137	21.9546	24.8168	-24.6239	-15.6151	-22.5777	16.3117	20.551	26.2549	7.38879	26.2555
30.1763	-0.267055	1.70941	-26.6504	2.09605	-10.6301	-0.778086	22.546	-4.26022	26.0034	21.5759	23.9563	-15.3033	24.1955
6.13505	9.62334	-2.85573	9.87908	4.7337	-13.5678	-20.0517	-9.78931	-24.0912	19.664	24.2347	24.3332	-6.01366	23.0091
1.61614	25.0638	4.87832	-29.4137	14.992	26.9985	18.1652	-27.2317	15.5151	23.0958	22.5898	28.4813	26.0514	21.1789
-15.5136	-3.40032	14.3463	3.89895	13.7187	22.5417	-0.965894	25.3095	7.48756	29.3905	15.1658	25.5779	8.91258	6.88186
-17.6885	-13.2062	-1.66166	-24.0284	-6.54655	26.0988	-16.9325	-23.2289	-2.09144	24.393	22.9741	13.0937	22.4607	23.4092
-22.5505	19.7446	20.0726	-4.79733	9.83192	-29.8757	1.50215	-25.9212	8.6799	-19.0076	25.3818	20.2715	-12.2225	16.3211
-28.5399	3.7125	16.6959	-29.1194	-25.5994	28.4095	-7.55272	12.8014	10.0947	18.7695	12.3107	19.5683	4.73079	9.76059
17.9727	22.9752	-8.98742	-14.1276	3.75957	23.1509	-18.4365	-24.1357	12.6412	21.0355	28.0396	24.7203	-15.1306	26.2703
-26.1323	11.8922	-1.31944	25.6056	-11.6685	14.4468	17.6989	7.73256	-14.5231	-24.6356	13.1363	30.3288	-7.59971	13.0631
-23.675	4.16662	-4.36829	16.8397	-2.42151	23.8744	-8.43622	-12.6373	20.2819	25.3618	10.122	23.9018	-0.404123	16.5733
23.2674	13.2777	-2.48866	6.89301	-1.10166	3.16753	17.0716	-8.41702	11.3746	-28.6073	30.0529	25.4706	2.83853	13.7947
2.20519	-21.2662	20.4156	-17.814	-7.40372	-17.7383	-1.37995	19.201	-5.73688	21.712	11.5568	-28.5966	13.3004	17.8176
-21.6009	-16.1465	9.92644	28.7724	-3.86948	9.92407	21.7051	10.1553	0.497	-17.8332	-4.77426	29.1497	3.91219	15.6785
4.34647	19.97	20.0051	-10.6322	0.135614	-10.8116	2.96186	-23.8116	17.7995	21.0002	-24.3712	30.0302	10.9048	23.3157
3.75797	-17.7251	2.57797	2.29486	-3.08436	20.2898	0.671841	25.6439	-12.6841	-9.55643	27.0641	17.1368	24.4081	24.34
-20.7154	21.6046	5.23622	-5.90035	6.34972	-4.5711	-8.01833	16.8132	-13.5071	28.0122	29.2828	22.6676	8.22826	17.1842
1.2529	-24.8707	-6.56999	26.8151	-4.92206	-9.00624	12.9658	-15.8324	10.6839	10.911	19.2717	27.9325	-8.29456	18.8603
-9.71164	9.66561	17.6245	-14.5589	24.7911	7.8386	-1.85608	26.3607	-7.86579	-10.106	21.1876	24.2245	-1.37049	21.0768
19.1677	-1.81042	-2.51877	-12.3181	15.6457	2.26041	-23.3692	17.9609	7.48669	-2.88481	-6.51892	17.8249	15.9824	1.46338
-5.6432	-20.9517	-0.463443	-13.0806	8.91123	23.5852	-25.541	5.30343	14.8274	23.875	-19.8564	12.406	27.6096	13.5029
17.5785	11.3388	-14.4966	20.7537	13.7414	26.0835	22.7379	-6.88374	-5.29729	14.4252	-0.215685	15.6985	17.8818	29.0637
-19.9318	11.9342	-19.3453	-27.9523	19.2828	17.8786	10.8826	-22.0448	-7.8415	-21.6503	6.72769	14.9926	20.3247	22.2108
16.3573	-7.5488	-25.4039	13.5918	8.15247	1.40313	-17.0634	-22.8294	-7.48126	19.7168	17.3298	20.6497	1.80005	25.4071
8.19183	0.575737	1.84843	25.0015	7.82297	-24.9133	21.2041	-25.8834	-13.5114	21.9014	7.23938	29.6858	25.6312	5.23348
-3.48922	-10.1522	-12.7128	9.42605	10.8412	-23.3189	-6.91387	22.3794	-12.3437	-2.22194	28.4993	14.3262	-22.3151	9.88699
22.6404	18.6051	-1.56868	24.3843	-9.27586	-29.6392	3.58724	-12.1365	5.17333	20.3429	4.38497	30.6312	23.584	14.8623
-29.2237	-19.7832	-3.25294	-7.43791	14.3266	24.7372	14.5662	23.3069	22.0502	8.06201	22.073	27.0127	-21.4027	17.2175
27.7129	13.5991	-19.4785	28.3888	15.7819	-16.3514	-4.22611	24.7797	-10.7902	24.6387	30.1179	16.4711	22.7822	2.94929
19.9562	1.11323	21.6159	-23.6741	22.6123	15.1319	-8.4805	4.54642	9.9389	-2.98219	17.6313	24.9516	1.15214	7.40993
10.1006	9.3504	-4.33383	-3.87509	8.97434	-21.5929	2.36857	21.2142	-2.42027	16.6641	-0.160871	28.8632	-3.82744	20.8221
-13.7019	17.8266	-6.4928	21.5439	10.162	5.47912	-11.9878	-5.30752	12.85	-28.5303	17.1158	19.6522	26.851	15.0699
-22.3719	23.9122	-25.751	-9.72727	19.41	-7.8015	21.3677	15.7997	23.9991	23.9	18.5231	23.8877	25.1434	19.7231
-28.3792	5.94856	9.21408	8.08971	18.8803	-24.4388	-2.74255	6.82134	-1.30576	7.59418	9.95685	27.81	5.44639	-19.1028
-25.6001	26.4484	-1.29548	-4.55047	-8.95164	-24.9516	-3.10416	10.8753	7.99924	17.6065	30.64	19.2496	9.27589	14.5811
-1.31081	21.1396	24.607	18.9548	17.1942	20.1331	15.6824	-25.5325	-14.0318	28.8921	12.5098	13.3692	21.669	23.3122
-24.285	3.14724	1.39915	22.1589	22.1685	-2.05276	9.36481	19.7792	-2.75074	-12.6672	19.0519	0.288052	22.3105	0.846118
8.94153	19.2774	-18.306	15.9017	25.6454	-27.5349	8.84185	21.9639	21.4142	-10.0756	25.1114	26.8882	-0.687539	25.1288
4.82467	9.83092	-10.0966	5.99007	16.5303	-3.70358	2.94757	25.4475	15.2513	23.1252	17.922	25.6656	26.4165	29.5769
2.23769	8.55778	11.5214	-12.3795	20.8349	8.99198	-5.94437	26.6396	19.4047	7.93837	20.4315	30.0431	4.68441	28.5669
-10.7461	-2.93544	2.09972	-11.2951	25.0784	15.8896	13.1851	-2.99093	5.18071	1.57037	27.8396	26.3197	15.5758	15.5736
17.2931	-20.7892	-10.9943	24.4341	-21.6826	6.78391	-24.8083	6.20554	22.6889	18.1061	23.0516	19.9738	22.8262	24.633
26.7862	25.3873	3.3402	-24.8149	7.00264	-2.80121	13.5966	4.24194	23.6221	23.3734	13.3635	24.3947	9.6275	21.8115
-24.4788	21.4184	-5.33009	-14.83	-2.32478	3.98512	5.31182	-13.264	9.42796	15.9323	24.5779	24.8268	19.0425	17.2797
8.48761	26.5185	-17.8037	27.2703	22.2468	-6.46969	-0.709035	-18.7114	16.3342	12.4784	19.9026	16.6575	17.2871	16.1108
19.7839	25.9007	-7.50142	9.65592	-5.19695	-11.7762	-13.0997	15.2617	-23.0087	-14.0555	12.3462	12.2771	-8.15158	25.4606
0.150136	-12.1888	18.612	8.10173	25.9676	-23.3301	-4.83212	22.8389	-25.1768	19.5463	28.978	18.7221	23.7271	26.5542
10.0025	14.5881	2.67042	-5.21205	11.1938	-28.9316	-4.04309	12.1615	20.3331	-22.6997	22.0258	-9.30399	2.89323	17.2461
16.0697	19.8096	-19.5781	10.4826	-3.28972	-0.53902	-12.6755	-12.6809	25.963	-24.6056	26.2913	4.98853	27.164	21.4258
-8.85191	2.03694	1.25023	-19.6506	-8.33848	-20.934	5.94145	20.4631	24.9734	28.1628	7.91165	21.8	-2.97268	8.27141
17.8896	4.2918	-6.94516	11.6895	16.2354	24.2861	17.5241	19.502	1.05951	2.80546	-24.2779	13.218	11.2395	30.8833
21.9335	7.74799	18.0816	-10.6196	15.3764	14.7973	11.9688	9.15012	-21.5147	-0.67652	22.6463	15.3144	24.8614	11.7459
20.2938	-8.30895	-13.5316	-28.6127	6.84096	-26.5066	2.49089	10.0609	-1.57081	22.728	14.2162	28.353	-10.6332	18.7765
-7.59693	3.98063	-4.34273	15.7634	2.40989	-12.9538	-6.53573	-14.3061	15.019	20.1982	18.5714	10.5323	18.1183	13.6322
-28.3163	-17.8746	-22.3672	24.5476	-5.25006	-6.06923	-19.8525	-23.4118	-0.0718654	19.8849	9.60825	6.22377	20.1117	23.7743
16.9527	19.22	-25.0247	21.7987	-24.5947	-19.9516	3.54299	-24.9749	-15.6013	7.15309	24.4811	4.74433	-2.03046	20.3262
-6.156	20.276	17.3063	4.88342	13.86	-17.4505	-7.46067	-4.52216	-2.22308	-1.66311	15.6605	21.6372	2.22805	8.83462
-10.2813	20.8504	-15.515	-1.77984	2.57453	21.9997	-17.9858	16.2168	-7.45904	16.4569	19.7913	23.0368	26.9827	17.7958
8.02782	25.5898	15.4294	16.8497	1.61768	11.3574	11.2783	26.2343	22.7413	18.9015	18.8093	26.7056	18.9273	18.4724
6.37273	4.36816	-0.0890565	4.0421	11.8754	21.2038	5.2535	-18.4323	-3.93268	17.0857	27.2883	28.6974	3.01897	11.8043
-21.2069	-25.7701	16.1815	12.4567	-15.5658	9.47911	13.0677	2.69815	17.5256	-0.671135	20.5435	13.8226	-19.8293	21.6821
-16.589	12.8056	-18.9655	5.73592	27.352	-26.0994	6.77306	13.7231	-27.0625	18.0655	14.3958	20.2255	-26.5228	22.937
-6.97827	23.2451	14.5206	7.53303	21.9299	16.7791	-5.42219	7.22009	13.1876	5.02276	17.7359	19.1857	23.8956	20.2438
-20.6437	19.6502	1.99181	-12.6818	-7.76307	2.6	17.0163	-15.2778	-11.5117	3.93678	21.2803	29.8119	-22.1484	18.9222
-28.963	10.9573	11.1984	-1.87916	8.35576	-2.20972	-8.62398	-7.88944	12.3646	10.6599	28.4573	-8.39436	-21.6042	25.7451
28.9891	15.451	1.54789	-27.5402	19.7731	-19.835	-7.87679	-23.2061	21.2522	10.3835	16.2872	27.9374	21.8355	8.61739
7.08672	18.62	10.5955	7.05217	-4.47243	10.4732	20.9658	5.14625	19.1621	12.6544	25.4558	25.6677	21.3189	18.3107
-14.7579	11.8315	22.2506	-10.5417	-1.43136	5.78639	0.633323	19.273	-12.2724	-2.16384	31.0218	21.1353	-13.1027	15.9529
19.4406	26.8083	19.4038	-5.90958	-1.07071	-9.32507	-17.4263	-0.926491	-13.2634	12.073	15.5353	17.5385	28.4652	30.469
-19.0356	-23.8144	-8.19513	-23.0798	-6.32941	12.96	7.30681	3.18511	-20.7373	20.3917	21.7077	-9.0364	2.81436	21.5879
22.611	28.0282	-10.0252	-1.47762	-27.6358	-4.85505	-0.592749	0.824584	-24.4139	22.2852	12.0252	26.0932	-5.54468	22.672
-25.6993	19.3245	7.84868	26.0068	24.8103	-22.5463	-3.44344	6.93044	8.03374	3.8609	29.6846	22.4563	26.9683	14.2468
26.2515	12.3881	-14.5925	26.3935	-7.26448	24.7682	3.57398	4.03192	7.34769	-4.01865	24.033	24.8827	5.45819	23.9331
-3.56199	15.8656	6.47075	-19.8283	25.6563	-10.5749	-3.11821	-0.170747	15.8828	1.57944	23.0992	-28.2017	15.5147	-1.7525
-8.1985	-7.28872	6.07244	18.7725	15.0376	-25.4691	-13.9992	-5.46805	19.9722	-5.98502	-10.545	27.1029	24.7651	23.7098
1.06614	15.2742	-3.4048	21.5156	26.5386	20.4899	17.8951	8.12	14.4402	2.80262	20.2417	-28.7034	1.72229	0.789547
-26.7077	21.2416	-20.4538	-14.2325	-7.56338	-8.77415	11.8828	-3.9725	-4.53116	-26.5458	28.879	30.3634	-12.0316	18.4679
4.08747	-23.1144	9.8475	-27.6036	26.8874	-27.7387	0.626848	16.3439	-21.8412	0.547261	11.3613	22.6283	27.8988	21.4717
-5.69786	17.5313	4.42099	-19.5134	18.2076	5.1805	-21.3116	8.54395	-8.53344	-23.9823	-18.3635	20.1468	22.4184	19.1055
4.81654	24.1394	2.61911	15.9781	-2.08087	6.39285	12.8224	0.411992	-15.6341	-22.4173	19.6739	16.6742	11.7949	26.2189
-4.10239	20.4637	0.961037	5.10712	-5.79224	-6.50841	19.1941	3.69821	9.72509	-18.706	18.411	29.5065	-17.8278	29.734
8.95048	22.8859	-1.92875	9.20186	-14.1197	-18.7449	15.4276	20.499	5.32418	21.7881	-9.25453	24.1158	23.8976	27.9649
18.1848	21.9973	-4.18537	-17.6709	8.71114	7.72371	-10.5084	7.026	8.75217	-12.9642	9.621	19.3462	-16.1941	15.8948
-2.48426	-21.1038	-6.07948	-22.637	19.6908	-1.79667	-10.0227	-3.17222	23.768	-0.715446	16.8897	23.3959	9.95869	17.0877
-11.422	23.506	13.7621	19.0136	-14.6265	4.54885	-4.42507	3.56965	-2.29732	0.149267	18.7697	25.6086	26.8497	1.36897
-18.1569	25.8873	4.90516	-26.8452	17.066	-24.5196	25.6956	14.2472	6.97032	9.32367	25.0456	27.632	11.2342	13.8806
28.4887	17.5962	-4.53043	22.9104	24.5968	-21.0604	-1.70371	13.1852	11.8072	-23.838	29.7191	28.1512	-12.2088	20.894
27.1265	16.5996	7.99277	-20.3055	-26.1097	26.2607	-4.82493	16.3231	-1.8864	12.0011	21.5546	18.5809	23.8099	17.9436
-0.829785	16.1111	-7.80945	3.93413	16.2844	-10.6456	-14.9835	7.82131	-19.9736	24.8993	5.97722	30.0547	28.8766	24.4008
23.8017	2.99628	-15.4006	16.4946	11.5524	-14.295	24.7639	-3.92553	-17.6718	-14.4661	22.4411	13.275	20.6596	4.81509
6.74945	26.8658	-25.5389	-25.5663	18.1062	-11.463	-21.8438	6.3954	10.5351	-3.24475	20.293	26.4797	14.2772	21.6123
27.8151	-22.2793	18.4461	-19.8609	14.3211	17.0477	1.19718	-7.20648	26.0697	-19.0193	24.625	11.1042	-19.6714	19.3177
25.4339	-10.9133	-17.5346	11.6488	-6.38876	21.4412	7.35661	-12.4512	13.3953	-20.9073	27.2459	13.6671	11.9035	20.237
18.6207	13.094	-1.8052	-11.4153	-15.0548	16.5421	-10.8238	12.7305	3.39711	8.19543	17.5581	-14.0143	25.9736	25.4738
29.0073	27.035	-1.41034	6.49096	25.186	14.1742	6.87924	-8.50292	-24.3145	-17.6829	15.2896	18.8851	-4.2187	27.1327
-28.4209	22.2868	5.25464	3.80539	9.45858	16.0314	-17.6744	17.2164	-23.7062	2.96896	11.6773	25.7821	19.1241	27.7353
14.6266	8.92414	-21.9109	-5.79977	26.3646	5.74652	-23.4642	-22.9868	-26.0291	-20.41	19.5046	-29.082	24.3873	17.8829
24.0333	3.49875	7.86652	16.8616	30.1221	8.47108	-15.5793	21.4845	15.1891	-18.361	28.5516	29.5457	-25.0297	23.8884
22.1283	28.1714	-7.19399	-24.0924	-17.7269	28.226	-7.01738	-5.21975	-2.83316	23.3604	8.21617	19.9586	-19.0885	19.592
9.6998	12.9987	5.76111	4.60852	-26.9953	-5.91164	2.10625	1.43739	21.7214	0.362249	20.4808	22.8679	-14.8014	23.1381
6.41877	7.86883	-3.98724	3.49977	25.1883	-27.0059	-20.8165	13.8549	8.02573	9.76749	9.08853	16.9124	22.3603	20.7764
3.28565	27.7904	-26.8013	19.9507	13.1429	-3.05566	27.828	4.69933	-26.7238	6.3072	6.76662	-26.3677	11.2353	-2.6272
20.9826	-15.3653	11.4415	8.31334	-4.441	17.4001	-5.22927	12.5475	6.3044	22.1572	25.3399	26.799	-21.7514	-2.17589
-11.2774	22.7766	-1.47482	-25.8547	-8.74093	-14.4461	8.7751	8.96937	0.846339	16.816	29.4416	-0.34421	26.5541	27.3974
-27.0678	16.7416	-23.5314	22.9047	20.6421	7.58285	0.305177	-21.6427	-5.23245	-7.76273	17.9468	24.8877	28.3558	11.7863
-27.9782	-18.5485	1.45853	-21.1788	-10.8142	-15.3656	11.7377	18.6478	-17.555	0.910687	23.1098	20.0821	3.6764	25.8826
22.8457	0.00303162	4.65184	16.4769	-19.4091	-4.29851	7.12104	-7.81098	20.5848	11.9306	13.6511	28.2842	14.8409	17.3718
-0.526077	-24.1341	8.08476	-8.0229	21.5951	-17.0185	-4.4574	15.5414	-9.73699	-11.1415	-24.5663	13.5102	10.4753	26.5331
-27.6108	-10.5544	10.8635	-10.8931	-25.2322	-26.2576	3.20899	23.9095	18.3405	-9.08667	25.6522	14.3745	-7.19367	29.0248
24.5075	28.3588	18.39	-15.0518	-18.6996	-15.606	22.5108	-19.9349	4.5716	12.0696	18.2804	16.2849	5.20998	15.9761
-4.38359	9.25548	-7.60331	5.1328	-30.1467	28.334	-17.9269	18.1935	23.0443	-9.43942	8.6187	3.95241	20.0413	22.9076
-20.7248	29.0053	-9.15495	21.8974	28.3089	6.35878	13.6688	11.5573	8.28032	-2.84612	21.1364	-18.3209	11.8436	13.8475
-26.2761	25.8343	-2.49229	-14.0582	8.41086	-3.93677	-6.23995	17.1626	20.3879	3.05491	22.3786	26.5848	26.2827	30.2245
-18.9651	-23.2005	3.03784	19.0022	11.201	7.03429	16.2418	25.7869	-10.481	10.0204	-4.71111	22.7437	18.5013	27.056
0.779013	17.3744	5.34842	-20.429	-10.8588	3.08778	22.7159	2.96154	14.5089	-0.723888	-21.096	21.0102	12.9404	25.583
25.8248	13.048	-21.6777	11.8096	17.1637	-10.4084	-9.85165	-3.29235	2.69813	0.613659	24.87	-13.2124	28.9796	21.5567
-24.3346	20.689	-4.28718	-17.1189	25.1848	-26.8449	-13.5552	18.1241	27.146	23.3285	26.9116	16.9202	20.4903	-1.05389
-23.107	15.0618	-16.3549	7.4787	-7.92019	20.9053	19.782	21.9503	21.2157	-10.4741	28.9687	24.3494	24.5188	25.2454
-9.47952	26.6954	13.401	-13.902	19.8744	18.216	16.5046	-12.8095	15.5378	20.65	26.0154	28.8621	27.7915	17.1613
-1.17091	-17.69	-9.8526	-5.18024	30.0185	-14.5145	19.2464	1.32957	3.81896	-19.8403	20.4727	23.5437	22.5775	19.6317
-15.8018	-19.8559	25.2429	-21.8796	5.00352	12.1382	-7.33782	6.5592	19.1348	-1.45339	14.5038	20.106	-15.5536	13.7586
-19.5726	-24.0286	16.6469	-20.6863	-2.86468	-6.44181	21.2822	15.1704	-19.789	-20.7678	18.4026	7.67319	23.3774	18.0393
21.6253	-27.8356	-11.613	-16.5877	8.37337	13.9348	-3.16322	1.93257	-20.6479	9.88839	15.9987	-9.24613	19.8206	22.7095
-3.12983	21.2691	3.7587	-20.0653	30.9978	-12.3724	-5.16566	10.4156	23.0507	-13.6454	26.6581	-9.66115	-26.8417	23.744
-6.67423	-25.1439	5.71467	3.48519	28.4996	-15.4185	23.9459	20.7408	-22.2483	-17.1246	18.6328	8.91722	31.0303	21.8777
4.50492	7.4835	-1.66246	17.031	11.2849	8.82393	-11.919	-8.69529	-26.5726	-12.5219	26.962	20.6799	30.6982	13.6336
-25.2962	28.836	6.85175	18.6737	22.5797	-7.65867	11.5487	3.55175	22.0075	-11.1681	22.4081	23.6137	25.3238	4.70822
20.3774	-11.3722	-16.6551	8.63802	18.67	16.2695	-5.45031	0.578227	2.70421	17.6871	19.53	-11.6277	24.2695	28.6462
-10.3482	25.4196	13.8966	5.54784	25.2202	20.2446	-0.470145	25.3885	20.4027	23.8635	10.7255	27.3057	-13.7303	23.1866
27.2083	-20.131	-3.12853	2.02788	-13.9078	26.0507	28.6565	-21.953	9.60849	7.45719	5.44474	17.2171	-14.4136	16.4442
28.2088	-22.6716	-10.7316	20.7947	-23.8204	-24.9458	10.1322	1.17615	-14.664	0.0227627	26.2336	20.1351	21.5625	-6.07474
-2.45868	16.5375	5.38901	19.6497	27.7796	-1.62137	-4.98267	4.45284	19.7226	-24.9919	6.70376	15.8244	18.0723	15.7602
10.6961	11.0932	0.149324	-6.16633	26.2828	-9.63041	-6.07765	24.1189	13.4811	20.0119	22.7897	28.3071	19.0907	27.7212
-11.922	23.7018	-9.46814	-12.5549	12.4356	-4.89514	-6.79017	27.8214	-19.1257	-18.3399	-26.5924	4.50805	1.10887	21.0782
-26.3614	22.4516	3.85589	14.6333	-8.58256	-15.3331	4.27848	10.2068	-0.0421523	-26.9071	25.5851	26.8813	30.512	16.998
14.2474	12.1745	-7.30606	10.7821	22.4321	-22.9249	-12.8857	-3.99787	6.50112	15.6804	22.0382	25.9503	-1.27704	13.1907
26.36	19.7221	22.9611	-5.33405	28.213	-2.60596	16.4572	1.53873	25.5582	-24.849	12.3627	23.3683	6.07186	24.3383
18.1477	-9.65698	4.46259	-22.6846	28.5483	9.92454	3.41553	-10.4546	-6.46	7.47856	9.23234	5.05755	20.4119	15.5022
29.052	-21.6365	-24.0014	17.8853	-10.1455	-0.917033	-21.7253	23.5067	22.7231	-24.881	24.0631	24.9873	28.9841	21.3072
9.10918	11.6835	14.5788	11.4555	29.7546	-26.7384	-2.01169	16.3217	-20.2347	17.8773	14.9479	22.2129	9.50633	15.1863
9.8596	19.4527	6.0761	-24.4324	8.40521	1.33374	-11.4977	20.4958	0.897045	2.19865	27.8425	20.3796	22.413	8.05083
-14.0342	21.256	-10.9503	23.5251	27.5654	17.521	20.4777	-22.0002	-18.6152	-19.7679	10.6508	18.5878	15.4766	16.4688
6.36491	18.9229	13.0603	3.22438	24.1903	-1.45868	4.94914	26.5492	26.1982	21.5547	22.3662	-4.90676	23.0744	18.7602
14.5042	-25.0039	-3.84146	26.0585	3.86185	-4.34258	-1.04841	4.91612	-10.058	8.59569	19.0604	5.0969	14.1549	25.6002
5.50163	29.2167	-18.9649	-2.08031	26.1407	6.96089	-7.25092	16.1849	12.522	-12.7826	17.0549	3.45759	-6.81804	24.186
-6.92978	26.7378	-7.40953	1.13074	5.59785	-17.2218	-0.230086	13.3898	18.9753	21.0892	21.7037	-2.46147	10.5051	23.2835
7.06858	-0.919314	1.6602	15.734	19.5774	-24.1865	15.2495	-9.30885	-0.265352	19.8006	26.6424	21.66	2.03112	25.0588
4.75164	25.8382	-2.63911	-24.9893	11.1611	-16.4046	10.8599	21.0142	-22.0253	16.0601	-5.32307	-25.7498	26.4437	16.4248
-25.5428	17.2066	0.943991	8.50909	28.1969	-18.9631	6.57574	-24.1623	-11.8054	-12.4283	23.8765	24.916	0.463575	17.2458
-26.4877	29.8739	-4.27267	15.2215	19.2522	-2.20784	-22.401	-15.3643	24.3752	12.1288	12.5338	5.9206	27.4937	21.6596
-13.8314	-28.441	-7.08187	13.3266	22.4134	12.6745	5.17956	-19.9645	24.9157	22.1861	25.5882	26.3278	19.914	27.5008
2.57474	23.1106	-9.17333	-24.6471	24.3061	25.1598	-27.3367	17.1036	28.1917	23.7964	26.1491	22.1059	4.09296	13.8752
0.50195	-24.2171	-10.2359	25.671	-17.9339	20.6072	-16.271	-23.4531	18.3733	22.9877	11.7944	-5.0087	-5.25012	14.559
-4.62048	-17.7647	-4.4567	22.3508	27.0002	4.17141	25.2221	9.18844	11.9592	-18.4516	23.1832	-0.910287	29.001	15.9963
27.8348	-5.878	23.358	-2.91939	-8.48521	-12.0268	6.06264	27.4298	-11.3403	-1.01937	25.0025	25.4979	25.3002	18.6066
-10.0817	25.4208	7.75373	5.73916	27.941	-12.5785	-4.07182	21.9975	11.2258	-12.6157	19.6963	-12.2164	7.32154	23.6258
25.5765	10.1264	-9.8194	-21.7297	-6.62887	23.1797	19.8876	-18.1447	-28.3562	-19.6335	14.5568	21.7319	-8.01386	16.911
17.5405	20.2209	-16.4398	16.4728	8.10398	2.56013	8.71832	0.0781434	20.5075	-10.377	21.3093	11.2533	27.205	18.514
8.73609	18.3762	1.45476	12.4973	18.4303	-5.60811	-11.4155	-25.265	10.225	21.651	11.7979	10.4213	0.330623	12.2373
21.6987	-18.8522	17.7749	24.0225	20.4892	-26.2358	-10.9339	9.85333	22.0326	24.4877	16.6703	-8.09168	24.0479	18.9775
-7.98191	-2.90351	16.2922	26.768	-28.0143	17.9764	-19.4149	12.6973	-0.508021	5.60064	9.01667	-27.362	23.0959	17.9193
-16.2273	-19.5097	25.161	-7.01602	8.23608	-16.1368	-26.3778	1.24349	22.9944	-21.3496	-0.919314	5.47415	10.8387	-22.1642
-17.2308	22.7939	-0.587741	5.51579	14.3456	-3.15653	9.94304	-1.23773	7.03406	-12.5829	15.7371	-24.1438	8.58564	20.7405
14.6159	31.3805	11.5223	-11.0099	-22.088	5.24069	-20.6683	-9.33442	27.5719	10.0689	20.3335	3.13484	-10.0719	22.366
-5.2206	10.5064	-7.01778	9.78498	-29.302	11.3048	21.841	3.39921	19.8822	19.9812	9.51882	23.5098	19.6334	16.5022
-13.3704	7.41887	23.5853	-6.623	25.7667	16.1372	-16.1639	17.7771	-6.26727	17.7561	-1.97792	22.9949	18.8366	14.6849
23.7428	27.4398	-8.42835	-16.8597	6.82344	7.47914	30.9563	28.1694	-4.04446	16.5601	18.585	27.637	-11.8639	21.1546
-8.82031	15.7619	20.5212	20.1983	-5.59945	-4.6764	-30.1205	26.4888	-14.5867	12.1335	9.10529	26.8168	28.7688	25.7257
5.64235	23.5762	15.9571	19.3945	-14.4305	2.74294	16.3639	-27.5463	19.2458	-23.5315	-9.57781	26.3828	26.465	19.9183
-19.686	-28.7395	14.1022	2.50364	6.03396	-5.31041	-0.675961	19.3198	14.2241	-27.0933	9.3974	-18.5564	27.315	24.3447
-27.3859	-21.8346	1.45825	-26.4418	-16.2729	-11.5677	-10.4108	11.6148	-28.4213	-3.10622	19.7432	23.598	25.1785	9.66567
22.7854	17.3178	-9.60784	-22.8744	14.5932	-5.83357	-29.2294	14.187	15.4426	24.0376	-1.72377	20.6407	24.3776	24.9065
17.4405	30.7945	-19.1807	-7.24513	-13.054	11.8188	25.6865	7.6736	-15.4821	0.453999	-19.3724	0.912589	28.0841	23.4386
-1.08463	23.9296	-7.37795	10.5689	-19.6429	-6.43237	5.16908	-16.0681	29.0497	24.7557	-7.80953	15.7707	15.8034	15.8218
-4.29656	-19.246	-10.2614	22.7211	-7.12974	-2.55594	-23.0611	23.7724	16.089	22.1476	-3.23337	8.2348	-17.7506	19.2087
-5.91615	31.7316	-11.14	26.0845	13.6532	-15.1139	12.1643	15.9704	1.17474	-8.31081	-24.2893	17.994	21.6586	20.2951
-23.82	7.99699	7.67444	7.45475	-29.0979	-22.7422	21.1236	27.0427	-19.9213	26.0501	-9.17198	8.75696	22.3788	27.0414
11.8065	26.0552	0.771079	-21.5415	20.5064	-25.2527	6.60045	-20.7497	10.4057	22.735	-9.62992	1.38679	14.7831	21.707
-1.93865	18.9645	-6.69135	27.8592	24.4437	4.49656	28.9302	3.89279	-2.69608	-25.0894	19.9893	12.5074	25.9505	16.8039
2.37416	16.6402	4.29245	-24.4869	14.1136	20.5021	11.3105	13.7138	20.1053	-19.4715	23.9501	-6.19819	21.3309	22.9636
-15.9188	27.8447	3.24047	18.4058	18.9256	2.36535	-8.6058	21.1199	-29.4809	16.7025	-8.24128	7.92306	18.1483	18.5259
18.441	27.077	-2.5386	8.47043	19.7578	-5.87507	5.81121	16.4148	-0.431679	-3.21789	12.8552	-1.80428	-3.44727	24.405
-25.8101	-18.1704	-11.9277	12.5494	10.3947	22.3467	-24.9459	4.30888	9.26132	-7.19878	20.6114	24.9762	2.61774	21.9443
-6.23938	-20.0151	-25.5299	-9.15442	7.74255	9.65804	28.0474	20.1648	-5.05173	-13.012	9.65598	16.9857	-25.0038	26.2139
16.8799	22.4929	1.31187	21.2598	25.7375	-9.89758	12.9111	-9.15376	-28.0285	14.7859	-19.8437	9.76816	16.149	14.5079
-18.8418	9.53198	-9.88509	-12.1898	7.09501	6.44952	21.0706	-0.913934	24.9755	-28.3658	-6.002	-9.93566	9.75463	26.6692
27.7432	15.0224	-3.7156	-16.4834	-15.6171	0.424548	-19.1281	-21.5917	10.6833	15.9272	24.1885	-6.62747	25.3384	22.3791
-26.6085	29.7747	-5.75214	2.52946	11.4325	-17.5507	14.6001	-21.0265	28.3703	-18.381	20.5993	9.31084	28.6054	17.7353
-5.32169	-10.7262	-18.9381	1.90918	-18.3307	-4.91813	-17.7725	16.6621	-22.4399	-22.3758	19.4189	-2.75754	15.4787	16.4198
19.2906	17.6956	-10.6831	-19.9941	24.0711	-7.10336	11.9308	22.1498	22.7247	-27.6401	19.0498	10.9898	12.2833	21.3523
10.7412	10.1162	19.4223	-26.0046	-14.6555	-0.685029	-22.2458	11.4964	-15.4676	20.346	-1.17796	5.03898	-5.14751	19.6022
27.3262	29.886	-1.52732	7.12017	-0.291817	-6.25578	-7.6259	19.7015	27.2228	13.3503	-6.75049	-8.06281	23.4649	15.7711
-6.51162	9.2232	-3.27133	-21.2563	-2.16377	-9.2276	-15.3266	-28.759	-1.02236	-27.0326	21.6158	23.8611	26.0541	23.3012
-10.0126	3.97745	-18.1415	-3.76037	19.2154	-19.2267	8.58178	25.0782	23.6609	19.5428	24.371	-1.30822	16.5749	25.1658
24.2724	21.3224	3.09483	6.50511	10.2193	8.71358	-12.1177	12.3137	-3.65441	-17.6248	8.06819	12.8005	8.36482	-11.8048
-14.126	18.666	4.53479	-22.7736	15.3802	-16.3453	-21.79	0.755014	-21.1662	-19.3591	18.3033	-19.77	13.9964	26.3703
26.3937	28.2239	11.7274	-12.7689	-14.1807	23.2951	21.8356	-26.3578	27.9461	22.5258	13.4603	1.82057	28.0484	19.193
22.0393	14.4459	-14.9598	21.7662	3.53218	22.412	29.0109	3.34509	21.847	12.0094	-25.7106	0.536758	12.0197	17.9588
-24.6231	24.2258	0.424656	20.7133	21.3812	3.08504	-12.883	28.3236	14.5979	24.9948	23.0509	17.2258	18.4987	24.7823
25.2601	26.3604	-19.6007	-23.479	18.3736	-3.05762	18.7156	17.4882	11.1971	22.0039	18.4109	-8.86553	-9.7001	22.8555
25.9939	-6.01801	27.1395	24.9484	16.2349	5.05656	-26.3782	-23.3858	4.73128	14.966	-2.62821	-3.44967	17.6572	18.4271
20.5806	-3.47796	9.47836	-6.29522	21.2059	-14.974	20.2748	-25.1315	24.4877	1.07689	22.1947	25.6453	8.66389	17.0713
14.1475	25.7535	2.25902	24.5421	11.2951	-22.1208	15.7413	26.4758	2.6504	-13.0437	26.439	2.82791	20.3288	12.0551
-1.41448	11.3368	-2.37048	14.7128	-17.2622	-10.4379	25.0434	19.5887	-27.6855	-24.3702	14.6265	-24.4538	-22.1764	21.6264
-3.65427	-28.8001	-8.52132	-24.6941	-18.5631	1.32373	-4.2099	10.6531	-28.64	17.4138	-1.08702	-27.3	21.9573	15.8935
-25.2705	12.0656	8.09181	-0.12658	17.5898	0.772843	-20.0167	-21.3161	27.3261	16.1315	19.3626	1.35792	-4.891	20.3977
16.7752	23.5698	6.9231	-9.65114	10.0152	0.126797	-29.3836	15.3679	9.28909	23.598	25.1019	20.5881	25.7619	23.1151
23.2435	16.2331	-4.66197	18.1917	16.6136	24.1058	9.25261	-14.516	-20.8398	-22.0382	-10.0965	6.00113	-0.0633359	10.3142
25.3485	24.7838	-5.94545	19.1108	23.8243	-3.69679	-22.325	-5.46901	12.1123	-27.9167	22.4376	26.512	24.4139	21.0392
-9.3774	-23.0368	16.9015	17.1009	-0.305792	-5.57678	22.9077	17.5532	4.12593	18.7527	18.3146	24.8219	20.7275	5.60612
12.9062	-7.84569	25.2296	7.98625	-21.186	7.66136	-7.4166	2.22171	-22.4369	12.8858	1.93103	9.75798	19.4789	23.9838
2.02717	30.1855	9.04308	-8.9919	12.1395	12.2738	4.20736	27.4543	-12.3869	26.6902	11.9883	6.67078	21.6525	12.1024
-4.0922	18.4755	23.1012	20.8308	-5.08321	15.9174	26.7088	16.922	1.73899	18.2035	-1.85361	13.7613	-26.8822	6.99119
5.78552	16.8071	12.9966	11.6897	8.75562	21.8783	23.4195	-6.28683	-23.3485	25.548	-14.9299	-25.119	10.2834	12.8123
8.64235	7.09686	-10.3036	-20.4424	-20.9249	-11.2824	-7.56144	14.9536	5.806	-20.1992	20.0753	-3.01243	22.9251	9.0105
-18.9555	20.0785	-1.4269	28.3247	24.0083	2.52014	-8.94523	-28.1567	-18.5072	21.1877	4.40176	9.19492	17.5873	-2.35829
-20.2545	6.80015	-8.05231	18.335	16.6733	15.1279	-9.60457	24.3329	9.9069	19.4667	24.5002	-15.2102	-19.2457	15.0873
26.4204	3.19549	-9.78427	29.5651	3.99061	9.07018	8.62692	-21.028	-25.83	23.0544	16.2927	4.36866	10.0849	-6.74328
-16.2152	-1.39027	19.0274	-6.52086	-20.9829	-4.73004	-11.8639	-2.15709	18.9117	20.9872	25.7371	23.4386	-11.0747	19.2213
18.6861	25.1002	-25.8139	1.89042	17.8964	5.16283	-13.8108	22.2221	-15.2788	-25.4958	1.46609	-0.0756815	-16.0814	1.48076
22.7171	25.7589	3.3437	16.7474	12.6519	4.52793	24.3182	-22.8562	24.6594	20.098	11.2137	12.8529	-27.2431	20.5752
19.9252	25.3148	0.995695	7.50039	7.65407	20.8886	-22.551	28.2829	-0.316099	-16.4165	6.80631	21.9962	6.49213	19.3749
4.94118	12.2433	2.00063	-13.9327	-0.51922	14.5174	-1.28391	6.87397	28.8517	-20.4005	21.8923	15.0465	4.17082	19.8645
15.7838	-4.92111	-6.71778	-28.3724	-23.1069	21.4637	23.7719	-7.33469	8.20586	25.7395	27.7996	9.97226	24.7336	22.1125
17.6612	-15.6131	14.4128	14.8654	-10.2194	2.92486	-2.61868	19.3452	-6.0316	22.1328	13.1863	-6.40406	-22.671	17.6978
16.7683	-3.30181	-0.140877	-0.911855	-4.59088	-16.0679	16.2035	3.98697	-8.08445	17.1053	12.3896	-2.09728	-18.0852	21.4474
7.10227	11.693	-3.85447	-4.60357	-24.146	15.6871	27.7073	23.8134	23.791	-24.3434	-13.6069	22.2892	14.954	25.665
-24.5691	8.81991	6.56484	8.32877	-12.0617	-5.83734	-4.4826	-0.895603	15.9071	20.1168	24.2435	1.17412	19.4722	22.4898
9.54244	-28.797	13.746	12.1497	0.251106	-1.83518	17.4326	26.4083	22.7698	-26.7491	-25.658	18.1106	27.051	15.1853
-15.782	-6.81188	10.4659	-20.3436	9.03978	11.6278	14.3821	20.7875	-3.80891	26.2011	20.8547	25.7775	13.4668	-16.2679
-6.35518	-5.8241	-4.84525	19.5639	9.95266	-22.8617	-6.92881	-15.2391	-7.28174	24	-26.3099	-3.00177	20.6843	-25.2385
10.4158	4.72196	-6.38504	-25.9398	-3.61108	-8.42915	3.81192	9.88263	29.9613	29.1952	13.4826	-3.67416	2.37739	24.647
-4.35996	23.6692	5.33124	10.8962	-8.60912	-5.26146	-11.7742	-11.4279	28.8333	22.7116	-0.652149	2.44403	15.0111	20.5447
-25.6937	-8.2449	26.3542	10.1859	-5.38595	-6.2217	-22.0927	30.1746	26.6453	-0.517789	27.1112	-8.08434	21.4184	18.1454
8.10988	16.4294	-3.1475	17.9586	18.9161	18.7107	-13.8566	-28.059	20.172	19.5662	1.55884	-10.3089	-12.2596	6.15189
-23.1656	21.4647	1.01394	-0.614347	9.42369	22.4993	-16.035	14.7329	18.399	-24.8088	17.3342	19.7164	23.6123	12.4958
-25.9095	1.70264	-1.64511	-18.6998	21.8729	-15.4292	14.9552	18.7452	17.7066	23.4697	4.0077	3.57515	17.1889	17.0498
1.60741	18.0689	-18.6585	-21.1252	-9.7163	-19.0385	14.0261	-24.7025	-24.0197	-20.0039	-26.7092	20.9104	22.3781	21.4066
0.880527	8.90842	9.137	-10.573	-1.48026	5.19016	-3.80626	-29.7178	25.5437	21.5996	23.5402	25.0532	9.07299	20.299
9.22081	27.2565	2.02975	-13.9758	17.1712	2.48809	-22.9006	21.4986	27.8019	24.2942	18.5578	-2.07157	18.0421	19.131
20.6288	20.3411	-26.1877	-27.8109	-8.84616	-7.85762	-21.136	18.9897	13.371	-26.8255	19.8737	-22.8637	16.8457	22.8167
13.9867	-3.60131	26.8052	28.8853	13.3544	15.8748	12.395	1.18458	6.66442	24.3125	-3.3985	20.4462	24.2322	13.4985
10.0472	16.9895	-7.0297	19.1026	-5.37431	-17.7186	19.5672	-6.13493	-18.9446	-20.5724	-17.933	4.48476	26.6355	19.7184
22.1551	13.9438	3.28168	4.86411	-4.72687	-5.36331	7.85251	-8.34023	-27.5904	-22.2947	12.5543	-20.0009	25.2297	17.224
6.78174	-14.8073	22.2747	-29.5333	-0.103944	6.35647	0.223543	20.2166	20.6028	19.7512	23.3513	3.04538	22.6043	15.2859
-12.2023	-27.831	-9.86528	13.2921	2.23145	-4.25875	20.4172	25.4219	8.48751	-21.5641	13.2432	1.37953	15.731	16.5386
-23.8125	-2.52328	10.803	-5.13404	8.96035	17.6978	4.40353	22.6462	-14.9988	-24.615	5.00744	1.99026	-12.3446	19.6571
20.9932	3.48484	28.7857	-28.5993	-15.3831	-25.4786	-5.34961	15.9256	-0.803083	-25.1552	-12.7598	23.6673	18.7494	26.3359
-19.7423	20.2139	-0.330977	-17.5198	11.5348	14.2175	-6.21218	-13.722	25.9214	-17.297	-15.831	5.27261	24.5701	11.6664
18.1725	7.59508	14.7853	-4.33741	5.98102	-21.1293	23.1582	-21.4274	10.7802	-27.1723	22.1627	-4.95081	16.3187	27.4169
14.9171	20.416	-1.03021	24.7478	3.09207	14.521	3.89059	-24.5904	16.7576	-28.253	28.1946	24.6067	11.2318	25.1323
23.704	7.94784	-13.5052	11.744	19.4671	-15.4979	-25.9832	1.65654	-21.6197	28.8591	19.1036	16.1299	-18.262	19.7278
17.3427	-23.5841	-1.46518	2.47932	22.4224	-14.4944	-2.36276	-10.4511	-6.43913	17.2122	20.0889	10.3597	21.7725	-3.39226
5.09283	1.4203	3.44942	-11.5319	5.55074	-4.72877	-21.8814	30.8347	8.55173	-7.85509	14.5232	0.185498	21.4226	8.17086
16.0869	14.352	17.7436	16.5388	10.5742	-8.7537	21.0608	-7.18038	4.21414	-15.0489	-1.69422	-10.7974	17.8864	21.397
10.5796	11.1652	24.9684	-4.01926	-16.7592	18.7768	10.761	-4.86866	-0.347714	-23.5436	15.7757	-3.46747	13.6393	18.2952
15.7869	2.96972	-18.3107	28.2462	-13.1264	10.0046	13.76	17.9645	-5.01627	23.2934	13.9572	1.20243	-23.1053	9.04626
8.27283	-4.56776	-14.5089	-18.7823	1.29138	-7.08893	-20.4713	-4.11673	25.1174	-27.6083	20.8469	-9.79992	16.7146	15.7179
-7.77607	8.63193	-6.59198	22.6635	-6.50416	19.2283	24.4985	23.8815	24.2274	28.738	21.6334	-9.36367	-0.277985	26.3632
16.6076	26.8228	-22.8925	23.9348	21.1053	-6.7561	-25.9716	-6.59539	19.5426	21.8173	-23.8819	-5.30611	9.32032	13.8723
-13.1044	-4.42204	-9.05042	19.8404	18.4974	-23.8327	11.4976	6.62193	17.4027	-22.286	-3.53061	-3.64967	13.6723	22.745
12.6103	-5.39141	11.6949	-27.2808	-18.7816	-6.12295	-19.8529	13.4331	9.09981	-2.94332	12.1674	-10.6104	-0.882273	21.8346
20.0524	-0.0667908	-20.3772	25.3694	-10.3207	21.8112	-6.56471	7.55978	7.87153	2.25996	28.5887	-25.0758	15.708	17.5198
0.678892	4.30972	0.769531	-27.87	12.0072	-10.6611	-27.6708	20.1515	-23.8734	25.5248	-11.8594	0.794487	-22.2004	23.9966
-23.4004	-2.42936	7.72447	11.8579	-8.99766	7.56981	-1.04306	-10.8874	28.1216	13.8105	9.59699	-2.32049	-24.4099	20.1324
-2.56772	6.02753	18.0156	27.5836	-7.19605	-19.0046	-3.51958	-0.675398	-5.31591	29.8109	26.4374	-23.7731	-8.63689	19.234
2.13405	24.7463	1.28421	-25.5226	13.5079	23.1271	-7.65296	22.6147	2.7797	27.3652	21.9481	22.2121	22.3061	25.7225
13.4654	-6.90321	17.2364	26.2676	20.5246	20.2119	4.81387	10.0425	-11.4081	26.8509	21.0758	4.02666	7.72198	27.0424
8.47943	13.5347	-9.06627	27.905	22.3046	-17.1071	8.75621	15.0408	18.1276	16.6104	6.60694	16.7021	-8.0032	27.4606
24.361	-20.0786	-10.4836	19.6029	-7.81215	-0.107407	-10.814	-13.2814	-1.82863	18.0734	17.6641	8.27393	-11.22	17.4905
-21.4285	20.6951	17.5515	-2.56494	19.8357	-3.85013	6.185	26.6527	-23.1313	-18.1547	21.4508	24.8697	4.17694	23.2181
20.1451	-9.33559	-0.406253	17.9659	25.7432	-5.13425	-2.72024	17.7577	28.6789	-9.0394	13.8047	24.0558	-14.8515	20.4457
19.215	0.93133	-26.8914	5.75081	-16.5782	-11.2774	20.7888	15.7563	-24.2351	-30.2409	-29.4011	11.7939	-7.42313	27.8968
-14.0186	-4.00133	26.7199	-24.9628	7.99119	-5.55377	-3.83502	26.8457	-16.0368	-22.8436	10.7559	22.7302	1.2574	26.0198
-18.9254	20.628	-3.80879	8.95268	-21.8755	15.3371	-12.6094	23.6575	-27.5348	15.3364	-28.775	17.308	-1.8039	24.9567
-5.2419	-14.6625	6.66153	-28.7773	26.5561	-19.7537	9.54832	16.355	12.0936	20.8497	12.9544	-0.862141	11.2702	9.54252
-14.6699	-4.49982	-5.11163	-27.1	6.65201	-22.2025	6.96878	17.5264	-0.221427	22.5944	12.0484	-2.72222	-21.6437	10.7265
-3.10908	20.2269	17.1225	-29.8243	-20.8804	25.5183	-8.24563	-7.81458	0.825715	18.5699	18.3217	13.7597	-1.48055	16.2696
6.69618	10.1113	4.28642	24.2172	-0.147687	-10.3384	18.8287	-25.8428	-14.7865	-22.2945	-1.28124	8.9088	19.6695	14.5963
5.14265	4.75366	-15.3973	15.8445	-1.64563	-8.85221	-19.3149	24.0732	-12.7421	19.5109	22.5018	1.45391	-9.14448	21.5219
14.4209	3.08984	-7.45382	12.1253	-14.4108	-8.40146	22.6011	28.814	-28.8636	23.794	6.44664	-12.2749	-2.03177	15.6569
7.33624	0.285123	-12.5476	21.6249	20.6407	7.81403	15.5466	6.06329	16.177	30.2609	27.6461	-9.64091	1.49458	21.8897
-1.01846	11.3568	-23.2442	-16.4217	24.7934	22.1386	-16.963	7.86313	-16.4922	-22.7928	-1.12897	-0.333066	-11.0864	19.3573
-5.06972	24.0704	-19.5073	-11.4847	25.2466	21.3835	-5.10826	25.3605	-25.3285	13.6659	25.3848	10.3905	22.9592	27.0247
15.4878	11.7525	-4.74397	-3.4872	-23.4215	5.91542	-5.64343	4.95562	29.0622	23.639	28.5149	11.9637	-14.6428	21.1265
11.9032	-16.7304	-17.6716	-15.1828	-18.496	-24.3368	2.41395	-2.74707	15.5642	22.5104	14.2384	25.0664	-22.7818	14.5458
7.55679	25.2238	-14.217	19.162	18.2253	15.0145	-4.90012	-31.1663	15.029	24.7745	-30.2542	23.2273	-12.1267	13.48
16.484	0.511788	29.2536	18.744	-10.9636	3.2437	-13.3867	21.0548	-26.7184	-19.9334	20.0314	10.8298	17.5129	26.2423
11.3617	10.7991	-13.0305	16.7922	-21.0322	-1.6096	17.6914	26.9444	21.8075	20.0465	21.7797	-7.06254	13.9066	25.3721
-17.5302	6.17258	18.707	9.91858	-22.5498	1.92987	-4.02997	-18.4378	14.7068	21.0319	-23.5994	22.8709	5.72592	18.809
-12.0449	12.0976	12.0558	11.6265	-13.5329	-12.1403	-25.7913	-30.5155	13.916	-21.099	16.5035	-8.84061	-7.00364	22.4761
-23.2233	4.04477	-2.38049	23.6067	12.848	0.273879	18.7231	-16.0265	26.5787	21.9942	22.8081	24.1747	16.686	-27.0974
11.361	21.405	-11.6114	25.746	-7.44804	0.977562	-27.3929	-20.3006	12.7455	-15.4281	11.2018	16.8861	21.7551	16.3265
10.7134	-8.98193	-0.685599	-22.573	12.1133	-13.0571	7.9309	1.53566	-27.9012	25.2571	21.0836	18.632	24.3188	28.7716
9.89784	-16.9764	-5.45718	-15.3685	-4.12947	2.39818	-5.69461	20.9707	20.8741	23.1927	-26.9438	9.69139	-17.5483	15.2491
9.36418	19.2106	13.3438	24.1048	2.43082	-0.386368	24.6878	30.2683	-17.9077	-26.0855	24.9415	-0.903439	25.2282	28.0358
-5.7423	10.9881	-3.48321	0.803445	-26.5488	-7.7047	27.6333	-29.5291	-31.9523	26.2789	11.8954	9.3255	18.538	23.446
7.93373	22.4911	18.4385	-27.9991	-19.2821	-6.29483	9.92383	-28.8826	-3.58659	13.6337	6.84939	-5.46862	20.9771	16.3831
-3.60665	0.342081	-2.60606	-19.7225	15.7943	-4.01316	-18.7719	-4.42013	6.40739	22.3554	22.9014	-18.8231	-3.66326	24.2241
21.2413	25.5892	1.35985	-21.2792	21.9422	-15.0552	8.57039	-23.8887	3.75997	14.8643	13.8064	23.631	22.4634	28.9866
20.9615	2.33201	-6.62657	-16.6904	12.3262	21.6287	-26.0496	16.2408	-17.1851	-23.0079	30.3547	11.3593	20.1822	26.2736
15.3838	-4.01603	11.7286	-26.825	-23.2859	-2.92334	7.90613	-26.5544	24.7426	17.4482	22.2515	4.19473	16.7637	24.32
-4.28838	24.4012	9.24804	-18.9301	25.5024	-20.0503	1.6594	-8.23536	11.5228	-29.5539	18.2451	-5.93097	25.5316	22.6886
-11.9568	20.0489	0.686677	-28.7798	18.3016	12.6747	0.479009	-0.252687	15.03	18.6613	12.789	25.391	24.7655	-17.5174
-18.9306	8.38366	-4.67917	-29.5672	-25.3491	-14.6884	18.5858	-19.2304	1.93324	21.6328	14.4678	2.94495	19.4946	14.6004
8.88596	22.9356	-5.6981	18.7108	-18.4939	-3.17067	25.529	17.1833	-14.2807	24.3368	27.0528	-9.42453	2.79341	12.1806
-14.4955	9.52487	8.95018	30.4719	20.8796	20.665	20.6171	26.335	20.3737	20.8892	13.0512	24.6055	-1.09335	29.3649
-8.03061	2.75926	-27.2764	4.18026	-2.61863	-4.70471	2.83822	-0.646874	5.4477	-25.1952	26.5601	-10.0891	17.4205	28.8128
-20.3109	-24.4747	21.2611	-20.5349	15.1936	22.3551	-12.0012	24.5804	23.897	27.305	13.8593	20.1738	14.2413	12.8057
-26.1971	-9.26107	-1.22094	20.4622	7.56708	10.2411	-17.7859	21.306	-20.0706	-24.553	27.6078	7.86594	9.36449	27.717
20.4947	23.9522	-19.8995	16.9806	-13.318	13.9663	-0.762948	6.84509	30.2323	-9.13315	-15.8246	0.025428	1.35329	21.3001
19.7083	5.35348	3.03196	30.1646	26.8785	-9.02313	0.411504	0.803891	-4.71965	30.7294	-28.7956	-0.673117	-23.474	25.4899
25.8179	22.9614	-12.1261	-3.24538	4.49835	12.7076	16.0927	22.5034	0.79564	-16.024	-29.5824	-26.6035	10.2849	19.3323
3.26189	-15.2435	12.0249	-13.5765	-17.7268	25.1211	-23.4942	-23.2197	-16.3046	-4.10277	-5.50692	22.7582	-5.51547	17.5163
24.2254	-3.52404	18.309	7.795	16.3826	-8.70209	26.0851	-29.0932	26.3211	19.3388	-9.11363	-17.8551	-6.81186	11.9978
-18.1179	24.1031	-7.47529	-27.5523	-0.415668	-15.5442	5.89616	-7.25638	27.4123	-23.3641	12.3229	26.866	15.7225	23.8066
10.9376	23.0779	3.41543	13.0271	9.16586	24.6032	-20.869	18.6538	28.6292	-22.2424	6.71252	25.8939	20.3003	-11.0627
6.27492	-21.1768	-8.54264	9.89829	10.4252	10.7932	14.1517	11.5111	21.2886	23.0804	7.59411	-4.61411	23.2476	30.0853
-13.1908	0.883238	22.0203	9.06206	-9.10217	-2.30348	20.4732	4.79972	-20.9175	17.2226	27.5128	1.41246	17.599	20.5974
-23.6034	4.95074	1.2377	-18.0093	18.127	21.8094	5.13906	-22.1245	24.5389	-22.0044	20.8687	19.1559	25.6434	13.2802
7.55624	-24.5171	-1.83975	12.7607	14.5299	-20.4271	5.40497	-0.398295	29.5308	-24.4904	-0.774222	-12.8636	9.94981	14.7783
2.239	21.6156	-6.27047	-30.1409	12.0276	0.296534	10.5497	-13.9743	18.778	17.8257	-30.0337	4.26385	6.4466	10.4969
21.0727	-25.0452	-15.926	-28.1372	-27.0871	-17.9301	1.89526	1.18956	-14.7027	-16.0126	13.9323	19.531	21.0542	28.0072
25.4086	16.8903	-2.41429	-15.973	1.13204	19.96	-21.8357	22.931	17.3288	18.0592	16.341	18.1444	22.7063	20.1904
-21.8281	-26.2288	-21.8305	17.9729	-4.85444	7.52904	-16.6925	14.3879	-30.8404	-4.33093	19.944	5.41108	22.3004	-11.0391
23.7567	-1.58374	-13.313	19.2419	24.909	-6.85637	5.42821	-24.0448	30.3258	-23.2227	14.5972	-1.278	14.868	28.375
-26.2553	17.9424	5.6149	-10.9499	-20.1427	-7.68891	19.6506	-29.5507	3.25268	-15.8022	31.3345	-15.2076	-8.96975	15.5536
18.4577	-15.3061	2.16731	-8.99879	23.088	15.7514	23.7127	21.5782	-10.4608	-23.7049	11.8394	25.2762	-9.61812	29.1594
6.52797	18.8658	-6.75344	-23.1271	-1.60957	2.27528	5.82333	-19.2427	22.1482	24.2733	17.9927	11.2948	26.4686	26.7259
25.6855	25.2357	18.0534	0.308465	22.0767	-25.5154	-12.9158	0.386726	9.24273	-25.5621	30.7976	4.70727	-6.77421	14.0481
-5.5666	24.3292	-4.04793	27.1427	21.8837	-1.41706	-14.6002	-0.285983	-1.06686	10.9055	17.2928	21.1214	-18.9463	25.9468
22.214	26.9885	18.5419	17.0664	-14.3403	11.1842	-4.13541	14.0414	-3.36132	7.15176	25.4359	19.1484	22.1533	27.4633
14.7582	21.9669	2.68898	21.0692	-18.8281	6.14853	1.35052	-20.7272	-18.3429	18.1017	-8.15333	13.1012	-3.55846	16.5548
8.60027	5.10532	-20.1009	-11.9951	-21.0566	1.29602	-10.7893	15.7669	1.89107	23.7691	-28.9979	-0.243405	28.1507	18.5399
5.72887	-20.2597	-21.0463	20.7807	-0.893001	-2.19214	22.2773	15.2856	3.49306	-9.47728	21.4784	-18.2598	-12.6298	20.0021
-3.02676	22.4896	-10.0163	-2.13228	6.47604	-5.64452	20.7156	-23.1189	-0.35116	27.027	11.2915	-10.8503	10.7242	16.0876
12.9998	-24.9784	-0.105233	-26.0068	25.7078	-20.9941	19.8691	-3.49797	-9.47412	9.00499	-2.76904	22.5832	27.3494	17.0393
-10.4582	-20.7845	7.68489	15.198	18.7627	-27.1893	11.9874	23.2972	15.7796	-26.4466	26.784	23.1157	13.9933	25.0306
20.5417	-23.2597	27.4888	5.75036	-22.5922	-3.57888	20.7755	-8.39466	2.77326	13.9033	-30.594	5.36593	18.1099	23.3948
21.5101	6.96659	21.3135	-28.5266	14.3773	-11.2788	8.68835	-25.4826	-13.1203	-20.2426	-27.8674	9.8364	-3.73624	28.229
-24.6901	-5.10536	11.7458	14.4046	-0.558962	11.3476	18.1187	24.9563	23.2222	-27.7902	4.17322	-0.719995	21.9038	23.9743
-7.49412	-20.9235	-7.32029	-4.24599	-12.1911	0.817834	15.1994	8.00546	12.7953	-21.8872	29.2758	-11.9708	20.2545	17.2697
15.4571	4.52398	1.25719	-18.0575	-15.5446	24.2542	3.81673	-0.597833	11.1289	-16.196	25.5648	-17.1203	25.2808	15.7057
0.906641	11.2276	-11.9213	29.6882	27.0389	-24.5785	-0.714104	-3.76607	6.39361	-14.2162	30.2733	7.59696	-25.7822	11.9629
14.0747	19.3758	19.9403	-19.4479	-24.495	-26.4969	16.742	-22.5842	26.5958	-4.3744	-18.5412	-21.438	-5.52503	0.420921
-22.5022	20.0916	18.6192	-17.4517	-13.0398	22.9676	9.85643	29.0604	22.7939	-12.1251	17.2323	21.9251	21.0904	21.4753
18.5765	-13.0595	-9.18518	10.077	22.5696	1.41944	-3.24758	11.6465	-5.80384	-19.8562	31.3754	14.0074	4.25914	25.9819
23.5024	18.7985	4.47341	22.9839	0.937925	-7.08899	23.3325	19.4868	-8.76438	-24.3813	27.7143	27.1682	14.1904	12.9077
-17.6243	-24.6304	13.416	11.6154	19.2903	-20.3469	4.68822	-26.7895	13.8867	-1.34559	13.707	19.0991	-11.8177	16.0579
-3.54555	-25.721	-2.29817	1.97584	-23.8139	26.493	10.7336	27.3358	27.7255	26.0452	23.3582	-9.36852	19.1728	18.9974
-27.6345	-1.43413	-18.6795	-3.36054	-23.4065	-25.0793	12.9216	5.25099	-2.23787	-19.0952	-25.1593	-2.89563	16.9123	21.0673
-26.1102	-17.4439	-9.69309	10.6391	11.6134	-8.09224	6.02733	-16.6025	28.2799	-14.9448	-26.354	17.1303	21.3481	28.7657
9.41935	21.8555	21.7934	-16.9555	7.03321	-14.9153	-7.75648	26.1594	20.4306	6.17116	16.3751	-16.3618	29.3043	23.504
-19.0164	15.3863	1.83782	12.6882	25.0061	7.73818	6.54962	-4.79633	24.8649	-12.9355	-14.61	-7.90556	15.5431	22.9302
19.7594	14.8663	3.19999	3.78517	22.0505	7.2971	21.7371	-20.1656	8.472	-6.15667	-23.8756	24.3614	13.1	18.9976
-26.4291	1.12856	-8.24592	-13.0135	-24.4966	7.44492	11.7926	-24.8621	-16.5721	-21.1327	-20.479	18.0657	20.3161	16.5163
22.3845	-12.2373	-9.16016	-11.551	-26.9725	-7.62759	7.67215	-25.6509	21.5797	24.5827	21.7855	0.161148	9.24813	26.7561
-15.6529	-27.7127	-20.1824	-29.3846	27.5446	12.9365	3.31966	16.6826	28.8323	18.0218	18.0011	14.7983	23.4349	31.4121
6.10949	-4.08007	-6.3566	22.6573	19.1448	-21.4864	-5.58591	0.843373	-18.2325	-22.7432	19.7088	-2.05234	22.1488	31.6408
-21.6451	21.4422	-4.09304	13.6298	-10.0387	-9.99373	-12.0787	18.0592	15.8131	1.38891	29.045	23.4375	-19.9408	31.0417
16.8934	-20.2166	19.3184	24.9707	25.5303	-11.2781	-25.0376	6.60513	-14.8855	-27.4605	-17.2089	20.6404	0.929727	27.7466
-27.6521	-3.12229	13.0429	-20.8259	16.8401	-2.38127	-14.399	8.78232	-18.8229	-16.3067	-30.6235	23.0828	28.5679	12.2046
13.9489	-24.2891	-8.15587	1.64798	-14.1573	-7.77566	-10.4931	-19.2062	16.5424	22.0135	16.8062	21.9354	24.7048	30.1826
-1.85426	17.4546	-11.0497	-4.19212	-19.0049	-25.3284	-17.6052	-26.0391	1.35439	-14.6197	-25.1341	3.06706	27.2698	24.8725
10.243	-25.6704	7.92114	21.4614	-14.5189	-8.13971	-1.59643	-25.3972	29.6241	-10.8804	-11.2335	26.1212	7.13566	14.5004
-5.51926	18.9939	8.86806	-21.7669	0.962755	26.0299	-8.73611	-20.5808	-28.4682	-9.1446	16.3067	-6.90631	-8.70616	28.8306
-18.9128	6.36504	20.9454	16.673	-17.1412	-11.7884	19.0676	-26.5675	20.3677	-23.3626	3.79126	25.7109	9.00627	24.164
20.5437	27.4289	10.673	-28.5076	15.0843	-27.06	24.4392	12.0904	0.765557	14.1457	14.5082	7.95664	16.4438	20.7453
-11.9955	1.13797	19.5486	-12.551	-22.4772	-24.9878	-0.669439	-0.620848	-10.8949	-9.33311	-2.19095	-25.9413	17.7785	15.5534
-10.8203	-25.0407	9.73411	-25.4545	-27.6345	0.0772216	-17.5426	12.606	-23.6954	-11.7642	20.82	13.6138	29.7604	21.8167
27.7631	28.0457	-20.0385	20.1791	29.9251	-13.2092	-18.7019	22.9279	18.7627	25.2926	14.1088	21.4635	1.34988	16.8812
-26.0796	-8.7111	-27.6548	27.1542	20.5213	3.97726	7.61237	7.88785	-30.2083	11.7025	29.5528	20.404	12.3652	29.4954
-16.637	-28.2759	23.7172	-19.3006	-25.6455	-15.5279	0.294284	-16.3023	10.09	0.672753	-29.196	27.3529	27.3475	15.1553
25.2899	4.60813	-8.26611	1.00022	28.4768	29.6758	-25.6684	16.9407	-10.0673	-20.0867	22.942	18.8456	29.1802	11.8249
-21.6049	16.3848	-8.87215	31.2356	7.17173	26.3705	-4.83745	24.9957	21.9463	18.6499	27.6181	1.61405	19.5392	23.4065
8.90316	18.0831	-11.4512	19.2816	-2.88287	-14.4721	-11.9801	10.7826	-29.5551	23.3223	20.2634	15.6546	16.0728	17.9876
21.8556	-25.6042	-27.391	-18.3812	22.7532	-16.8777	19.3104	-22.5346	-11.9471	27.3086	24.3529	27.0288	5.82343	29.9978
-7.13475	20.2518	-2.02802	9.10146	23.9699	1.20437	-23.9381	19.0936	-7.69136	11.7961	17.3399	23.847	3.1305	7.66499
-27.6977	-16.5977	10.0527	17.2951	8.38035	-21.4713	-20.7793	13.576	-21.2498	7.59498	21.6834	-16.0162	4.19922	7.89645
25.1615	28.6115	-5.99909	-22.4189	-11.9175	-26.3546	23.2309	-26.8182	-28.9676	-26.2071	0.0801388	25.0296	11.8396	23.5145
-3.16425	25.4893	-20.0517	-7.91377	-16.6253	-7.46376	-9.73503	-0.241418	17.7536	22.2714	10.2257	-12.38	-9.74286	24.444
-9.34193	18.9446	-7.51721	-14.4976	27.2416	10.1494	-10.4197	11.4909	26.3402	17.8326	6.02382	6.48151	28.9044	26.5903
-2.32985	-19.3193	10.2642	23.292	18.6881	-5.95529	24.9227	9.93389	5.07958	-24.078	24.7922	-8.6801	26.1471	25.6767
-16.2488	-28.1434	-6.88967	2.74944	0.504579	-21.219	26.5471	16.8251	1.80399	23.4082	-13.5512	22.6058	20.4589	28.0291
-20.3227	7.08334	-7.82788	15.1327	-3.67412	-5.27866	16.9246	18.0214	30.6723	15.3933	3.27939	9.63227	22.941	18.6393
-3.94685	5.32962	-12.2624	30.6601	15.1669	25.7738	11.6031	9.0884	-11.0623	3.29223	-12.9171	19.9932	0.794127	30.4784
18.7894	-22.5172	-27.1731	29.1877	-26.6957	14.3609	-17.1636	4.78807	27.1839	-24.8669	-21.0847	18.4865	-22.6884	20.285
21.3056	-0.867214	12.0493	10.6488	-21.2783	-23.5672	2.08373	3.59441	15.2471	24.4523	23.3005	23.6946	23.7212	16.8223
-20.4468	-1.47494	15.631	14.7008	-24.8644	21.1032	-19.9861	-19.1752	25.4018	-10.7652	-29.4269	-8.17865	19.8345	15.557
-27.273	-3.01679	6.81194	-24.2623	-21.8677	-25.7525	-15.0416	20.8283	6.43285	-3.16631	-21.709	15.4487	14.8294	23.6774
-18.9575	29.4074	20.6353	13.3875	-10.775	-2.67948	-14.279	19.7819	24.4162	-18.8486	20.7274	8.43623	20.9781	27.6688
-24.7417	28.8103	-4.38121	11.0755	-1.22227	26.1485	3.47273	20.6387	16.6201	-3.33682	-26.4362	23.0705	1.67015	14.4828
-15.4594	2.24721	-9.43159	24.0336	-17.6133	-7.76582	0.655541	16.0952	25.9446	17.8178	-3.45055	26.3427	18.9826	-3.05397
28.1897	-1.14017	-13.5239	8.215	20.7602	-10.5184	26.8138	5.92762	-12.4552	-21.7624	19.8303	20.5625	8.83441	16.8909
-8.5354	-9.51891	-6.51979	-22.3908	-19.2579	17.4625	-1.57926	4.90628	-5.52393	8.85688	-14.1375	27.2327	-11.9549	12.1705
-26.5942	-6.34435	15.3645	9.66854	-0.95269	2.02289	-6.01878	-17.6269	-28.5342	-26.2881	28.1531	-16.8601	21.521	15.7182
-0.588505	30.4637	-16.9598	-7.76881	-15.2458	26.6607	-14.5384	7.52195	-12.9693	19.6816	22.7063	21.589	28.4667	22.0818
-15.8951	22.3197	21.514	-28.0999	-21.3851	-12.3462	6.47501	-15.6771	-0.452658	-15.8707	23.6837	-18.1704	15.1828	9.87413
-10.8088	-19.6231	-16.3374	21.552	3.45551	-8.31962	25.4739	-23.5175	4.46661	-10.6578	26.4675	19.085	20.6381	25.3502
22.841	0.326793	11.6156	24.875	1.61659	10.3334	-8.78608	-21.2303	21.5248	12.1825	14.7555	14.7011	19.738	22.8528
20.4577	-23.0521	-20.86	-27.331	-30.171	-18.6328	-2.7639	5.77501	26.3749	-1.33636	12.5767	-1.4463	19.161	16.68
-5.08069	-11.3348	-7.03702	27.2695	24.3916	-26.7427	-15.8304	-1.58491	-22.4972	11.3751	13.2668	-24.2483	26.5517	20.6918
-21.8953	-27.6573	19.5605	0.0193609	8.4585	11.5374	-3.43615	-24.5848	28.1215	-2.83284	9.81662	-8.20237	-2.97657	15.8748
-13.7427	-29.7432	6.20954	-25.479	-2.82961	5.15358	-10.5725	18.5239	17.006	-18.64	25.7759	13.1385	10.9709	13.6538
27.6615	-12.7996	-3.79381	-10.6909	28.8759	-10.8429	-18.9293	-4.50021	14.0419	-20.4377	24.9103	23.1238	22.3916	18.8164
25.3959	21.301	18.4905	27.2402	-28.7647	-17.2131	23.63	13.8937	11.8739	-0.726486	-22.6074	21.6377	24.4376	18.3113
-1.58625	-3.62551	-26.0835	13.3606	-29.0856	-20.9666	13.0763	-21.7437	-29.512	21.8307	10.7916	27.4123	25.4676	29.9228
19.3369	26.4982	-14.7892	-18.4533	-26.7532	18.1416	-16.4747	7.65824	-25.0371	9.3516	20.4286	21.2792	13.9869	26.4815
15.3363	14.8876	20.4099	-19.9983	-10.1854	-4.59254	-10.672	-8.49714	16.8327	-2.6004	-21.2719	26.1088	-14.7752	16.8346
12.6734	10.9981	21.2866	-1.06249	-21.7197	25.0788	-8.45512	17.2275	-7.79742	-1.4668	2.73658	0.0483048	-1.75857	29.0171
3.93004	-30.6756	16.0799	-6.7612	28.0308	-15.9938	-14.8588	-15.9214	-15.9247	6.36469	11.9487	-7.86962	24.8599	25.9828
-20.7039	28.3754	-4.92626	-14.077	-8.70826	-18.6939	18.4345	5.07734	14.7875	-3.02168	26.63	7.79498	9.11891	25.4129
8.77945	23.0465	30.0312	-17.837	-25.9788	16.5188	-19.2709	8.60745	22.8161	19.7235	27.7048	-23.3299	-15.7058	23.4041
17.8765	-3.37855	24.3952	-12.8556	17.4583	12.2152	17.0573	16.358	-1.73408	-5.49458	1.70329	-13.204	2.16744	19.7847
9.88627	-19.8147	-14.9537	-26.1585	-9.41395	18.4839	13.4591	8.04521	-20.2634	11.4944	-6.44403	27.0636	-16.4865	24.488
-7.65182	-18.4875	-10.5763	6.61028	-27.5442	-23.1165	8.63214	19.4429	-26.3628	21.4212	24.6	25.3356	29.4707	13.3826
23.7035	-28.2204	-2.59775	-1.90275	-20.2522	-29.7035	25.6208	12.381	12.3455	-24.0111	8.24334	-5.09995	16.3208	22.9036
-20.0355	0.63169	1.22708	17.9065	-22.2229	-9.91427	20.1073	-5.39254	5.26946	11.0847	20.4003	23.771	28.7409	29.1294
2.44138	31.1384	-6.2099	-8.91149	-23.815	-1.13357	4.33827	-18.4743	23.6113	23.89	-9.23721	21.8692	25.9522	27.8473
-15.4231	-17.904	-16.0469	18.9428	2.61309	-8.63806	-21.2326	-0.775519	5.94528	19.9865	-21.1496	17.724	11.9597	17.19
25.9042	-20.6396	29.6363	18.401	22.2982	-8.29329	-21.9691	-19.4088	4.76634	19.3331	-19.823	7.11174	11.167	14.4451
-8.18124	-3.9636	-3.68557	24.6279	11.8976	9.97592	-5.09823	-17.3172	3.09903	21.9955	-13.1202	-13.8762	-4.31974	21.6819
-9.64586	20.0488	-18.1793	-6.10853	-5.87132	-3.82481	-5.65156	4.82449	25.1283	-7.69065	21.6609	-0.794239	24.7867	26.8098
22.8261	-4.60462	-10.2737	14.4834	12.7966	-17.1581	-1.40742	24.9577	-12.0421	-24.9709	25.5111	6.2593	23.3665	6.96964
1.76371	27.4403	7.96347	-17.6448	16.2686	14.1549	-15.7015	14.2852	21.0676	22.8933	16.3927	22.1749	29.6836	25.6489
-28.0979	18.5431	28.5553	5.16183	26.1694	-19.9108	-6.03219	-24.6096	-3.84603	3.76738	-2.00522	15.084	20.1682	13.4512
-14.572	25.8606	10.2984	-20.7835	13.772	23.1358	-27.5846	21.7422	-23.662	-1.10306	4.68199	20.8629	30.5268	10.5628
-29.7106	-26.2586	-17.711	-8.08211	11.3726	-29.6049	-19.0312	-10.7544	11.4669	8.66839	11.2679	1.72051	6.36884	1.24416
27.896	-16.7686	-12.7375	0.599804	28.685	20.7646	14.0248	23.5133	-24.6008	18.3811	26.7251	-25.7835	27.1008	21.1765
24.3407	5.77258	26.6135	-9.79729	28.0286	-8.67866	13.4454	-21.2913	-7.21807	25.8696	15.9602	23.7382	19.1302	28.9722
-8.80263	13.1922	-6.02699	-15.8402	18.8384	-29.0835	5.87554	22.0013	-25.0443	21.4679	24.8506	25.4644	21.4834	20.2773
30.4661	26.9864	-4.24719	-22.9547	20.0408	-19.2004	22.7653	-16.2931	27.9939	-23.1883	-6.74559	23.0304	-16.509	23.9282
-11.1866	20.5299	9.27748	-0.564937	2.48401	-6.38318	3.62094	-23.8636	-29.5232	-6.09337	2.15476	26.3438	18.1666	12.9228
-4.00116	-17.2131	-4.66952	21.6913	-9.16877	12.1632	-22.6313	13.2292	10.3723	-18.6833	10.4134	9.14591	29.1171	16.6606
-5.04068	-19.4299	-16.8327	13.6393	-16.8644	25.8103	8.07019	20.8369	0.686349	-0.328355	15.0495	29.199	24.9722	8.49888
16.2193	-15.7183	-8.29302	23.2039	-21.6655	5.0337	-23.8892	3.65488	-26.0556	-20.0309	11.8719	10.7808	-26.715	21.9144
-29.1507	-18.2824	-8.83345	15.1619	6.29388	-11.8703	-24.5703	-22.8895	20.3956	-24.9293	4.71996	24.122	-13.4855	28.2883
19.5553	20.023	4.04263	-18.1192	23.5615	19.1259	-26.2069	-19.3555	-11.5298	16.4455	20.0566	19.8412	-12.5524	17.1515
21.3054	28.4226	19.0056	23.4576	4.42535	-17.3375	23.7557	-6.39209	-23.8478	8.28995	-25.4986	4.25221	-29.0421	12.7667
26.8361	-19.8395	-13.4757	-2.49653	-12.0003	-4.50835	25.4208	-24.0826	13.3421	-22.3068	26.2494	1.11711	-21.6835	28.437
22.219	29.9907	-9.09494	-26.0971	-21.3429	15.9529	20.7739	2.14694	10.0126	17.6148	17.4352	27.8389	27.7659	26.5866
-22.0219	16.1306	28.9241	9.22576	24.8612	17.6693	-1.90678	-9.88956	-19.8066	-8.51027	-5.80499	1.43572	13.7047	14.3956
-30.7632	-20.8284	-25.8585	-17.1646	-3.75638	29.6848	18.4607	-21.8035	18.6484	-17.8003	14.9162	-21.2091	-18.2759	7.68873
-23.8767	30.2619	-19.5404	-3.33612	-7.85577	-6.89555	-2.44146	-22.3832	-10.0797	7.3483	14.268	8.50042	21.9166	18.2313
9.29889	-18.2392	-0.608086	17.5391	14.0803	-28.5643	15.4826	5.01399	-23.0014	-16.9819	7.53396	20.5417	23.2094	19.4501
-7.86157	-19.7184	-15.0351	-2.13292	-15.7012	-15.4827	-13.2498	17.3468	28.317	-11.9927	23.982	15.9105	15.3121	19.9525
-16.7441	-31.4049	-12.2643	27.1359	-22.47	14.716	-2.86232	-9.51994	21.0974	-22.7425	25.4131	21.5931	19.2947	10.2338
-26.4425	-4.24703	-3.25895	12.1368	3.35953	-5.60705	-3.57829	-17.454	-0.234666	24.2382	0.39282	19.1556	10.1774	13.2669
-2.67303	5.49587	2.15726	13.2601	-13.2927	9.09131	13.3277	-11.8685	6.97981	23.8569	15.7663	12.64	29.7555	23.7415
-18.7777	27.6221	-5.24807	8.17608	-23.7164	-9.22352	24.4899	-24.7943	-29.9105	18.4752	8.3118	25.0234	11.264	12.5015
6.53034	20.1067	-28.3227	16.4044	-16.0325	2.19553	17.0163	1.23314	22.9775	20.2489	-20.115	7.52495	14.1869	19.2573
-7.49191	-23.0787	-19.814	-17.746	-19.3005	24.1838	-26.0661	6.14068	13.8532	-10.1649	-8.21348	22.2279	27.1985	14.2814
8.07998	-27.8199	10.6129	-3.8636	-31.0639	-12.6417	21.5914	18.5517	25.7928	-20.3039	-24.033	28.2223	24.8587	7.59326
24.5272	-17.7661	19.2479	-11.5968	22.7048	20.1689	28.389	7.44901	2.49944	-15.6622	17.3999	5.45729	23.8221	15.7637
10.5412	19.138	2.77925	3.35955	19.3396	-3.45589	-8.62582	-1.93471	-24.3671	20.9067	-13.2523	-15.4976	20.1957	13.5713
-27.2206	0.850235	14.0795	0.278587	-14.4338	3.32273	24.9871	9.27779	-17.8476	-24.5139	-22.128	26.3013	17.8444	15.3334
17.5141	-3.00471	9.46526	28.4094	-17.6748	19.1249	17.3039	15.7023	-5.96678	-12.8631	9.68632	15.6866	-20.6098	14.7025
29.0914	-15.1347	-7.39483	23.9757	2.4635	-21.6872	-6.87181	-18.1797	17.4131	-21.0276	-21.4372	-2.33323	10.8521	24.5424
14.5189	-1.60152	-2.3273	-13.3276	-12.4412	-12.3914	-27.5785	25.1922	19.7519	11.7263	6.21626	17.1035	-3.91287	23.347
-21.4532	-0.176095	19.113	13.8879	-1.39014	0.938061	-16.16	-17.8268	-3.05579	-18.3696	5.42556	23.8212	16.6449	21.0199
21.6315	29.3128	-19.4942	-0.370568	24.0671	25.7063	-20.9381	-10.1675	-7.52768	-25.3332	19.3209	14.622	-2.79861	2.99979
-24.0941	-28.0397	14.6123	2.04656	30.8858	-22.2619	-2.84263	25.5936	23.8835	-5.88589	16.0369	-2.53742	-10.7317	18.6842
-5.55205	19.4176	-6.63119	-15.5794	13.3245	-15.9003	-12.6721	-12.7496	-13.8751	-22.6117	17.5419	-13.2902	-15.8351	15.8812
22.0313	22.2816	-10.3861	-22.855	28.0554	27.1219	-1.12139	-19.4999	-16.2523	2.20806	-21.6946	21.6241	26.1212	17.9105
-6.83651	0.914008	-12.1943	14.7919	-6.05762	12.1488	18.2971	20.542	-4.80945	22.2841	-19.1659	27.524	22.7729	26.0212
0.177472	-29.8071	-2.63166	26.6932	0.0759641	-24.7242	23.4515	15.1774	-24.8929	25.8592	-25.0796	18.4015	-2.22006	20.3481
-4.60304	-5.71533	16.1909	26.1529	19.9491	6.93781	-20.1611	-19.0637	13.7077	-24.2767	-7.38968	26.799	5.79449	21.3146
-3.05945	28.5941	21.967	27.4735	11.3091	10.6338	-23.1131	-3.77922	10.1665	-19.9271	-16.7719	21.0169	24.6479	19.4079
28.411	-29.0769	7.63067	-24.248	-9.28318	-4.26869	30.2989	20.7655	-17.0234	19.6219	-24.0917	-3.31494	19.509	17.4268
-19.1246	-26.5388	-18.0472	3.88082	8.49868	14.4039	13.3084	4.14591	6.75379	19.2946	1.87294	22.6407	13.6491	27.391
3.94832	28.3414	-21.7733	17.5767	-21.2531	4.20478	17.6656	-13.8714	22.2173	24.0939	8.52325	-14.8216	-11.3848	14.9115
-1.7394	-0.949531	-15.3772	-19.5196	-26.0636	-6.22211	-1.20439	-26.0364	21.691	0.0744607	-24.5901	-23.6565	27.4702	25.8416
0.451593	-18.3176	-2.44975	9.99097	-14.8093	-22.5416	-25.4488	0.261912	7.38594	1.45068	-13.7058	15.4419	26.736	13.1332
12.7245	18.6077	-22.9199	25.785	6.49977	-19.0884	6.13527	3.35205	-12.2184	-2.86234	-22.1482	-21.5354	5.59954	22.3678
16.074	4.12012	-9.942	20.7301	-26.4359	1.17136	-28.5516	15.8734	-27.3982	-22.5226	-11.0144	18.7153	9.35133	21.6374
17.4037	19.4334	21.5177	18.1142	-23.2599	15.5266	25.5587	16.8031	-1.12052	-1.72096	25.4702	-20.2905	17.8161	24.4432
24.8632	10.9842	5.94494	8.85378	31.3735	10.6999	-21.3036	12.7854	-18.9918	-1.00625	-22.785	-12.6224	-24.9265	19.9133
17.7331	6.09151	-7.06871	28.2003	-22.0546	23.6957	-12.5236	2.61176	19.9204	25.2411	16.7369	24.1957	24.5958	22.8308
28.7789	-28.4758	-5.47475	5.81172	29.6583	-18.3804	-7.60394	7.12058	-10.2397	5.76785	10.2555	5.53374	14.8881	20.5155
2.27483	-20.7447	-24.9034	-10.3042	17.3034	21.1336	21.4346	-3.36124	-15.6944	23.1284	18.4526	-2.07089	-27.6613	-19.4169
-25.6282	-20.1801	4.78016	-21.835	-5.00287	-9.47445	11.6141	19.3438	12.7335	0.660704	-12.0196	26.4253	22.4765	26.641
-27.9425	-22.9841	-14.4472	7.65154	23.7513	-24.6349	-6.60786	25.2356	1.38679	5.37729	23.242	14.8647	17.1234	16.4568
-29.0464	-29.1788	2.308	21.3902	30.923	-15.0718	3.62	12.6261	-4.37715	21.4415	15.9642	8.79997	7.56919	15.6105
19.0281	-1.97128	20.732	20.2799	12.3399	3.07448	-16.6755	-18.9626	-8.23347	20.1458	20.2446	28.7005	-6.44991	18.233
10.7641	-24.2699	-16.4072	-15.0948	-26.9107	14.3875	20.3565	3.23836	-7.48752	-23.9567	23.9939	7.42403	19.748	19.1773
-11.978	-18.5141	-5.58127	-5.92807	-16.5126	-9.51529	-29.0494	-14.9539	-22.0522	-27.3689	-16.7317	17.4294	23.28	7.52719
-1.12302	-19.3599	-2.73765	2.50195	14.1743	-23.9257	2.15484	27.4374	18.5287	14.1517	-18.8923	-22.3616	13.0001	25.0348
-22.7926	-27.9506	-6.4936	8.37047	27.3471	22.3379	10.7376	20.5474	-9.46255	22.8647	-11.6989	19.6538	21.5932	-17.321
-24.4378	15.7465	5.69835	-11.6882	-20.1381	25.2997	-9.20395	7.89387	-2.01204	17.9089	-19.7036	-16.895	-1.38019	20.8104
12.085	-0.477529	-14.3016	-19.5584	-14.1242	-27.3629	-3.71059	6.5086	24.8896	6.37396	11.0349	21.4962	0.0544755	19.9135
27.4648	4.0225	24.059	-25.7143	16.7169	3.71698	27.5332	-0.169558	9.06747	-11.3053	5.71341	-9.90959	28.1123	22.906
11.7302	20.5711	3.02709	9.99371	-1.21043	0.645203	9.35517	16.3282	-27.9715	-13.2036	4.04142	18.8858	4.22315	25.9957
21.3596	-23.9502	-12.8554	23.7296	-8.62185	-1.18587	-10.0777	-10.2895	-5.68859	-24.6749	21.7228	-16.0522	-5.39022	18.5737
23.9136	-0.170421	6.93282	4.73888	19.205	13.2873	23.3153	11.0503	22.3988	-23.3498	19.9861	10.3771	20.2961	24.118
15.5177	6.25275	7.65087	0.275888	7.11684	18.7282	26.1738	25.1916	19.3826	27.6063	-26.404	16.8536	25.4345	22.5646
-7.08562	-21.8626	2.76122	-25.1602	-1.72831	-14.6965	-27.68	-1.70959	7.10387	-19.708	-18.6034	-8.34303	6.11545	13.3451
22.0528	-28.4442	-17.968	-8.06926	-5.70354	10.4761	29.2195	2.23841	-0.556675	23.787	25.2173	15.2503	-5.98176	17.6375
-18.6522	15.1434	21.4944	24.0721	-17.8299	-2.38129	24.8621	-21.3735	21.0335	20.8997	14.6269	-5.32704	16.5985	19.5998
-21.7856	20.1311	21.8181	-25.2532	14.508	-7.66313	-14.2588	-7.16266	27.3927	-26.9559	18.342	13.3701	-25.9391	6.39398
-19.0598	26.7248	18.7043	18.2682	-3.55975	13.4181	-27.634	-5.84662	-13.7457	5.98178	-19.3499	-19.8066	-15.9826	-1.05549
-22.8679	19.0112	8.98335	-22.148	-6.68226	-28.7055	26.0865	-6.7111	1.96865	5.11539	23.3531	3.86198	-8.23406	15.0914
8.93546	4.67359	-4.18973	-3.91767	-19.0678	6.25633	12.9201	-23.8135	-24.6807	-1.1578	24.112	-2.44367	-11.7655	13.8556
23.1353	-25.5113	16.9948	-17.6679	-22.3382	-3.54296	28.3457	25.4877	14.9979	-15.5936	25.6437	19.522	22.2346	13.0819
-14.5522	21.878	-5.80173	26.9857	29.57	0.935239	20.403	19.9623	-19.324	24.6274	-8.96048	-23.0224	26.8285	16.4952
-7.01704	16.4997	-23.5559	22.2944	26.9576	-19.7696	-7.94178	1.80716	-21.6437	-19.0713	26.1466	26.1248	18.0594	15.0959
-13.2013	17.7253	2.72807	-23.9579	21.5122	20.5006	-25.0537	12.598	25.0758	-26.7847	6.67584	17.652	21.0309	12.2213
-19.1718	-17.7407	-0.439401	5.85752	20.4395	12.9741	29.1323	-26.7949	20.4616	-19.539	20.349	19.8717	4.8737	21.5744
19.4763	-5.29456	7.29071	-21.357	-24.8286	27.6566	6.05451	22.6253	18.2696	-25.3226	22.8546	16.1896	-11.155	8.76652
-14.4156	21.4056	20.4957	11.4337	15.4659	-19.0343	-22.1537	8.03299	11.4501	-13.0473	18.8363	11.1059	24.1263	19.265
-24.8709	-20.4301	-1.24768	-7.97715	24.8809	24.7387	-17.1418	25.8298	8.15702	-28.1969	12.946	4.78732	12.3761	14.2924
-6.77265	12.5341	26.257	18.8121	6.6651	-2.22449	-29.1341	-7.47008	23.182	-0.667239	-25.2926	26.6346	25.6833	10.3268
29.4255	27.2712	-9.95454	17.4211	-25.5198	-3.10422	7.6476	-12.7732	-1.5439	13.4154	28.0318	29.2634	27.2375	13.2193
28.0162	22.5185	-17.2462	7.11001	10.2127	-1.50225	19.3114	15.8949	6.74235	4.48612	15.8046	14.6398	17.3348	19.2283
24.1624	-20.9645	12.2515	2.22656	-8.26015	-26.9461	13.3912	15.2671	18.4649	18.0007	-22.9248	28.0048	-17.7098	4.18333
-25.8861	-5.11296	-23.0072	25.3099	-20.692	9.62729	-0.840265	-22.4581	17.8017	2.62507	22.231	30.9089	14.8209	-14.9194
-1.87465	-25.6096	5.84891	-7.53601	16.6349	16.8391	26.0426	13.9543	-5.55896	2.09136	9.87636	-1.33271	-20.4409	-17.299
-10.3177	26.7535	-0.157427	26.6292	28.0716	-8.6753	-6.64518	19.6713	26.7304	-7.04519	23.7546	23.2501	17.9144	-21.2675
26.2884	7.97821	-11.6617	0.83984	0.212937	-18.5193	20.3392	18.0004	-27.0957	26.8181	19.4323	1.53144	-16.7827	10.0902
3.64812	0.486255	-16.4715	24.6354	21.1609	15.7196	-11.7816	-19.2024	-22.9629	-18.8371	23.2998	-5.26959	-13.5625	15.8817
-0.757113	-19.6073	-6.6213	17.9426	-11.4072	8.37905	-22.2781	-12.3749	17.5	17.7787	27.4376	26.6784	0.812972	-24.5943
9.56444	21.4224	1.81189	13.9245	-23.7427	13.8259	25.1396	18.3683	7.68966	0.518778	25.3953	23.9615	22.9756	21.441
-2.76086	-20.7733	-11.5001	21.6174	-20.0904	-9.17146	-3.10377	17.0776	12.9947	28.9509	-3.95665	17.3149	25.1523	21.7932
15.5815	13.4483	-4.79524	20.2991	18.3582	-25.4471	1.83464	-0.741917	5.664	10.0094	-11.1406	19.1285	20.5122	23.5285
-12.7874	23.3393	13.0941	-3.86304	-7.74944	4.44302	27.7541	-10.2505	4.74146	-2.73368	4.46879	9.79821	-18.7162	23.5094
-28.1546	-21.5395	18.7769	-15.2952	-18.2526	21.5128	22.6095	28.4586	-18.2854	-23.2734	14.3273	18.4055	16.769	0.229157
11.0061	17.2421	-17.4628	-4.99467	29.0527	-9.44299	-29.7904	-18.4939	21.3825	16.3236	-8.57877	-8.72598	7.0517	22.2714
8.33301	12.1822	21.7915	23.4941	-5.50989	1.58868	28.774	22.36	4.32633	16.7843	-3.22251	10.1109	23.2816	21.425
28.9758	22.8813	20.6361	3.79604	29.7772	-4.18242	-7.38456	-13.6104	-12.7983	-14.0903	25.192	20.5125	18.3808	25.4096
0.106862	22.3246	-8.95706	11.7323	1.36774	14.404	-23.9352	-5.21533	-1.6571	-20.1641	10.1707	-0.362475	17.8225	-10.1275
9.10046	8.10665	-7.33538	25.768	14.5169	-13.6072	-10.6179	21.9351	-11.6112	-21.8565	16.4701	3.97965	-5.54326	20.2952
-0.729937	11.9965	-6.57142	-14.4558	9.37229	-16.5633	-20.0958	5.75152	21.5902	21.029	23.9579	-6.49781	8.32794	19.6818
-4.35576	-26.7286	-3.29709	-5.7496	-26.5778	21.8715	-2.46389	0.307118	19.2798	-26.9839	27.6044	27.5094	13.1447	24.7717
-22.3732	-6.04694	12.2866	-18.4876	10.6168	20.5566	-19.284	9.51314	-3.38991	8.71083	21.7404	14.1639	6.22572	26.0957
-13.4545	21.4697	22.1225	17.6427	-7.38576	25.9495	23.3503	-18.7835	18.5515	3.19477	18.3044	2.68313	-19.6239	18.9774
27.6012	-16.9756	3.2655	22.4462	-27.6253	-16.1365	11.0775	2.6432	-1.9434	-24.7625	26.4778	-5.22577	17.2929	20.9071
-19.7548	-10.5417	-8.78802	23.8617	-18.8811	23.9498	12.2996	27.723	-18.7676	-21.292	-11.2193	-9.1182	20.5717	22.2489
19.8068	9.05186	-22.5093	-4.71533	-24.4929	21.456	-22.5945	-1.06672	12.5631	-22.8695	-23.2018	25.5559	17.5475	25.5629
3.53114	24.4362	-17.6334	8.92413	0.325948	-25.7758	-21.4155	-14.8371	18.3409	-2.50006	19.9713	20.766	10.8234	19.1912
-10.5422	-22.9463	1.3551	-14.8987	-9.29501	-21.3065	19.5049	19.1614	25.3606	20.026	-4.88998	8.57772	26.7283	17.0394
-1.77669	-6.9061	-18.816	7.65098	13.5985	-1.90175	-23.5564	16.2724	11.7703	5.95502	-14.7921	11.2575	25.3347	18.5898
-20.8619	-13.3361	-1.46705	-6.32482	6.7846	25.6481	-25.5136	4.8573	18.9739	-4.1092	-13.3898	26.6014	4.40353	26.6248
2.64482	1.69085	-24.8544	25.8582	-4.4767	20.9677	20.6797	-2.68465	20.1539	15.1659	20.636	17.219	19.8995	23.7874
11.8077	-6.06685	8.57258	24.7298	-22.5478	15.5404	-16.1254	13.8149	17.4674	24.7501	28.64	5.85153	-15.2749	15.6748
-3.69744	25.1082	-13.564	-3.98082	-14.1429	13.68	26.6307	-14.167	21.7905	-11.1638	-15.636	28.5933	11.92	14.841
8.55209	-15.4359	2.86584	-1.85497	-26.7259	18.8116	-29.35	-17.3194	16.7628	23.0583	-21.1273	28.8129	13.2722	16.5661
13.8386	-24.1298	-16.2865	14.41	-15.3065	-16.1664	18.7609	17.6665	25.7587	30.2781	-7.16877	23.3602	12.7878	2.6017
22.3875	19.5019	-5.97029	8.50672	2.69116	-11.8658	-12.0947	22.3206	21.1829	29.7015	-28.3103	27.6732	3.40836	25.0934
-19.5758	-9.81949	-15.5791	16.7824	27.6081	-3.20877	-25.8435	-26.3911	-13.1915	19.4511	1.41104	18.6466	18.6916	26.78
-28.2135	0.979638	-5.5945	23.534	-19.6965	-5.41601	-2.73376	26.3419	-4.74646	-2.30717	18.9649	-3.71919	8.5526	20.742
-2.21349	22.9478	-7.44112	22.5887	-17.4147	-2.26931	-24.918	12.6868	-19.8641	3.47653	15.3722	27.1807	-10.8144	19.306
-4.01374	-1.82649	-9.31501	3.40323	-25.8615	-9.74257	-27.7093	17.0519	-25.1506	-18.1948	21.2367	9.53546	26.5711	22.2424
-23.4977	24.9977	5.82323	11.052	-28.3096	-4.66604	-30.075	-17.7133	-3.14258	15.0017	24.2943	9.24554	-4.94639	11.0857
-26.3315	-9.73565	3.61095	24.693	29.2405	-5.74701	26.0142	-1.22479	-8.04109	7.39264	23.1068	21.2442	9.85467	24.4941
-26.7538	3.29544	4.87668	-1.45512	14.0169	-13.6882	22.7417	-9.02368	6.81249	-6.15816	-10.491	20.5895	25.231	27.3861
11.3659	-26.0027	15.8116	11.8056	-1.69917	0.645224	27.9521	-7.77353	-23.2962	-7.11831	-5.15325	15.2727	5.30067	27.6418
23.3009	20.5632	0.721509	19.0573	12.1094	5.56509	-23.5232	19.1001	11.5515	-26.61	19.9629	7.67229	13.1291	21.5395
18.2198	15.5553	1.44268	8.26201	-18.6308	-14.0287	18.6864	22.944	23.1166	-0.129656	-28.053	-20.4069	-5.20101	27.3472
30.4514	24.6204	-8.20653	-19.8536	26.954	-22.6123	-28.8031	4.41295	16.8138	18.351	9.46117	24.8981	14.5404	18.8077
-25.0601	17.7516	19.1274	14.7856	27.7389	19.5191	22.3909	-13.6177	-1.43441	29.9039	18.3523	17.2076	18.99	25.2538
-5.52805	-19.6605	-6.43811	24.8694	-24.048	4.0936	-30.2555	20.8901	-5.58587	23.8514	24.8271	16.4166	-1.34276	22.8626
5.1425	-3.12767	-23.766	21.3756	-7.56047	-18.2309	6.99263	-10.4841	-12.1647	2.16491	-18.4988	25.9111	9.51591	26.1906
19.984	-20.8898	24.7559	23.5656	2.8389	16.1087	6.70785	9.52753	-19.8123	28.7237	-25.1363	8.66408	19.7469	24.1413
13.8018	-1.50177	18.8413	4.53144	17.7077	-11.7416	-9.2128	-21.3868	-14.2399	21.9981	-20.7279	-7.61041	15.8072	17.4495
-14.051	7.82055	9.81655	-21.011	16.3484	1.28058	-25.1255	-19.3312	-24.6983	30.7392	17.7194	11.4108	-7.53318	11.9653
-20.8423	2.09192	1.48711	24.3583	23.3301	10.0201	28.8441	-2.36743	15.9672	29.4694	20.3446	-30.151	18.9005	19.8065
25.8766	14.8215	-20.6098	-17.694	-3.05181	2.70831	20.3756	-11.2807	9.0422	11.5159	27.7022	26.6669	20.5645	19.472
15.9242	19.1032	6.1432	-7.06631	-13.5355	-21.9194	-27.4885	-5.70036	6.20913	-0.521344	-29.2826	-31.7052	-1.42403	27.3705
-13.3243	0.855616	0.0201502	-18.7199	24.4384	20.1716	23.6929	-2.43713	11.2571	-30.7749	4.58451	25.5342	-16.5555	16.5096
-15.7114	9.32542	-17.0018	18.1069	-23.3735	20.753	19.1018	-0.47935	12.9271	-1.43956	-12.7141	18.5759	7.18828	26.1449
24.516	4.58859	25.1726	-5.51348	21.0447	-10.8061	-23.2613	22.982	23.3086	-6.25588	15.0125	20.1024	-17.866	27.7966
28.843	-15.0928	7.99405	25.4219	1.64181	12.664	-24.7043	11.2761	1.89306	5.87871	19.0385	-5.86067	11.4788	15.5232
-27.8225	-22.1633	6.26573	-11.7089	-0.347961	-17.6086	-30.4974	-1.97387	0.306282	26.5295	-24.5609	-19.5112	15.808	25.1037
7.26891	-18.3211	-5.73386	6.36071	-21.6623	16.3337	26.8938	-26.1291	21.4397	20.8273	-14.5427	15.8271	14.3822	20.1733
21.4328	20.9377	26.3551	-16.6816	26.2717	9.25773	17.0406	0.468065	-5.45106	-30.0333	-5.55271	17.889	12.5626	27.1041
9.1574	10.3587	-19.2373	26.5617	-9.72224	-1.09726	-5.78236	-29.8343	-22.7351	2.47922	29.1801	20.3891	10.7289	23.3205
-8.65925	-15.8	1.83462	25.5756	-19.2724	11.9061	-22.8832	12.4461	15.0966	27.3676	23.9115	-23.0281	13.2488	17.7217
18.2201	18.3734	-22.957	2.32108	-6.78089	-19.7204	27.5125	-19.5851	13.304	-30.4855	21.8947	23.4691	8.5858	19.4186
17.0888	-7.13142	-2.15954	14.352	-27.0037	1.31956	-20.0379	-4.006	8.90374	17.8204	13.1994	24.7924	-6.66696	16.4739
-11.5793	24.6483	-7.31769	8.24457	-5.14001	-6.57819	-11.9385	-16.8079	4.79474	4.31507	-26.8039	26.5609	-11.3964	17.2509
-2.38665	-24.144	5.54757	-26.437	-25.0694	-11.1608	22.2738	16.3463	23.6156	19.6876	11.8027	9.49925	-16.5551	29.0496
-21.9656	22.6095	-24.9609	4.66262	-17.5645	-16.9208	-25.0626	-9.6223	-6.84498	2.76189	24.4992	19.6734	17.4937	25.2011
21.4637	-20.1713	4.32327	-13.5882	-11.7975	-16.0248	6.65099	13.9724	16.9506	20.7329	20.6343	20.1919	-4.48864	20.3124
-19.7894	19.2493	22.8673	-19.7585	9.09458	3.09573	-2.06534	-27.1504	13.8499	-8.98926	-22.5137	24.2169	-18.2253	23.2114
8.66767	1.23635	3.88486	19.1108	-3.3197	14.3753	25.3246	-10.9924	-13.1046	-1.02197	15.6523	27.2587	-20.02	16.1235
-20.45	-19.1269	-15.1241	-25.4663	-21.4827	24.3492	26.8307	4.72845	9.54488	-4.00179	-30.3455	20.9213	7.49659	11.4641
-24.4707	0.281189	-19.6441	21.1442	-8.39226	23.8704	-29.1381	-12.1392	-14.8527	30.8036	16.3461	18.5413	10.5139	26.4912
2.37199	-14.6429	-24.7753	8.9119	26.0606	11.3669	-11.0567	20.7136	3.35587	-20.0956	-27.7564	25.3044	6.7536	14.6696
-0.285428	23.5253	-6.16239	-2.84045	-1.06206	21.3439	-23.4475	18.6406	15.9606	-24.8914	22.654	-15.5389	15.1849	28.5699
23.6916	24.2292	-15.7609	-20.6098	24.2504	17.52	-2.33846	13.0799	3.70485	0.674233	5.00244	26.2033	9.56896	-4.21821
29.6029	-11.6213	-4.51665	-13.8422	-2.35533	3.74445	-16.5178	19.6243	0.674717	-2.41184	-13.2833	19.876	-5.21438	20.4244
13.0988	7.35413	-10.0101	-25.021	-26.1861	15.0224	22.7957	15.7343	1.6494	-6.9875	-19.6099	21.1302	-9.58654	18.232
7.49542	2.94814	-20.8861	10.8109	10.5208	-0.904195	12.0737	-26.7604	-13.3585	5.6973	28.0591	22.074	-11.2725	23.4152
4.16768	26.8984	0.671857	5.07704	5.66814	25.6947	3.19218	-0.784232	-18.3062	21.8683	27.2401	-11.4642	-19.7121	20.9337
-7.21686	25.6765	-0.268145	-26.2176	-19.132	2.14282	27.5196	-5.15552	15.6441	16.6941	-18.7734	28.699	5.12627	27.3517
1.3099	-5.58721	11.0045	19.8294	19.4219	7.79623	-20.769	-21.5676	21.566	22.6192	-27.5652	-10.8002	11.9054	15.5792
-3.40047	-0.937531	-4.0609	21.1759	7.40189	-3.7424	29.131	9.67851	9.32694	-4.08524	25.2471	23.3527	2.91433	24.9938
1.57263	-17.1529	-5.29002	-24.5812	13.2854	24.0311	12.7063	10.4086	21.0856	8.95811	-20.9517	6.16134	-23.5068	29.1677
8.83216	-6.24172	-18.764	-15.8888	-6.50188	20.5238	-4.10254	7.43018	-5.15189	6.6695	15.2596	20.6358	8.82247	26.7745
19.1376	8.3311	-9.47475	-21.4022	-15.9399	14.5064	2.17521	5.5406	5.57758	28.925	-22.2847	1.22602	-4.44489	29.6655
26.441	26.8633	-15.097	3.9605	-23.2462	-22.2367	21.5317	-29.043	7.5979	-6.11982	-23.4528	-29.8008	-17.9401	25.0511
-24.1329	20.085	24.9186	16.5387	27.8059	1.09829	-27.7223	2.56799	22.2423	25.3447	-5.14066	28.3484	-22.8448	18.4749
22.1802	-20.9027	-17.4391	-18.455	7.88256	-13.5447	28.5412	-8.19855	-1.12392	5.59976	26.7416	25.3553	8.21684	28.1983
0.0198978	18.3489	0.600615	12.8365	-16.887	21.0647	14.2917	-15.0574	-12.4003	-30.3579	-8.47405	14.3117	21.5022	12.9878
24.8963	-6.88853	0.159459	24.6823	3.12192	19.8944	1.42851	16.7091	-14.2955	14.6562	18.2532	17.5618	18.5879	17.626
10.0877	15.3906	-12.3418	-16.2921	-11.7948	12.5482	-1.26467	14.7576	17.223	-3.12393	-8.08708	2.96222	24.5126	24.5017
-16.5465	6.80146	1.96679	-8.72606	16.497	-2.10229	19.9777	21.9246	4.01158	-0.530405	30.4367	-3.97456	0.486976	7.33957
21.052	9.59239	-3.3432	-23.6598	17.3548	13.8147	22.9708	-22.2447	22.5716	8.0564	21.964	20.2681	-5.43379	16.3093
-1.60105	18.7669	-2.84969	27.6518	-20.4888	20.7548	-21.2915	-29.8288	-10.5776	-15.1576	19.7109	28.29	-11.2814	30.2366
5.53334	5.27507	-9.79448	-27.4357	-4.02054	16.4127	5.6728	1.2784	8.56255	-21.2351	17.3627	4.62888	-1.81058	26.9136
19.3193	21.4348	-24.6822	-15.275	23.2952	18.4577	19.528	22.9778	-4.58569	26.3362	-30.9296	10.6536	-2.82517	23.1268
-1.13162	26.8514	-14.0175	22.2496	13.9177	21.7241	4.59668	-30.8992	24.1945	4.21278	15.5369	18.9086	3.86294	22.0797
-13.3854	-24.7148	-0.517601	-3.47193	8.33044	15.4661	3.97816	16.2474	6.34474	22.8646	23.6124	25.9942	-4.95912	-3.60403
-6.94837	24.491	-8.40776	-28.135	-17.6926	22.7794	-29.5082	-10.6527	-2.22072	0.778114	11.1487	27.2227	-1.23826	18.4792
15.8099	-13.136	-7.46798	23.7679	-2.00976	22.1535	-28.1386	24.3222	-13.6118	5.13511	24.7407	23.8342	24.8793	14.5339
-6.40072	14.4449	-16.413	26.6744	-7.15556	26.2663	-22.9545	21.1224	-26.943	16.7962	-9.37628	23.3557	17.9807	17.1951
16.4771	18.3447	-5.73867	-10.6138	-22.2471	3.87852	-26.9703	-12.8046	-17.7868	-27.9273	27.6923	-8.80284	-3.64153	23.2721
-19.3173	-2.95608	-27.9511	-26.115	-12.6693	21.3503	21.3559	-5.34287	1.13922	-1.32808	6.01655	8.85352	-9.02525	15.6211
7.3462	-3.78843	5.41185	9.95852	-3.67736	27.1071	28.7957	-9.86637	5.75907	-2.82366	24.5208	10.3264	0.265688	15.1896
12.1675	27.46	-4.91991	-16.3687	-27.7345	18.1222	24.1595	10.2963	22.7319	-13.6357	26.0106	27.6546	0.732167	19.5323
-22.7598	-22.925	-9.30778	21.2321	-18.8716	21.2247	6.81169	-30.5345	23.5829	24.1472	9.61823	28.5033	-2.04203	29.0134
27.8985	3.64884	-27.0228	14.9559	-21.4534	28.1975	-24.9219	21.8307	9.62284	-5.82159	28.9835	7.65542	-4.01111	27.5109
-3.46947	28.278	-3.39482	24.4988	21.3929	19.3684	-0.534313	28.9091	-25.8614	19.7884	28.4434	11.6975	0.19758	13.6188
11.2918	23.9057	-2.89604	6.09009	17.9744	22.7511	6.57859	2.21732	11.4847	0.908086	16.7961	-6.69781	14.366	25.9645
10.3418	-25.3544	-9.04394	-26.1364	-17.0963	17.8418	5.22001	-3.38855	-23.0715	-25.2387	-28.4988	27.0669	25.8422	15.1195
-13.3751	-10.0606	3.71463	-27.4508	-23.1424	22.1471	15.7803	9.07936	-25.1561	21.7019	18.4072	-6.75701	4.93265	17.8607
-17.6244	21.7126	2.69107	-5.45192	-24.0706	-0.103275	-4.23467	-3.70012	16.5769	22.6033	-29.3251	28.2157	23.6878	22.3807
-26.8452	0.779878	-3.79129	11.4116	21.9982	16.7732	-8.61291	25.691	20.8195	-2.35298	1.23149	19.071	5.45751	24.4425
23.2662	-11.8734	19.6285	17.3587	-8.32406	25.7159	26.4478	18.0402	14.091	4.22882	31.6311	22.7311	18.2032	26.3637
14.8322	-22.4638	-4.08796	-3.3326	0.877022	-5.09342	25.9033	23.0448	-21.6505	6.24847	0.188412	8.45065	-2.11845	29.9957
19.9645	-17.1334	-21.5818	24.2344	26.013	17.8647	18.2335	11.4385	23.5093	-29.016	30.0149	27.088	24.8067	5.3288
-9.53754	26.2502	-6.11883	-28.4991	16.6665	18.9674	11.6693	1.14166	13.6797	-7.87085	18.9099	14.4689	23.0529	-6.72334
-7.63977	27.7556	-0.329449	-8.67201	5.86383	15.7019	4.61616	13.6387	8.75361	-18.0389	14.1309	22.0194	-5.46076	22.904
22.9395	-0.134684	-23.2307	25.1828	-1.0078	8.87133	-21.8921	22.1525	3.50202	0.753029	-11.6429	26.1018	26.1956	20.2157
19.1743	12.2543	-1.71959	28.6832	-9.88262	28.5167	-9.7495	23.6194	-19.8842	-4.13136	-28.995	25.6595	0.516407	28.9804
-24.8879	20.6534	-4.90254	4.73323	7.74205	25.4295	15.8642	-1.27281	-1.80601	-3.00814	16.5648	2.99123	-12.8764	15.6144
-3.62349	-25.0906	24.6536	-24.2274	-19.3604	19.8348	-25.8906	7.09358	17.8181	-1.38649	-18.9145	-25.7634	-5.51222	-2.68347
11.3167	0.578227	17.3743	15.1646	23.7354	22.385	-6.42355	-8.43682	-3.30428	-9.32062	24.2533	15.1836	27.8079	29.9473
-9.4839	25.134	17.731	14.3441	-23.6363	16.4656	25.0977	9.67758	26.4841	-19.7341	21.3857	25.5014	-24.1599	17.9915
25.1748	15.3671	-2.6436	1.51626	-7.3516	14.4261	0.975202	-25.4522	17.1986	18.0039	4.01857	19.5409	28.3864	29.323
21.052	-25.6416	-22.1278	29.6381	2.19975	18.5272	-19.937	-5.76003	2.41241	0.175339	-30.1037	27.4572	25.715	12.1517
21.6235	1.24303	-3.18183	0.101383	1.5765	21.3873	10.352	26.4792	14.1943	27.2899	19.6666	25.9638	13.5767	23.0214
13.5072	-16.3779	-26.2666	-15.4829	18.9101	23.0107	-3.44788	-20.3118	-9.88635	20.1083	26.3662	2.51203	24.4427	23.9354
-16.9943	-8.1089	-28.2553	-4.36236	-11.7628	10.5602	-1.0912	8.33525	-13.8249	-16.3125	20.7463	-14.8509	3.17826	16.9587
18.4239	-10.82	-0.867205	-28.2472	6.79329	21.4332	-2.01396	14.34	27.6677	-6.33387	12.3075	24.2482	23.7171	25.8742
-18.7547	-17.3406	-17.8404	-21.6105	17.6689	18.898	1.89151	2.63983	21.4487	21.7294	-22.7921	24.9015	-4.97129	25.4704
9.23187	4.4287	-8.61789	24.6377	4.80269	13.4071	-16.7081	-27.4646	-26.2684	0.832227	13.8693	20.3588	14.5145	19.358
14.616	6.06676	-12.5349	9.23957	-1.76647	26.651	-9.8748	3.53331	6.02232	-29.0974	-24.8742	9.48909	17.6739	12.5856
-21.9948	-20.801	-23.5435	-8.02547	6.00557	17.6049	-18.4282	23.8423	26.5175	-22.473	22.9607	23.8435	3.26884	-9.42003
25.2407	5.63732	9.97247	21.7823	11.3379	9.26231	-1.45634	16.4138	24.715	-5.87595	-18.3266	20.1315	17.1173	20.7272
-11.2924	-1.44592	-26.5225	23.3376	-5.77421	20.2671	-9.5136	28.043	10.6718	16.3917	2.00532	-4.55727	27.7679	21.446
-4.61096	29.469	9.53787	11.2198	-20.2542	23.5152	21.7846	29.539	-9.49442	-11.6913	-28.7515	23.4653	2.77666	2.24072
-13.8108	25.5217	1.80948	-14.9105	20.4949	11.5503	5.55302	21.1235	-11.8694	-1.86178	28.5713	9.01557	24.978	8.01238
-8.1786	-27.7757	-12.5208	20.5246	-10.1577	24.2912	18.5387	-0.275903	-4.76819	27.9307	-23.2058	-7.87726	24.443	5.90794
8.53514	-20.3497	-23.0805	-22.51	22.6125	29.2539	-4.20256	-4.12932	12.3277	12.6526	29.2651	17.489	22.8015	15.4756
-17.7364	-8.67539	1.13968	29.8891	-1.17922	21.8534	-15.2016	-21.9649	-18.9721	9.5523	3.0939	23.1302	0.0983339	22.6723
-15.5167	-25.6397	-1.87917	-11.031	-24.8551	18.1589	27.4275	-22.8293	8.717	-1.15249	-14.6677	25.7954	9.23155	4.8059
-4.21275	-7.45374	-1.35028	-23.9973	21.4453	18.8328	23.2562	23.9657	10.0684	16.1527	31.4052	-14.1625	26.1528	21.2721
4.85585	-3.94021	-5.48964	4.76084	-3.90349	19.5028	-3.02348	15.9604	-11.5106	10.5973	20.0631	14.9857	24.9074	15.9774
23.7471	16.004	-4.59726	13.3467	-14.4594	19.9453	-20.7691	5.38904	26.1555	-25.4834	-13.817	23.0597	1.85678	15.3039
20.1437	-15.5893	-18.9328	-21.7389	-11.4108	8.83082	6.3005	-23.7395	13.7373	9.5977	17.6079	6.89442	21.6428	25.9699
24.8544	-2.20842	27.937	-26.5774	14.7287	23.9694	-8.03264	31.3801	2.54673	6.60794	-27.9089	2.43611	2.23417	23.2618
19.7009	-5.04787	-3.08638	-27.5044	-2.91149	22.3482	12.3026	1.36868	10.6133	4.62257	18.743	-17.174	-0.640156	26.8673
-6.23352	6.18246	3.17771	24.1573	23.0554	17.6362	-18.1261	17.3853	19.692	-22.8927	-3.56054	-0.0609581	29.9398	1.16931
-9.0555	-2.35987	-6.37823	-24.5588	24.0455	15.8659	1.85875	12.4445	-12.6442	-6.38868	16.4601	11.3283	26.5537	27.9322
0.935612	-28.3395	27.6398	-29.4841	-18.3828	0.188568	-16.0316	-28.8097	-4.3136	-21.2773	24.7217	-2.84395	23.2507	25.2627
3.80804	22.1175	-25.2696	22.0009	11.1717	19.424	10.0799	30.2893	9.26971	-1.78286	25.2009	9.53583	23.973	29.8734
26.3561	-23.7793	-11.8692	-18.3211	-5.46305	17.1145	-5.72086	2.56212	-8.99917	25.726	-11.1753	7.26296	25.2234	19.1551
-21.2657	-23.0182	30.1507	22.8499	-6.68915	18.5945	27.1661	-1.34926	-3.71155	-9.10325	-26.8188	-1.2636	25.5258	13.9733
14.7429	10.7293	-21.9603	-17.6987	-17.2675	19.2965	18.9536	4.46514	-8.38487	-13.1443	27.7309	-20.4883	26.1732	14.5644
-24.4733	-21.151	0.337579	23.7226	3.87942	14.4713	12.5805	6.07836	-17.8578	-6.39674	12.9077	21.1399	27.1334	7.63295
11.5228	23.1422	-20.3669	-29.8112	-5.82052	25.9785	-20.1947	16.4289	-24.2588	-25.1251	9.60539	-11.82	28.0794	17.7964
19.1281	25.2849	16.8084	9.45456	-0.184557	20.8624	4.59266	22.0455	-26.41	14.4208	-18.0469	18.6299	4.56923	9.33205
6.7868	24.3584	-0.374901	-15.8532	-1.27589	17.8167	3.95491	-18.9453	13.851	19.4688	30.4362	13.4035	-6.93692	0.76969
-17.0657	19.8684	-4.6506	-30.2027	-26.5297	17.5089	7.92798	-7.32943	26.9519	4.15604	18.8809	1.82751	25.4141	27.4194
2.35976	-28.9416	-16.8205	28.4551	-27.2645	18.4796	5.84422	19.1377	7.59329	0.913403	-8.03777	10.1659	20.2763	30.1821
13.5055	-1.24242	-6.6679	-25.4515	23.7654	15.6905	-4.60169	-16.4416	2.81771	-3.93388	-10.8416	12.3027	-7.91015	8.43517
13.7534	-0.624095	-20.9924	-19.9878	-18.9392	31.6832	8.62516	-12.0667	-6.3504	-20.8681	21.3703	9.09812	30.6377	16.4581
1.24076	-30.4044	-26.6045	-16.7438	16.1705	-5.33966	-13.7638	-0.327979	24.1888	-2.63272	14.7295	7.36895	24.0523	26.5619
-22.301	-19.405	-21.0031	-20.5134	7.56746	-3.78108	-2.9191	-27.1788	-14.1591	12.8885	19.638	2.22833	20.0135	25.1749
24.3277	-2.79225	-17.1539	8.58434	5.03137	14.8147	25.5068	-25.1343	12.8307	4.64004	25.1199	-20.8094	18.483	26.0688
4.33697	-20.8451	-13.9811	1.98056	-16.2989	17.7271	-27.3451	10.0511	10.0607	-18.4509	8.57913	1.35293	24.788	23.1126
-11.4395	9.04395	-3.61586	-1.43662	20.4512	25.6875	-1.98409	-26.4811	10.9014	-26.3217	29.7316	-1.40698	21.5281	28.5659
-4.98482	0.193428	17.6022	-2.26628	-17.6144	23.0547	-19.0531	6.91684	-12.5521	2.89859	23.4018	16.172	25.7454	27.1832
-21.3984	-4.46781	-23.2289	-23.5001	3.58984	26.2952	20.5874	13.1026	-20.2762	-0.611086	-24.515	-19.6754	-7.58549	19.36
0.570516	13.8858	-5.25681	6.05262	5.70169	18.3284	-14.8325	-2.17807	-28.7743	8.26941	29.0074	-11.6872	23.9634	8.43607
2.81287	27.8965	18.9587	15.0961	14.1242	11.2249	-11.1039	8.40545	-26.7992	5.53293	13.4027	6.95811	29.875	14.3686
8.39592	-27.2119	28.8585	24.063	20.7073	19.5621	-12.9586	22.1087	23.302	-14.3521	20.1163	13.3717	4.81775	24.3407
-23.3635	0.300738	-20.9829	6.90848	8.84175	7.70367	-3.86094	11.1834	14.7682	-3.59694	-27.9871	9.09065	-30.7547	27.7121
17.5712	-6.97101	-13.9687	-15.5908	26.3744	30.1406	12.6752	-0.902315	-28.2702	8.98872	-4.62242	9.54103	18.6061	21.4138
-24.6212	11.4831	-27.9831	-5.58182	-2.19242	12.7935	-16.2689	27.971	21.3927	-6.80064	16.8519	-6.75413	20.6407	14.5371
23.7044	18.2283	-6.68574	-26.5584	25.9759	22.0103	1.88732	-21.9928	19.2374	-6.11346	27.3686	6.09746	16.8521	26.3745
-10.735	24.1725	-11.2283	28.367	-10.8227	18.5405	-7.22061	20.9422	16.4269	6.79693	15.3933	5.15325	31.2533	15.431
-3.68247	-24.0031	1.55546	4.56069	0.0154628	27.368	7.92286	17.766	9.77998	5.11975	-20.7861	14.2805	28.4071	11.4362
-9.68286	-9.62693	-5.84909	-8.86758	-5.2001	24.0723	11.7013	-22.9895	4.94556	0.741582	4.10142	-21.3621	23.7967	18.6705
5.16906	19.2609	-28.0256	26.7985	26.8918	23.6335	1.12182	26.8644	-18.0059	-5.01528	-23.7377	2.71949	5.10305	28.6523
14.4203	17.4794	20.7872	1.42738	-12.8353	26.1339	3.27845	-17.2409	-29.2796	5.95293	17.2654	-12.8755	26.6504	22.1589
-18.8949	31.3301	-3.43054	5.43682	23.4127	22.0348	-17.6658	24.5959	22.3059	22.7797	-24.5572	3.3587	22.1891	27.4546
19.1886	8.47801	-20.9556	20.4703	11.9924	20.2783	3.59396	25.4593	14.2595	6.98624	25.8021	21.3184	-2.27359	5.56583
2.50514	2.56049	-2.19969	-22.497	6.31036	7.47111	9.31741	19.6807	27.8293	-19.3935	-28.2715	6.90611	20.793	10.4568
18.4031	-30.1838	-13.6737	-20.8161	17.8225	19.4391	12.5349	0.531493	28.5905	19.2581	21.8056	12.815	5.70755	15.3308
5.95526	5.74901	-10.7079	-27.0842	-26.5509	20.9312	5.39413	-7.85396	1.3246	25.9529	-7.72845	12.3842	-6.40785	17.4043
-3.61882	26.5121	-19.5941	-10.4234	22.5728	17.1749	23.092	-3.99189	20.859	-20.7472	-21.4569	-8.83508	18.3645	20.2063
3.02659	-0.765589	-2.45826	-19.7649	17.154	26.1004	9.91642	-6.52221	-16.3557	16.4623	18.74	3.89128	28.8939	22.9082
16.1783	25.6433	-17.6826	0.999479	3.95335	13.2213	-5.17714	-15.2228	24.2654	-25.3385	23.777	11.0996	5.43	14.5645
9.27205	15.7385	-20.2691	-2.88605	-7.55289	24.0815	10.9981	2.28836	27.2624	-3.82256	12.9969	-23.2123	28.2765	28.212
-11.7474	-1.79514	-28.275	12.0397	12.6498	29.9824	-20.4667	18.3474	17.913	-9.93066	28.6198	10.0129	29.8472	19.283
-4.81256	-10.8699	27.5195	-0.751988	-5.62212	15.2615	2.18585	27.6575	6.47916	-22.1801	11.1044	22.3737	-1.30895	14.0075
17.8812	-18.4852	-26.894	29.5706	-1.21058	13.4948	6.76155	-16.6977	23.0799	-6.84728	15.137	11.5467	5.63706	26.6106
10.2082	-20.6858	2.28414	-18.7541	8.33095	14.9311	2.59418	-8.27734	-9.11276	0.106702	28.0175	-14.6652	-5.36374	11.694
-4.50205	9.93083	23.0095	21.5826	-1.90048	-5.37508	-6.07014	-1.92237	26.8016	-1.58274	19.0263	17.172	-1.94015	27.3364
-1.00645	-5.22122	-8.18936	-14.8911	-23.5077	18.7546	18.8592	28.9088	16.1655	3.81477	10.3117	-26.3084	28.6543	21.1537
14.5431	1.86508	28.8071	-12.217	20.9982	27.6225	-18.5692	1.33692	18.879	2.5042	6.71602	-6.16314	11.8221	23.7608
5.7085	-27.5471	5.24379	21.1848	-25.4997	20.7993	12.2156	14.925	-3.34705	-0.884216	-10.2896	-7.89135	27.4684	-2.30419
5.31533	23.5111	-6.61382	17.3916	24.212	30.8025	23.8537	24.4757	3.16461	-23.0032	-22.3553	24.9923	-29.2044	12.802
-3.8046	-23.6144	31.6168	2.79234	0.728799	12.2035	5.97652	-21.5035	28.6989	1.469	-14.6303	24.0261	25.8696	24.4329
-0.0658165	-24.1817	-20.4345	-8.49581	26.0492	22.3789	2.15212	16.4704	21.4282	-3.2652	27.1843	11.9756	26.2936	14.4527
-7.81643	-30.0128	16.6472	10.2815	-0.889121	18.2265	0.370721	-4.1231	23.7928	-2.31375	19.7422	16.2831	6.6536	19.671
-10.4073	-18.7582	-22.7103	13.5696	-16.7286	22.8991	-3.02763	19.2184	-11.1811	13.0626	-24.0114	24.6865	28.7577	9.20653
-6.9827	26.9758	17.5516	-20.3894	-3.73706	19.9116	-16.8622	30.1565	-18.9531	-4.89026	-5.63091	-14.3222	12.8795	25.6191
21.6098	19.1116	-13.8136	-15.1627	7.41618	27.1136	8.22645	23.0652	-22.9775	-8.06421	17.0287	9.33387	24.4265	21.9401
8.02523	27.7351	-7.30446	-23.8495	1.41288	-23.7489	21.9283	11.5081	25.0923	-26.4494	12.5458	1.46946	-3.67491	17.919
20.6625	25.5096	-29.2087	-0.735195	17.7812	-3.50494	-18.0019	-16.0098	19.8628	14.6106	-9.46582	20.0911	9.56186	23.1156
9.01456	26.0959	-5.78404	-12.6678	15.6846	20.3686	3.06786	9.38623	-18.2066	-25.046	24.4869	7.36433	0.0517322	15.0084
10.285	-20.8388	1.41562	16.0349	9.28497	-21.8005	-6.75341	14.4603	12.7594	-0.940481	1.57797	-3.42293	9.93919	17.2579
-22.6564	28.9569	13.5968	14.9947	-24.3502	14.5896	24.3712	1.68927	-0.171425	-6.49721	-4.09296	19.4432	6.26601	20.9595
-8.19554	1.2602	30.5582	24.7533	-1.98702	17.9382	-12.8881	20.9784	0.503561	-19.7897	-4.56545	11.4801	22.2505	-18.9925
6.86886	-20.0471	-4.17165	-24.8447	21.7216	18.4759	-7.7264	-13.523	9.61813	-17.7447	-22.0687	4.62243	6.71068	18.284
17.321	16.5386	17.868	7.10546	12.427	28.2164	-8.46056	16.8713	1.11176	-23.1909	21.6743	5.38811	20.2786	2.69997
24.4557	-28.1046	-8.80807	3.8275	-5.73293	24.2741	-24.8773	-3.2711	16.3479	7.28018	22.5812	26.6449	2.09915	19.1352
-4.2555	-0.572071	-10.7217	22.2475	26.3151	1.15792	-17.4818	19.8146	13.6928	-3.19006	-16.6101	9.22928	1.39218	24.7617
13.8102	-23.0466	-19.3791	12.5183	16.235	21.9249	9.48463	-16.3893	6.15505	-21.712	28.9483	26.0718	3.75382	20.4263
19.3265	18.6208	-8.63919	-4.66734	-20.785	17.2779	-22.1771	-9.70227	-8.82163	13.6816	25.2428	24.1659	28.2856	22.6777
-5.21019	-31.4785	3.72054	13.864	-22.702	11.8383	3.94726	17.444	-16.1001	18.4619	18.4612	27.0771	-1.03044	17.6164
1.5382	-19.1728	18.1167	18.7309	23.4758	20.02	0.00408156	-12.2436	28.6301	-3.42756	-27.5571	26.6407	-1.06306	27.109
-19.3463	20.3113	-1.02322	-12.0381	-23.8008	25.7526	-4.86013	15.8985	18.0435	-4.90823	27.9665	23.0498	-1.35952	19.7968
-12.7307	15.1866	-20.2593	-11.1439	6.22229	19.1302	23.3028	-25.1201	-2.7929	-9.88219	21.0895	-22.5945	-2.49847	6.32857
-23.4125	-1.51022	13.7513	-30.0391	14.3951	20.5008	-3.97697	-29.315	24.2817	-5.60717	-12.5294	13.6253	23.053	17.546
-6.63255	28.7807	-28.4136	11.7678	-3.59357	19.5836	-7.73091	13.6554	15.7171	11.9223	6.20018	-12.6305	1.26285	15.2474
24.951	-26.2607	-8.22154	31.2272	-11.5858	25.0284	-2.42573	-4.24549	11.5239	0.41846	1.71203	21.3576	2.52834	25.0873
16.2831	19.1431	-27.5129	-2.82188	24.0768	13.8584	-2.98447	29.1423	4.11142	7.58271	20.2378	-15.2642	1.4684	18.164
18.2239	-19.0598	-21.2433	-29.327	20.9949	16.7167	2.56916	13.0787	-29.3658	9.32574	-29.1355	27.0037	-1.75804	19.0185
12.3994	28.1901	18.8253	9.61148	-4.13601	20.9143	-22.3782	28.1295	1.50092	-1.67451	26.0993	3.02012	-0.493154	21.4988
-24.5198	27.2883	7.63163	-22.2044	0.575297	23.6979	12.5076	-0.106831	-7.45407	-0.772309	12.8142	10.1785	-4.55722	23.3673
19.9434	16.0161	-1.22294	3.45452	-10.4011	9.67405	-6.50885	-0.549058	20.4913	2.05714	22.4448	5.11754	0.542308	22.0629
-3.298	-26.445	-11.6704	-7.0762	-2.59186	15.5741	10.7403	-2.30028	18.5631	-5.55979	26.6514	23.9039	27.6413	14.9045
-19.985	-20.5741	5.61938	2.72887	-21.9303	17.4486	6.73705	3.38681	-3.51164	5.09788	15.2163	20.2521	-23.4539	27.5152
-2.34363	10.8748	-14.3604	-8.68671	-17.8405	20.0738	22.5177	-26.9083	7.88438	-2.68261	9.09925	26.3878	-0.867059	13.8339
-24.0469	-1.18331	-12.7259	8.03901	0.613617	23.0307	3.0108	-6.76388	6.59111	-3.29687	27.1773	-6.37482	0.966371	18.3806
-3.98375	29.2091	-13.744	-16.7023	-12.8037	11.1487	21.3032	-18.9378	-18.4498	-22.9623	21.2453	20.6086	27.0227	19.4032
23.3432	25.7036	-15.3974	30.096	-11.5064	10.6534	14.7444	8.63136	9.47038	-8.51309	11.2385	-2.41418	0.197777	23.7818
2.02792	-20.825	3.4472	12.8636	-24.1141	22.4715	12.2026	-11.5524	-2.10485	-19.4153	6.53249	28.3712	-0.430194	21.2167
22.6637	-14.491	-7.16781	25.8002	10.5021	17.026	-1.98611	10.3088	25.0619	17.6474	8.17382	21.0691	4.29168	26.4521
-5.79374	12.9751	28.9209	13.9824	12.4471	18.7841	-10.3733	19.2604	2.48486	-9.45702	20.0645	8.63624	-1.39946	13.7007
26.5615	4.09384	-10.8146	-7.71133	-19.594	15.5727	-0.30174	0.942353	23.2298	-10.7711	-9.78444	24.1497	21.6841	19.6795
-13.586	-30.2084	3.6879	-14.597	8.24882	13.4901	-19.6476	-21.7474	-19.9714	12.7679	10.8871	23.0431	4.99873	14.9377
-15.2597	-24.8802	-5.12298	4.50683	6.52533	8.94625	1.53281	-1.42449	-21.2804	19.9127	10.0613	-15.3914	-23.183	23.586
14.0469	24.8218	-17.9646	-10.0063	21.6332	28.6755	-6.65952	2.22907	5.69131	-25.017	-11.1914	22.191	-0.900264	25.8266
-9.67748	19.1681	19.6538	17.2097	1.14008	24.0713	-22.6623	27.9528	27.4524	20.6865	-11.9673	-29.6211	-1.02192	-1.46954
-19.9698	20.2523	15.804	-24.1023	-21.1666	21.649	8.59147	16.7921	26.1284	-3.15727	5.98309	22.6498	-3.74489	25.0764
11.574	-16.9814	26.7898	-0.388913	9.53803	14.4569	-15.2585	-12.4393	-21.9266	17.6256	27.7052	28.1476	1.00506	17.3728
-13.8827	-20.3532	5.0594	3.52128	21.898	18.511	3.95517	28.3247	22.0102	9.01682	-9.0355	26.4697	1.8508	-5.46877
-3.48536	1.08382	25.1208	-3.99268	16.6489	7.38538	-24.4877	-6.52387	1.80927	21.3894	-27.6232	28.3332	-14.009	22.5172
-25.2851	-29.366	2.60426	5.96622	-0.792677	10.5266	13.4322	-15.8029	-3.86055	-0.730215	24.2641	-25.2017	0.255112	21.1965
-20.3419	2.1219	25.4586	-19.9723	-4.55112	16.3969	-15.4753	-4.58895	7.98154	5.46952	-25.8855	-14.6387	-0.382806	26.0245
2.92567	17.4379	6.8653	-21.081	20.8848	21.9266	-16.1169	-23.9464	19.5475	-25.3486	17.8187	16.9716	20.8039	-18.5838
-8.10859	3.28359	-6.68435	18.0504	-23.5096	26.6535	4.33334	22.5324	-0.384307	3.7444	-12.813	26.9116	-3.9855	20.2058
-10.2055	-19.7192	1.85904	-27.971	-21.467	12.4034	14.4049	14.751	-7.11968	6.60598	-25.2074	-28.6236	10.2537	21.7194
21.3516	-3.12435	-24.294	-9.44447	-25.4357	18.9048	-2.87474	-0.566376	18.1027	17.3249	15.7362	16.9467	11.1513	-9.34227
9.91696	29.5541	-21.2545	-25.9116	-2.11547	8.30509	7.46895	-22.5982	-24.4973	25.1259	-11.5143	27.4287	1.91878	-20.7801
-24.1588	24.8473	9.86355	-14.0837	25.1592	19.4505	-12.7155	13.3037	-9.40544	23.9567	22.291	26.5254	9.59429	10.6192
24.0623	-28.502	15.7336	1.40756	-24.417	18.3201	-4.53974	19.3785	-20.5271	-2.78634	-8.43472	23.6685	-11.6145	5.8282
-7.48333	-30.194	-10.4112	-20.3709	3.24985	20.8173	-8.55028	9.99673	22.4803	-24.1416	-16.9169	23.9146	8.99579	22.6179
6.76793	-19.1346	-25.4169	-17.2201	24.1065	22.7246	-12.1189	-11.9649	-20.2166	-24.5689	19.3796	20.0238	-24.8739	-7.46983
23.4161	-27.2698	-13.0472	30.5758	10.0936	22.1478	-14.9602	-26.848	-23.6614	2.76842	-19.2592	-16.3344	-2.08188	12.1812
-21.3622	21.3654	7.20554	22.4849	3.92155	27.9214	-24.3835	5.12338	17.7203	17.213	-25.0989	21.9599	-0.540211	-11.9526
-20.8071	-4.93653	3.11212	15.3668	22.9684	15.9193	9.75261	-0.863269	-12.1049	24.6454	18.1623	28.684	-21.3742	21.8198
26.2102	-21.5073	-26.0583	-16.5736	20.4845	11.4935	5.97458	21.9762	-12.866	22.8411	-13.0537	26.0823	10.4291	17.1059
-20.3615	-29.7131	6.03533	-26.4499	-15.491	19.8456	2.70259	0.194562	9.74662	-16.7888	21.213	22.4771	-3.96189	18.2722
-25.6819	16.1764	-20.3658	6.08891	-22.7333	12.4987	24.1883	-20.7174	-9.89148	-10.0859	10.3205	-22.5913	1.42	12.365
9.0471	5.82126	14.0355	-8.14422	11.9911	11.1307	17.0216	-9.99829	9.21092	20.7211	11.9083	20.6238	-0.876906	11.9446
-8.47897	4.10376	-2.43873	8.8404	-24.1163	18.9104	20.3458	18.0338	-22.7029	4.89332	-3.11006	24.1308	-0.0399853	22.4683
-0.103184	18.7252	-4.88496	-17.9948	21.5795	4.69823	21.149	14.2004	29.2028	14.8274	-6.16336	16.6102	7.12409	24.3098
-24.9763	-25.258	-5.22054	-13.2518	15.922	16.0059	-9.32155	12.5404	-18.7718	-15.8263	-16.5833	18.7412	0.193782	19.7537
20.8094	-2.53007	3.67248	20.3074	26.022	21.7512	-7.71893	4.69426	16.0944	23.7777	16.5429	6.6379	12.912	21.4168
13.9248	27.5157	-19.1392	27.4733	20.991	8.40135	-5.99672	-5.22627	21.981	19.4061	13.6022	22.8781	6.79178	19.2174
-22.7606	-5.00065	-22.1022	-14.7719	-15.5178	22.7282	8.56531	-12.2243	15.7562	21.6474	-11.1968	3.46348	-0.337807	25.2462
-26.5934	-1.00995	11.3542	23.6204	-17.585	15.303	24.979	-19.7669	25.2654	4.99741	18.1539	-15.5457	20.9361	3.64635
[truncated: 1,834 more rows]

## Sheet: Fig2B_doseResponse_curve
FIGURE-2B-DOSE-RESPONSE-CURVE
[truncated: 27 more rows]

## Sheet: Fig3A_replicateMeans
FIGURE-3A-REPLICATE-MEANS
[truncated: 225 more rows]

## Sheet: Fig3A_2M1B_Fed_wormPositions
FIGURE-3A-2M1B-FED-WORM-POSITIONS (UNITS = mm)
[truncated: 2,365 more rows]

[truncated: 2 more sheets: Fig3A_2M1B_Starved_wormPosition, Fig3B_doseResponse_curve]
