# Supplementary material for: Satiety, TAX-4, and OSM-9 tune the attraction of Caenorhabditis elegans nematodes to microbial fermentation products
Source: G3 (Bethesda). 2025 Oct 13;15(12):jkaf245. doi: 10.1093/g3journal/jkaf245 (PMC12693527; doi:10.1093/g3journal/jkaf245)
Supplement: jkaf245_Supplementary_Data [file jkaf245_supplementary_data.zip › Supplementary_Table_2_G3-2025-406189.xlsx]

## Sheet: CoverSheet
Supplementary Table 2
purpose	Provide the numerical values plotted in each panel of Figure 4
structure	each sheet contains the numerical values for the indicated figure panel
	worm location is in units of mm and denotes the centroid of a single animal

## Sheet: Fig4A_IAA_wormLocs
Stavation time (hours)
0	4	6	9	12	18
19.4495	15.1165	21.9032	-16.76	24.1707	24.6043
11.5738	18.6197	3.05297	19.0633	23.7578	11.756
12.7168	20.4613	14.2833	-22.0429	18.9512	-6.921
3.4601	25.4345	23.8297	8.88175	17.7215	23.3586
22.564	-18.1037	-14.3345	-1.14365	24.743	9.78776
17.2714	25.2313	22.9388	22.843	19.7281	19.5937
19.2432	20.7638	19.6918	-1.50766	10.6892	-20.2152
16.5429	21.7924	16.4756	17.7483	21.3732	-16.3837
11.1521	-1.67887	6.30624	7.0252	9.58967	24.6682
13.5776	19.5486	21.3374	-25.3836	8.36869	0.209845
23.4476	8.83098	11.681	17.4465	1.47013	0.744845
20.4733	-23.679	20.7241	24.5878	18.056	12.7774
-13.5349	21.5545	23.4318	-19.4906	11.3418	-22.0503
9.04201	1.86095	15.4342	23.6181	8.27933	1.52933
14.5135	24.1237	17.4023	13.5128	-1.77134	-12.4335
17.5629	0.560895	25.9394	-24.9143	22.1496	-7.27323
24.6928	11.0806	-3.26243	-1.64735	19.4768	13.3684
-1.70428	20.814	18.7114	24.039	17.5604	-0.830223
5.00211	16.0232	16.1586	23.4879	1.96447	23.3649
11.9531	20.1924	23.4604	19.4327	-6.31579	0.963427
15.9117	22.9935	11.0784	20.5556	24.4308	-10.334
11.0241	-3.56021	26.7538	14.0892	23.8618	14.5729
7.33271	23.8247	23.9264	20.604	4.97492	5.95475
1.25071	17.7183	21.7651	6.85396	-1.31721	22.5973
12.2842	5.4119	27.5244	25.3152	-12.3552	20.2724
-11.2089	24.772	21.2017	20.8561	10.6328	15.9101
-10.0186	3.00273	18.1661	20.4002	23.6994	16.6291
23.6988	22.2425	22.439	16.8145	19.003	5.4309
-26.44	18.4539	24.12	16.2303	-14.7103	-0.809355
18.4174	9.27154	26.3974	25.8476	-26.7183	-9.59413
-10.2274	15.1123	23.4359	16.6208	21.7097	-8.31275
20.6132	14.5269	-24.5114	-24.5727	19.8701	-16.6118
-5.77571	11.3837	13.4449	25.0231	-15.7306	19.6761
22.3385	19.6337	25.3183	23.0147	-19.6433	-15.3661
15.7104	-8.04818	10.3599	18.5756	14.9416	12.817
25.5973	13.1388	1.19449	21.4181	-17.076	23.2987
9.94649	17.4523	3.89944	21.1082	20.7439	4.08657
18.1502	26.3266	15.9771	24.6071	-19.9828	-18.4509
-2.1569	-5.06892	14.4156	25.9457	25.309	3.30188
5.54001	21.2425	25.2155	26.4602	21.7673	-1.94217
17.2251	20.4371	16.0588	25.3753	-9.90754	-3.701
-7.99726	24.6121	23.5912	18.4333	-1.30007	6.913
2.62283	3.75532	21.0258	23.8239	27.2878	-21.4596
18.9664	13.8707	-18.3561	21.9787	28.1371	23.8038
23.4885	17.4211	18.2383	8.59714	7.88382	-10.2841
16.2773	-0.924267	12.1844	21.2597	8.15819	-14.245
-1.27644	9.3145	24.6404	19.0492	24.236	-23.0953
3.35241	27.0371	-0.0274847	26.88	25.6939	1.61421
14.804	22.3546	21.9733	23.7368	16.5016	-24.6313
-2.64779	14.5909	16.2475	25.382	3.20103	21.1695
2.14027	21.6655	1.45827	22.5649	-5.51502	-4.27788
22.2164	16.419	6.3078	26.5358	-3.34572	6.87931
7.94564	19.0496	-2.10903	21.8295	22.0918	22.0217
11.9538	-13.512	1.05601	24.9001	21.6781	26.0876
6.47956	26.9998	11.7846	25.8228	3.99077	3.35907
0.578839	10.3045	25.8582	27.9009	23.6111	25.1559
17.3279	23.3009	9.18744	25.307	23.4046	20.532
8.64174	-14.1598	28.1419	16.4196	3.90683	8.74105
20.1276	8.31399	23.6925	20.1886	23.3201	0.824295
16.4616	-16.5167	14.0664	15.6573	20.5683	25.2485
24.9135	28.4408	8.06105	19.7984	29.033	-23.18
11.0724	11.7563	5.43147	22.3048	24.5873	26.3547
5.08757	15.3202	21.0883	28.4464	30.567	27.0747
9.28472	23.0554	17.3979	-17.8927	20.7419	15.5484
26.8241	12.3481	25.3775	18.146	-0.962165	18.7237
10.2519	-1.25342	21.6849	-30.0608	22.3077	-18.2476
18.5975	28.0329	24.5378	23.5268	29.6445	-14.5424
12.4972	14.5709	-14.1693	26.3558	29.2183	-5.76383
18.5107	18.5761	20.1837	24.7444	5.0317	23.2198
-0.650037	25.0315	29.5407	20.6964	19.2902	-0.578215
14.2253	-23.7678	6.99753	25.1019	29.4507	-23.8682
-5.51493	25.4431	-14.7011	26.7958	15.9067	-24.0929
6.5611	12.2849	19.9506	15.7746	0.660858	25.93
15.3869	-24.6737	-2.0081	-30.1517	18.9822	21.4444
28.4628	14.305	1.07262	23.4064	3.83454	25.3704
-6.29665	10.5869	26.2908	24.9013	18.3813	26.519
19.4143	24.1599	24.6824	28.4401	2.00771	-17.842
1.11437	-15.2056	28.1934	-0.951641	21.5553	8.41368
5.66655	22.606	21.6067	23.4811	7.32255	27.0983
28.6885	20.9166	9.21594	6.32419	23.8958	28.0872
27.4727	21.9746	25.278	12.8709	21.2348	28.4562
-1.99551	23.4265	27.1756	28.8668	20.8223	25.5695
-5.54968	9.957	13.5631	19.5251	7.26192	-26.6379
17.5833	-9.00527	-0.988154	30.5798	4.21089	-27.927
24.5532	12.626	17.056	-31.3368	23.8433	29.0311
-5.74972	11.4255	-1.90333	26.4986	18.6015	-28.3227
8.6071	19.7144	22.7048	19.5206	-3.53832	28.1237
4.61379	16.9874	-29.482	21.6888	9.97542	28.5003
-12.1989	25.963	23.8712	28.8582	1.47292	-2.1194
26.9594	15.1326	15.1259	-0.098492	26.2681	8.33536
9.64952	28.8418	15.997	16.8956	24.826	21.2888
14.3204	7.22828	13.7409	-31.3624	-1.01968	6.82366
-5.37605	20.5882	27.5891	28.5227	23.2498	-4.65016
0.189597	-5.09149	10.3666	24.1709	21.1126	0.103297
-7.57363	-21.5198	22.7115	23.5328	-1.34445	30.3594
17.0411	27.8526	1.11657	28.3254	24.2524	14.1096
-28.7914	10.2747	25.9985	29.2103	19.0125	19.7877
16.8197	14.7265	26.5866	28.1548	3.00104	31.3807
19.0291	21.4848	7.62683	23.1411	1.80409	-10.6733
15.7678	16.1887	25.4587	17.0484	1.72425	31.3163
20.6229	17.867	-7.52443	29.4658	2.23725	-28.0535
18.978	27.7774	9.60359	23.2699	23.7108	28.1484
30.1378	12.9036	28.6666	23.3898	21.2074	27.5597
11.7662	28.8771	-8.38509	19.7088	11.3601	30.6294
-2.8758	28.2536	14.2407	27.9435	-0.568181	-20.4737
12.7874	0.191028	27.1459	27.5432	0.565381	-0.118241
29.3673	-14.1866	13.421	25.2851	-1.64837	-12.0286
9.38451	18.4857	21.6766	26.7471	27.6851	19.6629
-14.2757	19.5527	20.7777	20.167	25.0916	29.4295
5.97626	26.5997	6.17694	21.1284	0.936807	11.5104
4.91543	5.20186	28.4599	-25.1921	-2.58614	24.5722
27.7163	27.1266	25.8865	23.2743	24.5344	-0.344323
16.2695	-17.9812	22.3924	22.9528	27.3408	24.2201
28.6425	10.3596	-2.26149	26.773	23.232	26.0701
25.8247	12.3884	18.307	23.6905	7.05204	27.2292
-12.4582	11.1594	16.288	18.6724	-1.90089	-15.4154
7.2326	15.9785	23.117	22.2371	-2.13608	-28.6508
20.2097	6.97908	-7.81325	27.596	2.48411	28.8605
11.143	29.3733	5.35765	25.9881	0.363368	-26.3413
1.94458	25.8637	16.851	28.7107	8.46243	-10.0867
23.4626	14.7173	6.30452	22.965	0.9845	28.0104
29.3585	15.379	23.5137	24.2066	22.1711	-17.8092
4.82192	-20.4796	9.59762	27.9901	-1.61806	24.8591
19.1517	-8.23818	14.5955	-21.7415	9.32024	11.1286
13.2262	8.62166	17.2208	15.0501	15.113	0.594498
13.7281	28.4583	-0.322343	27.2258	3.71458	-11.2393
2.75272	17.6675	4.41416	13.5621	-3.92981	-8.92951
29.0454	5.88465	19.5581	22.2162	26.2578	-6.50609
11.7508	13.7097	-6.01466	-7.92943	10.3656	-9.27857
8.05923	-29.6108	20.2596	-28.9683	9.89177	-0.672864
-19.7614	15.1917	13.3338	20.5443	-3.0831	25.7599
-13.4423	2.63982	25.716	19.9735	8.8463	10.88
18.7227	16.5961	18.2388	-27.3977	3.53831	-11.6389
-4.0546	29.4837	-21.3189	23.9762	-1.49237	27.5459
3.24872	18.6762	6.73831	24.3023	8.08606	8.40115
27.3862	29.162	3.02574	22.7986	-0.237693	6.38284
-5.87002	12.2515	26.3559	4.44518	21.3881	5.55353
8.91364	-2.65178	6.37313	19.0065	17.98	14.5765
24.5936	30.3827	20.8361	19.724	19.9475	-3.79248
12.2972	-6.12385	-7.68548	20.3085	5.89483	15.4666
-3.47441	11.2313	12.4998	25.8618	14.6999	-12.3049
26.2617	4.20539	-4.06186	18.0452	8.99447	20.4289
13.9881	27.7743	16.6295	9.19358	13.9997	-18.7053
16.043	-16.7961	6.58768	-21.521	19.2001	13.0453
5.26604	29.535	15.2975	-12.9305	22.9097	2.54763
-5.2888	10.3794	16.802	23.6602	22.478	-16.8305
10.9001	-20.5654	14.0251	24.0603	-7.97292	-14.0639
16.9983	4.21634	16.5375	24.9533	0.0138745	-27.1516
26.7344	28.4036	24.9403	19.8091	25.5917	8.03651
-13.9278	13.5134	27.4924	21.7059	3.09051	26.2957
2.77333	7.57063	21.2883	-21.9989	21.1993	-7.64647
14.5205	17.0768	13.3852	25.0721	18.8771	1.164
13.0144	25.9043	19.5813	11.2709	4.4471	-3.03978
19.6616	-19.5948	-24.5497	-18.4019	-3.32016	-14.8264
27.7664	-0.462044	22.102	19.6463	-1.49869	22.5873
3.64834	18.9972	18.8637	18.0656	4.82185	-11.402
29.2848	13.7655	15.7844	16.1579	-0.342328	-12.1304
7.72448	12.9629	24.0544	10.8472	22.6421	11.904
11.587	26.6299	23.0696	25.633	-21.3232	22.9917
-10.8415	8.77585	-1.69181	20.8996	11.7837	-5.4783
22.0494	10.5191	14.7938	-22.669	-0.796598	9.36236
23.2353	16.3225	23.7101	22.917	-2.35034	-25.4895
17.2244	11.0638	-1.19156	23.9644	13.198	-21.4104
29.0151	-31.2041	13.5732	6.67101	-16.7776	-9.79833
-17.392	-3.93392	17.5281	-20.2276	1.17956	15.6666
1.38477	17.2897	13.236	9.04616	-2.7199	9.61068
-2.42518	20.4005	23.6343	-15.6488	-5.09208	-12.6582
18.9473	17.7405	20.0367	26.1021	2.15043	13.059
18.3082	7.38574	9.64473	-22.3376	-25.5188	10.1359
26.6409	-30.8955	6.28327	25.1145	-6.40743	6.22381
20.0607	-0.0862481	0.315235	22.456	-14.9742	7.60795
15.6085	14.0187	12.6667	20.6878	-19.9868	1.52676
25.506	30.3225	3.75954	17.8142	-14.0584	-3.67719
12.526	29.7709	21.7049	-12.0603	-11.5702	-4.78474
10.1934	25.4122	-3.83123	21.2969	-15.4933	-9.09101
18.7205	27.9859	14.573	-8.51404	-23.5617	11.8186
16.6773	20.8466	12.0343	16.2	4.74165	-25.7233
8.94597	-6.74415	8.25252	7.1709	-7.39632	-22.2536
14.0926	19.3904	17.9985	4.91901	-2.95931	-7.65965
-8.06341	18.2968	20.2951	21.8651	3.87449	4.08073
5.93719	17.8516	21.5068	0.3821	-24.1337	5.34085
-3.49877	27.0622	3.09523	7.60547	21.5779	-13.439
22.6215	13.1408	-24.2997	2.8224	12.6249	23.4436
17.4131	9.23048	25.1862	-0.184429	-10.338	11.0075
21.9424	20.1233	-19.21	-2.91122	15.4821	6.75606
8.4285	26.0743	5.82124	19.872	14.4826	25.8443
4.72423	16.4428	-24.5315	24.0215	-14.7697	6.41997
-1.71715	24.86	10.2273	21.3366	13.2033	-8.54542
13.6277	25.4098	-13.8799	2.27855	-1.6618	2.93245
-0.286282	2.14269	12.8974	4.04312	-3.99483	12.3912
28.2526	21.5592	14.442	22.7002	2.54296	21.2473
19.479	-19.5425	-1.88988	-0.414575	7.21307	19.9612
18.241	24.1749	14.1641	20.0582	-13.2609	9.69092
26.6522	21.1508	21.9738	21.0989	-18.4348	25.3308
-5.68217	15.3627	16.1129	5.8124	-0.976631	-1.81125
27.6977	12.1549	9.36258	25.0594	3.54912	24.6543
13.2228	8.6214	19.0963	5.30109	-9.13031	2.395
6.32967	14.2194	17.9632	17.6377	22.2676	19.1276
-7.93934	25.9991	24.6944	12.1039	-5.95255	-8.78824
24.0414	16.2562	20.844	1.95103	25.2355	-4.80873
23.0643	12.7599	18.0064	-5.89804	-22.1361	-2.87218
18.8248	20.6999	23.9458	15.6882	23.0233	11.0924
15.8465	27.8171	11.7022	-16.2565	9.47421	22.5873
0.33072	14.7115	14.9363	1.20162	4.27218	22.0379
-2.1092	26.5318	11.1636	8.79741	-25.3694	5.09981
17.4963	5.58675	16.6646	-11.8073	18.1084	-2.30208
19.6428	-11.4918	-2.87537	-14.8559	-14.0296	-10.7341
5.5463	20.4194	18.8685	15.4486	21.3317	14.5446
-19.2773	16.8156	8.67528	-25.2979	-6.89728	0.7886
-1.63552	23.3001	24.7072	-3.03441	13.8471	-12.6099
12.7096	15.2097	25.5471	23.3468	-16.3699	-21.1213
9.39061	25.214	0.104449	-6.83227	-8.0549	2.86931
22.9985	8.66819	-4.86033	24.0592	-20.8536	-24.2366
20.726	27.6416	26.2608	16.4987	16.2963	8.73401
15.4438	21.5451	22.9082	17.6395	24.461	-13.9581
-1.08699	23.2153	22.3135	19.7264	23.8549	-23.1195
14.9386	3.69304	-6.21154	22.596	22.8555	9.17259
17.8889	10.8192	18.2536	-19.9522	19.5928	-11.214
18.9222	21.0251	21.2859	9.53088	26.2311	-20.9938
27.1708	-26.5938	19.8205	-17.2373	11.541	-6.88006
-13.6621	13.2522	7.56985	-8.01724	-0.774415	-19.2184
12.8672	21.9036	18.7685	11.5604	4.31507	2.396
21.7275	18.213	5.24837	-16.219	21.2266	0.655586
26.2269	-0.492583	18.1611	4.48078	3.80675	-21.652
8.32563	16.7299	26.9825	23.1843	-17.0124	7.55496
2.45654	11.7217	24.1256	22.4762	-13.9072	6.317
-11.2741	5.40717	9.91395	25.3646	0.387791	-6.50423
22.2527	19.1477	17.5106	14.3184	-3.84952	11.634
5.96652	27.3707	18.1898	-3.98477	-25.5741	-22.5225
12.3399	14.1464	12.7963	20.9206	-12.1093	-22.0187
5.90595	-20.8874	20.5462	13.7671	-20.4172	-21.0722
10.9464	17.6165	23.0675	9.26542	-23.0144	8.63671
8.07806	10.1487	5.7317	3.57772	7.15769	-13.8718
8.71665	-13.5464	26.6109	-10.0581	1.85429	17.1519
19.807	26.5909	-17.3236	26.4673	16.4335	9.80548
23.9376	-12.0369	-5.03755	23.5171	18.8051	14.5153
14.5099	18.7028	16.2081	18.3711	-21.0588	3.79632
3.51238	24.4879	13.541	21.5488	10.4501	16.4475
-3.86114	9.92783	21.7792	24.4154	21.3464	16.7736
-9.90797	-12.5445	22.8695	-22.6252	24.4125	18.3781
18.1184	23.3893	15.656	-13.1002	3.63218	6.1961
-0.986983	26.3266	-1.91309	20.8455	13.2867	0.276566
10.6292	16.8465	-9.80046	-8.24236	25.2535	12.552
25.8243	10.8493	21.6967	22.136	-4.9915	6.14673
16.5109	5.96801	6.47674	27.1365	23.2522	18.8763
0.436952	9.03214	-16.1743	25.8296	-15.745	13.5259
20.6597	13.6437	10.1763	14.4767	-20.4519	2.77129
18.3147	19.2654	-6.49265	24.2063	-4.40912	20.7112
3.97589	19.9212	18.3878	-11.444	-11.2471	20.3583
16.1564	-12.4586	10.6931	19.4528	16.931	-13.4837
2.36998	21.6996	12.8582	26.6558	-3.46535	13.917
10.77	-14.7436	-0.294786	9.56917	1.67289	11.6017
-3.1878	24.4124	14.8506	23.4159	-1.83735	20.1219
18.8633	22.2813	16.8318	24.026	12.7457	-21.6669
15.7782	16.9263	6.83134	21.6743	-6.18792	7.72832
-0.779658	23.037	1.62616	25.2934	4.89011	7.2132
9.04004	8.89157	22.0711	25.6048	-18.4124	16.046
0.105522	12.6206	24.8101	18.0851	6.08023	-17.6271
9.04095	24.1042	13.6957	19.1348	-15.763	26.3381
8.37105	20.3733	11.0555	14.2947	-3.0168	8.12255
-26.2782	21.7601	-18.2036	24.0981	2.01001	-13.0093
0.238894	20.7987	-7.14884	25.7011	-1.1531	25.2631
-24.3523	19.0566	-16.5063	19.9961	19.2022	6.97989
0.230815	-14.611	17.2025	19.5033	-19.6655	-13.7897
6.61531	15.1008	15.4846	22.762	10.1393	-21.328
-0.239535	5.43383	25.8102	23.5697	15.8932	20.3238
7.39576	11.6297	28.7282	-27.2061	-16.6455	-26.6515
2.66323	-3.11561	6.29204	18.9593	25.1906	20.8298
-16.4102	8.66303	-6.67066	26.7895	20.9686	1.16961
17.6083	-7.77563	18.7156	25.0197	17.0966	8.8043
5.71791	9.59817	7.18246	-14.4319	24.2688	-1.94866
21.2184	-1.87332	9.10891	15.4605	14.7189	13.0291
20.1433	5.72586	13.7055	5.26302	26.7901	12.6185
10.7768	-21.973	2.19661	20.7536	26.4994	21.0986
23.5518	-8.42115	-16.3982	22.2471	-21.7864	27.0507
20.7999	11.7788	26.2611	23.6535	5.13655	13.8975
8.14326	4.59965	-11.9766	26.6047	15.1986	-20.7271
18.8509	22.8092	-18.596	19.6237	16.6195	21.4893
16.0511	21.3821	-21.2857	11.1481	1.03823	-11.1638
11.5164	24.04	29.2302	25.126	11.2789	-14.3426
9.73603	20.4305	5.40546	25.5538	0.132426	16.0744
25.4588	-14.856	-7.5027	22.8932	-26.1187	-16.1314
10.422	18.875	13.2208	24.6285	20.1579	22.3044
5.07715	21.6504	27.9157	19.2609	18.6527	-3.7396
9.11617	11.7995	8.76973	-4.11963	-11.6452	17.469
-2.6462	4.45446	-28.8179	20.2636	-23.8551	-0.642179
-16.5286	23.8617	-14.1594	8.76328	16.0559	28.1955
-7.44094	22.5369	-16.332	24.2921	22.0253	-24.1131
-18.1048	3.26605	-1.88183	5.74109	-22.2605	-26.797
14.0495	7.6811	12.0542	25.1038	18.069	27.3319
25.5035	16.5348	27.3708	0.265889	18.6722	-27.8627
21.4342	17.9748	29.0619	15.6074	23.3081	-4.69067
13.8429	17.2837	-8.3839	28.1372	7.93184	27.7917
-1.32849	24.2466	28.5012	20.7023	-2.23527	19.2251
17.7001	23.3377	15.562	21.8985	24.872	27.4775
15.6158	25.2716	-12.7462	23.8477	23.6453	26.7489
10.8113	13.2646	26.5163	18.4201	26.6081	-1.9986
26.3644	18.1901	-19.1478	20.9473	-18.2268	-0.323233
17.0452	14.6148	12.0413	20.4352	12.245	3.61279
14.7554	21.7609	10.877	28.8551	20.5904	18.744
10.2778	19.149	-5.4395	24.1969	-22.5542	28.7845
17.9915	-4.46724	-14.9928	19.2731	8.36246	21.8818
22.7193	-5.04151	8.96858	23.0767	17.5191	19.6536
18.8099	25.8418	-21.8707	27.8514	5.72578	-27.6357
7.927	10.5797	7.29534	25.4825	17.9677	26.1758
15.8052	11.9574	-17.021	-29.4584	-3.53646	10.6014
0.38678	14.5713	25.9857	20.5386	13.6081	-7.3277
13.8322	11.1807	-12.7915	19.9679	16.9514	13.6812
12.6448	6.31123	-18.4053	-0.0813681	10.8667	20.1538
15.143	20.9822	17.8551	-0.545218	-1.22745	25.5323
17.3534	25.2713	26.881	-26.2333	28.1895	11.9826
13.3153	24.1174	9.60276	20.7925	18.7404	15.6658
-4.53731	-6.05441	-9.42844	21.7592	21.6135	29.4549
16.184	11.671	-16.45	28.4956	1.98277	26.9921
-0.574446	10.7144	-19.6016	5.38501	-28.2752	2.63409
24.8606	25.4208	8.80604	26.7726	10.0561	18.1639
11.1333	20.1893	11.4908	15.508	27.268	7.54118
21.3134	0.243464	12.9272	-15.0805	12.2666	26.7385
2.61312	21.5247	18.2618	28.9813	9.14645	-29.3246
11.9956	16.3655	-1.10267	25.5402	-6.65988	-26.8629
15.3739	-12.8156	26.9613	24.1055	-25.262	21.0733
19.3556	18.6532	15.0435	29.8849	0.24126	29.7594
-18.8828	6.59468	-5.67222	20.9289	-3.47052	6.12765
8.39911	3.49492	6.57509	27.511	-14.5616	28.5025
3.27942	12.3836	7.26935	7.59969	-13.5268	27.8698
-11.2564	-27.4293	3.44139	26.0521	-15.8721	-1.36465
18.4474	21.0779	24.8643	23.9695	3.5075	20.0737
-20.831	-0.702254	-11.0114	28.3271	-23.7934	-1.82176
27.6329	13.7235	10.9937	27.261	-26.5281	20.9624
-3.51279	15.5137	5.5244	26.9564	27.0228	-23.1691
19.9665	19.3402	25.3454	-25.743	15.8921	-29.8997
18.2	8.03439	-2.92927	23.1649	6.76515	-16.6525
26.5384	4.74481	0.849616	29.1154	-8.54353	30.6413
-6.42	21.3308	-21.4941	20.3246	19.1134	29.9955
10.2744	-16.7016	-27.3312	27.3818	-1.76058	29.6963
-16.4251	19.3826	-4.13926	24.4151	23.8793	8.97541
13.0779	26.3978	-16.8285	22.8979	25.9899	31.4614
17.6366	15.0089	13.2209	25.5767	15.2365	24.9367
7.48773	11.8336	29.3939	21.8749	-6.28873	29.2426
-25.2397	5.05554	-9.01236	29.0577	-9.68042	-23.5161
26.1662	3.54377	16.5967	18.9294	-14.6391	25.6951
15.6204	10.5211	12.27	23.7753	3.47581	-30.0829
-29.2065	27.3831	-14.2962	24.1519	-21.4051	26.2602
-15.7437	21.8967	-20.6841	11.21	27.7668	27.469
2.00002	7.73344	9.55362	21.2314	12.2702	15.8464
5.81332	26.5807	-18.3058	25.263	7.95622	29.857
17.8397	8.76815	17.8853	23.3554	-19.9139	-29.8806
-11.1459	-9.31164	-9.39302	5.22353	27.8617	19.3997
3.86879	13.3652	-10.3454	27.844	22.3226	-24.5428
19.8159	25.9557	-11.7586	18.9097	19.5624	26.5014
15.7956	14.0152	8.43204	25.8599	-13.564	-1.07428
-2.34206	22.9646	5.11636	21.925	21.3288	26.3416
16.9912	14.4529	-18.8586	20.0585	20.9469	-27.6131
5.28711	-6.25543	16.1805	28.7281	12.9309	29.9133
9.85668	-25.2858	26.6207	25.8974	27.0138	21.4472
7.46768	16.063	13.0719	24.235	24.1463	29.2937
11.5206	29.3106	27.8217	6.86366	-20.7375	-4.49345
10.7624	3.27873	-9.28071	-26.9303	20.3588	30.4973
1.29911	25.8674	-14.9586	-28.7031	14.7732	16.7738
14.7649	11.1835	-22.8148	26.6865	-29.1366	-7.99299
18.2986	28.7454	8.92133	21.6881	-12.5998	28.0106
20.6483	-14.6628	14.3468	28.2334	23.0106	18.91
7.46698	23.6123	15.3596	20.8177	13.4333	21.2266
25.5772	7.65393	26.171	19.7807	0.147708	27.5686
25.9196	26.6722	1.76871	-13.1742	25.8264	17.0415
13.8258	15.2816	16.795	28.9077	-28.4808	-17.4633
-16.3866	12.6796	6.01588	-29.1618	11.4994	28.5277
-22.2026	14.7155	12.1907	20.412	-7.36405	-1.64456
17.2033	9.58413	-25.2546	26.8236	25.057	26.8463
-17.8788	6.74946	31.522	22.4858	19.4977	-15.6224
15.9939	29.5066	7.39039	23.9176	-0.249502	20.9754
14.3168	13.073	27.8626	9.44849	4.06696	-7.41282
11.3632	17.8486	7.93679	-23.9681	-6.89026	27.9446
2.0393	12.2948	23.863	19.4558	19.0187	15.1088
-5.36853	-1.72784	-9.59412	18.9401	-25.8473	6.18048
2.8911	8.83981	-2.68889	21.2593	-3.68781	25.3346
-1.45767	24.5058	25.3254	-28.0679	-11.1426	26.4829
25.0446	16.9237	9.6053	27.0624	2.17429	20.6938
8.53725	7.64907	12.2207	20.3941	11.0757	2.25511
-21.6072	-13.5715	18.2323	22.3621	20.5608	29.8907
28.0718	8.23963	11.2341	2.90235	-23.287	27.7316
-8.22626	-0.923829	26.0751	28.1545	12.684	23.2187
-9.51083	12.6537	8.55174	-23.0755	-29.0008	-26.3538
16.5194	-26.889	15.0924	26.4156	21.9538	-13.5842
10.8206	-0.243463	6.23693	23.5694	8.34219	10.7523
7.55026	15.1433	-21.8542	24.938	28.9868	25.7417
13.7673	13.8487	12.783	-28.3705	-26.6276	-4.8549
16.113	8.32532	26.8848	19.475	-9.21813	17.1872
-25.9412	-18.1878	29.6373	26.2348	15.5499	15.9516
-19.0908	-20.7698	15.4782	-26.7434	-23.6813	-26.3874
-14.3751	27.8672	9.05886	22.4322	24.5806	22.5109
-3.79424	6.33248	8.08217	24.3185	-3.6443	20.6309
26.4038	-12.9019	18.2807	19.4727	2.84317	19.5725
24.7741	-22.1778	-7.5653	27.6508	-11.3357	10.8236
-0.949658	-16.5104	7.73222	27.0038	28.4145	25.107
-11.7578	-4.71803	9.97927	21.2352	-20.3952	1.49894
15.598	7.57598	-12.0042	23.0091	-22.2403	-20.0434
17.0895	12.9997	25.5127	27.3001	24.1249	22.2344
23.4537	18.6068	9.3051	25.1133	7.21586	10.9011
25.7993	-0.981921	11.5464	21.8887	3.35963	-3.91328
-6.19315	14.2041	-20.9061	-2.44159	-24.1059	27.0977
11.8939	31.5354	-24.7928	23.8004	17.2525	2.30843
1.85639	15.1614	16.1888	15.875	16.4486	-13.514
12.6471	-22.8386	14.049	25.4004	12.265	-27.2016
-12.6453	26.1071	0.039082	22.5021	26.2481	12.4468
-18.3214	11.8296	10.5441	21.4188	-19.7745	16.2966
-5.38554	-19.1848	29.3985	23.3068	-28.5097	18.3746
23.5366	15.9061	-12.1859	24.0035	13.9488	14.577
26.83	10.9236	27.0255	14.6215	-20.6843	-9.99448
20.3715	3.18234	3.99524	13.9335	-30.3826	18.9848
21.4078	3.98701	27.8813	-18.5936	8.34963	15.7108
12.7803	19.3497	-18.8821	-2.63838	20.2338	7.04953
14.0966	22.8547	25.1074	22.6091	14.8598	2.36544
16.7203	-29.7445	12.0863	-24.1123	5.07398	-26.17
11.5329	27.2227	24.24	20.8226	-15.9972	4.27283
17.8106	29.2584	9.99054	16.2601	-19.3771	7.34701
13.8665	28.553	11.1664	-7.77382	-11.6355	24.9883
-13.7877	25.422	15.7667	0.590087	-21.5848	-1.21268
2.33684	12.9924	-15.93	19.4963	-28.8546	3.90284
15.8953	30.7554	28.5278	21.383	-29.574	16.8155
25.0361	11.8303	-8.93424	11.6769	8.16234	-3.79563
22.9185	-12.0082	26.9189	24.322	20.447	9.48033
5.35659	17.2964	14.4464	16.4868	-27.4053	5.96846
26.07	14.0735	10.9865	24.7988	15.361	24.4323
16.9174	15.5148	26.1351	-4.10009	-17.5368	15.7378
10.9975	-2.10284	20.6982	18.6788	14.7141	27.9054
-2.99575	21.0867	-12.5923	3.93731	22.5898	25.5242
18.6201	13.4172	12.608	-8.09758	19.8369	2.75524
6.67974	16.6917	17.8658	8.96951	-8.94789	13.6315
22.9726	9.89475	8.79914	19.1246	-4.27007	10.6256
8.57291	23.9974	3.33379	-25.1779	-25.1254	0.326385
25.4439	24.6826	-13.6661	12.4612	18.2404	19.9333
15.4258	2.91164	9.34337	-19.9227	26.973	-6.02516
2.78747	-15.7479	19.0419	17.3923	19.3491	24.6984
23.6594	28.0878	5.54592	20.8661	-1.58339	22.292
6.74573	-3.05042	-26.3122	15.5789	-27.3017	4.59556
-14.6486	15.8219	7.76023	-3.17611	0.560346	2.31125
28.0125	17.3815	18.0429	5.41489	-6.27384	26.7644
10.42	8.62652	3.17231	5.41553	24.95	17.1239
18.5252	30.238	2.61119	11.6677	20.7647	-15.9775
-2.17442	-11.2222	-11.071	19.2367	-31.0175	2.63449
5.54512	-0.236921	14.7187	3.7437	16.2886	1.40802
23.4549	8.34478	25.5604	10.1451	26.9246	2.45789
8.20047	-2.47969	10.1256	0.308687	21.4376	25.0299
-10.5779	-22.7623	7.70612	-7.85934	6.02223	-15.1247
25.7478	11.6437	11.9923	24.3389	-2.91463	-19.6358
4.08312	13.9183	6.5896	19.748	-15.1663	17.0719
-18.7021	16.7753	1.90322	-17.4095	25.55	15.936
-21.8846	-15.4626	23.323	3.56954	20.1595	-13.8567
11.5406	6.87317	-9.00661	-20.8964	-6.42491	2.18012
-6.22795	26.6329	27.3012	2.66332	21.9759	25.884
-7.34839	7.86243	13.0934	6.72704	-12.9011	1.38004
18.4049	28.5549	8.39097	-2.82811	29.8069	11.6183
13.6974	-13.9212	26.3595	6.2097	28.2642	10.7195
19.7647	7.30117	6.48882	-8.39017	11.3107	7.32793
16.8254	5.40137	-16.109	-16.9245	-13.9238	16.4137
8.37267	15.2033	15.9638	22.3845	-16.7301	-22.4074
6.77088	10.5835	15.2699	9.23951	27.5454	22.2957
24.3108	23.1702	17.8766	-5.33852	-5.18585	21.1539
18.7317	20.254	19.4087	8.31772	-15.8535	13.0585
-2.10378	17.6263	18.4686	2.03679	29.3178	17.2875
8.16903	24.0939	-13.3972	-7.0425	19.1049	22.9774
11.7949	18.9591	-6.77991	-13.6364	-27.022	11.214
-18.9921	16.0696	20.1043	12.5867	7.12697	6.52533
19.8357	1.9989	5.04308	17.9172	22.3309	-22.8661
23.1723	12.7999	20.9255	16.9882	7.98923	26.0586
26.6093	-7.36802	0.102489	-4.70172	-10.6825	24.1427
15.9668	-22.5962	14.2602	-1.9036	-6.00658	23.4019
-9.27068	16.8921	11.8294	-0.683639	30.759	15.419
12.4214	3.75817	9.76713	-16.7757	-13.5489	10.5882
0.048268	10.4996	16.5231	22.1477	23.4838	7.69543
26.9355	25.4658	26.206	7.48718	-12.4317	-8.78364
20.6138	19.3998	-15.486	24.2493	14.8986	-16.6944
17.9896	5.2752	10.6618	24.6808	14.4262	18.1864
23.2442	27.6281	8.51771	11.1158	-2.88813	9.90955
16.2527	13.9529	26.6891	-10.1314	12.4568	5.00446
22.4761	7.17305	-7.30665	3.74731	11.4261	-1.2872
27.6297	-4.74141	-16.095	-14.6122	-27.5453	21.3769
13.8173	-1.96128	-24.5874	6.72768	17.977	-15.059
11.5865	1.9283	13.6423	-5.46946	-1.33715	8.35499
1.52248	21.7761	-5.31485	-7.78538	-18.5984	-2.33256
6.01883	6.43191	18.9185	25.5643	29.732	21.0316
3.14486	13.5074	21.6972	18.5398	-28.7705	14.3615
21.2367	27.7651	-2.0877	13.1442	26.6955	23.876
18.109	8.62069	17.7311	15.7798	15.7355	25.6847
-11.6342	19.9471	15.9787	5.30937	28.2784	2.32898
19.8831	18.2377	10.2987	5.15235	25.0522	-19.1509
-10.742	26.9738	24.2479	-5.00876	30.1882	-5.02488
-26.1331	9.08997	19.6757	-9.49248	22.3468	16.2072
-16.4843	7.97058	16.8699	24.2849	19.8443	22.3637
4.26386	10.1122	9.64966	10.8069	29.7166	3.75003
-12.7022	25.8221	19.2334	1.68953	22.9925	24.7541
23.6289	23.1247	24.28	-0.661746	-30.5039	24.4029
8.82926	11.6302	13.9704	-9.82797	13.856	20.5178
18.9763	28.5817	21.0744	11.7995	21.5215	13.8083
8.0038	20.6736	5.01362	-7.9124	18.2901	22.6146
-21.742	-27.0015	18.1652	20.9326	8.40259	-24.7441
-8.21464	15.5525	7.41284	17.1424	20.1014	-5.12305
22.0623	14.4644	22.1918	13.9538	26.1055	-23.1376
-26.8223	25.3039	11.0684	-25.0004	-9.15299	-21.482
-0.652706	23.9443	20.0874	3.13328	14.9971	6.06342
22.8126	17.7859	24.9925	15.5236	-0.227746	8.999
9.4889	16.9413	17.4496	-22.2947	-13.1969	-21.3367
15.9696	6.44669	12.133	18.3948	23.504	12.4479
0.622531	24.3533	0.851186	16.6572	-24.8727	-4.14998
11.6565	12.4284	23.3565	20.9013	9.11655	-13.3635
8.51687	6.17573	-3.16696	22.2786	5.22357	15.1677
18.3981	25.6889	21.5473	-3.24436	-1.08977	5.47521
-9.41999	3.71563	24.3623	14.6229	-18.7126	-2.20896
1.75368	10.0092	24.1206	-20.0435	19.0761	-8.59108
12.4451	22.2815	19.9025	20.3116	-25.3625	-24.7466
-25.2469	13.4833	11.4879	-0.0316005	16.6776	18.2272
16.694	24.9549	13.7441	22.9568	22.5461	1.12666
19.5803	14.51	14.2322	-11.0323	-2.66395	4.61706
10.9156	18.6833	13.7604	3.2535	-10.6539	-12.6324
-4.61809	20.4626	-1.35442	20.5789	27.8575	14.1136
14.869	8.8593	12.4454	5.75622	10.678	-9.05012
1.27295	23.2091	-22.1045	24.8596	-8.79005	-8.42932
-13.7763	17.4964	-4.04388	-10.2163	14.1641	-9.41332
-16.3549	19.5203	19.1842	-1.07858	6.80295	17.4695
11.2788	-11.9849	23.4014	-3.31824	-15.4422	19.7715
-18.8131	17.0545	18.2814	-14.0261	8.19042	15.1578
14.5314	11.0865	16.6894	12.8031	24.6735	1.21499
9.00283	8.81649	17.3637	27.7811	21.261	3.62397
-8.34517	1.62552	9.86716	28.3861	26.5241	10.6668
15.0894	14.6435	24.2608	18.4292	-14.9646	21.5294
5.02025	10.4119	8.67671	-0.719459	9.03297	-8.82718
17.1351	24.561	25.9388	-7.03307	-2.96081	-9.76424
22.6916	11.5637	21.9812	1.68213	25.5178	15.3902
-12.7679	22.4286	12.9494	11.2136	8.80068	-16.3637
17.5881	19.8554	4.82052	-7.51893	-19.8739	9.78942
10.3048	15.2531	-15.5806	5.89782	-24.8695	21.9984
24.7927	13.1129	-7.99713	22.0695	23.3351	17.2544
-8.81035	20.4553	22.8423	19.3822	-4.72121	23.7044
15.4691	-4.76216	19.2772	6.47578	18.6233	18.8809
12.5025	12.3131	7.41963	29.1097	6.71244	16.7844
22.4179	25.1018	25.4058	1.02658	4.92067	14.7439
-0.339923	23.4888	11.4662	7.28276	-1.38073	0.918757
1.10991	4.67221	7.68118	0.56774	-8.207	-20.9307
16.6061	-4.00365	22.1587	6.98043	10.1664	19.2775
2.013	16.4489	8.43924	4.9584	-25.7143	22.8132
19.8631	18.3765	25.9221	0.910616	-28.9933	-13.4449
10.0719	-5.6881	21.8078	-5.0656	-2.06656	23.9049
9.27223	17.1306	23.647	5.76707	13.0994	24.4811
-5.41892	14.8559	8.94744	7.9441	0.286757	13.6689
15.3442	13.5249	1.04339	-9.02996	9.65793	1.26373
16.9442	1.05202	26.0302	9.45706	27.5859	-9.03998
6.0507	6.62944	24.5129	26.2345	19.051	-21.984
24.0706	-10.8938	17.0744	14.2602	8.08252	-21.338
8.54298	19.8572	-6.62123	-5.31864	16.2727	14.3029
-19.474	14.5028	8.62632	3.99554	27.9739	19.0506
6.23771	0.0558311	21.2055	-12.7902	-28.3773	-14.5653
3.98518	-1.68636	6.564	-9.72043	-21.4086	16.8988
11.1946	8.62459	11.9215	27.142	10.6148	17.6332
-15.5686	-13.4858	-8.97227	1.68757	29.0919	11.7793
9.12689	-5.55173	2.88793	28.7477	-27.3148	14.348
9.74438	-16.2736	9.44598	11.0713	18.3635	3.50294
19.3675	-3.54759	26.9277	16.3214	-7.05004	23.1267
13.4505	-17.9356	13.1046	-10.2279	4.47742	20.287
15.5841	24.4682	27.3667	14.8375	-9.62493	13.9875
1.75864	9.37276	26.0934	2.53745	27.7109	15.9756
18.1214	16.4871	18.092	7.49414	17.0812	22.7663
-13.7546	4.76762	4.51564	6.87233	-25.9393	21.0408
-14.3237	12.757	11.363	-1.64515	25.8793	0.991515
16.8152	21.1293	13.8785	3.72125	5.82682	-18.2117
15.8125	18.8875	23.3162	6.04607	-20.343	19.8346
12.4316	11.8024	27.1051	29.4394	19.4644	-11.3861
20.4793	-23.9931	26.8563	14.0633	17.8313	-3.70779
10.45	7.50595	25.2549	29.8946	0.844259	14.4863
-16.9933	20.7754	12.2789	-0.79482	25.0535	18.2969
18.9438	10.716	-21.8436	-9.33107	7.49867	25.5455
13.676	2.72805	20.4286	-3.93091	-13.5127	8.39183
26.9744	9.60283	5.33138	9.90132	-2.11014	9.46169
26.0681	14.4733	12.2635	20.4189	15.5749	-7.37404
25.8138	15.966	-2.98153	-8.43982	-10.3112	-10.944
-5.74697	25.7971	18.8562	3.33534	-15.4676	-16.6818
15.2657	-12.2236	-14.7893	25.2256	-23.9335	-15.2139
16.9427	25.1056	6.9428	-17.2397	-27.2224	18.6835
1.5722	8.73669	0.798148	-11.337	28.3578	22.9197
26.7853	13.1425	10.2012	15.1507	12.2617	-26.8977
18.3783	5.68735	5.25395	-0.053141	-4.89134	6.23192
20.6622	22.7174	8.88787	-2.88961	1.26394	26.9803
23.1254	10.896	-17.9215	22.0513	10.0969	17.9382
9.24425	16.2118	-7.90195	16.8276	-3.39669	16.7017
22.1744	17.3401	4.69082	-18.1437	4.64002	11.4428
20.8545	16.9228	-21.5059	-12.6196	18.6764	21.3838
-6.19647	20.7411	-19.2645	8.17607	16.8973	-12.4178
26.377	24.2773	12.2048	12.0478	26.7796	0.857499
-11.3329	13.2126	0.4136	28.5943	5.20822	-16.9862
25.5805	15.7851	-20.9775	13.8634	-3.82644	22.2824
23.7986	19.1143	26.7617	24.2205	-15.4178	-24.5675
14.2458	19.0381	14.8739	-9.39346	19.525	-20.0823
17.6625	19.86	11.7092	25.0976	-28.3898	25.8939
14.5739	20.7361	-1.04161	-6.0791	24.7482	15.0727
15.0466	24.7409	-22.0938	25.9998	-11.3481	-12.2143
19.9608	20.5694	-4.76317	18.6618	21.7434	12.1705
23.034	22.7672	18.735	1.80158	6.01415	-25.3849
13.7075	15.3009	15.7002	-1.72399	-0.236548	21.4923
6.88421	24.0259	-13.5723	26.8848	-3.74218	-14.7992
10.6623	2.45392	11.1403	-26.6184	17.1938	20.6345
-0.884216	11.7329	3.90271	14.0812	-1.38814	19.8896
25.3927	7.61806	8.97945	8.96957	-26.0527	-17.3197
21.9054	9.48298	26.9729	-0.78074	20.9488	21.9606
9.59247	13.3762	26.1787	-8.46879	13.6893	16.6322
28.2091	25.5166	12.1607	-25.7618	23.9415	-20.7328
26.7783	25.9756	-11.9069	5.27986	-7.6066	19.0516
16.915	23.5622	10.6315	-5.98476	-10.1902	23.9995
25.8757	16.7882	28.2165	-1.31595	-17.7458	23.2289
12.3843	21.546	8.30631	24.3603	15.7931	15.5546
14.3762	7.60964	-19.7682	1.14894	26.1993	18.1084
21.9668	9.46302	13.7135	21.4863	-23.6789	-17.2194
-22.1639	18.6147	27.4454	4.64662	-25.6212	25.0744
25.0599	19.9628	18.4507	10.1615	-2.05253	-3.01661
28.8247	12.5637	12.2474	7.12931	-20.422	26.4269
11.4868	23.0117	16.0487	17.834	6.43157	14.2878
24.2142	17.6553	6.10535	17.0215	14.373	-15.3827
17.6576	10.3628	4.35793	12.5951	1.531	17.5469
22.6426	3.29389	6.88866	6.53958	26.7617	-4.74191
19.6479	24.8772	18.8206	-11.5762	12.0891	2.98191
12.0137	25.4023	18.6472	29.6632	28.2074	-0.444865
28.8826	23.5022	8.98331	3.95698	23.6859	22.7442
14.1637	20.0579	-25.3682	24.9112	24.7151	9.95855
23.1957	12.4191	-20.7798	22.01	18.5982	-9.95434
19.1523	18.278	9.73991	-6.94535	-12.3367	-26.83
26.6011	20.6723	2.67855	31.0932	-13.7661	27.7998
21.0217	10.8052	1.93293	-1.00286	27.671	19.7661
10.1246	14.4425	0.357789	20.8137	28.6727	15.8591
21.8897	26.9965	-12.1822	11.6216	25.0016	21.0106
22.8391	28.5562	14.7972	9.94679	4.08668	13.407
5.868	-3.09084	26.9507	14.2799	-7.03828	21.7367
3.58644	20.4612	-5.47965	26.9435	16.0137	19.0836
2.00381	9.79221	10.8026	7.16958	11.7073	23.3084
26.4265	16.425	27.8666	5.49489	0.43201	10.5198
18.1462	17.8521	15.2741	22.6645	-14.4683	-24.4913
28.221	9.34431	26.6894	26.2474	2.08763	16.6669
21.4072	19.7634	17.5452	12.0619	24.4508	16.1582
28.6136	10.9161	-11.03	20.4185	-21.8679	-8.67458
15.2641	25.3934	6.57754	-10.5016	-11.6704	-26.1564
14.2568	14.03	9.94705	3.80669	-1.39305	20.8493
9.78055	26.6613	28.8642	11.1763	-23.2194	12.5528
20.7641	20.9129	-15.833	12.542	-10.7401	-28.4714
-4.90321	14.7554	19.9679	-4.99812	-13.2637	18.3843
-14.8524	13.8542	8.87538	23.3565	17.0925	6.70418
12.4873	11.0876	29.68	17.202	4.07034	14.2632
27.6171	27.9722	-18.8036	8.77993	21.5565	10.3357
15.1236	24.7481	18.7214	8.29321	-26.6138	-28.9298
17.1631	7.46145	13.0404	18.4231	25.7527	20.4282
25.5778	27.1491	12.2874	26.9649	22.4944	17.8941
19.9056	-20.0373	9.26859	20.8284	20.2484	-19.001
22.6999	23.597	6.77076	20.1808	-3.09134	22.8807
-20.11	13.5466	-21.1074	7.25488	20.0761	11.1031
-10.0157	8.23719	7.51683	19.5244	-17.1878	1.18636
4.5812	11.225	5.06968	17.1646	10.8771	-14.9566
22.3203	14.2719	-14.1762	14.5311	-15.1469	-22.1782
15.8326	6.92962	-9.10389	7.94991	-25.6889	28.6708
28.3438	27.62	17.2654	-25.076	27.9441	27.6116
15.726	16.7256	-1.20088	-1.1869	-19.983	21.4996
-6.01951	15.368	-17.1639	23.5767	9.90462	-1.89015
19.5569	6.22568	11.2977	22.706	17.6978	3.2613
2.90977	27.8145	14.8538	7.4147	16.688	14.7583
11.7402	26.8545	0.0495564	25.2697	13.7672	-28.5976
12.3546	17.4412	-16.8003	28.7269	19.1717	23.9604
23.7653	9.31156	17.0925	17.8649	-24.215	-2.07366
10.805	8.00391	15.6786	6.73638	6.87967	19.8585
27.6005	2.18025	-12.0388	16.8564	-19.2958	11.995
9.53907	0.872554	27.8936	7.58207	-5.45875	2.02408
22.6397	23.1664	24.3107	13.2174	24.9825	22.083
20.6029	28.3372	29.2079	18.4516	22.3813	18.9367
30.671	18.5408	18.7815	3.72639	5.5287	-27.1422
19.5539	-0.643178	14.3542	18.8212	-8.53006	6.27793
26.6159	12.1452	10.5495	-5.05478	21.2497	-8.11908
-1.50668	19.7934	16.5728	23.1893	25.3869	11.1611
29.5775	-5.85635	-25.7621	-1.4889	26.2226	22.7753
22.3839	14.5046	13.7997	21.0331	-16.4556	-1.26
25.038	21.5952	-18.9649	15.7172	-20.1755	5.69606
12.7827	21.3031	-21.1904	-4.11876	10.9009	28.0611
-12.4543	27.2879	7.22325	-28.3732	-23.498	6.40255
6.90898	16.9519	-15.2064	-0.43825	25.7666	-16.3549
-4.05923	22.7028	17.439	-3.20996	-21.2751	-16.9695
12.4678	26.6803	8.80834	20.5915	26.8937	27.6765
22.8826	-29.4594	-9.72439	16.5475	7.91125	16.5912
3.70297	25.6664	21.9296	-7.69056	-0.18403	21.7618
21.4505	3.85092	13.5925	13.5999	21.4792	20.1227
25.9381	22.1154	28.5232	4.70783	9.04947	-21.2935
15.6686	15.6555	2.58774	25.41	2.62744	17.8688
16.0508	22.7726	-19.8085	9.15891	-17.7308	4.475
27.2151	11.6113	14.3381	-15.1479	-8.01622	19.5267
23.3326	24.5608	28.8124	11.7961	-19.6083	15.639
13.0266	20.5402	7.85376	-25.4945	22.5735	18.3774
26.6252	13.3415	-17.6246	26.848	-16.3361	-26.7419
17.7153	-5.61482	15.2481	6.69648	18.6519	-28.7348
20.9655	19.7597	5.11081	-12.5361	9.88124	24.1995
8.92886	2.50679	-2.25018	3.11743	-11.335	3.48437
14.5425	15.5704	-7.84095	0.501755	21.1784	14.5655
16.2895	23.2547	-15.045	0.870867	-25.7516	-2.54381
-6.0275	23.7024	-16.6716	-26.9047	-6.29472	9.0938
-28.7039	20.9427	10.398	-22.8385	-9.43021	27.6325
24.8711	2.54565	9.09784	-19.5848	-19.8173	17.2637
-8.64624	11.5699	-13.1274	-8.63386	19.1403	15.028
14.9929	1.03867	-2.88614	7.22024	24.5317	0.583759
26.2979	22.9384	-20.5482	-1.02973	-22.5519	16.7164
21.0049	24.5435	24.2238	21.0193	-18.7064	-25.7773
22.4188	28.7801	3.72435	9.50318	14.5371	-10.8596
16.4423	28.4466	14.5997	10.6341	22.2945	-22.6997
6.00893	11.4416	30.1674	-6.56976	15.5398	-29.991
19.5335	27.9772	-21.9375	18.8101	7.20879	10.6116
-12.8064	23.0939	10.9502	19.7835	-0.471871	12.6048
1.36974	13.6136	13.6605	27.5351	-1.78975	24.9462
11.8084	8.98389	7.87398	6.96727	5.19668	13.9577
12.5265	-26.5518	-20.7928	-7.87318	0.848344	12.22
-1.24373	15.6538	-5.5553	20.3502	-11.5226	11.4018
23.9671	17.6787	28.9984	-5.5432	11.0825	26.1602
5.70405	-1.26657	27.3877	-29.8179	26.0909	-15.2189
-12.015	22.4449	5.05003	28.6943	-25.4854	-7.33215
2.66543	24.4683	14.4702	24.831	-16.5488	-26.7538
28.8618	27.9917	-17.4631	1.31208	-23.8138	13.3401
25.2176	16.0901	14.9697	-0.583982	23.2931	15.7181
18.2541	20.8247	21.0591	-2.89693	-14.6363	-30.7312
17.4759	11.1329	-15.3034	-5.25805	23.8342	23.8682
-5.53965	14.7355	29.7633	12.2491	13.2368	21.4989
25.7545	10.372	2.19946	21.4144	4.00313	-4.62099
19.0163	16.8954	17.0001	6.34923	16.4114	8.07498
21.9923	23.517	6.39172	23.4743	-9.86145	11.4582
27.662	18.8237	17.6659	26.7393	12.0828	22.0965
14.0374	20.9429	19.1267	16.2607	-5.18111	14.3302
10.9446	16.6029	-8.50861	12.7572	18.0427	-23.8938
24.4695	-18.0955	14.2145	9.38385	-25.3253	16.6166
15.0592	14.8931	26.2808	19.7148	25.988	-9.31409
-7.82458	11.2717	9.58122	15.0527	19.3562	28.8043
18.1974	21.8764	19.1174	17.0953	23.7441	18.4557
19.7946	20.2701	18.2105	24.7864	-13.3576	28.3281
26.1095	13.468	-0.481377	13.8811	25.4021	-1.48933
28.573	21.2584	-7.88434	-6.88434	-9.47884	19.364
-1.84528	4.18118	17.6377	22.5886	-25.7875	25.1611
22.0528	18.5803	18.6599	-3.25977	-22.7431	29.6289
8.88191	16.2646	-10.4069	18.8425	22.3898	27.2285
14.3186	-21.3367	6.26993	10.0907	8.52345	12.3377
-8.49832	9.42661	-14.3796	1.16885	2.57916	-0.625413
7.25031	17.1971	-14.77	-5.42619	13.7116	-11.0143
-10.8552	6.67422	-4.95899	11.8182	3.3379	20.6681
-11.9474	15.7545	-18.1545	4.41631	-11.9836	-17.0867
20.2767	10.4133	13.5426	-7.7221	20.3357	22.1412
28.0176	21.1469	-16.3635	21.2111	14.5212	12.9169
-27.3464	-6.50858	-2.03559	-1.31872	-17.0136	7.26417
17.5947	19.5026	-19.8114	12.6117	11.7039	22.8855
25.1999	16.6375	-20.9605	10.5834	6.91949	-19.1211
9.37852	13.4709	23.0934	22.3569	15.4689	10.3206
22.9155	3.01501	-22.9009	18.7482	-8.80479	28.4496
21.16	5.97556	-25.1473	2.68466	21.7974	3.20685
27.4158	25.5339	7.1936	-0.77232	-16.5352	17.1305
7.88146	22.4865	-19.2673	6.36049	-2.87624	22.8438
25.9923	8.13484	-20.288	10.6547	9.76144	-14.0787
-19.8793	5.09941	11.9986	10.0152	-1.92502	21.7874
19.0242	-0.228042	-2.4187	6.9525	24.4784	18.9396
17.985	16.1318	-5.06139	1.56225	0.112795	26.526
-18.9231	15.2481	1.89728	3.93668	25.5723	24.5435
-24.1733	-1.51338	5.65114	23.1431	-6.05533	24.174
25.0557	-8.52438	12.7956	-8.13596	-4.34367	20.778
26.6583	-3.37334	0.396081	8.99267	2.63247	-5.90388
15.1342	-18.8764	20.0271	3.26712	12.5978	25.431
5.48061	-5.04958	10.5732	12.2196	20.8307	18.4508
24.8507	-14.0151	4.4036	22.3258	16.3548	-2.71072
17.4136	-10.9381	10.1784	4.96666	13.0996	-8.16594
-15.6422	-4.87337	23.7802	-2.71062	-19.6535	-29.2908
-11.6782	-1.3241	22.0441	1.34734	-3.54151	27.9106
2.91957	4.70747	3.45192	24.4767	5.02314	15.565
20.1465	-8.81858	-5.88352	0.746761	0.0646914	-7.52584
23.6999	-1.29192	25.981	-11.7273	14.8134	-19.0204
17.3841	-3.26141	-19.5625	-13.9321	10.3964	9.41649
15.2641	15.5943	-5.23377	11.1462	1.05669	11.2101
7.81033	19.6375	-15.28	-2.42924	22.8651	6.91722
19.5911	-13.0444	-24.3965	-4.46518	24.0379	15.2205
22.0131	22.0468	24.7301	16.6164	-13.5512	26.3832
-11.3521	20.4982	15.2755	14.7115	24.8176	17.7473
-4.9928	-2.44971	10.3069	9.94606	20.0721	-29.1962
18.2286	-15.2989	-20.2444	21.5457	-14.5638	21.5108
26.5224	20.6489	15.8912	-2.08726	-13.3159	16.632
20.4189	13.1193	8.14844	-5.90018	16.8999	29.0721
-6.46521	1.67993	-1.38989	-13.4945	11.931	10.4726
21.1464	-23.5819	17.4092	-18.2047	-22.2207	19.1649
-19.6355	17.5162	13.0125	7.25256	16.0606	-28.7603
24.4783	19.8826	0.83638	18.6266	13.3116	17.3864
-10.0463	22.2791	11.0453	13.9193	-11.8093	13.2197
-17.9861	21.6224	-16.1977	14.6673	-15.2387	-15.8264
-14.301	11.9133	25.8197	3.90327	18.64	30.1154
7.54635	2.10907	12.7669	11.3962	19.8591	19.7863
23.149	17.5285	-8.51781	10.7429	23.5828	-23.7516
18.5809	21.5358	1.58227	-16.3857	-8.63009	20.3107
11.2459	8.37746	21.8218	-10.4718	-9.26325	-9.52478
23.2943	-3.18779	19.0883	2.54983	2.90044	-20.2026
16.933	18.3004	-2.57197	-9.08821	-0.574837	26.915
-2.68317	14.29	15.4126	-11.719	11.8499	1.93956
-20.2513	2.93097	16.5154	6.92718	21.9425	27.3461
13.4934	-9.35375	15.8215	-1.92255	0.57523	13.7063
-25.3921	15.7064	13.8498	18.1262	16.0133	20.8567
3.26825	25.1303	21.8341	3.14496	18.2821	14.2202
8.45154	18.4354	23.4232	-23.3262	20.7133	-10.7601
22.385	15.7915	-20.8375	-0.153706	10.4945	24.4609
-12.657	19.9815	-25.1398	16.2682	16.0181	-16.5268
-21.4475	18.7386	9.28366	6.27112	8.3072	12.0353
20.9533	6.23394	-17.1945	23.958	24.4941	-24.7929
-8.5524	18.2897	-14.3196	-15.3534	3.28321	-30.5524
-11.6877	7.50739	15.1412	6.55194	-2.67954	-22.8361
15.1912	3.06807	5.36514	9.4589	24.1705	23.4043
-3.43519	17.1035	2.12471	13.9301	23.5126	15.3589
13.4926	17.6413	19.6842	-2.72139	1.88788	18.2919
17.6309	4.86231	6.74964	22.7917	-8.12998	15.0513
-11.0332	20.0675	0.379016	0.291764	25.619	25.958
-0.0637678	-1.09779	11.9568	-5.02864	24.95	28.1871
-5.48903	5.21722	-10.0349	5.59856	-6.04378	-22.0855
9.74842	26.5177	20.6419	1.31636	9.7388	21.4228
-18.2706	25.27	16.5822	-18.7871	-17.4197	19.2583
9.52955	2.97032	10.1297	9.58003	16.9504	-30.0718
11.7607	13.1508	-18.3075	2.31428	-11.0878	27.4897
17.9408	8.45543	4.16435	-3.54534	-24.672	14.6307
20.288	3.16254	20.9906	21.0765	-17.9998	21.9181
21.8237	0.120285	-16.4141	-19.9664	-20.8528	19.7531
-0.509731	24.6689	12.8599	14.5294	-22.7046	-7.29581
17.7268	14.0427	-12.4099	16.6647	-25.8165	-11.9011
1.65406	19.9825	-21.9709	-3.97024	-16.8029	12.3264
-8.17402	23.2006	15.8778	-19.5563	24.15	24.3448
22.718	17.4616	3.16241	-7.94611	-0.51045	13.9856
19.3545	21.161	12.0875	-1.83209	-15.7538	7.91004
11.5675	29.3862	19.9139	2.32191	19.699	24.1561
18.8164	14.9286	9.90809	-25.12	20.9879	-1.56481
23.6857	7.30066	-14.2431	12.2087	-9.67816	-29.5739
6.01428	6.48762	-2.46654	20.8018	26.2211	11.4603
-17.751	5.35422	15.0413	14.3979	23.1976	20.3011
14.0449	10.9793	13.0634	-12.7195	18.0343	31.0407
1.70264	19.4023	16.8349	8.14065	21.6903	22.7554
17.4877	16.2971	-4.07571	0.26881	-17.7687	12.8644
16.5077	15.0628	-8.07302	4.87493	-14.5688	-7.25143
23.3731	17.3669	10.8576	-3.27025	9.93107	29.9227
12.4734	22.3018	-10.798	2.14649	25.3806	19.3282
19.598	10.5074	-2.72806	7.47153	15.1188	9.43117
2.44225	2.70202	-3.59911	-14.1404	1.56597	8.31587
5.31287	20.5058	-15.0669	-6.52242	-7.95025	-20.4376
24.2689	26.2248	3.12157	-24.8029	-2.16823	25.1976
10.4693	5.30618	-23.1714	-9.74691	19.0406	18.0155
21.2665	9.80783	0.475885	8.18305	7.93024	-19.8129
15.893	14.1339	13.1734	17.7675	-26.0766	26.418
9.46768	-1.12293	11.71	11.9126	20.6696	10.0336
17.7652	16.8408	17.6879	11.3236	-3.68508	13.2118
24.77	5.54177	24.3757	14.8144	-22.0851	-22.2237
-24.5632	19.5398	16.7582	0.684981	27.3748	-4.50592
24.1518	4.38933	4.46092	10.3078	-23.8158	25.5316
12.3284	-29.652	2.11107	22.8462	-13.1321	22.6422
0.349368	3.69359	18.5087	5.59148	4.90947	-14.9754
6.20315	25.1263	7.14246	-3.42653	-7.22467	21.9901
11.7349	29.9917	8.76969	-6.91909	10.9677	-21.831
12.4474	21.8512	19.871	-7.6302	16.0001	0.219046
3.66996	16.7695	6.13234	-4.45217	-8.155	-13.2019
17.494	24.5273	4.22944	23.4802	25.8604	-18.3121
12.2315	18.7362	23.8794	8.00965	15.1266	10.8198
-11.1326	8.04479	-3.19272	24.7597	-14.3801	-18.9503
18.7396	19.9407	13.1029	16.7788	24.9748	-20.4826
2.98168	26.6076	14.8583	19.9526	22.3423	-27.765
10.1251	28.2667	26.2981	14.5228	3.08968	-29.1459
24.9712	2.01259	12.1252	6.55568	-20.8735	30.9879
26.2314	24.7724	15.3977	-5.64987	17.9981	23.7125
8.62152	-0.78495	16.7625	-25.6788	2.66456	-12.1422
-13.5814	25.7288	10.9439	3.07956	24.1031	24.1243
-15.1273	16.6178	5.6395	20.6465	19.1979	15.0694
15.062	16.5248	23.2093	22.7962	-18.2366	7.55986
-20.494	28.9042	24.8637	11.9425	1.42962	21.5058
22.1456	5.79235	21.4688	18.9071	20.1638	-24.9576
9.88458	24.2592	-19.0097	-8.86843	-14.3655	16.8416
14.2058	-2.53171	19.6741	-11.0428	-26.7924	16.1584
18.4086	28.3026	3.68093	-7.00743	-6.74112	11.4248
-16.4722	17.5212	20.7177	25.7686	14.4337	28.1098
25.608	0.168627	2.5938	21.6134	18.5806	26.8354
8.7517	21.8825	-0.538858	13.0699	-16.2012	-7.29251
7.66474	18.2121	12.2155	-20.6977	24.2202	27.7489
11.6155	10.5819	-10.7519	-2.2442	6.69932	28.856
14.2197	27.1586	4.02411	-3.17481	24.8706	12.7765
23.9919	18.9684	-8.53541	0.14539	-19.4597	17.56
24.7857	13.3141	15.3477	-1.82468	23.5334	-5.79921
27.1387	9.47405	23.8822	14.8958	20.5081	-26.8609
-1.81243	0.184521	2.23729	17.1188	16.0625	19.9041
18.3259	28.4961	22.5793	11.1651	-25.3298	6.19455
12.8241	18.3529	4.84037	18.0988	13.8993	30.0791
-4.28038	21.5437	9.47481	-3.58893	3.61834	9.19545
22.0153	20.1452	6.31234	-9.91962	0.031817	-9.43417
23.8046	6.65613	23.5484	13.2722	-18.6418	-12.8684
16.9886	16.6453	7.41513	6.75489	27.3158	14.716
4.18244	18.6641	1.86507	6.40196	-4.66171	-18.7743
15.121	10.174	11.3626	19.587	-16.9678	13.6913
-28.8852	3.58606	3.31588	23.5954	28.1929	29.5329
8.32451	17.216	10.4462	-5.33235	21.0233	23.8107
17.6101	19.9023	13.0418	16.261	-27.2978	17.0875
16.469	5.64183	3.73775	3.80198	7.46889	-23.2572
10.3414	28.4975	-10.032	-13.8639	-7.25233	12.8332
4.02372	2.97355	8.16157	2.10704	-24.1138	18.6965
-0.0707067	16.9489	9.41948	15.5299	14.0534	-18.3982
24.5687	21.1549	4.58356	8.43009	9.27676	24.647
7.69893	13.5385	17.7902	5.98095	25.8167	-20.7941
27.3028	26.5308	3.89344	26.4789	24.0729	-6.43772
-12.8161	27.2918	16.7179	14.3822	10.1809	15.9013
20.3678	22.1584	-9.09741	20.3465	26.9939	6.63778
21.7399	1.05713	-3.34319	18.8154	20.1417	15.3298
18.4385	15.1564	14.2444	-13.2169	27.8111	13.0271
23.5577	5.52932	-15.3572	25.0708	24.5989	14.3021
8.57234	22.9475	8.20223	11.7635	11.2713	-7.40774
11.8775	7.63193	19.7266	-6.25005	14.8024	17.3404
29.032	10.0669	13.5832	16.0323	7.75581	11.9856
7.79794	14.9857	-5.06961	-11.7009	12.8136	26.6142
25.9374	21.7836	-9.07236	-7.12398	-3.5872	23.1128
18.3858	4.00594	13.0306	4.43216	-20.8029	-24.7153
4.13419	8.33022	17.2987	10.0099	-26.7322	25.6213
8.13685	28.1109	-13.8017	25.6256	26.973	16.7085
-12.8612	22.6064	1.14104	24.0216	18.353	9.83369
24.448	23.031	6.94525	9.33404	0.356582	-19.7171
13.6398	19.2094	25.1295	18.2457	-12.9119	24.1925
15.2721	15.5006	-5.71172	23.592	6.54256	19.1578
23.2964	15.8389	-1.65634	-8.77619	-18.3192	-6.29282
18.837	22.0058	-3.61019	7.39405	5.61457	2.45192
20.1924	25.1461	9.04288	3.98762	15.9232	25.3256
5.60384	21.1875	-16.0507	-2.35816	8.24811	-28.0966
22.6558	-15.615	-0.796641	12.901	21.4286	27.0934
-17.3287	26.2324	15.5928	5.79012	-20.1668	-9.83645
29.498	19.9537	12.4573	-1.75313	24.4711	23.0683
25.846	10.9094	-6.785	22.129	-26.3593	-15.1197
7.37757	13.2534	14.7789	16.5074	4.16975	27.7604
19.8086	17.4059	3.11967	25.3554	-13.8843	18.1138
11.0145	5.22228	15.6976	-6.86603	16.6632	1.82407
22.8916	4.15048	0.869358	10.776	25.2488	24.8442
24.5322	18.9093	8.65255	-2.97454	23.7248	23.938
21.4848	-0.515299	-7.6428	-4.74854	-5.14254	20.3871
28.57	-10.3996	4.32736	26.2375	-22.393	16.6866
20.9357	2.7361	3.08439	20.9355	17.0864	-12.0979
29.1554	14.281	-0.531818	9.23062	18.077	-16.6111
-11.0259	2.28325	1.85686	5.17846	27.5302	19.403
4.28153	19.6098	13.6657	1.33102	28.675	-9.03387
27.6505	26.2785	7.78736	27.7069	20.6282	16.3592
23.9291	6.3956	-0.04403	-7.09268	12.0664	-5.07835
-11.487	18.103	12.18	12.1857	-11.7299	21.588
29.0497	14.3166	24.4151	-4.37363	-12.4271	-17.4455
17.5884	26.9059	11.1358	-11.6547	-7.9417	12.6756
30.002	6.72047	5.52889	25.2407	21.0001	24.2615
15.6476	21.6075	-3.51142	-8.76659	14.8793	9.02202
21.8906	14.6546	9.77134	4.67736	8.96398	26.2181
18.2528	19.6598	29.675	2.9207	-12.995	25.2939
11.6255	-13.5756	12.8318	23.0411	28.1025	10.722
3.44694	-2.46062	17.9203	0.819165	21.6826	14.4346
14.0206	23.3808	-4.77464	18.8406	25.0771	28.6201
17.9637	25.2104	5.91525	11.8958	-2.02413	15.4763
28.139	18.0705	12.1983	28.0505	-15.4019	28.0362
23.4414	13.594	-11.42	6.95426	19.223	8.74752
19.1437	19.3854	-0.306453	2.20141	23.7818	-24.1999
14.7669	20.8829	18.5771	10.4959	11.3742	-10.9957
17.446	15.1199	14.2399	20.1884	5.24093	-18.4605
8.93521	17.3212	16.3485	25.117	24.2165	-12.205
0.120755	13.7879	3.09724	-11.189	-6.77054	12.4395
-23.5029	24.0549	-14.4228	27.2083	0.564583	17.1369
-14.0188	12.5638	15.8521	12.5488	-1.23775	14.81
16.5187	11.4834	11.5132	-3.5325	29.9397	7.58282
14.209	19.4523	12.8932	13.4122	25.2621	11.707
-1.38021	18.1922	15.07	14.921	24.8142	16.6462
18.3097	-2.06346	-27.7114	21.3302	28.8211	-2.24369
17.4967	5.51622	19.202	11.5586	-2.83868	-7.98037
-12.0451	17.8572	25.3324	0.0454096	-10.4106	20.6794
3.91672	9.03142	-4.36387	0.784686	-23.8375	22.0782
14.737	10.2805	-17.1288	-2.58952	13.9556	9.81558
22.1653	2.80465	9.99901	11.9697	5.64957	-25.0059
-31.0993	10.9981	18.0979	-7.30041	-3.56146	18.8723
24.7416		3.88152	28.1076	26.7098	18.5403
27.7577		15.3775	20.0591	-10.9664	-17.372
25.4463		16.9852	8.54925	-7.36884	-21.8252
15.3786		5.15284	-14.2593	27.5389	22.9679
17.1255		0.0226362	18.1009	14.6066	16.1065
-9.38935		12.2351	11.6577	18.3084	23.949
17.4571		6.2717	24.0469	10.4808	3.71604
13.9187		-21.2556	23.2194	15.5511	7.32691
11.4646		8.61461	5.8924	11.3085	20.166
-23.6412		7.42893	-1.5968	28.5452	-9.16553
9.4035		13.46	26.3034	25.303	8.70321
11.4404		-2.39091	-11.3993	21.2744	17.8285
12.6755		-11.7135	-6.6867	-23.2879	-3.77491
15.4511		11.7011	9.19247	-22.6463	-0.499465
10.3642		6.29629	2.46928	17.2078	-16.5834
4.46184		2.63458	15.7872	4.66696	19.0364
2.96718		18.1236	-10.9442	-10.1069	16.6402
26.2722		9.93496	10.9959	-21.1865	13.3522
20.2312		13.3978	22.8938	-26.7279	-20.8154
12.2223		6.78624	-5.14477	22.5267	-11.6928
14.3106		10.2986	8.16441	13.6156	-15.0153
18.7361		-13.9901	18.6271	1.04597	27.5641
23.3515		-3.69453	20.5068	-9.09089	26.4223
25.2129		15.6187	-9.8829	24.5763	10.508
16.608		16.9538	22.3253	29.7767	7.62617
19.1391		-1.638	-8.2951	21.7899	4.72568
10.6911		24.7992	15.1555	13.0908	23.5832
23.6364		13.4566	4.89026	-26.0427	5.79834
13.277		12.7601	-30.3206	-28.0568	-13.4978
-0.867093		29.3144	20.1696	27.05	-19.4678
-18.7114		11.4867	2.58676	25.2367	25.6393
17.8521		1.04543	1.40559	-15.416	16.0807
21.7486		14.9532	-5.60995	-29.3911	11.4153
17.1371		-21.5322	-11.0601	19.0986	12.0452
11.8824		9.00272	-17.7909	22.8262	-8.01195
9.88768		6.3091	10.6744	11.6044	17.2946
20.1807		18.9853	0.591897	9.23963	10.5254
25.2126		10.7338	-6.97049	28.459	1.26867
4.41606		-1.8295	-3.70681	-13.5804	23.9782
5.84099		-6.31655	3.52512	30.725	20.6628
0.245574		25.9571	-6.30793	-0.0505207	-24.9386
22.2609		24.5527	-12.8552	-0.735053	6.69903
19.5561		-22.759	-0.385096	-15.048	-2.30302
25.0281		2.13767	-30.2073	24.2892	-24.677
16.4679		-8.69845	21.4061	27.3069	26.0597
12.0075		8.98216	27.827	26.0158	19.4711
9.59396		23.8795	-8.00431	17.7443	-16.1883
13.8302		-2.29623	-4.36204	10.5671	13.5503
21.1887		5.2759	14.8065	-9.9987	2.97901
-26.8877		10.0935	16.8374	23.1594	-22.3993
4.83394		-2.63416	10.2903	21.4173	20.6363
-12.7255		-27.7427	22.5719	-0.0836132	10.1264
23.1505		13.319	-16.3267	20.2533	-10.3053
3.35411		15.0447	8.28234	28.8774	-21.0459
7.5018		17.2076	9.7717	10.0382	14.4722
5.87924		8.69699	-7.09473	-14.4949	26.5346
24.5582		-0.183428	-12.6639	-26.8097	-5.84213
12.1655		-26.3261	3.09287	24.02	14.9071
10.7033		11.8759	30.6267	5.81206	15.5786
1.2784		9.41347	25.3283	22.3172	7.32737
21.8649		-1.35856	7.46385	19.4136	-14.7607
19.5566		5.43571	2.65376	1.77915	12.5824
16.8657		24.4378	17.3771	29.4097	-9.79055
-9.51883		3.95541	27.1657	-9.12037	21.9597
24.6845		23.3328	13.005	-19.3343	11.1694
18.4092		-2.39095	24.3342	-23.5731	-16.5633
16.0053		17.6227	8.46436	-25.9424	18.597
6.59175		10.8428	29.7848	-12.5479	8.54281
11.9129		8.45309	1.12521	21.2816	23.6407
19.6675		9.6259	14.4945	21.7073	17.7561
-21.071		14.038	18.5323	-0.321069	13.358
16.2428		22.2351	-8.74447	-15.0466	9.66232
9.90989		25.0272	28.3597	10.0143	5.66198
2.21868		10.6264	3.58668	15.4923	-13.5248
20.5507		15.8727	-11.386	12.5315	9.40213
1.15215		16.9497	-18.446	19.0153	-19.2075
12.3861		4.54955	16.537	-24.3721	-20.6751
14.1666		-5.34915	19.7295	2.12644	20.8555
-27.1678		13.4495	9.55017	-10.717	-17.3561
5.03154		12.6865	4.14148	-8.84736	27.1576
-5.56883		15.3131	11.9895	-27.0016	20.514
19.5524		8.22427	24.2133	-8.40516	17.1797
17.8242		-2.19454	20.4563	20.4629	11.6677
25.0032		10.3967	29.608	21.2896	23.684
15.3103		-25.4626	17.7963	28.1922	-13.8403
20.3992		-1.03385	-12.5442	10.6698	18.637
-10.0179		-6.89972	15.0552	-7.96895	-17.6164
19.7574		-9.70047	26.134	22.1057	-20.9408
-11.2061		18.2851	7.05884	15.4751	16.1096
2.62583		-9.11332	13.7597	-15.3722	22.8193
-4.27812		22.7716	-12.0637	23.5719	10.0707
18.6691		19.2642	1.84401	13.0161	-9.70612
3.68774		-2.25918	23.8539	28.6414	11.9791
11.8721		19.5739	19.0503	-1.02487	8.16237
9.91458		1.89001	27.7969	-8.84539	-1.92318
-6.99423		15.8549	5.01124	2.42381	23.3091
3.90959		-16.6032	29.1654	10.0748	19.3737
		11.1187	31.068	-14.828	0.0128642
		21.3705	26.9016	14.8685	25.1044
		-21.0059	25.5586	11.4612	-11.0972
		13.6641	8.73764	19.3161	21.0957
		18.4566	2.78019	29.1672	12.9459
		7.62208	9.55619	12.2944	-5.54603
		-13.2453	-3.66332	-12.8022	-4.2995
		5.48712	-9.63554	23.502	-23.4469
		-0.924828	5.2212	-9.62313	10.7848
		4.44492	12.5826	7.36283	-23.0167
		4.11527	18.447	-19.5841	17.7432
		7.15784	-10.7839	21.7558	-21.3798
		-23.9642	-20.3383	-17.9574	15.4418
		-17.9576	-0.493922	4.30905	-2.66463
		-16.9792	7.84138	-15.1234	-10.5257
		-1.63702	6.61739	-25.9865	-19.748
		16.6315	-24.4057	9.4513	26.0666
		13.7739	8.91929	-0.963929	-16.1559
		14.5623	3.49631	3.06507	21.8981
		8.01353	8.55157	19.7597	-14.4838
		17.0372	23.2833	-13.4678	8.6916
		4.1365	-5.29556	-13.9233	8.40996
		-20.0578	-3.51866	22.477	24.7587
		-7.47587	-8.9705	6.19791	17.6952
		19.6812	15.1938	24.5843	18.7173
		9.18585	13.4372	-8.4116	14.7405
		19.4703	-9.96069	-1.65244	8.03734
		18.849	6.26412	22.9204	12.3364
		23.0101	28.8938	26.0593	-11.0317
		-11.0184	17.9777	-12.5177	-6.09788
		11.5341	3.11093	15.8352	23.6311
		11.0297	26.4284	-28.9057	14.04
		-4.09704	20.5733	-10.1557	5.93929
		24.8499	17.1441	-15.8552	0.452333
		21.2151	24.1003	-11.6981	-9.32492
		14.8589	19.4391	10.28	3.43211
		16.5723	13.5423	-7.39412	7.83635
		8.08247	21.8441	7.03563	-1.41612
		21.8138	8.55103	9.05335	5.37956
		15.5402	16.2477	28.388	6.46605
		12.4365	-1.43382	-24.791	-9.85649
		17.4504	8.45132	-18.4324	7.41119
		6.76137	-4.8132	23.205	25.8524
		18.3258	6.47394	16.9099	24.7094
		14.8971	25.6579	24.7607	-11.0594
		5.38698	15.7644	-3.35112	-13.2025
		21.6127	-14.8568	18.0936	-15.9422
		26.0468	12.5049	-19.9595	26.5758
		21.0294	18.1288	25.2051	16.659
		21.9042	-0.13442	-4.24717	2.81097
		24.6902	-12.4388	27.1203	11.5684
		20.4926	14.5505	21.6767	-21.0592
		18.5975	24.5852	-5.44373	1.40166
		15.54	-5.47162	-9.10882	-22.4429
		7.64893	1.19684	-16.2451	20.2393
		23.6749	16.8087	-30.5601	19.4201
		11.33	19.9388	26.0493	-11.8845
		15.8176	28.1503	-27.4988	-0.326914
		16.0269	6.32223	9.07446	13.3541
		23.7133	5.12071	24.0226	8.0264
		19.4364	29.0234	3.79986	21.9048
		17.5414	5.73197	-7.27251	3.62464
		13.8535	24.2994	7.02102	-4.42908
		21.9264	15.0856	6.41314	-2.71534
		24.9487	-1.06901	13.6222	6.79915
		26.5126	21.9562	-13.2774	18.0895
		21.4846	2.9252	-27.2036	12.3229
		28.2331	8.55933	-27.755	24.4059
		13.3086	18.4592	-15.7976	7.38795
		11.5469	15.8965	9.89775	6.12836
		3.20864	12.5022	-1.5492	5.79966
		20.0546	-8.61343	5.55391	13.1653
		17.5483	12.9478	5.09624	25.726
		9.88738	26.1481	21.5988	9.05487
		16.272	19.536	23.5871	12.5103
		22.6139	4.88119	-28.8	21.4481
		10.8873	16.41	-13.796	5.42042
		12.0804	1.42599	19.8346	3.48623
		0.919335	2.83582	3.21615	-9.65236
		8.95986	10.3349	-6.15766	14.4646
		27.8599	14.4813	16.6044	2.56662
		20.7542	6.41501	-9.44599	20.7565
		-5.14512	16.4892	6.0585	8.73709
		24.5365	18.6031	-12.835	24.9877
		20.0881	4.92339	27.1706	15.6983
		17.4525	-11.1731	10.1787	3.90131
		13.0931	15.7041	-22.7456	19.3485
		27.2878	12.5587	15.6051	4.56378
		18.8651	3.99184	-17.6145	23.1076
		16.9149	25.5907	-6.98425	2.85477
		-5.54717	21.6517	-11.9753	21.5414
		4.49581	23.1838	25.1018	22.1644
		16.1852	17.0344	-27.2122	15.9777
		0.639768	9.18158	6.64045	3.9188
		23.3143	8.13096	-10.0279	20.4765
		30.0112	18.5064	22.3399	24.8539
		7.94724	-15.4236	3.72457	21.1597
		18.673	26.7551	19.7002	16.1774
		-21.27	21.0938	22.7382	-22.3141
		12.0515	-9.15619	18.0466	1.34427
		17.3334	3.04806	24.1681	-24.4751
		14.2908	18.0328	23.1345	12.2733
		21.4561	18.3871	27.1958	19.8012
		10.4593	10.0333	20.6597	-14.9624
		29.1395	7.53293	18.4465	13.0451
		10.9589	26.2741	-8.49179	19.8354
		4.98136	14.1813	14.3555	9.55122
		18.3979	25.354	-17.7174	21.2046
		21.5226	-26.5762	-9.53437	-2.18966
		7.05445	9.11934	-24.6335	0.783826
		-11.0255	26.8237	-16.8148	17.9413
		-1.94667	-11.063	26.22	-2.79968
		-6.27269	-14.275	-9.16024	-22.0471
		11.5565	17.0971	12.628	-17.8574
		9.56328	19.8257	16.6992	12.8692
		17.186	12.299	-2.77653	0.87471
		15.1059	18.1849	-25.6588	26.2935
		19.5606	7.74142	6.11857	16.9386
		29.206	14.6111	-20.254	9.72125
		19.1223	9.36298	23.0932	-17.7186
		7.64024	16.3819	-12.2027	2.33814
		4.16997	22.8871	11.8906	-20.7989
		16.926	18.7852	24.5806	-3.91669
		-9.40867	-18.8917	2.38781	-7.60124
		28.0903	18.2526	22.8704	14.3676
		5.43162	24.1659	2.67024	20.2442
		12.6526	21.0793	4.58031	19.4006
		20.4039	16.1507	20.9702	15.976
		18.6604	21.8371	24.9132	17.9279
		1.66846	25.3354	-26.7759	-1.1075
		25.3324	-13.4654	23.9477	21.5881
		0.646606	12.0891	-8.07105	22.8062
		3.67173	15.7374	16.6722	-1.89731
		15.7536	-25.7517	-0.0671967	-22.2854
		8.66672	-25.1588	11.7692	13.4376
		18.9654	21.6256	12.19	-11.0477
		9.66168	10.7231	6.73259	-25.7125
		4.32782	22.5648	8.90948	21.0178
		15.2693	14.956	0.640515	-21.3072
		25.1824	-10.2933	-7.33853	-24.7097
		24.1009	-19.342	-11.5259	23.4624
		-6.94541	-6.50357	-6.88816	-13.1396
		-4.66267	-18.9062	-24.11	21.9672
		-19.1706	24.4421	-15.2842	-14.0641
		14.1547	13.9807	-4.03374	17.5194
		28.5917	-5.18034	1.738	-23.826
		17.321	22.852	-9.79983	25.3661
		23.5697	3.45219	-14.657	19.4382
		11.4138	11.1313	7.67864	2.3991
		8.56009	10.8192	-27.0114	2.84492
		22.1983	15.4151	26.0129	8.49113
		15.7859		24.8448	23.0726
		27.7775		1.35313	-24.4064
		-4.33616		-12.8374	-21.2743
		20.9064		17.1422	-26.2722
		6.57526		8.90086	1.40355
		16.8342		-23.5245	24.3116
		12.4949		6.85646	-23.1827
		3.3142		21.4727	10.6849
		4.14699		3.20408	-20.1323
		1.66176		-16.6552	-16.2395
		0.919944		-23.0075	-18.3689
		26.145		-16.3788	10.9451
		25.2056		23.1893	-17.8838
		24.537		18.8759	7.08109
		14.719		25.6608	19.5675
		13.2616		24.9895	-23.7114
		17.5428		17.2872	25.3181
		9.7928		3.008	20.4103
		15.8815		-23.8392	17.3991
		12.3929		-10.4604	26.9231
		26.9678		26.1683	25.7916
		17.1089		-18.5482	22.0935
		-4.62943		21.5766	23.7315
		15.1699		16.5709	-8.84822
		7.48217		26.6531	3.62413
		18.0335		23.7358	17.993
		23.2884		12.5136	-9.34472
		13.6737		23.0243	18.8074
		15.8472		21.6813	-13.0402
		10.0994		24.0245	2.84494
		21.6602		-24.1582	-26.6603
		8.15436		-12.7278	17.8845
		18.3445		-12.1572	25.2074
		0.0367998		-15.8054	9.50825
		22.1535		14.5803	25.5682
		26.9462		24.5724	27.2926
		23.8257		-21.0121	19.8743
		12.8057		15.8621	16.1692
		6.92897		10.9998	21.4635
		27.2668		21.3394	-11.3327
		20.9178		11.7557	-18.9998
		3.6867		0.00819375	23.2084
		14.419		22.4217	0.154098
		13.0385		15.1935	4.40597
		21.8458		12.2455	26.7327
		11.8435		23.1743	24.1018
		5.22454		21.6031	-5.94087
		-13.5744		2.70229	24.3839
		25.8034		-7.97569	21.1767
		13.4841		3.9978	22.6081
		19.8288		8.11051	22.948
		7.93613		-3.26677	-27.2122
		21.2957		0.493929	25.8218
		12.6698		-23.4576	-4.84546
		15.8924		-18.2966	19.752
		14.2452		22.1159	18.2362
		16.7665		-22.5325	9.74856
		13.9614		-25.7158	19.9301
		19.042		19.7921	-5.97653
		21.642		11.2359	21.8213
				13.4538	22.6291
				-9.81562	25.4925
				-7.56154	17.4939
				21.5422	28.5699
				10.8079	-27.0214
				-12.5983	23.5255
				-21.9802	9.92041
				-14.7693	-11.7507
				-17.9092	-23.5022
				-8.32207	-20.7944
				9.0852	17.4993
				3.92572	16.5105
				2.29063	-1.01376
				7.19407	-8.17763
				-18.6288	12.4465
				-0.142818	12.1315
				-13.7352	-9.92629
				22.2613	-15.3598
				20.4264	-20.893
				1.35391	28.9176
				12.2146	27.5734
				-10.2993	25.7442
				7.96972	29.5383
				14.7237	8.14766
				20.0192	18.4181
				3.48773	23.227
				-21.2864	21.598
				7.15397	25.6149
				-1.65143	15.3448
				-21.6896	-10.8367
				9.50578	16.3301
				-4.08313	-9.24782
				-23.3409	-10.6442
				-9.33618	10.1902
				-15.9943	-25.0382
				-3.55352	-4.86472
				6.64153	-16.8173
				-2.76213	20.5059
				-22.7477	29.4936
				11.3176	28.6922
				-8.20052	11.5548
				-13.688	22.9262
				-0.800289	-26.8691
				-3.82652	25.2439
				-13.3327	9.84073
				-17.2221	-14.6979
				-21.222	24.5846
				-20.6666	1.96271
				-8.0106	-7.27734
				-24.988	-8.61893
				7.51555	19.5778
				-0.893967	-17.8371
				-3.22121	-29.6691
				10.9722	13.4459
				24.2617	-9.89391
				6.82364	8.14729
				-12.2364	-19.0726
				18.0652	11.0953
				-12.9226	24.8708
				-5.46619	3.79345
				22.1444	-21.0466
				13.861	26.5237
				19.5305	-26.6132
				1.9635	-30.0968
				-21.341	25.5219
				13.2604	19.9703
				6.50944	-17.2311
				18.7336	-14.1388
				-10.6939	22.2863
				6.82828	17.1111
				20.6248	7.57912
				16.9456	30.1486
				24.5031	26.005
				-12.9861	27.5083
				19.7692	24.9411
				-3.39438	22.5577
				-19.6019	18.4207
				25.1315	16.9211
				-2.01188	6.27589
				12.1301	-22.0929
				-18.4838	-26.3217
				-20.8707	-29.3046
				-4.6582	10.2147
				10.3562	21.8476
				-2.22558	-7.38672
				9.70312	-8.93432
				0.380444	9.31355
				19.389	8.14429
				-17.3098	-12.0562
				-25.0289	28.0032
				7.07581	2.23921
				-21.3684	-13.2562
				-3.32166	19.1167
				-7.04181	12.9702
				22.0908	-6.47941
				-9.01283	23.7328
				20.9417	7.15444
				19.9745	-26.9153
				8.28521	24.7581
				-8.01843	-18.9566
				12.8936	24.3746
				7.16076	19.8595
				5.53319	-5.98759
				25.3603	-8.70585
				16.0422	-22.51
				10.6981	19.1991
				18.9591	11.1803
				6.02209	-1.77867
				23.1989	-28.7412
				-14.7278	17.5886
				-24.3975	26.7856
				23.938	-17.1031
				24.7333	15.5753
				-20.582	20.0301
				7.89737	14.3836
				-6.7423	2.21626
				21.9406	25.1407
				-7.57613	30.1158
				4.79783	16.4601
				-8.36877	-15.9383
				13.1444	21.9467
				-11.0865	18.3
				23.9382	5.83745
				25.7835	23.5555
				20.7859	20.8465
				-2.11434	-25.3223
				-16.3962	-17.6585
				24.7734	27.7317
				2.81288	31.5267
				-0.617461	-13.3406
				6.63617	22.6881
				-13.4087	29.7299
				-26.3253	-14.8256
				15.9472	-21.4672
				-22.6518	30.2581
				-14.3093	24.2616
				-15.6208	19.6311
				20.3637	-14.2563
				12.0568	24.6739
				-21.2259	-29.2244
				18.0389	22.9828
				10.4879	25.5984
				16.4119	-19.9288
				27.36	12.8032
				6.06315	16.2098
				0.591183	9.82838
				-12.2402	10.5705
				-22.7783	-18.831
				-8.86291	23.8121
				-26.5359	25.1122
				4.68299	28.7112
				-27.3969	-5.77448
				19.1896	-19.267
				-12.807	22.8034
				14.2642	19.4051
				-5.5982	29.4599
				-13.9068	-0.511168
				14.7806	17.1626
				-17.9173	14.3046
				23.748	21.1861
				21.5144	12.0506
				16.9814	22.8452
				25.0589	11.3103
				-20.3785	-20.3674
				8.17245	24.4459
				16.2357	16.0989
				-0.987341	-24.3765
				5.48709	-29.1365
				-25.373	16.9493
				17.8515	-8.05957
				10.4115	17.9477
				2.14995	11.9236
				-23.3954	-21.0455
				-14.3298	15.4596
				-13.3129	26.2047
				18.4994	-28.5229
				7.37098	22.5939
				-8.31262	4.15343
				24.7151	11.1147
				-10.7947	-6.8889
				-15.2108	23.2652
				26.0778	13.1525
				20.3755	19.378
				-12.0766	9.08231
				-4.96678	-17.7536
				-8.11095	24.075
				-11.357	10.3567
				-25.4256	20.3358
				11.2286	13.5398
				-16.0141	-12.6315
				19.0682	29.5333
				-18.6161	27.1813
				17.7318	-1.58501
				-3.93084	8.63762
				27.9637	6.34661
				21.5496	12.7328
				-5.72533	22.3439
				-7.56233	19.143
				1.89186	-15.2212
				18.194	-10.9184
				17.1804	23.119
				26.3584	17.1492
				25.7184	21.1797
				-7.08814	16.1031
				-17.1234	12.0268
				14.122	-25.9617
				8.25684	-23.028
				-8.80303	23.8405
				-22.0662	24.1621
				-20.2661	27.9466
				10.1506	-15.8573
				-14.2734	16.7961
				-9.73655	11.2427
				-19.5509	-20.6459
				-5.49563	13.3093
				26.6536	10.5614
				16.1903	5.62103
				9.34004	8.03423
				28.5933	-5.85043
				12.5471	-12.0095
				5.2271	20.1052
				22.5621	18.4844
				2.98195	-8.03825
				-15.0905	22.2908
				-24.5814	5.18763
				24.7758	28.6904
				-11.6698	6.54105
				-27.544	25.2754
				20.7004	9.45929
				19.7939	29.0324
				25.4193	21.2341
				14.4684	1.59726
				-7.41052	29.6184
				-16.5	-13.4797
				-18.4044	6.06578
				-8.46617	24.8205
				22.9929	-2.79739
				-19.9135	24.2748
				-5.76516	10.7555
				-21.0044	28.6045
				20.2957	26.4782
				-3.97779	9.6547
				4.75271	-20.1236
				4.03851	14.3336
				7.23612	-22.4774
				-13.1039	27.6671
				14.4693	19.2718
				13.9846	24.8712
				-9.16911	-7.36495
				29.2069	-26.6091
				24.7272	22.1324
				18.122	13.4622
				-1.72545	-14.6712
				10.2815	25.2181
				2.19555	17.117
				1.18861	12.5043
				-26.7063	28.2515
				-17.4709	27.4029
				-10.5178	19.626
				-15.0627	-8.72466
				15.3477	11.4692
				17.4974	28.7774
				-8.70683	18.4637
				-30.1624	17.2596
				-4.27738	28.45
				-24.674	9.07775
				-25.5306	25.4188
				-12.8059	22.2583
				19.4494	13.9523
				21.5531	7.31028
				-18.258	-21.4852
				22.6601	-11.5495
				25.9183	8.84721
				-8.23124	23.1216
				20.0643	27.048
				-4.21539	25.0423
				15.7769	6.80472
				11.9441	-0.964026
				20.8855	1.54749
				12.9483	19.8885
				2.4917	11.8429
				-7.03776	-15.9559
				15.0618	14.4073
				23.3398	-20.2737
				11.1126	3.99271
				3.06275	19.1232
				-0.0532816	22.0161
				-16.9234	28.3249
				-16.0474	23.5487
				16.5834	5.77127
				-8.57186	17.3077
				-18.4013	24.4027
				23.9932	-23.0919
				21.7635	13.5021
				-20.7068	17.6436
				13.9949	21.2648
				-17.3271	15.6098
				21.4571	9.26529
				5.24091	-20.0746
				-2.57038	13.7927
				-5.74248	-23.3503
				8.30664	22.5386
				15.2203	12.7514
				10.2945	9.86147
				-9.13097	11.3567
				-26.5933	-13.6478
				-13.3163	24.9776
				-19.6053	6.72791
				23.2562	24.5745
				-20.8813	19.2238
				-25.2379	23.4916
				11.3909	-20.6151
				9.6197	-24.2701
				25.0952	8.28943
				-14.8801	-4.22264
				19.9935	15.5858
				8.62996	-5.30665
				3.26821	12.2884
				-11.4414	3.0998
				-9.74052	-18.5385
				-18.5296	21.6852
				-17.3836	22.7239
				0.0462333	25.9012
				31.0294	-17.4967
				-31.2984	26.927
				-1.00847	3.54777
				21.0272	-18.5238
				-8.11528	13.0389
				-13.0042	16.8458
				4.90078	6.1132
				30.0906	2.25739
				-21.5198	-8.2698
				14.7507	5.73549
				1.28249	24.4018
				-27.8912	23.6178
				-22.6902	21.481
				10.2296	13.5131
				15.0508	-15.4892
				9.08993	-23.4152
				6.74526	22.4411
				-21.3727	-15.8959
				-15.2404	5.50995
				-16.0188	20.4302
				-18.4493	-11.7447
				17.7616	16.897
				-27.0364	10.5754
				20.7983	15.8172
				7.53155	4.07739
				-7.29464	8.44062
				-5.22276	1.39875
				-17.9136	24.492
				-28.1898	21.5426
				-30.5464	12.847
				-11.1674	25.3835
				16.6996	22.6371
				-16.9167	-15.2952
				-24.7522	17.6224
				14.7082	-1.21729
				-29.4063	-2.08598
				4.6177	-8.95855
				-9.52593	10.8258
				12.3026	9.29334
				-8.78965	-0.431881
				26.4885	18.6864
				11.0797	16.9266
				-1.55351	4.01589
				-15.4562	22.4399
				-28.744	-0.189822
				19.2866
				-14.0303
				-19.3745
				25.7739
				18.2896
				-25.7264
				-3.78447
				-17.2052
				6.87515
				-29.7758
				10.2996
				-26.9458
				19.2033
				-1.99679
				-21.7288
				9.24302
				-11.9736
				1.09702
				-30.7075
				20.3246
				-22.9854
				-3.67795
				-24.5649
				30.2519
				7.12757
				-7.64298
				-23.4058
				-23.8741
				27.8918
				-15.5901
				-9.55095
				-5.73454
				11.711
				-22.8011
				-3.08337
				9.90034
				25.072
				-25.4245
				-27.1434
				-21.6244
				-13.0566
				-17.3685
				4.06295
				11.0792
				-13.9703
				20.6295
				19.0325
				15.1204
				-24.2938
				-26.3209
				-11.3299
				21.9021
				13.3953
				9.42398
				10.8502
				10.4138
				7.37986
				9.8565
				-25.8278
				12.3535
				-24.9983
				-27.2982
				6.19935
				-9.0225
				-1.15705
				-14.0847
				20.5046
				-9.42249
				15.6764
				-10.4275
				-4.4476
				9.43069
				-7.12276
				26.2926
				-3.98654
				-22.4027
				-9.96269
				21.4275
				16.3817
				-0.695467
				8.79953
				-10.3443
				25.9007
				-3.78407
				-17.8295
				11.3932
				16.0486
				12.7013
				20.3079
				-8.12368
				-28.9866
				8.41474
				24.0244
				-22.9635
				3.04129
				-2.67926
				26.6979
				22.9224
				19.8929
				18.9997
				-4.65169
				21.2172
				22.0416
				18.0384
				-26.0276
				14.2906
				27.3769
				-8.22017
				-10.2242
				17.0356
				-0.0746339
				20.1406
				-25.0315
				24.7336
				26.2037
				-17.4979
				16.6601
				19.8291
				-14.1195
				7.3373
				4.54244
				-4.02577
				-13.704
				-25.8815
				-7.06632
				-8.67971
				-17.8595
				12.8352
				9.88463
				-23.2998
				-11.6903
				-10.5419
				24.5572
				21.2981
				26.5155
				-12.582
				-20.8369
				23.2488
				19.1032
				22.0869
				12.3762
				-18.3106
				7.86777
				18.6072
				24.7417
				-10.1601
				16.5424
				-3.53054
				11.2082
				-23.853
				-7.35714
				-25.7636
				22.8971
				11.753
				-6.46735
				-19.7709
				26.2064
				7.15355
				-1.16313
				-4.98685
				-12.1667
				4.24699
				14.7841
				19.8271
				13.2587
				-13.5379
				12.1073
				7.53117
				24.9793
				-7.33675
				-4.25404
				6.2785
				-25.8791
				-17.324
				10.2705
				20.9399
				21.4535
				0.433216
				-18.3608
				-20.8722
				14.9978
				4.5646
				5.67386
				-25.1632
				-3.98878
				-10.5035
				9.13866
				10.1764
				-14.5311
				-7.01649
				-5.03328
				4.80406
				-21.096
				12.9364
				-11.6441
				-0.597752
				-3.29918
				-1.19989
				16.2055
				-8.67007
				5.49641
				19.7095
				-15.3525
				-4.68361
				21.5329
				12.0947
				3.60522
				-7.16439
				14.1454
				21.8154
				-6.46053
				-11.3808
				19.6667
				15.5132
				22.8891
				2.56298
				7.87612
				-16.0825
				25.0164
				22.5688
				5.73029
				-22.1015
				-20.4623
				-3.18442
				24.1246
				13.6673
				-9.61307
				2.07858
				25.566
				18.4516
				0.47313
				-7.63822
				21.9118
				-12.7021
				21.6016
				22.5207
				-8.31605
				26.8807
				13.137
				-9.47073
				-11.7079
				14.0574
				15.5349
				-22.5091
				-5.69809
				-15.396
				21.7522
				26.7117
				-12.5461
				-3.28992
				-16.7325
				9.55951
				-2.24201
				25.7816
				24.7177
				16.3214
				20.6708
				1.02171
				-9.5699
				7.2246
				14.7261
				-2.62746
				-5.9768
				-25.5137
				3.32549
				-20.7424
				-19.8165
				19.1509
				-11.2984
				27.3344
				21.7616
				11.3022
				15.5906
				-9.21353
				17.5526
				8.85137
				-12.2028
				-21.3057
				14.5539
				25.4334
				21.9331
				-23.1309
				-22.0984
				16.6664
				1.32757
				29.1061
				-7.72952
				-10.8226
				24.0494
				19.1013
				8.23632
				26.662
				0.851749
				-18.2054
				20.2228
				2.45275
				6.47797
				-20.4162
				23.3707
				4.54965
				28.4256
				10.2868
				-16.7423
				-6.58754
				25.1091
				-9.67839
				-19.695
				18.8315
				-0.213879
				15.8055
				-5.01089
				13.3348
				21.825
				-13.4982
				18.1388
				29.4912
				-20.3178
				-21.6121
				27.1816
				-7.3548
				-10.431
				-28.0217
				26.3767
				22.7511
				12.0263
				-20.9119
				-21.2838
				-19.3389
				2.12451
				22.4773
				-4.23055
				28.1211
				1.10602
				-26.484
				14.2759
				11.4358
				23.2724
				-13.8282
				26.5805
				17.2818
				-25.7018
				-2.14063
				-20.7437
				20.6171
				20.1503
				30.194
				10.1016
				25.3794
				13.5654
				-6.52219
				-16.7383
				21.0899
				-4.23326
				18.5475
				-16.411
				-10.9243
				-7.39011
[truncated: 362 more rows]

## Sheet: Fig4A_2M1B_wormLocs
00-M	04-M	06-M	09-M	12-M	18-M
12.3734	-18.7204	-14.3565	0.887785	17.866	-21.2495
10.7266	-7.49087	-8.23271	5.00227	19.9098	-17.3773
8.53593	-1.43312	-4.45416	-12.1896	18.8913	-17.9682
17.556	22.5976	8.52793	15.5355	4.82926	-6.15586
6.66027	0.19036	7.71813	5.74219	11.4732	-10.7363
7.98847	9.9955	-3.33198	3.33769	5.34545	-3.51969
7.37451	6.5668	17.7478	-15.7357	-0.303317	-6.85042
-9.89093	12.9722	3.54222	24.6345	17.0503	-4.10144
24.04	-3.48005	24.0356	4.67015	17.9551	7.48191
12.0046	8.65133	20.8643	-4.2828	13.6538	-15.6796
19.7215	12.2283	16.4483	16.1792	2.14752	8.09216
6.49889	-20.4201	13.5829	20.8581	19.3502	-2.62704
-20.0296	14.4842	-1.27354	13.4364	-5.89174	-7.99669
-8.78024	17.7734	14.1634	-22.2702	15.5235	-24.8492
7.51906	22.5701	10.4675	8.56045	-0.893961	14.9358
-25.958	5.38575	20.3659	-9.17605	12.4227	-19.5964
14.3202	21.2032	13.7976	-22.942	16.3555	17.7949
7.12491	-9.64296	22.7756	1.33697	5.09171	11.3436
19.0272	2.63518	-24.9424	6.83335	-7.12187	-17.917
13.0894	-2.06507	7.74601	17.8946	-12.9444	-7.49433
9.67412	23.8182	0.0871681	4.33703	-15.1073	-8.83684
12.2582	4.3236	18.5563	22.5663	-2.08866	-3.95631
-21.3986	-22.5394	-23.8969	20.2931	-24.7504	24.9718
19.7741	1.91641	6.20986	-2.70228	12.8013	-24.2618
18.2764	13.3364	21.1342	-7.15259	-8.9841	16.2073
-5.05427	18.4009	3.77333	22.6974	-20.9628	7.6433
14.3572	21.6831	22.6837	20.9596	23.5296	8.8208
1.27066	6.92643	15.1935	15.1814	18.5291	1.88486
25.8402	3.85776	-0.478523	23.6813	-4.4903	-11.5653
15.9123	-6.74364	24.6875	25.8138	22.7696	-7.42246
8.93958	-20.5673	5.19405	-21.3632	3.78656	24.8502
20.7997	0.645943	26.2979	-7.70189	-15.5454	-4.3314
23.2697	20.3348	22.2988	19.4822	15.0439	-13.0323
19.4908	-18.7337	-10.2263	-24.9881	-14.6818	-16.7561
-6.78186	-8.43691	13.5933	11.6852	16.8509	3.55362
21.0196	24.864	1.97226	9.69795	1.50373	6.70482
-13.345	24.2514	11.716	7.05107	9.2798	-22.9993
-15.599	11.4945	10.1953	-3.35922	25.1273	-17.8403
18.5254	-10.2767	17.5837	-24.2086	-19.0893	9.3479
24.6726	16.4062	-4.22962	17.3044	0.374494	5.40102
20.1219	8.29018	-1.32201	11.0539	-4.03178	-23.9143
11.6707	9.95641	24.4419	-16.2624	-23.9528	-4.47231
-17.7588	4.90684	16.0568	19.4058	-18.2977	-15.0343
9.89855	-1.01348	14.3489	26.2186	3.24419	-0.601071
23.6418	-18.0155	6.40579	24.2144	7.0066	-22.0296
12.2353	1.44765	18.7086	12.6132	-11.3555	-8.60535
27.4862	14.8522	21.5624	20.4387	23.8235	9.76686
17.7625	21.7792	5.43279	-8.0101	-3.48552	0.629396
20.6852	19.011	15.1108	25.7304	10.3859	14.5451
19.9751	17.2939	22.3193	21.4886	16.7081	17.4725
12.9103	-6.53576	19.9701	24.4444	17.8292	-20.9501
15.1979	3.41061	13.6168	2.68373	9.17401	8.32841
16.7208	5.91004	21.2324	15.6818	5.02343	5.4548
24.1842	-11.5843	-7.87483	9.1409	-12.7098	2.5459
-2.38526	13.9225	12.8421	-6.84003	7.89428	24.5213
-14.9555	-13.2735	25.253	26.8612	6.30269	10.4028
21.1126	-22.2246	15.73	24.8853	10.9427	2.92888
16.0333	-5.20226	24.2325	22.9416	19.3545	3.43042
-17.8214	22.3903	5.59335	13.9408	-1.69859	-5.81684
18.9699	-13.4251	20.0275	19.1295	-16.1702	-12.8542
6.53932	11.8205	11.5769	-25.7125	21.7359	7.50784
21.6601	-0.330536	-24.6027	-27.1664	13.3678	1.0003
13.849	-23.7466	13.1769	-24.8464	-5.144	14.4085
-3.53495	10.8452	23.9484	27.2714	15.9324	10.5869
11.3793	6.56834	6.15411	26.1211	14.1599	-18.8596
21.7099	25.5456	20.5611	20.1093	25.5863	6.8673
2.56456	19.0914	18.1942	16.4983	24.1931	11.6928
23.2926	17.1475	25.3712	-12.6872	21.8639	3.93187
-15.3654	7.67902	11.3766	19.8845	24.8427	17.267
28.4192	-9.91925	12.9735	23.1946	15.1319	1.11599
14.7579	24.686	-20.573	-9.50748	10.4205	6.43805
12.5038	14.005	8.7191	18.5372	2.40701	-15.5993
-12.8681	-3.03839	7.30378	22.0786	-23.4751	-3.91109
18.5753	4.46638	23.7264	-23.2262	-9.30557	25.5709
-20.8662	20.9675	15.4369	16.9807	5.82312	15.6504
17.73	22.6397	3.18202	24.5704	22.6256	-21.5964
24.1324	23.8815	16.8207	-25.2433	-21.2958	22.4181
12.6342	8.59275	15.9432	24.4057	14.2239	2.32915
-0.652773	17.6481	2.50619	26.9936	8.47108	-12.4351
19.4927	6.8879	28.3809	20.4758	-0.56472	20.4194
18.1361	6.10133	27.8337	14.474	-7.91947	5.92356
14.4279	18.4252	22.0721	24.9851	11.6356	-12.8032
2.56309	4.67398	6.94868	-26.5308	-1.19769	21.6084
14.8268	13.1773	4.88366	23.5786	-18.5463	3.80143
9.10258	-14.7373	-24.2976	20.2824	-4.5041	3.3654
10.7047	11.617	20.1407	-24.1156	18.4632	-26.3308
-23.0699	-9.97354	17.8333	7.44576	20.6789	13.0499
15.7954	-18.3927	11.5853	21.0568	-2.4008	23.3493
3.97727	15.3524	11.8925	19.6097	3.10478	20.8061
-3.63022	3.64585	28.0082	-27.452	-19.3357	-17.5678
-17.5082	8.93212	25.4054	25.9085	15.3031	-26.7928
-5.22152	-24.9399	16.1855	-23.2031	6.67711	23.7882
-3.19008	10.3966	21.0519	26.5225	12.228	-1.12143
12.0669	-4.13847	14.5148	27.8407	-17.0968	26.6054
-23.629	-10.7149	-0.168159	18.8477	13.6421	17.0511
14.6855	19.2584	19.8505	26.1781	-2.72371	27.9178
20.9427	1.10297	18.3804	23.145	-6.12429	-14.1852
-8.03456	3.16181	20.7214	-27.359	24.6496	-21.0315
24.065	-19.4077	10.5202	-28.1441	-22.6704	27.3007
27.6975	13.2216	15.3978	-26.0505	-3.87508	18.5047
16.941	-1.6971	23.4128	-27.0722	-3.19285	-6.81999
-25.8293	-12.9737	18.9518	26.0649	25.3991	-18.4911
9.57328	23.2163	18.3673	14.2929	12.0469	26.1659
23.3523	20.6911	16.0284	8.31396	2.19984	13.4553
-1.55912	9.71585	3.37624	23.8236	-9.32065	18.0932
9.87882	-20.6674	22.9288	22.2099	-1.80025	-3.05769
28.4556	24.4135	29.4563	25.792	10.1319	-26.9205
17.7258	12.2783	14.2058	24.7864	1.8159	-8.38358
24.6296	8.36974	3.34344	20.411	-7.07614	9.07832
2.5747	16.6372	21.0264	14.8622	18.9698	23.5522
7.92724	-15.0776	14.615	13.4165	3.72935	16.3211
13.2373	-6.75049	4.02528	19.1406	-12.4203	19.3542
23.8528	25.713	22.742	29.0713	-19.0569	24.4024
25.5852	-1.93176	16.1741	-28.1644	-14.3381	21.7754
26.6369	13.4228	-1.24665	15.058	22.9914	20.493
16.6999	24.9447	-10.678	24.2686	17.1004	-27.0039
15.6984	23.8068	29.0999	23.5085	26.777	5.0709
-9.80548	14.6093	-4.13223	25.0541	0.0304763	24.6682
8.89474	12.5164	-17.2591	27.6259	6.30307	27.2274
29.672	21.3424	-0.880803	25.9594	-12.9077	-27.3657
28.6367	13.4962	1.5319	-26.0752	24.6862	17.6763
5.87221	17.3609	13.6378	22.1652	1.85925	3.28961
20.7599	7.54367	5.17913	16.8341	-6.47547	28.3369
12.7467	19.2714	3.23599	-4.2481	12.4238	25.9677
3.60461	-14.0251	27.9037	28.309	20.0754	-1.52291
19.4345	24.2828	14.2635	-2.48029	25.5407	26.3207
0.766554	21.0232	5.79489	3.16065	3.24932	27.1225
8.75235	18.1395	19.9043	27.697	-10.0118	13.2252
14.7028	10.6708	12.9555	16.8963	23.2419	19.2456
22.3296	-10.0294	21.5588	18.2705	22.4038	18.8707
12.1745	-15.2002	13.8741	-29.0365	0.497995	28.1742
23.8548	22.2045	14.3399	-27.8908	-6.09367	23.4157
17.1396	-11.7705	15.7852	21.9029	-24.9001	21.0696
25.1724	-12.3578	18.5292	26.7281	-2.80062	17.0941
28.5825	-18.0994	21.4143	20.5004	23.0842	8.29074
31.185	23.3941	27.4907	15.7043	14.5619	29.1277
18.0421	9.05072	14.4636	20.1506	-7.59554	26.9259
-3.00445	-5.81624	-3.51428	25.2527	0.843473	18.5971
30.0084	18.42	26.111	20.6043	23.8471	12.5269
-14.8096	-11.6257	-13.3955	-28.8094	25.8268	28.5206
-15.9683	10.1153	8.0426	26.9878	17.571	9.12252
23.0032	-10.2526	3.86956	4.01506	-1.54878	-29.0866
20.4952	2.23217	27.5288	-29.7395	-9.17195	22.606
10.8805	-21.1918	25.7626	21.3148	23.2275	2.93245
21.4051	-4.72631	19.0204	20.4129	-21.7885	7.76959
-12.6079	14.0708	7.75021	-0.63108	7.86992	22.1868
-0.943632	21.1279	21.6343	23.0152	1.3188	24.0984
10.1436	5.51642	23.4497	26.4631	-7.96803	-3.38336
14.6948	23.5028	15.1093	20.3807	20.0427	-11.2756
28.4011	10.4626	20.7249	19.3293	24.879	-27.9858
20.6472	15.8999	-28.1379	25.4982	-12.7902	-18.148
-4.58485	-14.8333	18.9893	-29.1839	20.8936	21.2897
8.50509	25.7934	-26.3744	-15.1207	-27.3934	-26.3953
14.195	19.4874	21.6246	27.2409	1.88858	8.26173
-6.12741	21.7088	25.7153	30.5383	27.0367	-29.5761
15.8156	12.5459	26.903	15.0214	19.3116	26.0541
15.8404	15.0864	16.0394	18.0929	25.2095	5.25529
17.2593	24.6343	6.77478	27.7077	-8.77712	-29.226
28.2027	6.34945	22.2963	19.5532	-15.0683	-1.3328
27.5526	21.9674	19.5339	17.684	22.281	-28.846
19.9771	-14.2407	1.90927	27.7562	20.2098	0.446754
-0.0752557	7.85831	-2.09315	-30.6719	-12.1869	9.31228
26.3374	-15.392	15.1508	30.0282	20.7473	-8.87996
28.0928	28.9523	22.6664	-24.872	-22.7097	0.0386839
-2.93888	26.9221	-22.3653	22.854	-20.812	-1.874
-18.4384	-28.1457	-13.21	-28.2692	26.6318	29.1352
-10.2878	13.1781	10.8651	25.0544	22.4853	27.0707
26.3309	-1.90813	-2.07555	20.1891	-5.39818	-27.6537
-5.61825	-11.4586	10.4489	30.3934	19.8364	30.2415
28.7893	10.1183	24.2172	27.9276	-0.74038	18.9724
27.2334	7.25006	20.1837	23.398	-27.4861	18.2534
23.2084	5.25667	22.8471	22.6538	-15.2398	-30.6886
-4.34823	-3.99138	22.2118	24.4218	24.3052	23.3336
16.7913	23.8529	21.0727	11.2544	17.0809	-18.8114
18.3972	-28.7795	14.6491	20.3341	2.92849	23.012
-8.59495	-29.5172	-24.9421	26.0902	17.3673	-13.3697
15.625	17.2998	-12.5421	19.2193	28.2383	28.4212
8.30835	14.5795	23.0325	26.8249	23.2383	-30.0594
27.4899	9.39509	25.1911	19.8772	18.4786	-19.7434
-11.8556	-9.2296	6.46169	29.6078	13.7801	23.1584
-0.100517	25.6796	9.28757	-29.9165	5.00703	30.4011
11.9128	19.6468	18.2092	22.2151	27.2717	-3.61171
17.4553	-20.8085	-1.85601	16.4523	-23.6541	16.3792
7.77177	-7.71033	12.5178	19.8225	25.4333	8.9037
12.6592	6.24233	20.9436	25.086	22.8274	30.0522
25.066	22.6781	16.5152	22.7773	21.7877	19.2209
22.6425	19.2909	8.90944	-26.963	-14.4512	25.6322
19.919	11.2467	-12.8627	4.02806	27.1182	-7.65794
1.78734	14.3241	-0.610088	28.2775	17.767	-30.2636
24.0668	0.167765	24.6561	23.4962	19.972	-28.5661
-19.2267	27.2332	22.0008	20.5097	16.4245	18.3079
27.2483	24.808	17.3531	19.4351	-26.5705	29.5278
-5.49338	-28.0109	-2.74792	-3.26811	21.186	27.5707
16.9623	6.37837	7.96954	27.1102	1.96249	-1.07541
14.4764	22.1948	0.243803	-10.3127	-18.9124	-20.2043
2.68145	26.7693	-13.4207	-0.818266	-27.2348	26.2046
22.1858	30.4061	24.2282	25.5909	21.8366	28.0697
26.3596	-10.344	25.3773	16.3379	-15.4639	13.2524
12.7817	16.8166	23.3638	24.4474	20.3402	9.01108
18.5606	9.93263	16.5989	25.2148	0.252231	27.0188
20.4337	14.2614	-12.7783	5.34119	24.7086	9.88625
6.427	5.94048	-13.4492	24.048	-10.2093	30.5939
19.8195	23.179	-13.882	18.7214	17.5351	-3.88463
24.6645	-18.0709	1.49305	-29.879	-20.705	20.6379
25.8793	4.33708	21.0594	8.78135	29.3966	28.957
-12.1329	-16.2371	2.82154	29.2832	-14.8111	27.9381
27.7144	16.4353	12.4009	27.7825	13.0087	29.146
16.0575	-0.446223	8.13442	12.7315	28.8069	26.3346
21.348	-23.886	17.3248	-6.47297	16.1353	18.9144
13.2144	9.16219	5.76652	24.3953	-14.9643	5.26952
25.8135	-4.7191	-8.38739	19.8557	5.59522	26.7928
18.2154	17.9741	24.8353	26.1315	19.766	-14.6949
22.333	30.9562	9.53662	-25.9401	-9.3698	-27.896
16.6742	29.3741	6.68499	18.5488	-21.4192	28.2371
15.1363	18.8382	21.6081	10.2785	16.7858	-13.0839
18.9771	-7.24632	-20.279	28.486	24.2281	14.7229
26.5514	15.6189	14.5916	28.2345	4.85785	13.8591
9.20341	-14.7393	12.6371	-28.3561	-25.7589	-7.06332
14.9039	0.322244	15.7262	27.5514	5.88829	-20.7707
-8.17693	-3.89543	6.44004	15.983	20.2649	-9.07889
12.5546	26.9341	25.7732	26.2686	-2.04764	7.21187
0.771967	2.23197	11.7413	11.5963	-28.2326	-20.3235
14.3252	-21.2365	15.4147	17.8906	20.9668	-18.5628
9.98939	-22.897	24.9039	29.1155	12.3529	17.0214
19.6318	13.3437	11.0318	28.6712	7.08085	20.6411
21.3813	17.3294	13.9847	20.6987	27.0826	-1.31107
10.602	-19.6647	-4.04401	19.2502	18.2416	16.5811
9.57099	7.0975	-18.733	26.6715	8.24038	28.711
7.37738	11.4319	-6.01031	-10.0189	18.679	28.2272
-3.50912	-6.75101	-11.7578	25.9088	-20.5948	27.8359
26.1409	-14.0811	4.6343	-20.3349	29.5704	-25.9088
18.1908	24.9447	-16.2335	21.9214	24.9579	13.6791
22.9337	22.6157	5.35262	14.8482	-18.1347	4.94338
-7.77326	8.1367	-14.0295	24.1486	19.7806	1.51332
9.99541	2.48257	25.3594	-27.4428	23.9721	-10.3702
8.46967	19.3825	24.5312	-0.529126	17.7831	-14.9703
10.8435	-6.84334	-9.69075	2.84789	16.8239	2.93958
13.5839	29.9967	22.3893	16.8833	-24.1888	26.6302
22.6081	-30.681	14.2951	23.7023	10.4331	-4.00725
9.88333	14.973	-0.407344	24.6285	-4.44595	-19.7612
21.0242	-23.2172	15.4032	19.0687	12.0781	28.1269
5.96348	-10.9614	9.42785	-10.8454	21.408	-6.0041
23.2438	17.3927	10.4427	17.4252	-10.6711	-25.781
8.94963	5.02298	0.857199	-5.27046	-25.2974	-16.4881
-0.956688	21.4308	-10.3696	-11.3184	18.4305	28.5569
20.1647	25.2015	7.51166	-13.0604	0.833913	24.1111
19.0054	14.12	-12.8812	27.5553	27.6023	23.8354
7.49555	29.2023	-18.9362	2.62903	25.9204	25.06
11.8226	22.7131	11.715	20.0893	18.7632	-13.7275
13.1035	10.4736	7.06216	-28.0636	-1.64733	-8.61356
14.7371	11.1018	0.176854	-14.3129	23.3971	17.2701
-11.5511	-26.9766	-6.57082	-13.345	-5.21519	-16.9426
13.7227	20.2323	-22.8587	23.1842	30.5172	27.6869
19.9001	18.7577	14.8873	22.6427	15.7092	3.54937
23.5468	9.35386	4.80041	9.53782	-28.161	27.0064
4.36612	-9.06118	8.56104	23.5133	26.5588	23.2589
15.113	-1.07584	4.09013	27.1381	8.60977	13.3196
19.2846	-18.99	16.9348	5.27848	29.6775	-15.5079
16.3857	7.56073	13.3927	-12.9689	20.4312	-26.3882
17.7244	25.6486	-11.3581	17.5588	18.2517	-20.4661
3.02129	14.3674	-0.141582	-27.5951	-0.337045	28.3426
-8.99715	27.1649	11.2069	27.0615	-1.93592	28.634
17.455	17.6614	2.11847	20.8563	-9.5786	21.3946
8.76812	29.7331	10.8485	14.3949	21.6892	27.2323
11.2602	-14.5515	-18.267	16.3124	-19.7639	26.2603
-23.909	-11.0167	-5.977	11.1098	4.24299	24.5408
-9.05203	17.0398	-4.34219	-10.1771	27.3718	-20.4594
-6.58248	-20.6039	-24.7936	16.7543	15.5687	-3.52937
3.30457	21.834	12.3507	1.0503	19.6877	22.0035
5.4858	12.7097	17.3925	21.045	-16.6683	20.4136
21.7461	-6.35656	14.0184	3.1721	-3.3068	-2.08451
14.1826	30.8484	3.62945	26.2094	-8.81934	26.247
20.2257	24.7449	11.4607	7.32996	-14.4013	-25.6881
8.94265	-5.15497	6.70977	-17.2707	19.184	28.0908
2.0843	-2.60064	25.8074	20.0144	-12.196	25.1015
23.6464	22.7504	-24.1689	26.141	30.83	26.4147
15.3115	21.4297	-27.2184	25.4479	-2.55484	-18.0871
-13.211	19.0743	6.34594	15.9733	14.0118	-8.0552
12.8392	1.15943	24.6773	3.63265	28.0562	-15.4668
21.187	2.42003	-17.3393	-22.1444	-4.33727	-19.9222
2.07441	-1.28602	2.27487	-11.5554	-3.23745	17.3268
-19.624	11.0653	-14.6611	20.4002	-28.3167	-3.00918
0.89192	23.7492	-20.7391	10.308	29.907	15.5659
21.3792	16.7574	20.752	-12.6029	12.0385	17.7152
16.3893	8.4319	-18.3824	15.1699	8.31226	14.9155
11.2661	21.9663	-8.933	9.20017	-17.6632	7.14448
19.0934	15.8096	-15.9441	-5.45873	-1.20335	-1.766
21.0367	2.38129	9.37479	-24.9399	1.63146	19.0435
17.3685	20.8543	26.2159	18.808	27.4363	9.14254
12.1989	-7.24638	24.7509	13.3317	23.2006	-21.5792
12.7674	18.728	-19.0523	-21.0716	6.38297	11.7456
10.0992	-3.12963	-19.7534	19.5899	15.7416	22.531
8.11813	-16.133	15.4683	-11.3943	1.04695	20.1894
24.9783	-6.35584	-14.3904	24.1794	-6.39688	18.7655
13.3203	27.1822	18.0683	-18.8671	-8.06026	14.7692
19.876	16.6225	13.5372	17.2289	19.4584	25.1582
22.9182	7.17936	5.56376	21.6334	28.6738	17.5393
11.0186	-10.6943	7.87528	-17.3209	29.9975	10.2071
20.892	-0.0386399	10.4538	-6.12373	18.7692	23.5704
-2.25339	18.3811	1.70169	15.1338	0.620323	10.9538
15.6286	25.3988	-7.21175	20.6568	23.1482	-10.8924
20.8719	23.7064	8.9134	25.0216	-20.8044	15.5967
11.7686	26.635	-23.0208	-4.63312	29.0622	20.8597
24.298	-9.30931	-1.16124	25.5235	26.8182	-21.9243
20.4754	4.53441	28.514	-21.913	17.6209	7.12864
25.58	-1.06801	21.4584	21.1966	13.8841	-23.3885
-10.9757	-16.8426	12.4886	23.0592	-23.8829	-1.71586
5.56151	17.5081	-6.16656	-10.4689	21.9286	-18.1086
4.25708	-3.62976	17.9792	8.94728	23.5638	24.6094
22.96	2.57042	27.0117	18.8442	-5.23171	-22.8801
24.6214	-25.7806	12.0718	22.4949	28.5099	22.6915
18.9497	14.7818	25.0646	2.50859	-30.7068	-10.3696
7.34689	-20.1514	14.4353	22.7665	26.2886	9.25458
19.8759	19.033	-11.0076	24.5303	-28.18	22.2297
-0.948612	7.37035	-8.22011	8.709	-17.7933	-6.60196
15.635	-4.1067	16.9428	1.02047	-30.6002	11.7281
-11.5087	-18.9139	10.0731	6.92624	-27.3978	14.6003
-1.48462	15.9919	18.9588	24.8245	-8.56867	24.5754
2.32023	-20.7814	9.46468	21.4083	-16.2101	-22.4276
-2.36275	-26.0179	13.5129	9.95201	25.6411	14.1143
17.0402	-9.78974	15.7146	17.3843	12.3165	26.3036
-18.1392	28.4257	-13.7793	22.8899	2.56591	-0.106773
14.6054	-3.17745	10.7257	9.17282	30.3447	-11.8606
21.6688	-13.6679	6.58381	16.1984	23.2977	8.22002
26.1528	23.1636	5.79813	-4.02405	19.2369	22.9956
0.406375	-1.926	-21.1663	-6.68717	22.3196	-4.81349
17.2733	9.81088	20.3201	1.19638	20.3689	-12.1934
27.9815	10.4757	9.50463	-9.31564	-29.725	-1.56114
16.4208	-0.574203	-0.791733	20.254	23.9075	-5.56454
17.8311	22.0581	28.2428	-0.885025	3.76755	15.6675
19.8805	17.9214	7.84188	1.61595	-26.6198	-16.3761
19.1773	15.0313	12.3627	17.0354	-8.4218	-6.43521
27.0691	24.4953	-4.47408	-2.85398	13.4966	11.6876
-17.0352	-6.97313	26.9316	15.7071	-22.1498	-14.7366
-20.1599	22.7721	19.7379	9.55838	20.7246	-10.6617
10.8054	-22.5761	4.43426	18.7753	-16.8383	25.3594
15.4803	16.7325	-13.716	22.583	-12.8073	5.69129
7.78164	24.8854	-12.2129	17.7737	-2.52455	14.4085
17.7913	-14.3107	27.5499	-2.65948	29.6351	22.3505
14.9746	14.6778	29.0047	14.0367	-6.53969	23.9598
-13.3948	-20.4465	7.88766	16.2162	8.48829	7.74751
28.5855	0.643379	-2.52034	-12.0981	-0.312963	21.3666
-29.6347	-11.1078	22.1624	20.9402	1.01285	19.0802
25.7671	26.8939	29.8055	23.0997	-9.76551	24.5745
10.4647	16.5864	-9.77611	8.00609	28.8876	15.8616
20.0974	13.9089	-18.0688	14.3533	2.66178	15.2071
14.3074	2.97614	12.0964	-10.3269	21.6478	21.8985
-19.9065	25.2393	-27.4097	-22.2749	28.4437	23.9554
28.3383	-3.1136	5.92752	11.7529	17.4663	22.4816
29.7854	20.2987	-27.9831	7.30901	27.6875	4.16178
13.7494	1.07165	29.2424	-15.3631	3.52094	0.108934
24.8677	-16.6293	13.6789	-19.7217	-6.13379	-5.17174
2.13478	-3.93181	8.98559	13.1401	22.5288	24.1874
19.1222	22.8977	19.3227	26.5592	6.65911	-11.7906
28.164	27.2135	1.31559	18.2893	-20.7899	3.29389
19.3066	-10.4726	28.3758	25.0707	-11.2251	-16.6224
8.64513	-0.667025	-23.4903	23.9032	5.10723	-22.9146
21.9691	21.1516	-20.6956	21.4815	23.6866	4.88689
-19.2385	-24.9293	12.1784	-11.5486	25.0226	-13.3668
12.4274	-5.80304	-13.1071	-17.8764	1.66347	-5.63068
28.6611	21.5981	11.0549	8.74533	22.1371	-15.5931
19.1735	19.7048	-28.5963	-25.6305	-6.78881	-7.05406
26.9418	23.3617	-9.46811	4.18656	15.9603	-18.5275
-17.0972	-20.8712	16.4837	19.6101	28.8431	0.784971
-4.0286	6.83255	-5.11441	-21.8044	8.98228	2.28687
10.6831	10.4239	0.180934	-9.27581	-26.9079	7.10168
14.9554	12.1671	-11.1467	10.0095	-25.6699	-4.82583
27.9973	25.8866	15.8209	-16.0107	-29.7441	-8.93297
22.1016	7.29096	-6.23668	11.2521	-22.4513	-0.549621
17.539	4.30245	-8.63543	24.2551	15.2864	-11.4896
9.18454	16.8771	6.85476	5.65665	25.8067	-22.1521
27.8907	19.1391	-25.6711	16.941	-11.3667	0.521521
23.0043	14.5103	14.0711	11.9514	-18.4482	19.4876
20.993	12.7255	27.8976	15.6013	-29.3258	4.08963
10.5271	-26.1433	20.877	17.4407	26.2854	-24.9392
15.5127	21.3324	19.074	-19.7659	23.4709	13.0053
29.5466	-20.835	11.7479	0.853353	28.2675	-23.2188
30.1626	25.9044	22.5153	-9.09553	11.9144	-19.2044
19.6819	21.9785	-3.50716	21.1752	-14.8467	4.73175
-11.2375	26.4159	-5.5994	25.0589	1.99569	-24.418
12.8405	5.14531	27.2858	-23.6122	-21.2864	-11.8846
14.7211	-17.541	-14.7536	26.5025	-16.6573	-2.98499
-2.65818	16.0539	12.0301	21.9777	-2.58842	-22.7237
-3.38426	-3.76239	29.2347	23.4866	24.2502	-0.300831
-14.9737	-1.23159	22.276	8.17014	20.8173	-2.47889
18.1703	-6.45727	6.01581	-16.2934	6.79473	24.5381
26.3577	24.7454	-4.2478	24.1964	17.7152	-14.9313
16.8826	10.9142	-0.281864	26.2373	9.89042	5.96729
17.5924	1.07285	-21.7882	2.37663	-13.008	16.9399
29.2317	0.151315	31.3461	13.8349	3.63079	6.76199
9.10776	18.4107	-9.70752	-11.0788	-11.5994	15.3494
15.447	5.00162	-29.677	-0.54274	26.7869	-4.53826
25.9892	22.6438	28.1835	9.26573	5.17084	-20.0403
8.8156	7.52437	-9.31855	19.5313	21.2337	24.0304
11.4497	3.29156	6.5683	17.0429	19.3634	9.95425
-3.40459	8.72964	-14.5734	-13.2631	-7.20429	-6.14708
21.0663	16.6562	10.6814	16.5185	28.5916	-21.0964
13.5846	22.1274	30.2499	9.94386	-8.04375	16.3463
8.32949	22.9497	-8.927	-12.5492	25.6159	25.2189
-10.8477	18.0919	17.3607	7.42719	24.2501	-7.58307
12.6786	16.2362	15.0734	21.377	14.6865	-15.9837
28.4885	-20.8361	-19.1882	20.0188	7.31277	4.10606
-13.5039	25.9669	-10.569	-5.72575	16.491	19.2486
13.9414	-21.9715	12.1206	24.878	-4.62951	12.1861
16.6442	-23.8714	-1.74339	22.0913	-20.3899	7.1199
27.6983	18.9692	-4.29442	15.8955	8.51102	2.47939
26.7408	12.085	15.6722	12.422	22.3164	15.68
-30.8597	-0.628486	-15.5769	-27.0581	-9.71099	22.302
2.4104	16.0351	26.6239	27.1775	24.7711	8.82066
8.88557	7.58602	29.1116	22.5331	23.4721	7.47282
9.63864	22.1039	9.28007	-28.1681	0.572822	-20.8751
16.2803	-22.2515	8.07868	17.0343	-20.9426	26.1559
27.0621	20.6292	22.93	29.2845	-5.47186	14.2726
-23.6608	-6.48271	21.6306	25.0854	9.98112	16.8863
7.34922	-0.0110562	-15.5639	28.784	10.9448	-22.1338
-20.876	9.35909	-10.3468	-25.6981	24.7255	2.85728
-13.0196	10.4767	-11.2276	-0.365806	20.4643	15.4259
20.2609	14.0379	12.7989	20.241	-8.49977	-16.5822
16.9392	-10.4909	24.2303	-26.8077	19.8217	-14.5599
-12.2732	-12.3119	22.4888	24.4765	8.08346	18.3643
26.6155	-14.3951	29.3483	-27.9132	-23.423	-3.86146
19.5874	0.646338	19.5376	23.3258	-17.9189	24.8783
10.5569	-9.29422	13.7895	28.3752	25.3437	5.11248
15.023	22.8142	1.6423	-29.1589	24.1697	-21.3864
18.5241	10.8778	17.6888	22.4728	4.35075	11.7769
15.7345	17.7252	11.2316	18.4077	11.5317	19.1942
21.2892	14.5261	26.6054	24.2593	-22.7296	-23.8842
24.815	13.1321	16.1445	25.3115	18.5246	-25.9554
20.7368	21.2338	28.712	23.2352	-27.7899	20.3564
25.6077	-14.8071	9.38186	-28.6783	16.1969	13.459
26.4438	-22.9734	17.7556	-29.7431	-8.57816	19.6556
-19.6643	-23.7624	13.1889	30.3834	-26.4446	10.6853
15.2621	-12.0954	23.7279	10.5605	22.1544	26.6433
11.4913	-6.0017	-1.61414	25.7	-4.85518	-7.20251
2.06497	-22.4913	-19.883	-4.79802	-22.2751	-14.5861
10.4012	2.19263	-20.8186	17.4235	17.5048	-7.44195
-3.08164	22.7407	29.654	2.13404	-7.07017	-0.245446
22.4849	0.732704	21.0318	23.1227	26.4537	20.9425
23.1687	7.09386	9.93183	19.3759	27.6396	8.57358
-0.843192	-1.74438	6.07184	-19.233	-12.2285	7.84938
15.2337	20.5361	-3.32371	29.9672	-17.4635	22.0633
11.0073	9.11575	9.09446	-29.3609	25.9313	13.6725
9.75626	24.9032	-13.3583	18.7026	-13.1732	19.1582
23.6775	23.4883	10.359	-28.4138	-9.28419	-15.8221
17.783	10.8864	28.2515	23.816	-14.2541	-2.01773
18.8286	22.7102	11.652	25.5327	3.67649	-14.327
21.993	9.64022	-24.1217	27.5637	-0.760203	-26.8759
19.8732	0.326102	-22.4822	18.3302	0.586828	20.4222
20.815	17.7806	26.461	21.5456	-1.90502	19.0575
24.5979	-18.2308	19.4958	-17.2113	-2.72001	27.2042
22.4404	20.3438	15.8519	29.1629	-28.1225	-25.8896
11.7767	6.54117	20.5598	31.236	3.14879	13.8036
25.8027	24.7028	17.6362	28.4021	-2.11465	8.92759
9.91291	-17.6778	10.609	24.1645	19.3617	16.5511
2.39748	-17.0667	4.98478	-30.0687	13.0712	27.8924
18.7655	10.2246	21.1098	29.708	-18.0831	2.48936
10.9168	25.3411	14.4738	25.6885	27.8639	6.96675
23.9806	12.3631	12.6561	30.1368	1.51907	4.34127
12.3633	4.13246	-4.11363	22.9513	-10.6299	-3.63966
8.07745	16.107	-8.11082	19.1068	-16.1052	8.51189
15.8112	16.5678	-12.7487	30.3177	16.9403	-26.9237
22.2837	-0.508048	9.28437	24.224	-2.96689	2.61577
-19.8241	19.3988	-2.6276	25.814	-6.36356	21.2863
19.609	24.9561	18.3072	23.9953	-12.3222	25.8059
-3.53797	4.95023	19.1067	26.5032	10.1084	16.7299
12.9119	19.9198	27.5507	22.4706	19.9755	-11.3007
20.8786	23.1816	-16.7788	27.3656	-14.4206	15.6392
12.2712	7.89816	5.542	22.9071	24.8832	18.5812
12.1935	13.3907	8.07888	-28.8835	4.91166	-27.872
5.22782	23.6875	-14.8954	-29.8605	13.3742	-7.85614
18.2803	7.10447	-9.16849	28.9259	-15.99	4.29429
-12.4696	20.7355	23.3014	26.4617	-4.22167	1.71385
2.95444	25.5507	20.0875	29.8631	0.435738	18.101
-19.4432	12.3639	11.5226	24.5827	18.5931	-10.0166
6.97281	16.1252	4.59589	6.13636	-9.86289	29.8992
-1.21587	24.3911	-5.61936	27.9718	13.2545	8.69911
12.0648	-23.0547	17.0052	23.4248	1.66094	-28.0828
4.33001	11.689	-23.0976	13.5357	-7.02232	-28.964
16.4686	9.34041	15.0095	24.3805	-18.5945	29.8909
-8.31896	-4.80416	12.7331	27.5002	-22.6709	27.5019
21.1995	26.8313	-21.22	27.0477	-3.53918	20.0576
22.9009	2.039	-7.15065	19.8636	-21.4456	20.7063
-11.4985	21.8404	-26.5682	19.4894	6.3879	4.86197
21.8981	11.2226	-16.4278	-29.1331	3.56257	26.8279
5.46994	19.2168	2.78896	-23.0915	27.5125	28.4586
25.2835	-1.46229	-19.3526	28.321	26.7717	27.8875
11.6169	18.2019	14.2331	19.2498	-13.4333	-29.9829
15.7879	14.6302	1.55175	12.2264	8.84498	-24.246
19.6565	12.6455	25.7308	20.6714	-11.1585	29.4994
10.9853	24.7627	-17.5111	9.05879	11.5259	-29.3952
16.6911	11.8576	16.0784	27.5811	5.05125	-22.5238
-0.294371	-11.5534	10.1634	13.8339	-8.94452	-6.37073
23.5035	-21.0929	5.39846	27.554	-19.2094	20.3298
24.6626	23.0688	-8.99263	22.1029	-0.101282	-31.0256
21.9567	16.882	18.5359	8.50214	-7.60122	-29.7379
4.58011	27.2077	-11.1637	28.5589	-5.40234	2.79322
9.60951	17.3849	-16.951	24.4902	25.934	-29.1025
17.8564	-16.7405	24.875	-24.9523	9.87251	4.79492
15.0539	21.7373	21.792	25.5009	16.6023	30.1446
26.0195	7.72448	19.2156	18.2632	-23.051	-2.0482
22.0082	14.2695	26.238	-15.6476	-28.0754	30.2056
21.3674	12.4589	14.3617	20.2488	3.4648	-28.5727
17.5522	-27.9375	-7.20723	-2.51535	15.1401	29.5445
13.4502	19.8775	-6.56354	27.6582	-10.6154	28.4247
-4.57217	4.73648	-26.3791	-19.0822	20.459	30.2648
23.0669	11.8006	-4.62599	-21.6795	22.7396	12.1152
-12.4039	15.8918	-9.47003	24.5664	-25.818	-29.1009
11.0606	-15.5122	23.1857	27.5222	-6.72469	-27.0265
25.4741	16.4508	16.24	11.909	11.6431	28.5924
9.14197	-16.812	11.6556	26.9297	-2.36757	-27.9165
15.9286	9.60499	19.5113	-18.1184	13.1782	27.6999
18.882	-23.7989	12.4258	-7.8543	-3.3225	-29.1288
-4.84257	3.14018	4.81376	24.8623	4.78113	-25.3247
17.1586	-24.0873	11.2062	23.4446	4.47167	10.8398
14.0934	22.4395	8.97997	-16.7048	26.2986	-24.0273
15.9661	7.96341	23.4229	-9.92409	-25.0467	19.4227
21.1523	10.5943	-7.27126	22.1963	17.2142	26.4108
12.8014	-14.8862	-6.26327	-21.5422	5.68511	-24.5195
-22.4852	18.3698	19.9592	13.4281	-12.3659	28.3751
-26.3978	0.845598	-9.58829	27.0779	-15.1362	27.5825
4.14345	20.6252	10.8328	8.33912	24.666	-23.3393
24.494	26.5777	13.9636	23.3523	15.8243	24.9654
28.7961	9.92109	12.2018	22.7584	10.0969	20.7051
-19.5924	-12.8648	-1.35909	25.3761	-12.9799	-1.79682
-25.4195	-21.3533	6.09951	-2.06293	-13.3603	-5.26798
7.4677	12.0146	-2.61757	-6.03011	-26.1082	26.3818
27.2546	13.7422	11.5722	-17.9019	1.04995	19.002
23.2041	26.4059	9.80264	-9.5255	25.1476	-20.2774
28.4187	22.8274	2.44416	13.2238	-27.3135	-13.4489
25.9601	-0.403596	-11.6425	22.2733	-21.927	25.863
3.38092	12.7729	19.5673	-19.2655	25.9244	25.4348
18.6388	1.25245	18.4348	24.3501	3.48411	3.00902
19.5758	-14.9474	15.7211	17.2998	9.51253	17.5143
13.4396	-13.9301	13.9758	14.5564	22.305	28.0504
29.1361	28.1409	25.5112	-13.2259	13.3326	-20.261
7.40994	-28.3806	22.277	24.0572	0.834933	-24.3063
10.7186	14.6396	-14.0094	13.3617	20.641	25.2951
27.7649	17.8558	24.0293	-21.8897	11.5311	24.4871
22.5457	29.216	21.1224	-21.2534	-9.88886	-21.1285
24.4751	-27.242	9.46721	-13.9047	-16.3243	23.8028
16.2048	28.5622	20.2903	4.9325	27.0742	-23.7175
18.9255	-23.7591	-5.26014	19.9113	18.5873	20.6255
15.5013	23.4496	15.1467	-8.99109	7.72752	-6.17682
25.0912	-15.5821	-12.6631	12.2495	23.0692	-13.332
23.6613	8.02657	18.4554	24.4204	2.26992	-19.776
22.5395	-19.4948	-6.74742	-3.52916	-11.5866	27.0419
-6.02776	25.8058	19.709	14.634	-2.32463	20.4521
26.7163	-5.10897	11.3351	24.9653	12.5669	-23.2657
-21.0524	-17.6455	9.75911	-14.1313	11.9333	-24.2779
27.2844	8.69719	2.07169	-15.6429	-14.0051	-3.70826
19.5971	-20.6381	12.7442	10.5478	-22.5337	-7.07448
-16.084	27.7695	18.1322	13.0326	18.3133	-18.0898
30.3229	-14.8126	14.4607	20.4148	-20.9354	-1.46905
-19.7395	10.7881	-19.8587	6.28419	22.1285	-11.0472
28.9648	20.1923	23.3271	17.445	8.45529	24.5576
29.8938	26.8062	19.3058	-4.11697	23.9035	-13.3202
21.333	25.5298	9.62486	-13.3186	-5.24912	21.2288
22.1117	15.973	-12.0482	2.34952	13.5887	-15.1618
25.196	4.34557	24.1727	18.6405	-12.7776	-1.6198
17.1494	20.847	22.2044	-7.01793	4.99124	-4.54196
11.0724	-6.93417	8.65108	9.70346	-0.343907	22.0361
9.76617	18.0996	15.1728	5.74417	-24.6075	-17.343
23.0393	29.8721	19.63	-3.92712	8.04883	-14.0404
14.274	11.9099	16.0734	21.0837	-14.7285	-17.8568
21.6226	9.95648	13.8108	-23.4636	20.3785	-5.79069
10.5418	24.5079	0.752356	12.1485	-9.02877	24.4378
21.3473	-5.47683	13.4201	5.46368	21.0863	22.4424
20.8478	-10.8634	18.8121	-13.2461	-2.68002	20.1911
23.2922	6.24055	17.1623	16.5545	-7.92645	-26.1107
19.5787	-17.9405	-20.6128	22.9494	19.5931	-10.426
28.3849	-26.1374	19.2611	25.7131	-5.90685	18.4705
-25.2575	-13.7465	22.9004	-12.0905	22.9074	-16.5171
24.6529	12.656	4.56445	21.7473	-25.5015	-18.4605
26.1388	30.1971	8.88736	17.2545	-10.5621	-21.2829
-17.3678	26.8457	-9.99231	13.7647	26.5901	-3.16403
0.789819	29.5835	18.4185	18.7734	3.1655	24.7852
23.6153	-12.4485	7.51617	-3.27291	18.9175	21.8948
27.4721	1.79807	15.8697	-14.4273	15.4797	17.2546
21.1939	16.7477	-14.3985	20.1912	-1.99071	-22.5045
10.3119	10.2008	20.4405	8.29077	18.2496	-16.6406
16.1648	13.8146	19.1102	0.790401	2.6225	21.2102
24.8867	5.88297	14.6035	-3.47933	-3.7944	20.3958
8.62853	7.34668	21.2687	4.86015	24.9442	6.42488
28.5332	15.2935	-10.7949	-16.3602	-3.13464	22.1441
8.36103	5.22422	18.4136	-17.3271	-20.3778	2.26715
19.8355	8.90551	10.2981	-0.795057	-14.3143	15.6432
28.8291	28.5459	-14.5222	1.46224	21.6453	25.9027
-0.855475	24.6741	23.7192	12.3863	10.8847	13.0298
22.6851	11.78	23.2821	-12.1158	-14.0426	13.7714
11.0047	-23.8268	15.6681	21.9317	4.69423	-1.6259
17.4694	3.7511	-1.26292	5.09838	-13.2378	-22.7598
31.4078	29.0922	25.6143	-27.147	-7.44304	4.63552
18.579	30.019	24.0344	-4.97492	-6.3239	-0.301022
26.5171	26.0172	20.7249	16.5119	-23.0224	3.71468
29.4548	15.6037	-0.386725	12.5631	-26.8485	-9.8942
13.8015	-5.80152	22.0319	13.7328	-17.9107	22.1485
25.279	24.1508	12.8701	-15.7625	5.75243	5.48806
13.1312	0.675022	17.5968	-9.11883	-6.79591	2.04038
27.9559	13.2099	15.3637	7.13791	-9.51689	1.74215
14.1833	12.3479	12.2575	8.18783	-0.0727653	24.9416
16.267	-25.8938	-5.08874	-22.0764	-19.099	0.847032
27.2754	27.7424	9.07303	25.8974	-14.589	17.5587
-7.00889	21.9224	4.2032	-2.02056	-15.8598	2.44879
15.0574	17.365	23.1812	9.39625	19.5722	15.6006
23.776	8.14728	10.3091	10.7047	-17.1133	6.66201
1.00455	-17.224	24.0531	0.363959	3.5076	-24.1478
21.8864	-28.1586	20.2549	-13.9229	-22.8867	-22.6419
11.801	23.7896	10.8769	-0.98545	-4.8958	-16.0552
28.3693	13.1675	19.1802	-7.50841	14.5794	-1.60349
26.271	11.2804	11.4164	21.9069	-8.73381	-9.06738
19.121	5.70605	20.686	4.39257	24.0873	-16.6663
6.41157	5.43217	9.56052	19.2102	-18.4532	-21.1403
21.0633	11.5984	3.59959	17.1876	9.05262	-18.09
22.8999	3.84255	13.383	13.4723	-7.33258	-9.43209
17.7462	-23.587	19.3894	24.9155	26.0179	-7.89193
13.5599	28.6121	15.5766	-16.3674	15.7086	-22.8965
21.4789	6.78557	-15.8034	7.48941	7.81596	1.06624
27.5365	14.1452	-25.973	14.6193	-5.61618	-15.1162
-28.8016	10.7321	12.6477	24.1774	0.6841	12.5423
23.8559	18.1936	22.5059	16.3849	6.736	-14.5355
25.1174	-8.83655	6.96068	8.36848	-20.2512	-0.312263
-11.2125	26.165	8.80187	27.7956	21.1872	6.46074
-0.352203	15.2168	-5.4402	26.6545	-0.324203	-1.25767
-22.5156	-11.1737	14.3423	20.2384	-1.30452	7.6479
22.6562	25.4147	-9.74174	7.64105	-12.0095	19.3633
0.838943	1.5257	11.822	4.85567	-18.9713	7.65405
21.6694	10.0816	-19.743	-12.5903	-9.1592	-3.39175
20.7883	30.9073	16.1885	15.4781	-10.8389	-19.8346
-18.4556	22.4729	13.1412	-18.6383	3.41796	20.3271
5.43783	-0.305386	4.37368	13.879	-13.6967	-5.28948
26.0407	15.9328	15.3511	-7.60145	22.2328	21.1154
17.4925	26.7439	19.443	21.6862	-10.136	19.6129
15.8663	0.267393	12.6766	23.7284	-13.2663	-4.11436
1.65376	28.7841	-24.7713	11.6021	11.842	-12.2517
6.06841	-17.1845	-10.4779	-10.3411	0.827598	-25.9738
-18.2267	18.6451	16.1619	-5.45092	-1.64294	-17.7118
10.8835	24.5943	11.0594	24.6818	6.96083	-1.19579
24.5923	8.9996	6.97465	18.9063	4.35156	22.1103
23.1271	-18.8652	-5.37371	18.1274	-11.1214	25.9136
19.8224	23.9694	4.67309	16.907	-6.09151	-25.3355
19.5085	30.3791	-12.6035	-7.0159	-9.55184	6.79559
17.7421	-19.5978	14.585	2.69743	-8.28123	18.8599
25.2581	29.2718	-18.5993	-0.418979	-22.6023	4.34228
11.5997	11.0678	-20.1669	-11.6558	-10.4918	9.17578
16.2695	20.0445	13.4016	-4.41596	-23.1826	14.6069
-2.79247	11.8628	-11.2153	-2.26205	-17.6116	17.4962
18.1792	-21.5985	1.68453	-6.67601	-20.9577	-19.2735
18.6843	9.65271	16.4695	-13.9692	-25.1034	18.8145
21.7625	29.5697	9.02552	-24.6541	-20.0138	23.2575
13.4494	-1.5564	21.9591	8.46232	-17.9553	24.4041
18.3909	20.6474	20.5081	2.94738	-0.384871	0.685398
-7.21609	24.714	18.115	9.8614	-10.9527	-9.91102
23.7621	17.5677	-17.6771	3.72788	1.91768	22.3509
16.5995	-25.1622	-6.89038	21.8836	4.26196	25.1125
9.08242	-7.75533	-19.0597	-12.3512	-7.52582	19.156
22.2532	14.5641	5.18411	17.7405	-15.7867	21.3839
11.2342	-27.2899	14.8712	15.7892	3.36884	-1.91173
26.314	25.4567	15.7055	21.5753	-8.3659	-24.088
17.056	21.7748	-22.3091	13.8287	0.410498	15.2182
19.0655	-24.0549	11.8708	-3.72082	10.3379	-1.18557
18.238	16.7372	-7.93888	-11.0324	9.34486	12.2176
15.2402	15.9748	17.6795	11.4006	-22.1449	8.3319
-11.795	10.4725	10.1713	-0.604073	20.6377	24.6684
19.2466	0.496446	9.59827	-9.6656	-10.333	21.7987
10.3917	18.9263	-0.433747	28.0792	11.9869	9.7477
24.122	-17.9107	10.5248	20.9263	11.0864	-27.1623
-10.1914	-16.6087	-26.4939	25.48	-9.57658	23.2718
17.2611	20.0417	16.7432	27.4004	-10.9109	-12.5621
20.4083	-22.6426	-12.4879	23.3305	18.5289	18.3979
-9.40645	17.2612	-1.12731	4.44703	-4.37711	-22.7817
-24.8536	14.822	13.8641	17.1873	-23.8705	22.8561
21.4385	9.63583	-1.52869	12.3203	-25.0632	3.62736
-3.36374	23.3001	-10.5014	9.74332	23.7467	20.0402
1.55083	12.1665	20.7444	17.9685	16.0501	25.5789
19.6828	-20.2293	4.84283	0.07278	-19.0078	17.2468
-15.3249	20.0675	-15.6271	-14.153	25.7745	27.5459
9.59854	13.0616	18.12	-5.27141	-0.451576	26.4806
16.9461	10.1279	17.4709	-8.31161	-14.9359	20.8672
7.78287	26.4422	-18.8107	-2.4734	14.3227	-1.40929
-2.24063	27.0058	0.736103	10.7324	8.9973	24.674
3.53875	13.7653	-1.77438	12.1966	22.0651	-25.0174
11.775	24.3942	-9.81624	25.5147	17.1248	26.2978
-5.60711	18.1408	-24.753	26.4801	-13.9199	19.9583
20.608	14.8968	-18.3011	22.2562	18.6802	17.3478
5.72965	-26.6122	13.0941	3.39805	24.857	-21.204
-21.0844	27.6236	3.11747	8.31436	12.2725	23.9196
16.5741	-15.7701	-11.2301	14.0719	11.4786	25.6115
12.183	24.8809	-4.02761	7.37011	-5.18385	-13.0219
18.6575	-1.03644	17.1313	-11.8331	-10.6404	21.464
8.60885	-7.43471	15.7498	-18.2829	10.1461	22.0606
-23.881	20.4593	-22.331	2.02362	2.72715	24.3773
17.7886	14.1136	1.4968	9.30736	-2.78544	-23.388
-2.0398	12.8224	13.825	16.7536	-2.10511	8.43934
23.4022	10.785	27.5316	13.7635	1.4135	-3.08735
24.748	16.6557	17.907	19.1592	-16.0198	6.55717
20.4743	8.00051	11.4231	17.9993	-18.2906	-26.4674
13.2343	-6.86679	19.1981	-11.1374	14.7833	25.431
20.3319	2.74707	11.9387	-20.53	-13.6576	27.8881
-14.8804	-22.2952	9.30114	0.526331	-23.1515	16.5382
14.4609	16.7738	23.3826	16.1442	21.5993	23.6013
16.8917	-25.2431	6.20935	-10.1103	11.8639	13.4358
2.44056	9.74571	-14.7478	3.76652	16.1089	26.4684
21.0434	4.82581	-23.3906	22.4747	3.26496	-23.9295
23.8315	10.9056	-19.3956	-6.70821	4.01221	24.1018
13.4533	0.673313	25.1236	-13.0895	8.64599	23.2236
-9.48697	25.4104	16.0932	8.75359	24.0149	2.23342
18.8867	26.3463	11.5617	26.7076	6.04395	15.8483
-10.3404	24.101	-9.10674	28.4246	23.4875	26.8476
25.3646	12.2361	10.1915	2.57853	18.9739	15.6242
22.5198	-25.101	8.82055	9.68214	13.2785	25.9695
24.6194	27.7696	-0.510798	24.2181	-11.929	17.9146
9.31188	27.2254	14.6148	-8.3049	24.7002	25.4761
23.6832	12.8495	20.476	-11.9068	10.1785	20.4883
16.4687	19.3056	-0.745463	-2.53683	-7.86946	26.5695
22.4187	-15.5842	15.9721	-6.29986	-6.3788	-18.4572
13.3858	-26.8328	12.8756	12.4321	18.0815	-21.5716
26.413	1.44025	7.02507	-3.9723	12.5077	23.895
12.3327	-1.44152	3.00649	7.68647	-10.4623	21.9152
25.7577	-21.8873	-23.7509	-9.48602	5.39699	16.5014
25.0754	20.6368	28.7763	-13.1302	-7.32127	23.1221
24.2268	-13.7105	16.8998	5.57118	-26.1354	15.5
21.7504	27.7382	13.8729	-27.8542	-0.131949	13.2317
11.1073	20.1465	19.1528	9.69369	14.6846	-10.4632
22.9623	-21.3561	10.9927	29.8919	13.6399	-25.5513
18.852	15.1414	-2.35891	10.8294	7.75697	17.0759
-22.6666	7.40068	-28.1761	4.46944	-3.70749	-27.9713
27.3607	26.6697	-0.817509	-18.3858	-23.9934	18.0492
15.4288	-18.7484	-10.8409	15.4743	26.5568	-17.0311
16.7647	13.8911	18.9338	29.1151	16.8858	22.4882
24.6472	24.8139	17.5106	-2.07956	-2.8211	-19.2967
6.5066	11.7769	-8.00122	-13.5741	-20.5392	-28.2466
-5.91529	17.5386	9.00835	23.0672	-23.5644	2.69458
21.3356	-2.55985	5.41319	8.95354	13.0654	-20.0996
29.3516	16.5216	-9.03207	6.36933	27.2628	27.9893
26.3303	14.5797	14.7178	-3.8333	21.082	24.4322
22.6086	-8.77633	0.126321	-2.53495	18.07	-12.3376
24.1724	21.1624	-4.94983	22.2558	22.5648	27.2716
20.1087	19.9481	-21.4452	12.4353	3.59197	19.3285
-24.7199	-15.0974	16.5855	26.3725	-1.23078	-25.3544
28.4628	18.9202	-11.7204	-0.294586	-0.0948525	23.2102
7.44256	11.0125	-13.0401	8.50159	9.28083	22.1618
23.1785	12.5756	-18.5928	-11.1109	-15.4007	21.6071
-16.9652	27.1004	4.27868	-12.1916	25.5514	19.7986
3.34728	17.9939	29.6668	20.465	-12.761	-11.7409
13.5607	6.89003	-20.1283	23.3612	2.48116	-17.2232
21.2353	-20.9321	-6.22824	7.24022	-20.9935	24.0572
-13.757	26.1835	-18.2391	25.4432	-20.6185	-22.3808
26.9832	-23.7891	25.3916	22.9427	24.3662	21.1009
24.7386	14.3777	9.46642	11.8102	12.7406	28.615
22.6606	7.8077	2.70224	17.6621	19.2673	-21.1962
29.6328	20.5886	28.1589	-6.23981	-14.2298	18.0027
14.1522	7.4581	0.969022	1.28755	5.33404	-10
26.6798	-0.591117	-10.5175	14.607	-5.93167	26.764
16.6519	26.4368	6.00829	-19.4184	-24.3955	27.5522
22.2509	-22.0539	-2.84555	3.83055	-19.9323	-9.22662
27.3252	19.8121	-20.6228	27.285	-22.9363	-13.6215
4.9178	4.89344	12.7973	10.6399	-23.7613	22.5859
20.3449	13.7799	28.8665	-9.3657	26.057	-11.4055
25.3304	5.37755	-1.24111	-13.7148	-16.345	28.2296
18.3646	-4.33946	-13.846	-5.6049	0.978113	-20.5424
29.2012	14.5746	1.71365	30.9204	18.3844	29.7267
23.9805	21.9082	7.61476	20.7426	-21.9395	26.0513
16.8158	23.4419	-18.3628	-0.914123	-14.7797	13.9097
22.7243	-10.5322	30.0912	-1.70414	-19.7399	-28.5274
3.38935	13.876	28.827	25.04	19.5438	12.0345
14.3595	17.5263	17.1887	5.8438	-6.95426	-18.7495
24.9109	-4.79533	11.1796	14.7663	-9.44277	-29.4432
21.3006	16.3072	23.5534	23.5489	23.8202	-21.1955
20.3573	26.2831	10.6304	-7.5472	12.4898	16.2971
-26.0993	15.1809	-23.6013	-8.8051	-27.0431	29.2579
21.3926	6.8805	-11.8921	-12.4604	-3.0056	25.1299
24.4118	6.10673	5.2781	-15.7934	24.4939	28.0137
15.8317	25.8582	12.1086	3.71405	-14.7924	4.152
-23.4617	-0.480646	13.8097	0.784289	-21.9135	-5.78542
22.1545	12.5464	-18.6889	21.9857	-11.9523	20.6259
18.9058	5.26365	2.9678	-6.3295	-19.6439	18.7204
-9.97865	18.0298	-24.1796	6.08758	27.1697	-14.1764
-28.0483	11.396	20.8808	-10.4054	21.8642	-16.8456
28.9083	-15.3566	-14.7891	-9.59735	6.46037	5.89183
17.8872	23.166	27.4234	-5.76209	-21.3966	-19.2653
10.5033	12.0749	29.1611	4.3505	17.7041	-22.4438
24.0017	-1.71976	-1.12933	13.4525	11.1622	26.245
20.7043	21.4474	-16.5652	6.68198	-23.3326	11.0739
13.6948	-14.6881	12.6201	-1.97349	-24.6669	-5.77413
29.4012	15.5737	11.518	25.1663	26.2315	22.7252
16.829	-17.5268	14.7158	2.07895	-5.53362	14.5188
22.9069	10.4235	22.3319	-16.7581	-16.6847	25.6803
25.529	21.626	4.44559	-30.6084	-15.3207	24.5065
-0.112472	7.30667	-11.9271	29.7319	0.525406	19.322
24.8682	23.8092	-22.8095	27.3688	26.6366	-23.4498
13.9661	7.80252	-5.91776	-8.97976	22.572	-23.7589
29.974	25.4004	-1.4963	26.1289	-5.28378	21.6361
-3.28957	20.1804	-30.2355	11.7712	20.211	27.3433
18.5289	-23.2672	-2.31479	-14.5558	-19.8325	-19.9504
25.694	-5.28692	6.68708	-6.06607	27.2485	13.4814
12.1324	-3.59655	-8.05214	5.84493	23.2503	26.5921
4.91356	7.79476	-2.84795	-8.11494	4.02805	17.1715
20.5574	2.91243	24.9925	14.0694	14.0979	30.2836
5.66929	20.4779	23.1246	1.69407	-3.76025	28.5823
21.877	23.3619	24.2549	28.4843	-26.5972	11.7039
28.689	18.3013	0.550203	-25.8201	-10.1696	-6.84659
17.5303	-0.629727	-28.4042	-9.66541	-11.0507	20.4102
8.78716	-7.79113	16.4922	-0.548493	-17.7135	19.3601
14.1529	22.3136	-18.0367	4.15462	-14.8514	30.533
9.38323	19.4914	-16.4463	-15.5718	-22.5404	18.6957
-20.1947	9.52176	15.0338	19.4168	-9.15744	23.9767
17.0466	20.4505	-4.38188	-3.70974	25.636	16.1688
18.6214	12.7266	-21.3952	-25.0133	-25.7789	26.1177
25.7234	19.2851	-24.2503	29.0672	1.46868	23.3686
21.2357	16.6228	20.3737	11.0154	-5.33462	21.7127
27.584	15.6143	1.93091	-1.64492	12.2966	-14.2866
21.7144	5.91488	-14.3423	-2.89944	-11.0344	-5.71341
-23.3273	11.7706	4.89686	24.5232	-11.3716	9.48193
27.4953	11.3405	9.12554	20.2065	26.0612	6.03026
-29.8713	6.32032	-20.3844	16.7467	20.4466	-10.8192
19.8539	21.4203	18.4673	9.6267	19.1378	15.2373
4.02348	-19.5632	23.0221	-2.85777	12.9403	-11.6024
-8.64528	2.38094	10.3224	-17.4872	-24.2983	12.0373
23.9488	-1.64885	-15.3539	-10.8136	19.8921	0.0765449
9.31122	6.40964	-22.0907	-13.822	11.4096	27.6819
-15.0703	10.2322	-6.69354	-11.1213	4.14552	24.713
18.4038	26.1909	11.691	21.3744	-18.3632	-19.5236
22.3451	20.1551	29.2938	1.96572	-6.17978	13.0828
-27.7988	11.1648	20.3102	0.381687	-9.04884	-13.3868
26.5647	26.46	-18.8497	-1.87049	-16.2421	-20.2997
11.7681	24.3043	7.48997	28.1689	-8.54552	30.6738
15.2559	0.163494	-4.31054	18.0253	-13.5554	-26.0979
8.33093	16.5399	-10.5594	10.6975	-17.8891	-12.3317
-15.4629	21.7121	11.4724	-25.3435	-26.3063	-17.625
21.7855	17.7583	-25.8245	22.1454	21.2591	29.9585
9.21722	2.60277	-23.5384	8.14434	9.62859	27.1678
-11.7109	20.4223	9.09453	17.031	28.5971	7.78924
15.3148	22.6409	28.1746	-17.6438	-15.2212	17.7281
19.1699	22.9948	13.7854	3.60989	23.3061	7.16613
8.96253	17.5902	4.88177	6.23984	22.8527	-23.406
18.1809	26.0004	12.0903	27.3823	-0.332538	-19.015
20.6574	13.0111	-21.4425	15.1892	24.8263	28.6846
19.7199	6.09234	23.1091	-15.6815	-16.1829	-16.4189
-27.8772	17.3483	14.8684	-4.67685	26.2728	22.6422
25.6937	13.4793	2.52261	20.1596	-21.1388	-14.9422
22.7301	20.2657	10.0834	14.2412	20.9952	19.8291
-18.3003	19.5078	-27.9804	3.18624	27.9975	31.1705
2.31878	12.5721	11.6774	26.3245	13.5604	28.4968
24.1512	8.52087	12.8692	-15.9882	-28.1533	-6.29099
-27.0561	24.1688	-1.60286	12.9316	-2.90557	-17.4921
-25.1139	20.2057	-19.0569	11.1623	-18.5337	24.546
12.8678	11.9643	-23.9127	14.1782	23.8369	20.9654
20.6624	10.8745	-7.22077	7.38536	5.69945	29.2301
-26.8729	14.2857	-14.7491	6.25884	6.41203	-13.0051
25.4052	15.8709	14.0892	-1.67767	2.58915	23.4709
16.9354	13.4782	18.6214	2.24441	26.8552	9.80456
-14.4038	11.9526	10.2858	5.64709	17.4406	-10.7562
19.4316	-1.86648	-4.24116	-3.14174	-7.21802	21.6809
-25.7713	19.93	-24.4559	27.0661	-24.839	30.1073
26.192	-0.658107	12.376	22.408	-3.19537	24.2274
12.7855	21.4968	17.6248	21.3616	24.3093	7.77022
-14.635	5.53538	26.1822	-18.7366	16.3999	-29.0084
-19.5719	18.1026	25.4735	18.6201	9.84379	19.0519
16.2243	17.9151	10.8527	7.04677	21.0653	4.54768
24.1744	-8.84618	20.1722	-24.6638	15.6449	-20.9792
22.6303	22.1611	15.9032	0.469353	-16.4265	-19.1197
3.20029	15.8128	9.73272	4.91605	-25.8221	-15.3567
-8.32469	0.0572689	14.8604	18.9686	23.2002	-2.70979
-11.4314	3.42853	26.6292	11.114	-20.9034	-11.9207
-19.0061	2.24519	5.80688	16.4593	-0.61126	9.82067
9.88173	28.1607	19.3931	-5.322	-22.8516	-24.5194
21.3358	-10.7656	12.8797	4.41976	-9.98195	-26.1696
13.5974	19.9205	-16.1087	23.5071	-8.95581	14.2985
10.1858	0.696915	-25.6255	14.3898	-10.7477	20.9481
-1.28146	28.3608	3.84003	-14.793	28.9038	-11.1941
-22.6331	18.5166	10.5898	8.59882	-7.82733	-20.6504
1.08876	21.2957	-1.73741	-12.7823	28.5181	-29.1266
12.2546	16.5527	-12.3749	27.1124	24.8863	19.5136
11.4958	21.7219	16.7088	-1.97136	22.3771	18.6512
-14.8824	18.1968	11.6506	-6.94132	-14.9443	8.31682
9.49749	14.4458	21.124	13.4297	23.5659	22.7332
-1.61193	14.2785	-6.21202	5.12486	-4.01113	2.85445
8.0736	14.8866	17.7141	-10.8492	-1.4841	-28.7092
6.58948	11.0329	14.2795	15.6772	-2.12867	-9.39259
-24.2	-29.2498	-17.4657	9.99912	-7.40094	30.3559
-22.0178	27.9134	-20.6262	12.4975	20.1608	-9.73256
-23.7872	20.5382	-0.0217585	-24.8512	4.74137	-21.3766
	19.7183	3.43004	-14.8848	2.20142	29.0596
	27.7793	13.8334	26.1444	-0.0686467	-13.8972
	26.5856	-11.474	10.7821	-5.76175	-17.1514
	12.2564	7.50771	-18.2595	-18.618	23.2925
	17.3101	-18.3113	25.021	16.6159	22.0773
	28.6988	26.5008	17.1234	-12.8734	30.8147
	12.2708	-16.7967	-0.0854053	24.2467	27.483
	16.2757	4.3222	-14.2688	27.7756	-13.2201
	15.2561	-27.1774	-25.9002	26.5071	16.847
	18.1364	15.345	-17.0167	7.28608	-27.7677
	19.4111	12.428	-20.2765	6.23097	-10.5238
	21.1223	11.742	-13.8299	-25.0651	-20.2965
	28.4006	26.1687	-3.1811	14.6867	28.2482
	13.6081	18.6204	-17.0799	-3.70238	21.6417
	-12.5155	7.48405	10.6959	29.0832	22.7633
	5.24801	-22.971	19.183	21.7405	15.7634
	8.16862	-3.19686	22.525	-12.3254	-5.71268
	22.1404	-3.54271	-21.6569	18.2314	-18.1292
	7.4972	-11.3555	9.80576	17.1807	19.3748
	20.5956	11.2642	-9.53321	-17.5285	30.8653
	-1.31963	-21.3371	8.28811	23.6886	27.614
	15.9406	7.89313	20.2757	2.52154	14.6054
	20.445	1.65386	13.382	-4.50881	5.61836
	30.4355	13.1412	10.6807	-7.10916	5.27747
	28.0356	20.8108	0.619033	-15.7221	-13.303
	17.4051	19.0442	-20.5776	23.0348	-22.3777
	9.79457	-21.6093	13.9987	-4.02682	-8.65467
	28.7638	24.5746	18.9738	26.29	-18.7564
	16.7397	27.1578	-6.65524	-1.99839	22.0752
	13.5973	22.554	-15.1318	-18.0644	26.1599
	27.0734	18.9068	18.0177	15.3434	22.3829
	-20.9604	14.8925	5.53393	-29.41	17.3465
	17.6128	-2.26148	9.00074	-13.3909	20.1014
	17.9072	-1.13335	9.79433	-25.7716	29.607
	22.6124	24.8481	21.5393	19.9867	-21.4359
	16.568	17.4045	0.0694733	-21.5634	21.2815
	15.5589	15.8439	-8.53853	-26.286	16.9597
	25.5228	-18.3344	-18.6793	-22.9913	-3.33475
	6.95021	25.5284	-10.3915	9.96857	25.0192
	27.2829	-19.5297	22.4765	4.85785	11.1614
	-28.5878	16.8129	11.1416	3.82137	26.8638
	23.199	11.5797	-16.9245	-16.1113	15.2067
	22.585	15.0994	-0.052008	-12.4777	11.8705
	21.7234	8.6209	5.64274	-20.878	6.53075
	16.6747	24.4215	14.5096	-29.7018	-14.5333
	20.1515	-0.29278	6.67897	-12.1098	2.33522
	4.0654	15.6658	17.8017	-0.298292	-0.972891
	15.756	6.81573	15.7489	7.52137	25.8503
	23.9157	20.9531	12.2045	25.4194	2.03413
	15.4752	11.9919	14.6991	9.29353	-3.32759
	20.7261	10.9082	19.0414	-1.71386	5.08439
	24.9033	22.4969	-10.0531	23.7611	27.1994
	-27.4668	17.3495	-18.9033	-18.8517	16.1279
	12.4613	-15.1159	-2.95282	-29.2731	27.8318
	18.8419	-1.95403	20.9307	15.433	23.8199
	25.8766	-8.98007	0.693952	-5.37318	19.6073
	23.6937	-21.414	-20.9853	-6.4171	24.6238
	22.0644	14.2956	1.81011	-9.32392	17.6768
	17.2188	12.7687	1.3608	30.5658	-22.1811
	23.221	10.9472	-5.02436	-30.1445	9.39606
	25.2238	-20.8757	19.0532	-28.5574	8.7784
	15.8139	24.9885	-8.52349	29.0054	29.1982
	21.4176	-15.8509	11.3174	-13.416	26.1705
	19.714	-3.30851	2.8173	19.8897	20.7337
	8.53196	23.7049	0.932616	27.2016	16.2413
	13.7649	6.65429	14.9402	17.034	21.3996
	-22.2585	11.5651	13.8063	21.2778	-27.0448
	25.3333	19.7402	3.65709	9.42776	-25.7255
	21.069	-1.11222	22.1768	25.5847	19.5055
	16.3588	-4.75607	-1.7111	4.08695	-24.9125
	24.9635	-19.8717	11.9758	-24.3956	-16.8637
	-16.6211	21.6978	10.9313	24.3033	17.1014
	24.3718	16.7446	16.6911	-28.1389	2.61404
	15.1968	-1.61369	12.8208	29.5905	18.9992
	19.2254	10.7325	17.7404	-10.9562	10.5276
	-21.417	18.9035	-10.4122	-17.5854	-8.37608
	20.7249	14.3572	19.1554	29.1454	24.5886
	14.2726	11.8826	20.8878	20.4257	20.3243
	18.5964	20.8846	1.50297	-26.1421	27.4358
	13.3968	-23.7969	4.27333	-29.0265	12.8
	23.6082	-16.9424	-5.65664	-19.999	22.7882
	25.9475	15.2178	26.4675	27.1004	24.0406
	15.362	7.64583	13.0916	21.5152	13.4575
	8.60138	-17.1418	-2.48362	28.4556	18.2477
	10.1186	-1.14591	-14.4987	23.964	10.1633
	9.2303	3.92695	17.9676	27.6436	-15.8424
	2.13115	2.4133	8.75475	25.2858	19.9855
	5.84316	-7.5692	-4.12932	-29.9833	17.6553
	16.6703	-5.09289	-9.49482	21.0843	12.8639
	0.901996	-3.49301	23.3895	30.609	-13.1615
	-10.2267	-10.0122	-1.61497	18.6443	26.8233
	-7.96626	19.8536	14.6215	25.705	16.9456
	14.4313	10.1044	15.111	16.3016	-10.0146
	15.9795	-16.4335	-5.10285	2.92148	-25.616
	24.8945	-13.0513	0.937787	-7.0613	24.2764
	22.6209	24.7926	-17.8492	9.019	23.6489
	17.5094	25.783	13.5383	-19.8605	-23.23
	25.5071	23.6956	17.686	16.9093	-17.2092
	9.09307	6.39144	12.5998	-23.4719	-13.6257
	19.3772	9.19847	-1.30135	29.0303	28.1169
	20.6199	0.0870894	-12.8128	28.6642	5.80076
	9.50785	23.0917	9.38223	21.9385	-5.12553
	-14.4742	5.66098	20.119	-23.8391	10.6921
	-1.56872	-20.5716	23.0226	29.5011	-16.7218
	10.2151	11.3882	16.8332	20.5755	22.1957
	19.6878	7.77496	12.1152	6.48407	-7.27659
	18.8791	-13.5174	10.3973	5.64679	15.5097
	18.3206	-16.5886	11.2498	-1.20643	26.0865
	2.80479	22.1076	-16.551	3.64736	28.4271
	-10.1102	18.0576	21.6763	-18.6564	14.853
	2.199	-3.44087	6.0399	23.4943	4.8589
	2.80404	14.172	-22.1119	-17.2873	21.9259
	10.6507	20.8524	-3.66633	-7.02628	-6.05809
	9.65455	-11.7154	-6.62412	31.2046	-10.8348
	16.3384	-6.13672	0.514413	6.3948	-12.5
	3.03607	14.9015	4.18269	-14.6439	8.55075
	-4.15225	18.1536	8.84374	-25.5789	25.4463
	19.5109	10.6997	16.187	30.3868	17.0704
	12.3383	-2.91988	-13.0019	16.2897	-24.9485
	23.8317	-18.7603	-1.67414	29.1067	26.9373
	20.4296	22.3666	26.5726	22.9097	21.888
	15.4111	25.0516	-22.5582	-7.23827	20.8714
	6.46391	8.16084	1.74833	15.3888	9.92748
	7.61399	17.6451	24.7164	-5.87747	-18.0016
	13.91	18.9921	2.49377	-13.1405	4.51467
	-15.5491	26.332	20.3215	25.1999	-9.80047
	-9.93445	-6.12981	10.9793	21.6815	24.0571
	19.5054	15.5365	-15.2751	6.31984	-13.4213
	5.9441	5.52872	4.53989	28.3778	16.8759
	-7.49754	13.0507	3.98473	-3.94833	-23.5788
	11.1978	-3.00565	11.7337	29.0715	-5.80304
	-11.8904	-7.52076	25.4017	26.5393	-18.563
	-12.3146	-6.20197	-12.5125	25.7795	12.742
	2.01346	16.2126	12.6473	19.8871	-5.26712
	4.51648	11.5415	-1.40063	5.47338	15.2238
	20.0988	21.3328	-5.27766	-6.34856	6.80668
	-4.03322	12.7237	22.2043	24.2136	-21.8247
	-0.884044	-1.73078	16.7427	23.5791	11.7838
	23.5683	8.98117	28.578	-17.3253	-9.85006
	19.6134	10.5425	-3.44341	-7.91433	-4.1831
	-20.3277	-4.94937	23.1242	-24.0782	2.33655
	24.0778	-10.8926	27.5043	-0.642532	15.249
	6.3106	15.3157	11.8109	-10.4725	4.69601
	-11.4684	-6.4992	3.1577	25.3422	20.7805
	21.0286	20.9841	6.23556	28.2587	-22.3996
	25.0392	16.3124	-15.8401	-21.242	23.9288
	10.1887	14.3814	-10.8186	30.9454	25.4746
	5.18414	-3.33843	15.4951	12.6439	-3.35536
	21.5686	17.6548	2.43011	30.0744	-20.1935
	19.7933	-4.73719	-16.7937	26.8609	15.4223
	10.9012	-1.68322	12.415	-13.4307	14.8237
	-20.7984	8.29	-1.63783	18.7273	9.15886
	22.6963	18.8317	19.3798	24.1035	7.48456
	-11.9949	13.4114	14.5644	27.2455	15.2223
	19.6272	23.4572	-7.61077	-1.90555	-15.9425
	14.1374	19.3034	13.8163	-3.41001	8.32357
	18.0997	27.5248	1.49739	18.0953	-0.646469
	21.4982	4.18855	-12.5621	16.9649	24.9497
	23.1883	20.9639	23.2957	0.604645	-9.66861
	22.4418	20.1395	7.68424	-28.565	14.8039
	26.2246	16.7037	24.2893	7.60887	20.7554
	14.0701	18.2549	3.76082	15.5028	7.18797
	20.2837	1.01851	-26.0324	27.447	14.2723
	12.6873	-4.51792	11.5191	11.2622	25.4875
	25.6635	-0.781014	4.50154	-13.7599	21.8422
	19.2982	27.9457	10.9509	-28.5266	-0.427627
	8.894	17.8364	8.74821	12.5178	-14.9546
	8.49928	3.13988	18.3371	-8.65074	13.8048
	-26.662	5.66353	9.76918	0.945911	22.2157
	13.585	10.2603	22.4878	-18.8596	17.6287
	-13.4838	15.8863	-9.31428	20.8454	22.8091
	21.2817	2.36119	15.5735	-26.5937	18.1641
	12.7839	14.901	20.081	19.2799	-18.3636
	2.52168	13.365	10.0732	-9.46908	2.47242
	-6.51356	-8.49199	-20.7462	6.4356	20.2432
	10.3436	-14.1809	-6.2636	-12.1143	17.0995
	4.80309	29.3755	13.427	-10.1907	20.6906
	20.2688	10.0488	16.7535	-27.3214	23.3782
	-26.4057	18.0735	-26.3247	29.1345	14.5529
	24.6506	-7.67786	29.1075	28.1692	10.9594
	-15.8625	17.0234	12.1939	25.3582	4.8955
	18.7188	-2.78138	-10.3669	18.9799	15.8951
	11.5186	12.1505	20.5674	17.3374	17.9848
	10.0707	-9.95454	-19.8811	13.9642	0.0171561
	25.3172	10.6575	-14.1346	-27.6882	24.8715
	23.7219	29.2004	7.39073	29.908	18.6864
	12.5166	15.9002	-11.0673	4.80566	16.3797
	10.7811	18.5855	24.7251	-21.4356	7.97381
	-0.454158	13.3676	11.2911	-12.2896	15.3715
	3.09925	7.40241	-13.6818	-6.95292	9.75086
	28.6217	9.37619	-24.489	-19.2774	16.827
	24.6888	30.1135	10.2286	-10.317	19.4515
	22.9405	7.97018	-14.9162	-17.0556	12.9454
	19.7196	1.9893	26.7153	-20.3942	24.9691
	-9.61209	22.5424	19.6893	24.129	14.4168
	-11.6075	10.6521	2.77582	-13.1428	1.03078
	9.94059	-4.87612	3.2515	20.471	-4.49377
	15.1857	2.91504	6.4379	28.6811	21.7502
	12.6315	19.9503	-2.60778	0.94508	19.184
	7.52665	27.4673	-0.540205	14.9868	18.2708
	10.6281	15.4158	-14.417	19.344	17.1409
	-3.14341	7.46492	-12.2812	23.1413	24.4988
	17.1885	-0.458064	28.4501	-26.9966	1.63685
	21.8857	-5.94252	22.8159	17.4681	-11.9769
	4.34168	-5.03004	29.6298	-3.84623	22.2527
	18.6669	4.55065	21.3237	-10.3047	20.7589
	-1.54895	9.60097	2.40122	-20.5262	8.92996
	4.50311	12.5951	25.0022	27.0881	12.586
	21.6126	17.2311	-23.7607	-4.61826	25.5959
	16.1039	11.2293	30.5294	23.011	23.0989
	5.79998	13.8078	10.6966	20.5954	16.5955
	24.7799	29.6765	-6.90747	-11.3024	-19.1621
	12.5068	7.18379	-12.9665	-17.5945	-16.7321
	7.47715	15.3739	14.9811	19.8965	-12.713
	13.9109	-7.83639	-17.3246	21.5746	8.76146
	3.91507	8.75998	-8.80586	-18.3123	25.2738
	18.1186	-11.9649	-20.4462	17.4992	-11.7809
	27.3424	26.9093	17.977	-14.8136	-24.5819
	28.783	9.6801	5.6909	5.72639	2.97748
	11.5413	15.1494	12.1017	29.3288	-19.8202
	10.2268	16.5986	-1.59709	15.1692	23.8779
	-1.31547	10.7971	16.8179	3.86047	-15.1842
	31.095	9.97717	1.29437	-11.2662	13.3436
	19.2035	16.1501	7.38821	-13.2635	-2.63739
	12.263	3.48412	3.07605	16.4108	10.2304
	23.3562	22.0718	9.44228	18.8609	-4.99109
	31.1004	21.0144	-5.46635	11.7758	17.1054
	22.2221	15.4398	21.5652	25.7277	10.0697
	5.73268	-8.77153	-19.0586	25.7172	24.3819
	17.1339	0.160686	-24.8232	8.17688	21.7774
	-5.25966	11.282	-14.1091	-20.7212	18.3487
	9.7108	25.2413	28.1223	20.2425	15.6521
	16.0373	25.8161	-3.73332	-11.7212	-21.4218
	17.9663	27.3812	17.0638	17.2494	8.02289
	-24.8811	8.85708	-10.2333	17.8683	-24.7785
	20.3024	18.3653	13.6389	11.1467	20.2321
	-4.24477	-10.2808	29.1321	25.2213	5.95222
	11.6216	-17.407	0.373712	26.8587	23.9334
	-7.80893	14.6715	29.8218	-3.91868	26.6757
	27.6847	8.20793	9.72348	28.3306	-22.8768
	23.3297	-1.68153	11.2097	14.6461	23.2454
	17.7864	13.8553	24.2604	-16.1504	22.0587
	24.4551	12.1881	12.6773	2.67192	25.9339
	28.7676	29.0701	-5.02146	-23.9495	-20.5145
	17.9004	22.7932	4.41809	-0.378473	-21.4692
	27.93	19.1516	-12.9771	-5.04221	26.9076
	26.6632	13.9583	6.99927	-23.0846	-1.69727
	11.3615	26.1902	30.4153	28.5739	0.768256
	22.0809	22.0466	-1.00654	26.9419	19.0098
	19.7665	18.6705	-0.380621	-9.45961	12.3891
	12.3948	12.9335	-12.3956	-15.2568	2.20255
	24.5077	20.1694	5.9809	24.616	-20.9798
	-25.5249	17.662	27.9385	0.870181	25.6796
	23.9524	27.7561	15.5015	11.1092	-1.11924
	19.9738	2.02071	29.7177	20.9102	21.0513
	14.564	22.1908	16.6102	7.35937	6.179
	6.24263	5.97912	28.6711	-18.7511	23.9455
	25.4321	4.62558	17.5247	-4.24609	18.3342
	15.6602	18.2585	1.62337	19.612	8.08041
	-13.0443	15.7401	-3.80937	9.65508	16.9209
	10.195	23.0159	23.2595	-2.0303	-26.8508
	20.9492	25.0175	10.253	-21.1069	13.5149
	28.0636	16.8947	-8.35193	-10.5645	26.2305
	-16.9341	10.0535	-17.9819	21.5069	0.782871
	29.2228	20.7562	14.4786	27.4487	-19.3525
	4.73504	13.9186	-18.6175	19.9885	19.8159
	22.7078	9.03328	2.94938	-5.76187	15.9867
	2.11386	3.77088	13.9931	28.4257	-11.1314
	-7.24039	11.7653	-2.98351	-15.8325	-26.1201
	22.338	-12.8079	26.9673	14.9892	11.7782
	12.9162	10.5464	-7.20235	23.8825	-16.2564
	-3.61746	24.9969	-4.78492	1.08354	16.353
	20.7036	0.791156	-5.18065	-24.5497	7.40708
	13.7012	16.0909	4.12998	25.2202	-3.66126
	14.3279	16.7309	11.3769	14.5358	25.5917
	21.0635	8.82267	-18.1515	-26.7363	0.588736
	28.7778	2.01428	-3.43197	20.0116	5.87953
	19.5976	-0.708031	-16.1419	16.3309	4.75164
	-8.7785	-2.77449	21.2828	-10.5502	20.5414
	25.3555	25.0343	27.7429	23.4092	-23.0366
	16.3241	5.54316	2.08049	26.1246	13.5386
	-0.114159	27.8061	-12.7601	25.5847	26.3011
	10.0037	19.5232	21.9685	-8.38009	-12.2624
	22.4824	15.8527	16.4025	-22.9959	-19.286
	14.5081	10.8017	11.4571	23.0725	23.7684
	18.4669	10.0802	12.4347	17.0026	24.5953
	-24.9582	18.6073	-1.28292	18.2806	10.7505
	1.88608	14.5097	-22.9744	17.6852	-12.5346
	16.594	9.35913	-23.853	-12.6005	18.9137
	13.9904	25.1631	9.74228	25.6729	14.8245
	15.2483	19.2432	17.447	-17.6281	22.6552
	-4.7053	26.2639	-7.4135	-19.5596	17.5993
	18.008	-6.01451	-2.16108	20.3896	5.23777
	11.0198	23.8275	-3.8389	-9.14913	-5.23056
	-1.97723	21.9074	-15.0934	-16.1755	23.3062
	25.0407	20.2272	14.945	-23.4994	-27.7296
	-27.0273	12.8944	3.68639	-25.9745	16.7536
	9.78899	27.1667	20.6828	26.0344	-19.3612
	19.1007	25.616	6.88138	22.6423	8.28368
	16.3257	5.46587	-0.542323	27.6613	26.6797
	26.0801	24.195	-9.13383	19.2158	21.6326
	15.8927	22.4338	9.98388	21.9231	7.64238
	12.8304	-4.64681	8.09481	15.5606	19.7218
	11.5612	9.15199	4.42322	-7.56103	15.7413
	-8.98756	9.70413	13.2835	-18.7052	-15.6011
	8.24716	15.7303	11.1537	27.2735	16.255
	7.68781	4.77069	1.57845	26.7225	28.0688
	13.9347	16.7934	-19.6087	8.14582	27.0141
	22.3556	17.6424	18.7484	12.5229	24.1911
	4.87443	-20.8389	-9.82064	-11.5028	19.6032
	18.4555	14.83	-11.1492	-12.3005	-10.1508
	-20.7567	12.9994	2.12103	21.8082	9.53718
	16.8879	7.4919	-13.1545	-24.4239	20.0967
	13.2895	11.942	-20.0044	0.159261	0.478552
	17.7522	8.83133	1.43614	-0.638173	-24.2711
	22.3131	14.0595	-6.87222	-22.1235	8.93026
	15.1374	-10.6838	-2.64991	-19.2624	27.1368
	19.2241	3.31645	21.639	-25.6896	18.5357
	11.036	19.0601	9.66755	-25.3663	-26.6717
	25.1929	15.9878	25.0838	23.4399	10.5568
	8.22571	6.79569	-11.9899	-20.62	-19.4342
	22.224	15.14	-16.6479	-8.61514	28.5315
	14.7207	18.5744	16.9107	19.1995	-20.2174
	9.51285	17.4086	0.45967	19.6018	-7.71486
	-9.83638	24.1557	-15.5353	-11.5666	22.2044
	3.96918	-6.15579	5.93542	23.1133	23.5702
	16.4801	20.5467	-0.571096	4.97673	-3.92528
	-7.28924	8.46416	11.065	-16.02	5.9104
	19.975	14.8099	-23.7451	11.8589	19.8436
	-24.281	14.4832	-2.98957	-20.9327	3.66952
	11.8293	10.3034	14.7036	-26.1461	-10.867
	24.1665	7.22258	27.9628	16.7237	-13.7891
	17.3329	17.8776	24.967	-6.65583	29.545
	25.1232	-4.01224	15.2572	-9.8112	24.166
	8.7693	20.1782	-26.8339	26.7894	19.3073
	22.9705	-0.170457	21.2737	5.72814	12.4525
	-14.6722	6.17214	-17.5222	-25.8059	20.6524
	-16.6295	21.1809	-10.9369	-4.90517	27.167
	-19.9195	18.8483	14.668	-1.34098	18.3855
	1.82725	-19.6686	27.631	26.2907	-26.2836
	11.541	-21.115	4.01203	-18.9809	3.15484
	6.5544	-14.4053	17.1696	-0.274656	16.1163
	20.0682	20.6424	8.06084	20.8847	20.0038
	-3.61647	10.9178	5.29087	12.1081	-1.92396
	20.9873	-4.38875	26.2548	1.87615	-6.15306
	22.9892	24.9434	10.215	-3.82975	17.3499
	9.59995	12.5276	13.1049	16.6037	10.2387
	10.1327	1.44201	-10.9887	6.11005	1.45957
	-0.566615	-7.51587	6.4415	15.9586	-5.37612
	5.05084	-16.3505	-7.69004	3.25167	-14.4243
	21.7467	25.5221	-5.85377	5.40432	22.6347
	9.89897	19.0431	11.3292	11.0108	13.809
	1.43643	14.6641	-23.8514	-9.24576	27.5971
	12.5777	-15.0333	7.79366	18.5365	-21.4727
		21.9217	13.7692	-23.8134	26.0689
		11.2797	15.2706	17.9226	-19.3294
		12.1412	5.78262	-25.4215	26.5695
		10.3299	-6.02704	-22.6656	18.4512
		7.69959	-13.0019	15.5537	22.0189
		15.6147	23.7655	-4.44434	10.1432
		-0.526783	-18.9683	-11.12	13.6134
		2.74054	12.0785	-18.8116	5.47065
		24.8568	4.21629	5.67886	24.4247
		-25.5113	9.66455	0.204052	28.2409
		12.1702	27.3205	24.7819	-14.6953
		8.96361	20.745	22.4999	1.1846
		22.9969	-24.3378	-15.6694	21.9575
		1.02433	-8.98338	-25.6918	19.6996
		13.051	-4.92641	-17.4561	17.7071
		-25.6273	19.8836	-8.30326	7.16726
		19.0168	19.1744	23.3414	6.79493
		5.5322	1.61192	-22.9753	20.3524
		6.96257	-7.87125	-5.04615	0.0980344
		1.09836	15.0465	14.4242	12.5547
		16.201	-2.8844	-7.08333	25.7719
		11.969	-13.7985	26.4468	19.5976
		-1.26088	25.5529	-25.2699	12.0192
		0.522729	23.419	23.6249	-0.0846924
		-3.67616	9.07932	20.9743	4.58348
		-14.4769	6.25294	-23.6909	16.6272
		-16.0873	-3.64128	-0.266559	15.5497
		11.0453	-9.42941	-20.6668	3.28341
		20.7284	17.9591	-15.0516	-5.27607
		17.7355	7.57491	5.51558	27.6815
		-0.79269	-10.5561	-4.15289	24.031
		8.21866	26.8808	-10.6852	-21.3763
		22.1567	22.3804	-13.907	-30.2345
		9.09991	16.2695	-22.6077	-8.04185
		2.01078	10.377	23.8546	29.9056
		-3.0027	12.5231	-18.5999	21.8442
		-13.3918	-23.9051	19.2587	8.59686
		19.8052	-1.46572	6.36476	12.8611
		15.6967	14.8201	-19.3523	26.7106
		14.5651	3.82737	16.4137	20.5899
		2.84391	18.48	-12.231	-14.6035
		-9.37929	4.89353	-10.0003	30.6273
		13.08	7.37883	10.3437	6.99919
		12.2876	13.2262	4.9008	29.1967
		6.76829	7.94901	-20.2325	28.1344
		-12.7854	5.56261	9.00058	27.6439
		16.6102	11.3727	-1.24044	10.5731
		9.7997	-12.9035	-6.18267	13.1916
		-8.12241	0.999304	18.3834	12.4995
		-20.2185	2.38406	6.32475	18.1449
		11.6167	-26.6706	-17.4341	-28.4162
		14.8531	6.52638	20.9515	-30.3825
		0.840262	-9.97492	19.8258	-8.6988
		11.5254	3.84445	-8.42044	19.8934
		7.14648	4.45755	17.4017	-6.73227
		-7.04969	24.8054	-14.5198	25.9576
		19.4288	-14.4467	-11.279	14.8523
		10.7684	-5.00039	-1.55774	11.2144
		-21.0607	-9.23659	21.9593	28.4363
		-27.3157	3.69819	-8.97539	21.9121
		7.62564	-5.7983	22.3851	12.0607
		4.02985	-4.2046	14.0824	-13.9197
		11.4555	9.54387	21.342	29.1115
		18.1543	21.1338	11.0063	5.78393
		-12.9843	3.29283	12.1826	-14.3735
		-5.43414	14.315	0.898712	27.3116
		-15.3833	2.38193	18.1721	10.7445
		-14.1062	0.370746	24.4346	8.7434
		16.8375	12.0598	-1.60367	21.753
		5.0613	16.703	-15.9255	17.9069
		20.3098	-3.30456	11.2039	24.6233
		18.9709	4.18571	10.5526	13.2058
		10.6368	20.1154	-15.095	-0.568984
		-18.998	21.8708	8.63416	-14.4507
		1.05707	-1.30712	13.0597	14.8579
		13.3295	14.1518	9.28333	17.4391
		-8.29348	-2.55345	-6.70908	-6.29006
		12.2871	10.5115	-22.2733	31.1717
		26.2494	18.3556	0.317754	4.41293
		16.5921	-5.76382	9.90139	23.7032
		6.49169	11.6541	2.52319	12.8802
		-19.9849	13.1796	-10.6199	18.3289
		28.4965	-3.03204	22.4111	-9.10873
		20.6582	18.8693	6.74639	22.66
		-7.47529	2.69685	-4.61207	21.2086
		19.2927	14.4805	-19.359	-30.2243
		15.6934	-17.8108	14.8099	6.2852
		-18.9641	9.89789	-5.77519	25.8955
		10.7125	-5.05399	-7.18333	-15.2966
		8.05007	19.3617	20.3048	29.2584
		-14.0934	22.6346	16.9882	12.3547
		7.42034	-20.9456	19.1369	-8.47734
		14.1739		3.92679	-11.5062
		2.39154		-16.1274	20.013
		17.6785		14.1607	28.1315
		-2.71236		23.9928	26.4756
		-1.25871		-0.0801114	10.6817
		-12.7325		-13.9176	-10.3344
		28.8699		-17.2726	10.2945
		-26.0198		-21.269	29.4058
		17.2157		-22.5908	9.84842
		-12.1088		-19.424	23.1555
		-29.4255		-6.36177	28.9285
		-0.46015		-18.1549	2.30611
		12.0787		-26.0056	5.21253
		18.9252		-25.4629	-25.2832
		10.8367		-15.7157	-6.78359
		8.22445		-15.2589	-7.28032
		-31.7249		7.12116	3.56213
		9.62852		13.0368	14.0883
		5.62751		10.463	-5.05938
		7.39459		15.1786	19.2642
		22.2067		9.53854	-7.52186
		11.4588		2.05106	16.6385
		22.2741		23.4124	27.0911
		1.42603		-20.4915	8.83441
		-10.9451		-10.3928	12.298
		20.6824		-7.33102	-8.56196
		28.3056		7.83561	1.77922
		5.36371		11.3424	-17.3491
		11.5004		-24.7714	21.0397
		-6.25636		25.8485	-8.85334
		18.6886		20.7267	23.6845
		-2.8247		16.5055	-22.231
		-4.96171		7.22213	26.568
		-9.34593		-14.2521	29.2316
		13.9118		-3.97232	25.2642
		20.3947		-2.05192	28.8379
		15.4774		-24.1263	27.1348
		27.4944		-21.9252	-5.17134
		29.0496		1.4489	8.51886
		-18.8204		16.9356	28.0992
		5.15895		-23.4137	11.3523
		-16.1933		19.33	19.5401
		11.5361		-0.102051	16.2265
		8.44528		13.3681	-11.4412
		-5.33496		-4.7292	-12.2454
		6.33958		24.6595	24.3203
		-13.4805		15.9489	20.6415
		5.79406		-18.8865	19.1259
		13.1		17.2835	19.78
		17.3512		-13.6689	14.9926
		0.395407		-6.33042	29.697
		-3.37985		-12.9126	7.99677
		28.6195		-12.2177	12.3473
		-21.7967		11.2325	20.5766
		-17.0306		-6.95097	13.0851
		8.03005		-7.91354	-0.441872
		-2.60317		18.9327	-14.2979
		-23.1626		25.3296	26.8918
		10.4961		21.7585	-11.7646
		-13.176		19.911	-29.2506
		14.1297		5.49609	-5.91209
		5.03289		8.25117	-12.8654
		-4.60134		-25.8345	-28.7697
		17.4007		21.2499	16.2939
		6.83973		18.1912	14.2206
		4.58303		-5.09469	-1.90925
		12.5636		22.2656	17.7454
		-2.08345		26.5481	16.9153
		28.1096		14.3844	-5.2324
		-5.87724		25.8485	29.0201
		-16.4164		14.793	28.2114
		-0.194222		-17.5359	15.4536
		8.76392		13.9166	22.2757
		23.7918		21.9061	19.2017
		16.0176		-11.246	-6.80699
		4.38391		-18.1034	24.4977
		24.9875		22.9994	16.2987
		5.63114		14.9042	-7.45157
		-21.0692		20.3001	22.895
		1.37941		24.1037	21.4365
		0.35616		-2.9408	27.8459
		20.0368		-13.363	6.84687
		29.5077		-5.50374	-5.83601
		14.1733		17.6399	12.9544
		-2.52707		7.60536	19.7493
		4.24949		-12.1054	10.6459
		-10.7176		14.2201	24.2634
		23.8987		9.88412	-29.2251
		-22.1745		-23.4477	18.2905
		9.70306		16.0083	-23.2101
		19.6764		13.0403	24.7085
		-16.1051		-24.0373	-3.46223
		7.68786		22.9541	21.163
		25.3345		-1.18429	12.8243
		2.9842		14.5705	4.15764
		-13.2659		-8.20827	-18.1133
		4.70148		-8.85913	-13.9122
		9.96606		24.6179	19.2892
		0.693673		23.5069	-25.6725
		-27.4627		-2.65725	23.7368
		27.7382		-21.2229	23.386
		8.26626		-17.7491	17.9235
		22.3424		6.45878	-27.1889
		-0.408308		-10.2065	-1.19863
		12.2938		-7.58517	23.0671
		2.39765		-14.816	18.5701
		8.78914		-8.36902	10.8009
		-19.6579		-15.5715	-18.8185
		14.1867		-0.710903	-26.1077
		24.5941		3.32925	16.9267
		14.6131		8.10709	14.3125
		6.90355		-11.698	11.5129
		10.4723		11.686	27.5181
		-24.5923		-26.4248	26.0147
		5.5926		10.0397	22.4525
		12.9157		-22.9384	24.3364
		24.5052		-22.1573	27.2103
		-7.51437		-5.98807	20.4217
		3.44129		-15.9744	28.3515
		-19.6642		14.3943	-6.53576
		10.9433		6.39618	23.427
		-24.843		-15.222	-0.544055
		1.99717		-21.6311	24.5554
		12.981		12.2385	18.8633
		16.7684		17.7817	9.21162
		19.9079		-0.93271	-2.07811
		9.95222		27.5842	21.1319
		11.6708		15.0795	17.5163
		18.8041		5.08878	16.0178
		24.8541		12.4923	25.7112
		-11.7182		-27.8331	-26.3577
		23.7601		17.1487	-8.53312
		22.8489		24.6206	-10.1583
		-18.7923		-20.2464	23.5903
		15.5111		22.2569	19.7852
		19.2205		10.4767	-3.67826
		25.1892		20.8458	7.30553
		18.1809		25.5794	10.836
		4.96174		7.09092	-9.76027
		24.1928		-12.7842	18.1345
		-4.33471		28.1947	25.4678
		2.11503		12.5494	18.3742
		20.7714		7.77429	14.5917
		22.8908		19.5116	20.2666
		11.3746		-8.41526	-8.90857
		25.3166		-17.6717	19.54
		8.1046		26.7313	9.08624
		19.8799		17.1083	21.8663
		13.1062		6.73732	16.7099
		9.96117		3.83514	17.0832
		21.3185		-3.7904	24.1102
		25.35		18.517	26.1281
		24.522		11.2293	15.2736
		15.7711		0.233228	-4.34432
		11.5509		-24.7316	25.7379
		12.7504		9.029	17.5979
		6.33181		-18.6136	21.5083
		14.9284		24.153	5.53128
		14.0188		22.5254	11.9425
		10.8182		-15.0831	-3.15812
		-16.9375		-21.8011	-4.73659
				26.6278	2.91432
				27.5707	-27.3261
				-14.505	8.43307
				-21.3665	6.94125
				28.4028	11.7924
				-14.111	-26.1145
				9.8236	19.5303
				-26.527	-2.68487
				23.8053	-20.1928
				-17.2169	26.178
				20.0755	20.287
				2.57382	22.3891
				-15.6809	19.2422
				9.04388	13.9382
				-22.5194	-7.64043
				-27.9629	-24.4256
				11.4811	14.635
				-15.1236	9.1448
				-7.07424	-15.1109
				-5.34332	13.3391
				-21.5601	-26.9433
				28.3621	25.2323
				19.6122	-4.87297
				-22.5268	21.7018
				-5.56162	-1.99321
				21.7532	-12.005
				-2.26375	12.9509
				-23.001	23.0834
				27.2049	15.51
				20.561	16.5531
				8.64102	4.99866
				25.5547	19.3809
				17.4558	7.87156
				10.5171	25.0305
				12.4119	10.3979
				-18.5467	15.9012
				-24.9967	6.9471
				-20.0696	18.8063
				5.7212	10.9895
				0.185735	-5.19716
				4.62172	25.7711
				-8.53301	24.3749
				-23.1329	23.2663
				27.9575	21.7693
				23.5528	18.6215
				15.3746	11.8382
				6.33466	22.4171
				-11.4689	20.6873
				14.1697	-0.0536846
				-1.15704	24.1567
				-6.0697	-1.14777
				-2.40187	14.0254
				21.3323	-11.522
				7.83031	13.3387
				18.9749	25.3973
				-20.5073	10.6463
				11.6345	24.2343
				-7.91034	7.65476
				-16.6682	-4.34156
				-9.07004	24.9215
				-29.389	19.7517
				13.0149	3.28595
				-23.1347	15.8493
				20.3368	4.31247
				-23.711	16.826
				21.5358	-21.2145
				22.5106	-2.3854
				-25.131	23.4724
				3.54012	-18.5525
				-19.0901	21.9821
				-22.1333	-12.7819
				26.4833	-25.6471
				24.1544	22.4527
				13.9831	8.59044
				24.9898	24.2931
				-25.9046	-5.56896
				29.7108	15.4684
				13.6296	5.40144
				-2.79115	3.04677
				27.7815	24.5806
				-11.9534	9.1243
				-13.9724	3.63634
				-1.24722	22.9086
				7.36459	-4.53823
				29.512	-16.1567
				-17.4256	-13.0864
				6.93454	-22.7972
				-27.2282	-21.3671
				-8.16457	23.4839
				-9.09769	19.3123
				25.8391	15.4987
				29.016	-11.4734
				21.6806	6.57991
				-30.4075	9.5441
				-19.3718	0.936974
				-22.4686	-7.22387
				-6.60842	18.0071
				27.2229	22.7178
				-5.47404	-9.61985
				17.3277	-8.75296
				12.3719	-2.41001
				8.24971
				18.3051
				-11.5046
				30.3105
				16.1967
				13.3183
				-3.42017
				-19.8408
				7.91098
				10.3408
				-24.65
				3.89564
				21.5282
				-24.2054
				20.4881
				-0.614465
				25.0111
				17.4715
				29.4389
				28.4327
				31.0761
				-29.5492
				4.11832
				-16.8202
				-22.3098
				21.0195
				-9.72183
				14.02
				-14.4437
				6.94043
				-2.90546
				-29.971
				23.0159
				-29.1654
				22.1696
				20.7117
				-21.0883
				-15.7507
				-24.5821
				27.2604
				25.1203
				9.93841
				-28.8003
				-20.1867
				5.78705
				25.6498
				11.6657
				19.2488
				-13.9175
				21.4733
				-31.1337
				-12.2253
				23.3193
				-17.0572
				-5.82365
				-15.5511
				-7.95367
				24.4939
				21.2064
				-18.1247
				-29.4413
				6.60457
				-24.9957
				-10.8587
				22.5653
				7.81809
				-28.7887
				-21.1752
				24.7794
				-27.7715
				26.0258
				17.8138
				11.8324
				26.7651
				23.3437
				16.7707
				-7.69735
				-12.9037
				-19.038
				13.3392
				20.893
				13.4622
				8.42379
				-8.65349
				-28.6044
				-21.5666
				8.87757
				-17.8948
				17.5586
				6.34684
				-30.112
				14.8957
				-30.8728
				-15.0736
				25.0426
				-17.1072
				-11.8493
				26.5297
				-8.7622
				25.8569
				19.7325
				-3.63504
				-18.4855
				-6.06229
				-11.3071
				-17.7139
				10.4864
				11.6107
				-7.12867
				25.2337
				7.57671
				-24.5446
				6.98084
				5.90296
				26.2497
				15.9773
				21.3279
				-7.83478
				28.1428
				-17.7981
				-4.64663
				-19.9841
				23.4468
				17.0632
				-15.5756
				9.71822
				-16.153
				21.1487
				-1.63801
				10.9672
				-20.8607
				-18.2351
				-27.7125
				18.8253
				19.7598
				-9.62104
				-7.46079
				-17.4102
				-20.0211
				5.6167
				6.14337
				-10.5665
				-25.715
				24.4372
				13.5452
				27.6892
				-29.3018
				-22.5985
				13.043
				-12.5135
				23.0806
				17.5663
				25.838
				18.4822
				-23.9894
				-21.5263
				20.8306
				11.968
				13.2706
				4.80534
				-13.7004
				7.42585
				9.86277
				18.4814
				-20.8576
				-24.4998
				24.1833
				17.9614
				-16.258
				-17.2125
				21.9026
				-14.1611
				-18.8853
				-26.6726
				-28.3213
				26.7416
				0.47493
				-9.42584
				20.9102
				8.14317
				-12.3658
				-13.3786
				0.824634
				-11.9893
				4.41646
				25.4972
				14.1617
				-3.89383
				6.46139
				6.75912
				-9.86849
				9.84887
				-26.1232
				-4.42117
				-27.8807
				-16.2784
				12.0522
				24.7141
				2.5495
				-27.5814
				22.5747
				20.5807
				20.159
				12.0114
				18.2488
				13.1846
				-17.4154
				23.711
				21.0407
				-14.2882
				12.9039
				14.5523
				17.4134
				24.8628
				0.206771
				6.66771
				15.1253
				25.638
				-12.2096
				-26.3304
				9.16506
				-3.65107
				19.7422
				19.0069
				-8.61877
				21.9785
				11.541
				0.0311212
				-16.4526
				23.5941
				-24.0691
				-11.836
				8.8805
				14.6642
				-3.77946
				-21.1812
				14.116
				12.5149
				25.3167
				5.36603
				20.2678
				7.88845
				-16.6697
				10.1735
				11.4034
				3.22266
				-11.1069
				-12.7884
				-20.2023
				-7.12537
				7.78334
				9.40844
				3.43801
				-23.7336
				3.79258
				-12.8455
				25.0678
				18.6878
				23.3218
				8.50139
				10.1235
				-7.05395
				-12.9008
				-5.11108
				3.50829
				-14.2219
				-19.4725
				16.1561
				14.6739
				8.81568
				-0.875702
				-2.98763
				-23.0958
				12.7879
				22.93
				20.9398
				16.2975
				-4.15849
				23.3392
				-19.6874
				-0.323176
				17.4707
				-1.67239
				-14.5794
				-6.72315
				26.1711
				9.48199
				1.55687
				5.89345
				-7.47816
				-8.9885
				8.56823
				24.7913
				-5.2941
				6.41577
				19.0266
				-3.1104
				-8.52951
				-25.8254
				0.892637
				-12.0049
				3.70616
				-11.4251
				7.57856
				5.90691
				4.17269
				10.8169
				12.81
				2.98509
				25.2501
				-16.6916
				23.9505
				6.36866
				-23.1715
				23.2527
				7.19973
				19.5368
				-17.3552
				-24.4037
				13.7438
				-4.49099
				-11.0714
				-15.1809
				9.97643
				26.5977
				-1.81488
				25.8227
				14.4929
				-19.0602
				7.85016
				-23.4333
				23.2085
				16.7426
				10.8736
				24.8741
				0.74576
				-3.09086
				-12.4772
				22.6354
				21.3084
				18.5122
				-17.6696
				12.4678
				19.3083
				5.28799
				-11.6008
				-5.83786
				26.203
				-24.9442
				-0.964954
				3.72573
				26.119
				11.5966
				18.607
				13.8458
				9.30109
				23.022
				20.1624
				-5.40775
				-7.90825
				-15.737
				-22.2653
				10.8114
				-14.2421
				-13.483
				23.8197
				8.02233
				-18.3834
				-23.3769
				14.0702
				-3.90368
				27.8265
				8.8627
				4.79422
				-21.1306
				-26.4451
				23.7762
				6.86133
				8.27327
				25.478
				0.248347
				2.96403
				16.2554
				-19.7511
				26.0677
				27.7855
				-6.80888
				-19.356
				10.7362
				-5.84482
				-23.0432
				13.575
				-1.34376
				19.6977
				-7.43136
				3.19202
				-11.0682
				-16.4863
				17.1065
				-2.4
				20.7186
				20.2573
				19.4926
				-3.4993
				21.2793
				-5.28633
				-22.475
				1.71882
				-16.8519
[truncated: 452 more rows]

## Sheet: Fig4A_replicateMeans
Well ID	WellNo	Total Worms	Chemotaxis	Original Compound	Compound	Strain	File Name	Plate ID	Passes QC	MeanLocation
8	3A	268	0.650407	2M1B (100 mM)	00-M	fed	STC05_Scan001	STC05_P03	Y	11.4583
9	3B	208	0.72043	2M1B (100 mM)	00-M	fed	STC05_Scan001	STC05_P03	Y	12.1116
6	2C	204	0.709845	2M1B (100 mM)	00-M	fed	STC07_Scan001	STC07_P02	Y	13.8439
7	2D	202	0.578947	2M1B (100 mM)	00-M	fed	STC07_Scan001	STC07_P02	Y	10.8763
10	4C	136	0.824	2M1B (100 mM)	04-M	4-hour	STC02_Scan001	STC02_P03	N
0	1A	430	0.371728	2M1B (100 mM)	04-M	4-hour	STC05_Scan001	STC05_P01	Y	6.69124
1	1B	363	0.505952	2M1B (100 mM)	04-M	4-hour	STC05_Scan001	STC05_P01	Y	8.50731
0	1A	207	0.786096	2M1B (100 mM)	04-M	4-hour	STC09_Scan001	STC09_P01	Y	13.4491
1	1B	236	0.636364	2M1B (100 mM)	04-M	4-hour	STC09_Scan001	STC09_P01	Y	11.1678
2	1C	178	0.734177	2M1B (100 mM)	06-M	6-hour	STC02_Scan001	STC02_P01	Y	11.8356
0	1A	392	0.372222	2M1B (100 mM)	06-M	6-hour	STC06_Scan001	STC06_P01	Y	6.56888
1	1B	397	0.342776	2M1B (100 mM)	06-M	6-hour	STC06_Scan001	STC06_P01	Y	5.06009
2	1C	254	0.650655	2M1B (100 mM)	06-M	6-hour	STC08_Scan001	STC08_P01	Y	10.9746
3	1D	268	0.452991	2M1B (100 mM)	06-M	6-hour	STC08_Scan001	STC08_P01	Y	6.24416
5	2B	141	0.379845	2M1B (100 mM)	09-M	9-hour	STC01_Scan001	STC01_P02	N
6	2C	316	0.496644	2M1B (100 mM)	09-M	9-hour	STC03_Scan001	STC03_P02	Y	10.2525
7	2D	237	0.464286	2M1B (100 mM)	09-M	9-hour	STC03_Scan001	STC03_P02	Y	9.8007
6	2C	371	0.304348	2M1B (100 mM)	09-M	9-hour	STC08_Scan001	STC08_P02	Y	5.28722
7	2D	404	0.351032	2M1B (100 mM)	09-M	9-hour	STC08_Scan001	STC08_P02	Y	5.48104
6	2C	124	0.489796	2M1B (100 mM)	12-M	12-hour	STC02_Scan001	STC02_P02	N
0	1A	646	0.188612	2M1B (100 mM)	12-M	12-hour	STC04_Scan001	STC04_P01	Y	4.2288
1	1B	653	0.090301	2M1B (100 mM)	12-M	12-hour	STC04_Scan001	STC04_P01	Y	3.19888
4	2A	547	0.12549	2M1B (100 mM)	12-M	12-hour	STC05_Scan001	STC05_P02	Y	2.25837
5	2B	605	0.066667	2M1B (100 mM)	12-M	12-hour	STC05_Scan001	STC05_P02	Y	2.23362
1	1B	82	0.179487	2M1B (100 mM)	18-M	18-hour	STC01_Scan001	STC01_P01	N
2	1C	349	0.26183	2M1B (100 mM)	18-M	18-hour	STC03_Scan001	STC03_P01	Y	5.99073
3	1D	256	0.128889	2M1B (100 mM)	18-M	18-hour	STC03_Scan001	STC03_P01	Y	2.83687
2	1C	470	0.334842	2M1B (100 mM)	18-M	18-hour	STC07_Scan001	STC07_P01	Y	7.18569
3	1D	515	0.461053	2M1B (100 mM)	18-M	18-hour	STC07_Scan001	STC07_P01	Y	8.97655

## Sheet: Fig4B_GlobalMean_SD_CI
Starvation_time	Compound	Mean	SD	# worms	SEM	95% CI Lower	95% CI Upper
0	IA	10.3079	13.2873	1062	0.407731	9.50786	11.108
4	IA	12.2942	12.5448	965	0.40383	11.5017	13.0867
6	IA	8.98546	13.6555	1273	0.382731	8.23461	9.73631
9	IA	9.70364	14.6806	1213	0.421517	8.87666	10.5306
12	IA	3.85551	17.011	2360	0.350165	3.16885	4.54217
18	IA	6.73537	16.9194	1641	0.417666	5.91615	7.55459
0	2M1B	11.5608	14.24	884	0.478943	10.6248	12.5027
4	2M1B	8.74105	14.9314	1238	0.424366	7.91411	9.57799
6	2M1B	7.01922	14.4985	1491	0.375477	6.28814	7.76032
9	2M1B	6.86308	16.1137	1330	0.441846	6.00379	7.73628
12	2M1B	2.55208	17.4002	2453	0.351323	1.86939	3.24688
18	2M1B	6.33318	17.5122	1590	0.43918	5.47175	7.19462
