# Supplementary material for: Satiety, TAX-4, and OSM-9 tune the attraction of Caenorhabditis elegans nematodes to microbial fermentation products
Source: G3 (Bethesda). 2025 Oct 13;15(12):jkaf245. doi: 10.1093/g3journal/jkaf245 (PMC12693527; doi:10.1093/g3journal/jkaf245)
Supplement: jkaf245_Supplementary_Data [file jkaf245_supplementary_data.zip › Supplementary_Table_3_G3-2025-406189.xlsx]

## Sheet: CoverSheet
Supplementary Table 3
purpose	Provide the numerical values plotted in Figure 5 as a heat map
structure	each sheet contains the numerical values for the indicated figure panel, positions/locations are in units of mm

## Sheet: Figure-5-MeanDifference
FIGURE-5-MEAN-DIFFERENCE-CONFIDENCE INTERVALS (units = mm)
Strain	Physiological condition	Test compound	Mean difference (mm)	CI 5	CI 95
N2	Fed	I1	0.836444	0.011641	1.63997
N2	Fed	I2	-4.44955	-5.28776	-3.62738
N2	Fed	I3	2.28301	1.37072	3.11714
N2	Fed	I4	12.9841	12.1392	13.8094
N2	Fed	M1	0.155816	-0.752131	1.06098
N2	Fed	M2	1.02981	0.175688	1.89192
N2	Fed	M3	0.98912	0.140952	1.90798
N2	Fed	M4	11.6067	10.7984	12.4177
CX10	Fed	I1	4.66394	3.90927	5.43049
CX10	Fed	I2	4.5544	3.77289	5.34984
CX10	Fed	I3	8.84466	8.05482	9.62172
CX10	Fed	I4	16.2185	15.5376	16.9006
CX10	Fed	M1	4.0322	3.25286	4.76185
CX10	Fed	M2	6.87341	6.11992	7.65228
CX10	Fed	M3	7.06544	6.31994	7.80347
CX10	Fed	M4	16.3716	15.7404	17.0176
PR678	Fed	I1	-0.0188382	-0.660383	0.640902
PR678	Fed	I2	-0.076574	-0.742168	0.586854
PR678	Fed	I3	-0.347977	-0.965218	0.344862
PR678	Fed	I4	0.22519	-0.431788	0.875735
PR678	Fed	M1	0.458412	-0.192896	1.11447
PR678	Fed	M2	0.8558	0.168193	1.55368
PR678	Fed	M3	-0.274387	-0.922618	0.384129
PR678	Fed	M4	-0.560563	-1.17803	0.0970677
GN1077	Fed	I1	0.154651	-0.694041	0.996597
GN1077	Fed	I2	0.0699856	-0.810745	0.984429
GN1077	Fed	I3	-0.564921	-1.41675	0.34344
GN1077	Fed	I4	-0.262853	-1.17861	0.654322
GN1077	Fed	M1	-0.250139	-1.16845	0.653191
GN1077	Fed	M2	0.083232	-0.804058	0.957991
GN1077	Fed	M3	0.0859471	-0.751293	1.01064
GN1077	Fed	M4	-0.381154	-1.21687	0.498322
N2	Starved	I1	-0.906656	-1.72037	-0.103713
N2	Starved	I2	-7.82819	-8.60135	-7.06998
N2	Starved	I3	-0.754373	-1.51622	0.00376979
N2	Starved	I4	2.43616	1.65999	3.21718
N2	Starved	M1	-0.201938	-1.0152	0.619163
N2	Starved	M2	1.54185	0.731929	2.36174
N2	Starved	M3	-0.80441	-1.59588	0.0167634
N2	Starved	M4	-1.25748	-2.05926	-0.463104
CX10	Starved	I1	-0.341363	-1.32264	0.728678
CX10	Starved	I2	0.0414058	-1.00226	1.0851
CX10	Starved	I3	1.66646	0.708228	2.65874
CX10	Starved	I4	8.39636	7.3849	9.46104
CX10	Starved	M1	0.268679	-0.737923	1.21263
CX10	Starved	M2	2.76354	1.76366	3.73725
CX10	Starved	M3	1.29894	0.291301	2.28503
CX10	Starved	M4	3.24912	2.18793	4.24121
PR678	Starved	I1	-1.24478	-2.40378	-0.147601
PR678	Starved	I2	-4.15802	-5.18617	-3.14819
PR678	Starved	I3	-0.710239	-1.78222	0.35946
PR678	Starved	I4	0.910297	-0.187834	2.03576
PR678	Starved	M1	-0.412009	-1.55682	0.710138
PR678	Starved	M2	0.945981	-0.233096	2.04775
PR678	Starved	M3	-0.934937	-2.00061	0.124384
PR678	Starved	M4	-1.16421	-2.21143	-0.0182962
GN1077	Starved	I1	-0.774279	-1.48151	-0.0776606
GN1077	Starved	I2	0.845755	0.166295	1.57122
GN1077	Starved	I3	-0.564899	-1.31552	0.147565
GN1077	Starved	I4	0.0105508	-0.738376	0.728149
GN1077	Starved	M1	0.231691	-0.511463	0.976475
GN1077	Starved	M2	-0.461594	-1.17563	0.291034
GN1077	Starved	M3	-0.563696	-1.27292	0.19688
GN1077	Starved	M4	-0.635196	-1.37957	0.0717782

## Sheet: significant_difs
	test	difference	bca_low	bca_high	strain	state	p_value
24	I1	-0.774279	-1.48151	-0.0776606	GN1077	S	0.0306188
33	I2	-4.44955	-5.28776	-3.62738	N2	F	0
40	I1	-0.906656	-1.72037	-0.103713	N2	S	0.0279217
41	I2	-7.82819	-8.60135	-7.06998	N2	S	0
47	M4	-1.25748	-2.05926	-0.463104	N2	S	0.00201374
56	I1	-1.24478	-2.40378	-0.147601	PR678	S	0.0305641
57	I2	-4.15802	-5.18617	-3.14819	PR678	S	1.33227e-15
63	M4	-1.16421	-2.21143	-0.0182962	PR678	S	0.037445
0	I1	4.66394	3.90927	5.43049	CX10	F	0
1	I2	4.5544	3.77289	5.34984	CX10	F	0
2	I3	8.84466	8.05482	9.62172	CX10	F	0
3	I4	16.2185	15.5376	16.9006	CX10	F	0
4	M1	4.0322	3.25286	4.76185	CX10	F	0
5	M2	6.87341	6.11992	7.65228	CX10	F	0
6	M3	7.06544	6.31994	7.80347	CX10	F	0
7	M4	16.3716	15.7404	17.0176	CX10	F	0
10	I3	1.66646	0.708228	2.65874	CX10	S	0.000810823
11	I4	8.39636	7.3849	9.46104	CX10	S	0
13	M2	2.76354	1.76366	3.73725	CX10	S	4.04342e-08
14	M3	1.29894	0.291301	2.28503	CX10	S	0.0106525
15	M4	3.24912	2.18793	4.24121	CX10	S	5.54223e-10
25	I2	0.845755	0.166295	1.57122	GN1077	S	0.0182867
32	I1	0.836444	0.011641	1.63997	N2	F	0.0440523
34	I3	2.28301	1.37072	3.11714	N2	F	2.98619e-07
35	I4	12.9841	12.1392	13.8094	N2	F	0
37	M2	1.02981	0.175688	1.89192	N2	F	0.0186667
38	M3	0.98912	0.140952	1.90798	N2	F	0.0282181
39	M4	11.6067	10.7984	12.4177	N2	F	0
43	I4	2.43616	1.65999	3.21718	N2	S	8.64653e-10
45	M2	1.54185	0.731929	2.36174	N2	S	0.000208599
53	M2	0.8558	0.168193	1.55368	PR678	F	0.0154655
