# Supplementary material for: Satiety, TAX-4, and OSM-9 tune the attraction of Caenorhabditis elegans nematodes to microbial fermentation products
Source: G3 (Bethesda). 2025 Oct 13;15(12):jkaf245. doi: 10.1093/g3journal/jkaf245 (PMC12693527; doi:10.1093/g3journal/jkaf245)
Supplement: jkaf245_Supplementary_Data [file jkaf245_supplementary_data.zip › Supplementary_Table_4_G3-2025-406189.xlsx]

## Sheet: CoverSheet
Supplementary Table 4
purpose	Provide the numerical values plotted in each panel of Supplementary Figure S1
structure	each sheet contains the numerical values for the indicated figure panel, locations are in units of mm

## Sheet: meanDiffs
FIGURE-S1-MEAN-DIFFERENCES (H=HEPES; D= DISTILLED WATER)
Control conditino	Test condition	Physiological condition	Mean difference (mm)	CI 5	CI 95
D-D	D-H	Fed	0.239571	-0.370776	0.859985
D-D	H-H	Fed	0.0276943	-0.57411	0.626427
D-D	D-H	Starved	0.551733	0.00619142	1.0873
D-D	H-H	Starved	1.37145	0.814738	1.92626

## Sheet: Fed_replicateMeans
FIGURE-S1-FED-REPLICATE-MEANS
WellNo	Total worms	Chemotaxis index	Test compound	Strain	Physiological condition	File name	Well width	Plate ID	Mean Position (mm)
2A	209	0.190751	D-D	N2	Fed	ST01_Scan001	3052	ST01_P02	3.13184
2D	293	0.253846	D-D	N2	Fed	ST01_Scan001	3055	ST01_P02	4.51614
2C	275	0.389831	D-D	N2	Fed	ST01_Scan001	3048	ST01_P02	6.62721
2B	322	0.486792	D-D	N2	Fed	ST01_Scan001	3065	ST01_P02	7.07149
2D	267	-0.0484581	D-D	N2	Fed	ST01_Scan002	3059	ST01_P05	-1.14109
2A	245	0.135678	D-D	N2	Fed	ST01_Scan002	3046	ST01_P05	3.05546
2C	278	0.138075	D-D	N2	Fed	ST01_Scan002	3053	ST01_P05	2.82525
2B	265	0.191111	D-D	N2	Fed	ST01_Scan002	3043	ST01_P05	3.38914
2B	376	0.00309597	D-D	N2	Fed	ST02_Scan001	3054	ST02_P02	-0.134818
2C	359	0.145631	D-D	N2	Fed	ST02_Scan001	3066	ST02_P02	2.28998
2D	380	0.288344	D-D	N2	Fed	ST02_Scan001	3048	ST02_P02	5.19685
2A	338	0.515789	D-D	N2	Fed	ST02_Scan001	3063	ST02_P02	8.18983
2D	374	0	D-D	N2	Fed	ST02_Scan002	3064	ST02_P05	0.410212
2C	470	0.00248139	D-D	N2	Fed	ST02_Scan002	3046	ST02_P05	0.4878
2A	426	0.088	D-D	N2	Fed	ST02_Scan002	3058	ST02_P05	1.3674
2B	414	0.116147	D-D	N2	Fed	ST02_Scan002	3030	ST02_P05	1.87784
3D	278	0.247934	D-H	N2	Fed	ST01_Scan001	3073	ST01_P03	4.09568
3C	244	0.362745	D-H	N2	Fed	ST01_Scan001	3048	ST01_P03	5.62837
3A	237	0.37	D-H	N2	Fed	ST01_Scan001	3050	ST01_P03	6.19444
3B	281	0.415254	D-H	N2	Fed	ST01_Scan001	3061	ST01_P03	5.9177
3D	225	-0.0882353	D-H	N2	Fed	ST01_Scan002	3070	ST01_P06	-0.833696
3C	187	-0.0299401	D-H	N2	Fed	ST01_Scan002	3049	ST01_P06	0.46775
3B	262	-0.00452489	D-H	N2	Fed	ST01_Scan002	3040	ST01_P06	0.724902
3A	276	0.0041841	D-H	N2	Fed	ST01_Scan002	3062	ST01_P06	-0.164531
3C	343	0.155709	D-H	N2	Fed	ST02_Scan001	3055	ST02_P03	2.87132
3D	458	0.183879	D-H	N2	Fed	ST02_Scan001	3066	ST02_P03	3.59732
3B	374	0.209726	D-H	N2	Fed	ST02_Scan001	3062	ST02_P03	3.74105
3A	365	0.301887	D-H	N2	Fed	ST02_Scan001	3060	ST02_P03	5.36104
3D	380	-0.0395137	D-H	N2	Fed	ST02_Scan002	3057	ST02_P06	-0.466745
3C	317	0.148014	D-H	N2	Fed	ST02_Scan002	3064	ST02_P06	2.86919
3A	370	0.208723	D-H	N2	Fed	ST02_Scan002	3052	ST02_P06	3.67614
3B	354	0.32899	D-H	N2	Fed	ST02_Scan002	3055	ST02_P06	5.32855
1A	283	0.313808	H-H	N2	Fed	ST01_Scan001	3052	ST01_P01	5.53938
1D	256	0.347826	H-H	N2	Fed	ST01_Scan001	3047	ST01_P01	5.5895
1B	295	0.404082	H-H	N2	Fed	ST01_Scan001	3052	ST01_P01	5.83295
1C	265	0.506608	H-H	N2	Fed	ST01_Scan001	3039	ST01_P01	8.05644
1D	254	-0.309091	H-H	N2	Fed	ST01_Scan002	3016	ST01_P04	-3.49119
1C	229	0.0659898	H-H	N2	Fed	ST01_Scan002	3036	ST01_P04	1.52275
1B	235	0.0792079	H-H	N2	Fed	ST01_Scan002	3034	ST01_P04	1.58843
1A	254	0.241706	H-H	N2	Fed	ST01_Scan002	3035	ST01_P04	4.37198
1B	354	0.0632911	H-H	N2	Fed	ST02_Scan001	3046	ST02_P01	1.6704
1C	393	0.138643	H-H	N2	Fed	ST02_Scan001	3036	ST02_P01	3.13047
1A	331	0.194346	H-H	N2	Fed	ST02_Scan001	3040	ST02_P01	3.57144
1D	409	0.217631	H-H	N2	Fed	ST02_Scan001	3042	ST02_P01	3.76824
1B	402	0.048433	H-H	N2	Fed	ST02_Scan002	3048	ST02_P04	0.760087
1A	322	0.0824373	H-H	N2	Fed	ST02_Scan002	3038	ST02_P04	1.80286
1C	399	0.104046	H-H	N2	Fed	ST02_Scan002	3035	ST02_P04	1.8119
1D	393	0.119534	H-H	N2	Fed	ST02_Scan002	3025	ST02_P04	2.58072

## Sheet: Starved_replicateMeans
FIGURE-S1-STARVED-REPLICATE-MEANS
WellNo	Total worms	Chemotaxis index	Test compound	Strain	Physiological condition	File name	Well width	Plate ID	Mean position (mm)
1B	332	0.00847458	D-D	N2	Starved	ST03_Scan001	3052	ST03_P01	1.16996
1A	297	0.0564103	D-D	N2	Starved	ST03_Scan001	3044	ST03_P01	0.267997
1C	320	0.137931	D-D	N2	Starved	ST03_Scan001	3058	ST03_P01	1.65669
1D	303	0.146919	D-D	N2	Starved	ST03_Scan001	3046	ST03_P01	2.00847
1A	312	-0.345865	D-D	N2	Starved	ST04_Scan001	3060	ST04_P01	-5.5657
1C	283	-0.339056	D-D	N2	Starved	ST04_Scan001	3044	ST04_P01	-4.43916
1B	279	-0.279661	D-D	N2	Starved	ST04_Scan001	3046	ST04_P01	-4.14912
1D	279	-0.152263	D-D	N2	Starved	ST04_Scan001	3059	ST04_P01	-2.52122
1D	427	-0.262537	D-D	N2	Starved	ST05_Scan001	3050	ST05_P01	-3.46502
1C	418	-0.163987	D-D	N2	Starved	ST05_Scan001	3047	ST05_P01	-0.99496
1B	267	-0.114286	D-D	N2	Starved	ST05_Scan001	3062	ST05_P01	-0.607102
1A	292	-0.0776256	D-D	N2	Starved	ST05_Scan001	3056	ST05_P01	-0.867768
4C	379	0.0408922	D-D	N2	Starved	ST05_Scan001	3037	ST05_P04	1.6148
4D	370	0.116788	D-D	N2	Starved	ST05_Scan001	3048	ST05_P04	1.81862
4B	223	0.291139	D-D	N2	Starved	ST05_Scan001	3038	ST05_P04	3.09021
4A	248	0.329545	D-D	N2	Starved	ST05_Scan001	3044	ST05_P04	4.02933
3D	319	0.171171	D-H	N2	Starved	ST03_Scan001	3064	ST03_P03	1.62148
3B	274	0.178947	D-H	N2	Starved	ST03_Scan001	3086	ST03_P03	2.21887
3C	269	0.193878	D-H	N2	Starved	ST03_Scan001	3073	ST03_P03	1.74782
3A	276	0.293413	D-H	N2	Starved	ST03_Scan001	3079	ST03_P03	1.63944
3C	293	-0.3	D-H	N2	Starved	ST04_Scan001	3087	ST04_P03	-4.96836
3A	355	-0.242525	D-H	N2	Starved	ST04_Scan001	3086	ST04_P03	-3.70885
3B	260	-0.238532	D-H	N2	Starved	ST04_Scan001	3071	ST04_P03	-3.53269
3D	408	-0.0833333	D-H	N2	Starved	ST04_Scan001	3083	ST04_P03	-1.90857
2D	398	-0.128049	D-H	N2	Starved	ST05_Scan001	3084	ST05_P02	-2.11305
2B	284	-0.0970874	D-H	N2	Starved	ST05_Scan001	3070	ST05_P02	-1.55439
2C	333	-0.060241	D-H	N2	Starved	ST05_Scan001	3081	ST05_P02	-0.680513
2A	220	0.197802	D-H	N2	Starved	ST05_Scan001	3086	ST05_P02	1.6241
1C	392	0.107266	D-H	N2	Starved	ST05_Scan002	3036	ST05_P05	2.20599
1D	379	0.217993	D-H	N2	Starved	ST05_Scan002	3064	ST05_P05	2.47039
1B	335	0.251908	D-H	N2	Starved	ST05_Scan002	3039	ST05_P05	3.74754
1A	250	0.26087	D-H	N2	Starved	ST05_Scan002	3057	ST05_P05	2.83017
2B	300	-0.0344828	H-H	N2	Starved	ST03_Scan001	3075	ST03_P02	0.0944993
2A	256	0.0930233	H-H	N2	Starved	ST03_Scan001	3074	ST03_P02	0.519027
2C	262	0.136842	H-H	N2	Starved	ST03_Scan001	3075	ST03_P02	1.34748
2D	246	0.214286	H-H	N2	Starved	ST03_Scan001	3080	ST03_P02	1.24585
2A	276	-0.152838	H-H	N2	Starved	ST04_Scan001	3068	ST04_P02	-1.83347
2B	297	-0.079646	H-H	N2	Starved	ST04_Scan001	3075	ST04_P02	-1.16925
2D	283	-0.0434783	H-H	N2	Starved	ST04_Scan001	3067	ST04_P02	-0.384466
2C	279	0.0511628	H-H	N2	Starved	ST04_Scan001	3079	ST04_P02	0.34276
3A	401	-0.0925373	H-H	N2	Starved	ST05_Scan001	3087	ST05_P03	-1.22844
3B	230	-0.039548	H-H	N2	Starved	ST05_Scan001	3084	ST05_P03	-0.815601
3D	379	0.0179211	H-H	N2	Starved	ST05_Scan001	3089	ST05_P03	-0.0784686
3C	478	0.027027	H-H	N2	Starved	ST05_Scan001	3081	ST05_P03	0.32674
2D	276	0.150685	H-H	N2	Starved	ST05_Scan002	3079	ST05_P06	1.64181
2B	374	0.25974	H-H	N2	Starved	ST05_Scan002	3088	ST05_P06	4.03913
2A	319	0.355932	H-H	N2	Starved	ST05_Scan002	3084	ST05_P06	4.43357
2C	203	0.508982	H-H	N2	Starved	ST05_Scan002	3078	ST05_P06	6.837

## Sheet: Fed_locations
FIGURE-S1-FED-WORM-LOCATIONS-POOLED
D:D	D:H	H:H
0.513228	12.9676	-2.28007
6.90482	5.34718	2.53834
2.19764	20.5796	20.9074
4.03513	17.6904	-14.0031
14.9531	12.484	-14.6358
-21.9623	-3.93966	-19.1443
-6.06948	10.3977	25.5345
-8.47323	21.8852	22.711
13.1251	-12.2681	24.6408
4.71712	-3.03921	-5.262
11.379	6.13706	-5.85721
25.7014	19.8921	17.5746
11.196	23.9621	23.8467
-27.2961	22.516	0.579136
11.9705	16.9158	15.5213
-10.1036	-8.10704	-14.5526
-20.8123	8.05256	13.5028
26.0269	25.8161	-11.1718
13.4923	14.7399	18.2763
21.6436	-1.20698	0.864035
22.7267	0.665835	15.731
4.48153	7.27255	4.37954
-8.41515	24.614	15.1191
15.4229	-2.06658	-21.5071
-2.08315	25.0514	26.8153
-11.0804	19.025	3.49861
28.3519	-18.3789	16.4132
9.26284	-5.16965	0.848237
14.6654	-12.5788	9.12499
15.3795	18.3724	-12.691
7.22717	23.2941	-20.2486
6.57591	-9.29017	8.14566
-18.5572	13.6418	-0.2751
5.38947	-21.0212	-6.44921
-3.88758	9.13272	10.626
29.5181	-20.0801	26.4559
-5.88839	20.5478	17.1424
-3.30107	18.2001	8.74901
22.923	-2.94084	3.65483
-4.15956	-18.2195	4.63914
1.26047	17.2719	19.0662
-3.68463	-9.46842	25.5233
4.46097	-2.33658	15.804
0.309198	1.75097	7.48943
13.0834	12.2563	-3.13733
-11.0462	5.43902	14.2109
11.5141	15.7006	12.3083
18.0047	-4.08835	1.84521
2.75878	-8.68863	-9.79048
-31.6119	23.0721	16.2929
5.17189	-3.29252	8.43408
6.53245	23.7403	19.7173
9.577	-22.3159	11.0007
9.97412	-7.9481	26.2726
-1.83209	-11.3512	1.04159
17.81	-0.154161	17.3753
-5.38519	18.4445	11.5902
-0.417557	-6.18513	28.6205
-1.45772	10.7905	3.82203
2.61332	5.28723	-18.026
13.2572	2.5426	7.20506
17.2488	23.0976	13.9715
-11.8958	16.6443	5.62748
19.2571	0.691612	-7.55865
11.6823	-2.95306	27.9112
17.5384	3.14933	16.0246
9.39735	-14.0574	22.8192
16.5188	21.3957	-17.6805
-3.96487	-27.9989	21.4857
20.9672	-8.2932	7.92305
-2.59258	25.3417	11.096
-6.59733	-0.544126	3.61691
6.58389	-13.2835	-24.0149
-5.74747	26.0426	10.0766
21.598	22.3182	1.3326
-14.9489	18.1924	12.5585
1.39856	-5.29773	2.29224
5.18429	15.8229	-9.60586
-25.4914	12.3267	15.0837
24.9797	-2.58823	22.9578
14.9223	9.66655	-18.685
25.8499	21.4281	-9.60475
-2.8361	6.44717	6.35181
12.0524	-5.72088	4.40461
-1.78421	11.1082	-4.4588
-0.278398	3.59387	-24.127
6.94779	16.4845	11.777
17.2072	-13.079	30.0157
7.35977	14.497	-5.63349
8.80118	10.0168	-3.09725
2.79025	-14.848	-1.26477
-11.7899	12.9997	10.9367
14.874	-9.53405	0.153112
-3.67454	-10.6606	22.8926
13.1155	21.7422	2.90242
-21.2157	14.1104	-6.52952
-9.54083	15.6337	1.71239
-14.2455	-16.6969	-13.2118
15.8798	18.333	24.2003
-23.3974	-4.98034	6.08465
-12.9411	-19.9316	2.92177
-18.4052	17.6769	-14.383
-3.61635	13.1587	10.5568
-19.1475	-7.55287	-29.739
4.00302	23.482	-7.77065
-6.01825	20.9329	-8.26526
26.1026	-0.908917	-2.96793
-13.0509	-15.773	-23.7352
18.0308	17.0599	12.4867
8.5963	2.94724	9.42869
0.0731951	-10.4318	25.1353
15.6403	-20.6538	0.118789
13.9371	4.84218	30.5872
11.7994	16.2699	19.613
-4.13419	11.9584	12.0015
-8.76829	6.6806	1.68391
14.7802	8.84191	6.7694
-5.85177	5.40015	15.9978
-18.7926	22.9708	12.9982
-2.14156	11.1383	-1.09797
-16.1329	17.052	14.6847
-24.8542	4.05204	24.2044
6.16351	2.09921	-9.97169
15.2527	-24.4111	-1.08626
10.0248	6.13621	-15.6328
1.1531	30.6686	-12.3386
-9.61214	16.0605	-21.9164
8.96757	17.8115	1.01106
-13.3303	10.1006	25.2784
-19.8244	8.8381	13.2746
20.4793	11.4564	1.60723
8.22557	21.4486	-5.1775
-7.96185	-16.9042	23.1321
-6.54346	-10.5559	5.72482
5.5942	19.692	8.806
-14.7361	13.1601	10.9992
8.74701	-4.52586	-4.10953
3.13497	12.3723	26.3737
9.31223	7.83724	17.4532
19.5613	14.7968	4.66531
2.12204	-11.9663	-1.01771
-3.31935	22.9601	-6.66139
-12.8695	-22.0556	15.4906
1.4902	-12.8488	14.6652
0.502576	-18.7534	-7.04728
-13.878	23.9508	30.4714
14.5941	25.476	22.9313
-1.18949	19.6964	21.0671
-19.0233	11.4004	24.4919
12.2573	0.898747	-1.29013
23.7197	1.83279	-14.2738
-4.67083	-19.4043	16.7108
17.4072	25.8281	-29.3925
13.6572	-10.616	9.51922
6.68258	14.19	12.2355
-9.65437	-7.1986	11.2713
7.50172	8.43811	-9.84689
8.37149	10.3495	18.7646
-11.4315	3.03456	-7.77121
26.1536	-12.9956	14.2479
14.8176	-1.64805	10.3862
-5.13151	6.51927	8.38978
17.5522	28.1915	1.86384
2.35747	16.9247	0.980589
-8.38561	-11.6519	-9.08821
-19.3329	-25.848	6.65973
23.9464	15.6617	-19.7794
1.38895	-15.0338	17.6135
13.026	21.3436	16.1354
-2.83939	9.43867	29.8266
22.0923	-19.3373	3.19159
11.1367	-2.23759	-28.0072
12.5857	-18.6011	25.5523
-7.86057	19.8776	8.37272
7.50737	4.12042	-4.81354
1.97604	7.96728	18.537
-0.120632	-22.7137	-0.710605
3.16069	-26.5972	13.304
-3.96292	-14.2592	-1.5378
17.5298	-10.8113	4.47968
5.74239	2.67182	20.8366
3.81924	24.4741	18.8972
-6.08202	25.2342	14.6217
-9.6841	9.53117	-7.28596
23.3436	-15.7102	-10.0433
-21.945	-2.77615	17.3255
-11.7342	19.7524	-2.34567
15.938	-3.73892	-4.46865
19.267	22.2606	-0.601111
-6.80173	-11.1333	-2.93792
6.5028	21.5613	29.1037
8.38839	10.1105	0.475486
-2.63221	6.17381	26.2003
-4.7826	4.93301	6.51496
-4.22051	7.56082	-4.70082
3.12532	0.765188	17.6093
0.981936	-8.38512	1.22064
0.449159	20.4981	13.4685
-22.4838	-15.2758	8.09714
15.4699	14.8256	-5.61391
-7.91363	-13.8405	-11.4738
-16.2545	13.5377	-10.6119
20.8929	20.3311	12.7288
11.5534	-8.76236	-22.2606
-3.93609	16.6318	24.7261
-11.0905	11.9751	-9.65465
-5.21415	-10.8909	-3.05232
18.6772	-5.69996	14.3855
14.4734	-21.6032	24.9614
-21.3703	18.2542	18.8799
-8.45981	8.20556	19.3942
-12.0718	19.6984	17.2958
-23.0788	1.42317	-7.3181
-17.0629	9.9841	26.5768
18.7125	-3.20588	19.9703
-11.4392	7.27077	11.5342
11.303	2.22785	-10.0897
8.04054	1.2559	-14.2992
24.3623	-5.78724	-12.3764
3.63985	5.69738	10.0691
1.46952	3.18767	-7.85637
19.9314	-9.38615	-9.36874
23.4851	16.4374	-4.9346
-1.02234	11.0082	2.52109
-3.74689	-6.85723	16.6232
-8.82241	18.6791	15.6168
-12.8623	9.1881	6.1061
0.604739	4.45573	27.381
-11.4522	7.16149	-1.34373
-10.7225	-10.4626	6.24323
21.1817	-14.4378	20.5964
22.7658	-20.7017	11.1253
19.23	22.823	-0.88279
25.5454	15.6601	-24.0414
-5.37802	21.7448	-8.18104
1.12082	20.4771	25.2658
2.55646	-1.22137	12.2947
-9.38074	-3.24326	-11.3445
-21.784	-10.2684	10.2249
22.1355	19.4198	18.8257
14.3914	-6.63324	14.2799
8.54997	11.852	1.88414
-13.4551	13.9238	-7.62226
-10.2382	7.79374	5.14631
9.57818	17.3205	-20.2903
-2.66735	3.04127	-16.1177
-0.0956035	20.7665	26.3181
6.13803	18.3389	27.5066
23.4424	-6.76503	-15.0779
-18.4332	5.81686	6.61641
4.54164	-18.8294	24.3065
-14.6533	23.2741	9.05937
1.37621	-21.3094	13.5538
17.7805	-0.468927	-8.83863
11.2079	-24.9252	7.53758
26.2813	-4.8423	10.517
8.78723	-8.90211	-5.57519
3.40983	-17.4554	-20.4162
19.8882	-18.1776	18.4451
16.8136	23.3271	-7.24303
15.5643	26.0829	-18.8891
-17.2919	-10.3544	4.30231
6.32952	-18.3235	-3.76346
-6.78543	-8.88849	16.187
12.5745	10.4015	2.43474
-26.106	-22.9196	-10.9706
-12.8953	5.25518	22.0052
-11.8111	-23.9992	-8.81734
-17.9643	6.13824	-11.7309
23.8478	-17.1529	25.9317
-8.01952	-8.87403	-4.744
22.1386	-19.0762	-14.2985
13.7392	-14.4601	17.0977
10.5838	24.9317	20.4536
8.14815	22.0626	21.2594
20.5117	11.3757	11.4284
9.10574	-7.24603	-6.05895
9.91521	-19.625	-4.86135
0.563612	19.0255	-10.4668
-15.5083	-14.3676	8.46938
13.2085	23.3389	2.3952
0.937465	16.8612	13.2308
24.7794	-17.3248	17.2135
-9.72239	9.4956	-19.5267
7.49588	20.9321	-21.882
-16.6536	20.0132	0.874712
11.7113	-7.71031	-3.42954
1.96078	-2.34553	2.7986
-4.38796	14.2512	-1.82052
-0.465281	-3.12096	-10.0748
19.8067	9.88993	1.16381
-3.06287	26.4956	4.79917
5.09634	19.7247	8.30901
-7.58848	-0.785746	3.207
21.5093	14.7906	-8.71906
-12.7897	13.4368	13.6607
15.0969	-8.80017	11.4096
10.8299	19.6838	4.17701
8.28261	-4.09772	-10.8882
23.4738	20.968	-3.57294
-1.47293	11.0492	8.6203
18.8983	4.26707	15.2793
1.49269	6.97218	14.6714
3.5601	16.9752	-9.60256
-1.93522	-6.23836	25.1777
14.6741	22.4956	7.14498
6.52912	2.63986	-0.120139
7.41291	-13.5216	12.4597
-21.4002	5.02683	-1.18056
-12.0091	10.8418	-22.0168
17.421	22.8907	2.58064
-18.9131	-2.76078	-8.95213
-25.4538	2.18745	-6.19563
-4.37993	1.06094	9.03922
-6.52748	9.81717	-7.3273
25.3691	2.96173	-19.7133
3.05102	-4.76484	15.8217
2.36943	1.73085	-18.5054
12.0731	-3.57638	3.98677
-14.0762	-15.5624	4.68919
-14.8597	14.1868	13.8421
18.4301	3.68242	-16.073
13.8912	19.4511	-8.44326
-11.7506	6.21556	7.67627
19.3253	-0.507887	21.1181
15.274	6.96251	22.2725
10.891	17.7171	2.06414
20.1792	-1.14492	11.0797
0.216014	11.0656	16.5957
13.3851	-26.6986	13.0992
9.18497	16.6828	18.6221
22.0894	12.0061	-4.99359
5.00879	9.48607	24.1967
-4.82869	0.205625	-14.2942
15.3137	-3.18301	3.50051
2.69628	13.6995	1.30792
-8.65809	-1.79589	-24.8553
18.378	-10.402	10.3226
21.2269	4.11596	7.17003
-20.0683	-4.72416	13.9596
-8.27359	10.1301	16.8635
1.55472	20.8464	-10.8376
22.3892	17.1558	24.8391
24.6494	23.0935	20.6338
8.13761	21.3686	22.4067
-26.7139	-9.35064	-1.53414
27.565	2.36437	-3.70234
-17.774	-28.1842	25.6374
13.2287	-2.18439	-0.728993
17.8996	14.6067	27.2888
14.8304	-2.75335	18.3153
-3.71001	7.55483	14.7879
-3.30862	23.9128	12.0061
-0.501053	18.0521	19.8177
24.1158	12.547	9.29433
10.9241	-11.9332	-10.6417
3.21925	-6.28762	-13.9866
-7.57501	11.9072	20.258
-18.7477	25.5732	15.9316
16.6182	4.76211	-11.0939
-30.5262	8.36527	14.3569
20.5986	-27.8241	18.6607
-11.0643	15.589	-15.9776
21.3588	29.5385	4.83997
9.6725	-8.80767	-4.22936
21.9775	-13.4311	6.99397
-25.6563	19.1406	19.5743
-20.8372	3.50397	8.01394
28.5462	26.7206	17.6881
-8.29877	15.8743	12.9756
5.02225	-9.36075	25.2989
14.2737	21.5925	4.99071
-17.8811	17.7747	-3.45903
30.069	-1.89259	18.9376
-28.6329	5.61774	-6.90982
-0.257399	-27.1771	-0.377399
-4.68504	-29.0576	-28.5254
17.4447	8.7733	17.9608
10.6855	7.6018	-5.65066
1.22823	16.6618	16.452
26.6188	-11.8139	-5.37705
-16.5906	-22.8484	9.85293
3.26698	5.10943	10.5945
-19.8254	21.4278	-18.7208
-11.6928	-1.11711	-15.5793
20.685	12.4098	25.9565
9.74035	13.701	15.9329
13.9437	29.1354	-1.99365
-5.82263	17.7903	-0.87286
-13.2126	-3.52794	-20.1922
26.0511	-12.2559	16.2516
7.12666	15.9058	9.02676
25.3311	-6.27067	15.4587
6.27007	-11.0563	24.883
22.7804	-1.04242	-5.55502
8.01401	-29.8721	-23.7623
-10.3291	16.7388	-15.8581
16.9791	-4.6256	7.11586
-21.317	5.65416	19.8924
24.281	-14.7353	-27.7243
-27.7126	-3.35264	28.2013
-8.80152	-5.14238	4.23864
5.06062	24.2213	10.5378
18.3409	14.2102	12.6799
13.4934	26.5737	22.3365
10.8932	19.4975	-9.75217
-14.4928	8.11673	-21.1406
-13.8853	19.2786	17.1982
15.4917	14.8004	-0.413147
19.5332	11.3573	-20.328
12.922	-11.3483	-21.9728
16.1453	29.2319	12.4383
21.6517	7.38446	9.7865
-13.7626	-13.7706	6.45128
-12.4471	-1.24671	-19.2326
6.93597	19.7181	4.74697
9.01878	18.8739	2.06662
-15.267	-10.7728	24.1584
4.81246	26.7918	-11.5966
13.6088	12.1968	-15.4703
23.3686	14.7459	14.6575
18.7572	10.4856	19.668
24.7771	1.81548	16.1828
-6.12563	3.26503	-10.8532
31.4826	-7.58832	5.74417
12.4302	-3.26287	18.6149
20.5272	9.36932	23.3066
-16.1222	-26.4407	-22.4439
17.1346	-5.30177	12.9854
11.473	6.31961	9.1449
-17.5491	-6.78871	15.4259
23.3504	7.12382	24.9202
-21.6577	22.3816	30.9058
-1.74083	16.214	10.7222
18.9253	8.502	-15.1789
-4.83737	-11.8641	16.4822
-0.371821	-0.390267	-10.4351
-1.36505	-16.9812	-8.64218
6.76814	9.65215	31.7817
17.0282	17.3607	28.631
13.9875	25.5077	21.2976
5.71978	-7.64227	-23.1999
-29.164	4.63148	10.9443
10.9411	22.7617	3.91147
-10.1755	13.8429	13.6664
25.6069	22.0167	-17.8475
21.0752	20.2059	19.6292
-8.18721	-13.7409	-12.9412
22.5289	-2.91652	-10.9636
0.287277	16.4072	12.3886
-3.82026	7.92182	23.6451
16.2133	7.07027	22.078
24.9641	26.4596	18.5316
21.1797	21.6686	16.1203
19.4143	-4.83464	0.514731
10.5214	20.1035	-22.1227
-22.6866	14.8083	-9.67008
13.9944	0.409945	26.6177
18.3976	8.9392	8.53628
26.9813	-4.23032	3.50807
26.3425	13.8004	25.6505
-13.2983	-11.886	-6.03631
-14.9003	-5.74156	9.19043
27.6478	-1.15405	13.1019
3.65413	7.25526	16.2342
25.6016	18.3709	15.4313
10.6593	0.82206	13.9317
-28.543	-2.43567	17.6911
17.3337	9.63119	-9.80156
21.7458	12.5731	4.34818
11.6125	-16.8099	21.5224
8.47225	-7.4598	-23.3106
18.3006	-1.65432	6.11666
-24.9252	19.5917	10.9099
19.0714	6.65981	28.4354
-26.4692	0.292767	23.9058
26.8568	-2.6587	12.1387
12.007	-20.8619	24.5331
21.4982	1.80116	17.8689
-21.3404	-4.69997	-13.0417
11.2257	21.3858	-21.9177
-24.6173	-23.2306	27.8376
26.8299	-14.9339	17.0098
0.836736	18.7609	-28.3013
9.37838	5.12607	-5.8907
-6.46665	10.2052	-13.4549
18.1701	-9.38631	9.55106
-8.64028	-11.0291	21.6549
-25.5457	27.4435	20.7782
10.8402	12.0493	4.14016
-21.3683	-9.67794	7.16535
4.79025	18.3718	23.0132
-4.02333	-1.31927	19.6611
-10.6347	-4.59276	8.18846
-5.84036	-14.3263	15.8217
-9.95442	-8.28174	16.6346
-10.3361	-14.8667	25.204
25.2267	25.0222	12.8968
11.0334	27.3259	23.6377
8.47154	20.7017	-7.55581
15.545	21.9082	6.87887
24.278	-7.26411	10.8831
-8.5372	6.3194	22.3846
-0.478377	8.81975	12.1125
-19.8912	4.03801	13.218
21.6528	12.3993	0.0414756
25.3827	22.8687	25.7167
22.458	7.8833	21.8998
-21.2824	19.3565	6.91646
21.3332	7.35516	-15.2609
9.68837	26.2446	25.0065
18.1693	25.2937	1.373
8.66772	22.7229	-17.6365
3.50172	20.6198	0.637187
-16.3184	9.07253	-6.60657
-5.75726	-10.2373	-4.23602
-12.6012	-5.44061	-20.9664
1.68775	-13.2709	7.33841
-13.8772	13.9365	-23.6395
-0.150197	-22.8067	21.4488
16.9111	1.2947	-7.70784
-2.08831	0.287817	25.984
-3.26166	4.43109	19.9801
20.7231	8.3187	17.013
5.71161	0.0610747	3.96159
2.19865	-9.46474	17.7815
-23.1793	22.4955	14.289
-10.3846	9.1683	5.33262
16.6263	-10.9111	-1.83561
-8.459	24.7715	11.668
15.7149	23.4093	-4.34611
10.6727	6.02306	-23.3345
-13.0945	20.5636	-24.4633
-16.4894	-19.5992	-13.6613
13.5592	6.40373	-15.9155
-6.25128	-12.0206	21.5994
-0.770228	-15.9041	25.432
25.6686	-4.21953	17.6234
2.00514	-12.7972	10.0848
-4.75764	-16.6523	11.0425
24.1146	12.7385	7.79894
0.845357	4.76438	13.1819
19.9371	5.37062	14.1672
-0.85273	-4.9341	10.3517
-10.2892	19.8063	-4.89702
20.3745	-4.4839	-10.8643
4.04927	-21.7131	8.73927
-11.87	-2.39361	0.793371
23.0193	-18.4453	-15.8477
16.6671	21.4694	-1.17775
-2.50109	0.892518	21.2074
-17.3659	-3.52854	2.19189
-9.49314	26.6835	-2.57153
3.26267	15.7531	12.2876
17.2276	10.5503	23.8538
21.316	28.1034	-5.07281
-2.83345	-3.45482	8.85858
-11.7941	24.0269	-10.9364
19.1801	5.93196	25.732
25.9599	6.75682	-3.31852
25.2481	12.208	-5.74262
-19.0375	8.25818	15.3081
24.4842	16.2227	-7.96398
-2.27228	-6.18043	8.83976
14.8387	23.9933	21.0443
18.2356	21.2034	9.42037
-5.07097	20.4202	-1.69256
-8.31	-4.16241	5.28266
-8.93655	-20.5276	22.344
22.1466	-3.07137	-12.0998
25.1012	-25.7468	13.5448
10.0834	-17.5043	16.7526
26.1377	13.5543	-5.81099
-22.4111	22.2519	-2.34988
15.9376	7.30322	10.6769
17.0776	8.0747	0.251104
-1.25363	23.2819	8.399
8.60293	25.1555	2.13599
-3.50062	14.8273	26.4996
-5.54237	8.922	27.0864
26.5817	1.5104	6.99759
-20.6469	-9.84831	19.6978
12.3279	-20.9337	-7.80506
20.2115	21.4695	9.41744
-28.5218	11.6023	3.36751
-14.7436	22.3158	6.09363
22.816	-18.6272	1.58381
14.5762	21.0127	0.215027
24.61	26.1207	-1.26701
15.4498	11.1435	2.87022
-18.3608	10.9977	25.8311
22.2834	2.59329	-11.3898
10.8793	8.64387	0.166837
-1.15288	-22.8362	15.2476
9.03098	13.0747	8.54234
-13.425	21.1747	-6.71461
5.98777	18.1422	-0.901469
-19.4048	-2.77655	16.6256
-29.1893	20.6371	21.6339
-9.78885	-8.90846	10.9029
25.4996	-3.58748	12.7599
18.9506	8.08833	-10.5866
1.6025	27.0959	20.7769
-3.87953	3.1578	1.96775
0.0891866	14.7354	-17.7705
-17.1897	15.8535	15.9293
-8.53405	-4.68755	-22.9985
6.5143	-7.05135	2.9405
4.04055	19.9591	-2.88274
18.4216	8.2311	29.2472
0.650506	16.4238	7.71366
-4.32817	2.44249	1.46563
12.4022	13.1431	9.68316
26.4907	24.8937	19.8276
8.8867	7.09295	-5.84468
11.2608	26.8179	14.6751
16.6434	3.10277	24.1966
-7.13684	24.1019	-13.5468
14.5285	14.2262	17.5543
-28.8362	-3.76705	6.28138
-29.9851	5.54038	10.5236
-5.49925	-22.5114	-6.57363
23.8274	14.9624	12.1197
-7.04464	8.49546	18.1101
21.6374	-1.60366	-5.63227
12.9986	9.13859	20.3621
2.5563	-21.1032	8.83827
-3.09525	-4.81452	4.83937
-13.2005	18.4394	11.479
10.2004	12.2986	29.2316
-9.56498	29.1093	-7.48162
-6.17069	7.50198	18.0795
20.3247	22.831	16.8992
9.26117	18.9805	6.30918
7.27572	25.5535	14.8037
6.42803	25.0842	-10.4951
25.9467	-9.18167	18.8531
-7.91369	17.828	27.2235
20.8724	19.7122	22.814
8.93083	-16.0451	3.1437
-3.0423	3.14449	2.46926
26.9306	24.2901	-29.9351
-1.62955	-7.87763	12.2139
3.03054	15.9646	21.0664
1.45181	-12.6786	-6.78425
6.30697	-0.244188	-6.04601
10.6283	21.4126	-12.8189
-29.653	13.4055	10.4056
0.108138	4.96985	-2.89016
-15.5146	-9.41494	27.5301
12.2477	4.96218	4.49968
-8.94715	15.1828	1.37533
7.75536	12.4591	8.2677
-6.94266	25.4149	16.9136
22.1362	10.8218	7.53551
13.8443	17.1837	-7.08578
10.6949	14.5748	24.8988
18.2532	6.21573	21.8823
21.065	-5.15415	-19.955
-5.62539	18.939	30.2207
16.3215	20.7363	9.66668
17.3961	22.239	6.57141
11.2706	23.2366	27.1016
23.7576	1.8968	9.53637
-3.5091	-3.00729	13.1786
23.0844	-6.5398	27.7431
-10.6382	0.756224	18.1647
-0.671347	-4.5424	5.79453
18.9049	-0.823842	-12.8374
8.51177	17.056	-21.3028
14.7721	-6.54518	-5.05059
13.1022	-0.830104	3.8223
-30.9604	14.0331	17.0645
25.1007	-1.24801	-6.18532
-5.35117	8.56489	14.0884
29.7115	-10.3847	-1.04485
1.2801	27.6225	7.87101
22.6809	17.3865	5.34935
6.37956	13.6758	11.0381
6.71415	6.98709	7.33293
21.3693	-4.19879	22.1104
4.91484	-2.63862	-27.6363
-3.86949	21.9197	11.7196
-5.07513	24.5853	6.63633
20.5773	0.675666	-20.2811
1.28916	-18.7758	22.6313
4.29188	-5.29835	19.0322
31.1702	1.36057	16.7654
28.0096	-0.282371	12.2342
19.0987	-10.0209	3.30118
22.3457	-11.7551	28.9064
12.9754	6.57768	19.4539
5.63372	15.7746	16.242
-6.683	-0.818371	23.5204
7.65617	0.42466	15.0405
26.7485	19.6149	21.8765
22.0555	-0.845461	-20.4979
16.3077	-4.67582	-31.0168
24.9174	17.9921	-5.27198
9.38561	-2.11502	1.18204
30.9329	14.4713	-20.5565
1.14808	-7.3279	-29.3613
-2.08598	22.481	15.7644
22.5376	9.11542	24.6602
21.7625	-2.4244	3.66545
5.69112	3.76218	-0.599933
2.26299	1.48035	6.44044
4.05257	18.772	6.97791
-3.7859	10.3313	17.1778
12.4788	-3.92041	-2.02288
21.0844	12.6458	21.725
10.2383	13.5508	-3.40772
-7.03393	11.8585	16.6764
24.6768	26.1314	13.7206
15.604	4.08853	-14.8526
-0.59526	-3.41844	-7.93921
22.4712	8.03308	4.7088
-12.8643	18.4173	19.7726
9.06355	-10.1916	23.183
0.332988	14.2932	7.8147
13.671	-27.9264	-4.79736
12.6787	20.2517	9.63658
22.1992	8.31942	-9.17317
17.6327	16.0038	15.3994
-5.08739	-7.42162	-23.33
29.2826	11.0866	-8.87748
16.9058	1.99538	17.5566
6.49442	7.69354	3.5549
-6.51407	5.24937	-9.61423
10.291	0.721406	-10.1745
0.175253	6.84027	3.0634
21.0494	6.40337	16.6223
-16.3075	-22.6143	26.6301
16.853	25.7108	28.2707
9.77049	22.7012	-7.9844
-22.7244	-2.36575	13.771
11.2397	16.0875	12.6205
14.8311	13.5947	-24.516
-26.6242	16.6968	15.8315
20.3438	12.8055	11.3336
6.92635	-4.57108	-0.262554
13.014	19.0807	12.2096
7.67379	-2.41999	9.73253
21.0235	14.6182	-15.3099
14.8906	-3.33524	-18.8331
4.66367	-5.1172	18.7278
26.2167	24.9904	-18.0115
22.135	-6.47293	-11.0631
17.147	-7.36525	3.90449
20.3828	-15.5425	9.3295
14.4707	-10.5621	-0.919991
7.34497	22.4897	22.756
5.07174	13.3284	-4.52423
3.36237	-4.53794	-21.5478
-4.30289	-9.37194	25.6768
-8.72541	-12.7485	8.5714
-7.38151	-11.0348	10.996
18.0735	-14.9616	17.0061
23.0659	-19.7597	5.41212
19.423	16.3894	13.7508
24.5701	-4.78868	9.77554
12.5186	4.34617	-4.99511
5.80512	22.8733	-28.6462
10.1625	1.47918	24.4394
8.81119	10.4321	-6.56546
21.9655	0.0554428	-1.53694
20.8836	9.40274	14.1907
-16.5892	11.1652	16.0133
3.74924	-5.48237	-0.797876
-10.4354	18.9727	-0.175468
-12.6719	23.6421	19.7093
9.25095	2.41069	0.270005
21.9007	12.1243	-1.84017
25.1217	17.6259	13.5617
-20.5485	0.100608	21.9674
17.7695	-13.5872	-14.6532
7.90346	25.3809	-5.42646
-15.9972	12.247	-8.83213
-8.62623	16.8486	16.8473
-26.0487	23.6431	7.8342
-4.53784	-6.08401	-14.1205
-0.330252	-16.4495	12.7496
17.8253	8.27672	4.74451
8.0411	14.4011	2.29679
1.48075	23.9515	25.6915
-8.13381	-8.16846	16.5388
19.1456	22.2305	16.8003
-16.9734	-5.09352	11.7098
15.993	26.229	22.401
23.1498	20.4105	6.34852
8.98636	-0.446449	17.9888
3.06063	11.8133	-2.21036
22.4555	4.30304	-7.22435
-20.0495	-20.9343	-8.10645
9.55543	-23.7984	11.0567
0.526926	-19.6415	-3.4474
7.27721	4.9888	23.8901
2.04549	-0.00134296	9.90384
11.2709	-13.92	7.28929
15.2434	-2.7565	6.64772
7.41228	-10.5501	15.4522
14.2637	16.9913	-13.261
5.31059	2.19494	5.06842
10.0725	8.58687	-19.5577
19.0567	25.089	3.18966
2.55645	15.5862	18.8354
7.93307	-8.06213	0.187084
13.1892	-1.83416	-7.43238
18.4774	25.4991	23.7361
-5.4717	-27.0597	14.4643
22.4039	28.3327	19.4959
8.89425	2.0613	-22.1256
10.7807	-18.2602	2.78909
-27.2466	17.5966	1.10871
22.1014	20.3937	9.84494
-1.95925	4.22391	7.40667
17.6436	0.0860544	-8.56433
-2.59008	-26.2375	4.64462
7.33689	14.0761	15.1228
4.57909	6.16926	16.984
3.50606	-20.0239	17.4845
5.42998	-4.89923	-9.76599
2.20613	16.0427	-12.9177
-16.9903	-3.68361	-2.48648
14.6646	21.9371	20.4918
24.0537	12.1493	13.0358
-6.15044	-2.73059	5.00305
6.12735	10.3981	-12.5408
27.1199	-6.82165	16.0518
17.8565	16.7922	3.07336
1.04418	27.8351	-6.62017
2.38099	15.2515	-20.465
24.8563	-19.6748	-2.20562
-11.1043	20.6077	-0.351268
-1.91129	2.01152	-6.55122
-3.74694	13.7721	-9.81278
-0.38988	23.1249	-9.17204
-4.91929	17.9181	1.4769
21.8711	11.4221	-19.1901
19.1844	-17.9314	5.02188
9.03237	2.88344	2.28481
7.32154	22.3402	-18.1903
-3.01213	6.89519	3.8591
9.82599	5.93442	10.4995
14.3205	-13.737	18.9775
25.9943	3.98018	7.40611
12.1715	-0.0903993	0.268281
-0.113681	9.32526	8.80119
15.8991	1.53407	-6.74409
11.0912	-20.6589	-4.79732
23.2462	26.2748	16.7321
15.4546	17.5881	7.57794
22.3697	-15.3809	5.59188
26.704	11.6733	1.84499
25.5493	-8.1311	24.2761
12.6463	-9.01142	15.5474
-29.3048	16.6581	17.3246
-10.3893	6.4925	-11.866
11.7041	0.572615	-8.31663
5.10214	2.87067	21.7287
24.9768	-19.4037	-26.1935
-3.98604	20.4312	22.7168
-9.19317	4.69355	12.9849
10.4859	-1.05296	19.7459
-19.6343	-8.5554	11.3495
17.8381	10.7238	9.62915
-2.72412	18.5579	4.68613
17.3795	-13.3738	-6.42498
22.7932	23.6608	18.2206
-16.787	-10.8522	-13.4144
6.66371	5.89357	11.3202
24.6405	-4.79223	16.8821
14.4914	16.5159	6.17782
11.1231	9.90205	-18.7008
3.43954	7.96382	24.7483
0.897697	26.7382	26.7442
-1.97328	10.9479	7.8967
8.79442	24.9024	-3.13586
19.0938	-10.3994	23.1836
-22.227	8.88718	3.38527
-25.3956	1.05138	13.9377
-1.15684	-5.83242	-7.21977
4.76672	17.9171	25.45
26.678	25.3212	17.3255
13.5336	4.50394	1.91074
9.42881	23.2807	22.4384
5.67673	14.1119	-1.20859
11.5591	2.88308	-1.99233
16.3535	11.8963	-14.0386
22.4394	13.2891	11.505
-26.0837	7.03127	8.63588
17.8353	-8.73728	-22.9733
14.8206	26.658	3.86887
13.8661	-24.3376	1.22071
5.17387	6.71896	18.9408
12.8963	1.85391	-3.28519
-0.339428	-12.7167	12.9713
11.5049	-13.5591	6.11617
2.49182	8.8319	14.0628
-11.0536	12.5716	27.0364
-14.1988	25.5109	15.189
-17.3898	4.85782	-0.0293634
2.23633	-11.7595	4.08562
14.1395	-18.729	16.5583
-5.57657	-24.9692	-12.8611
3.29909	19.0938	-10.6885
16.0876	10.2144	6.1107
-7.028	5.27004	-6.58767
-17.3694	-17.9928	-0.962069
13.5434	24.0674	27.73
-3.54095	0.711609	9.87101
-31.0645	-1.79137	13.4861
4.23469	21.0981	16.8291
18.3568	11.9195	17.8085
29.0932	-7.19097	11.0494
27.8989	-8.17326	11.9753
-6.43265	20.0302	14.157
7.88343	4.84718	28.6594
19.2746	17.168	-11.5381
0.646819	5.4144	23.1535
-30.6107	-20.3523	8.87459
-30.3224	-2.81198	1.54973
16.8747	-14.2331	-3.78632
24.0176	-10.9956	3.89375
8.80279	13.395	14.3756
22.8084	8.28687	-14.9557
12.3179	18.2194	-7.79156
27.4242	0.669767	19.5095
-0.294881	21.6037	-13.0459
-16.3746	24.642	10.4581
-4.45922	11.4486	11.2347
15.1409	16.686	27.5328
-3.81198	-14.0936	25.4867
20.7231	25.8318	-4.34409
-8.0082	-15.9259	7.31263
19.8509	7.57394	-3.11541
-7.13476	20.5621	-6.11653
-0.852728	0.263618	5.53151
-4.45564	-11.4791	12.6217
24.8465	-25.883	14.0305
23.465	-2.34798	21.9415
-5.69252	12.8129	8.45014
29.9342	1.11091	8.02331
24.2721	7.03843	20.6993
-20.3238	-10.0287	9.07459
-15.6573	23.6526	26.1231
-29.7466	10.8088	25.1266
26.6628	28.8848	9.6344
-1.07581	9.69248	19.1822
3.26968	27.6309	6.00381
1.58767	3.28475	-8.8331
-11.9485	16.9781	-3.01345
8.75899	19.0538	8.85756
6.91586	15.5954	6.78526
-3.10851	22.3016	23.3991
27.9895	0.484177	16.828
22.7266	14.6642	18.2447
15.1111	13.8632	-15.3262
3.24624	28.803	29.9771
2.63679	2.26291	14.5339
-6.17032	20.3604	21.1978
-7.14411	-6.252	2.51199
20.8759	-29.7382	0.13691
19.1935	9.66645	28.4099
1.86493	10.5566	26.6301
25.4273	25.6103	20.6929
-0.987306	7.93331	16.1034
13.147	5.87384	13.7594
23.4748	11.0418	29.8142
15.3237	20.9165	24.0622
24.8516	3.86059	-6.31406
-24.4866	14.4843	-16.4878
8.43451	21.4726	3.56355
29.9778	13.7727	8.92073
5.93633	15.6187	10.6061
16.693	-19.0324	21.9538
26.7142	18.876	14.6501
6.622	7.41299	19.6124
-0.543631	-16.2304	-14.5302
-10.2069	-1.14505	-9.73662
15.9742	13.7151	29.2148
3.00589	-8.02949	9.53137
11.4892	13.6713	-15.039
6.50106	27.1405	21.546
18.7896	12.0692	28.3596
12.4598	12.8209	4.48669
25.5237	-2.65202	8.96456
19.7328	-13.5152	6.68202
4.68005	-22.5994	8.0164
7.93677	0.177399	11.5586
-0.350732	-0.655401	-3.65857
27.0962	-9.67549	0.338705
-0.663953	2.6991	23.509
8.76285	19.1775	4.89122
6.72426	0.496519	2.16702
9.78478	-18.2157	24.643
17.4043	4.121	20.6205
-17.262	-8.92839	-2.52165
28.4326	27.6657	19.4553
-7.48844	8.64756	4.68283
-3.34041	12.506	20.8509
19.0001	9.65926	29.8137
-5.16897	16.6901	26.5991
12.2494	15.2102	21.9088
11.2407	16.1168	-2.87779
16.7222	21.4805	-2.1964
24.178	17.5217	4.22191
4.01414	-1.3157	20.0546
20.3148	22.3695	7.84538
13.813	7.5405	28.0851
-4.54932	3.41167	24.5465
-29.2438	-4.55266	25.0885
15.3852	18.2936	-4.31271
7.81216	5.99631	-29.4863
17.1374	-10.4785	13.1825
6.46019	14.4267	28.669
-1.83095	10.9437	9.36425
21.5408	20.0751	-26.48
13.0082	5.48244	17.4104
-6.75057	22.473	-5.43906
16.5803	24.9994	13.8334
9.24329	-3.20987	-1.53948
-0.46139	19.1183	18.363
1.36751	17.2269	2.7404
2.02586	-3.71732	-3.15679
10.7448	-15.0552	22.9856
-3.02794	0.630723	1.87839
14.2473	8.52619	-9.86488
12.1425	-8.99009	-8.48807
7.81264	15.5634	-28.4622
-14.1623	9.85675	24.5932
-10.6207	6.93324	2.56439
-4.37637	-13.1361	3.37957
-5.57827	-2.05499	21.3097
4.30425	-19.3725	14.7661
-8.28926	22.5091	-4.20379
24.1909	4.43582	20.0136
15.5056	2.4531	10.342
-9.7556	4.98544	28.1335
17.9326	-22.8962	9.27211
5.2685	21.9015	19.2958
-16.3495	18.2747	7.27181
20.0918	10.0747	2.72964
-1.62857	20.4638	26.295
27.8565	15.1414	28.5391
23.7299	2.50568	16.2051
18.3601	21.0921	-4.23628
-5.16186	-9.85031	-5.86179
16.3617	-11.699	11.5049
-10.4606	16.4781	23.3973
14.5079	19.4737	1.05702
0.15176	21.6869	12.6658
1.70861	-20.6067	13.9553
21.0372	2.16499	19.5851
16.9833	13.86	17.9741
8.70989	0.365943	26.2413
-11.4874	3.82006	21.1699
13.5169	7.28675	9.50155
14.5616	2.22152	12.5925
-3.19798	-9.27836	-7.39277
10.4591	-20.2498	17.3518
22.6578	16.5792	19.8313
18.2629	6.01935	-27.5492
9.22662	-26.2193	-14.1556
26.404	-13.0426	-9.82326
2.71834	6.53159	5.44196
15.4347	-24.9241	-0.0351375
12.7333	19.3722	8.76765
8.69549	9.44552	3.43579
23.1333	-10.425	11.8258
-6.72002	8.005	25.3656
6.07348	-9.25623	15.7172
10.1702	21.9287	24.7716
6.6403	1.97333	21.1555
0.121263	-20.1896	11.0489
17.1469	24.908	-0.477262
21.1697	13.0122	-23.1035
26.4279	-7.96435	-0.0356873
25.4416	7.30345	24.428
-1.39063	9.12721	15.1133
9.46658	-14.0753	6.94048
5.8808	19.3346	23.5195
-12.5679	-11.797	10.9472
7.71093	-7.7285	-2.01736
2.91212	5.71982	-18.4059
-5.29682	3.50392	-20.9744
-7.32904	1.65367	19.4948
9.09713	7.98124	12.6373
-3.30389	-6.12325	-17.9004
21.5361	-24.6829	14.7204
5.43905	9.94628	-21.361
22.0868	-10.176	4.22065
-5.66241	-17.6092	-20.8752
22.9896	-23.7172	-5.85848
12.5332	-3.43818	24.8742
24.39	16.9984	-1.2711
20.7603	-14.4523	23.2641
13.526	2.32003	14.9041
1.18057	26.3381	-10.6421
-23.0757	-21.4351	-24.3694
-7.14051	17.2372	-19.2549
-24.7944	-16.6314	-6.48386
-8.04491	0.32576	-17.0115
-17.1307	-15.5867	-13.7735
-1.42328	15.0569	-14.8076
-19.9937	25.9385	21.6284
-0.239372	17.7494	-5.08849
1.5347	29.8499	-7.42412
16.0618	14.8169	-23.9362
-8.71815	-1.88462	21.0092
-7.29243	-13.3422	-22.204
9.10129	0.00615048	5.24532
7.67457	-9.51453	-0.258561
-12.1845	29.7493	-25.0148
15.4672	15.2524	-0.969905
-18.8934	-20.9062	-9.24619
-0.181096	3.39975	12.1418
-1.28117	-2.82685	-5.93816
-3.87973	-5.13938	0.0432754
15.8559	-21.2838	-18.0204
-16.8158	-4.02008	-21.379
-2.31503	-22.3288	4.05467
-17.8846	18.2847	22.7312
11.808	25.5074	-15.4857
-23.5019	20.0454	6.36419
-13.5261	-23.4272	-8.00917
-11.4173	-16.6762	11.4889
16.4852	17.9192	-13.8342
15.1106	10.4186	-2.9109
3.29163	19.7202	-6.87577
8.69472	-9.376	12.9515
-5.43402	12.3389	-14.2431
-24.0992	-6.54664	2.85662
13.3728	-26.9164	-24.9649
-25.286	4.64856	-9.55259
4.66612	-7.10174	7.90328
5.72516	-8.08453	-4.22215
-2.89783	25.0641	-2.85405
24.2496	13.3399	-18.4745
-1.08498	-12.6132	-12.5865
0.615641	-14.6847	-1.82391
-11.1632	22.6429	-8.34438
-0.583339	30.7113	0.347101
-12.9601	-26.9398	21.2206
12.6011	10.0803	-14.3116
17.7535	-24.6999	15.5728
17.4362	29.7612	-20.6579
-27.2853	-28.6191	7.85596
0.981157	-0.430987	-15.9422
8.10831	24.558	14.6479
3.00967	14.3519	-3.69469
-18.5471	-14.1932	11.5702
-13.3309	-17.3692	11.0741
11.4526	-8.95947	1.8191
1.86646	-15.3382	-24.1584
-12.3871	21.6157	-7.01754
7.70965	-6.5679	-8.08442
16.5091	-9.28115	-11.269
14.8793	-26.0552	-24.2953
-6.9706	19.841	-2.40612
4.00919	24.4892	4.96075
14.3184	-2.62007	-20.8942
-20.6636	-17.5022	-9.4178
12.5447	-5.0419	-6.22234
-14.8035	-7.35591	-19.1813
-24.9431	7.40502	3.82894
-11.262	10.9684	25.9904
-26.5765	-31.0674	21.3065
-3.11158	-5.47845	20.0643
7.9556	5.24082	-12.0455
-13.909	-29.062	-14.5433
11.0087	-25.0818	21.902
13.371	-21.0204	-24.4737
17.2761	-10.7667	7.51321
-14.6788	0.0823363	3.7354
6.92365	13.3094	-13.2242
-8.79855	-14.2782	11.9288
-26.3214	-29.8659	-17.2112
23.8026	13.7958	-9.21487
13.1417	-16.333	-28.2641
20.8814	-4.94313	-0.818593
26.969	-15.8646	-23.0607
-3.68104	-5.90949	-6.65854
-20.9935	23.7142	-16.5461
-24.4106	-23.433	-22.1137
12.3987	16.2714	-9.66331
-19.1267	-10.1434	17.3645
-1.21022	-16.7499	27.9193
-7.17684	-18.7573	-5.02032
26.0836	-14.3577	-23.5963
-9.90602	-30.366	-6.02016
13.1345	-21.5091	-3.79748
-21.2212	28.0243	-7.05649
-6.65928	-26.8243	-19.0177
-26.1341	11.0197	-11.9119
-31.1704	17.3741	1.2758
7.91537	25.4298	0.190839
18.4492	5.11227	25.4309
-18.2915	-28.4955	-18.8385
-23.9096	-10.6721	17.8218
-18.9674	-17.359	-12.0547
-10.9354	16.3178	13.8402
10.3342	-3.89496	-8.14831
17.2114	-25.06	-19.5891
27.0324	-28.7773	1.419
-1.39172	3.28339	-1.15324
16.4379	-2.31679	28.2485
-31.8408	23.5182	-20.886
25.9415	11.5984	-23.254
-14.1141	22.9849	30.6178
-26.048	-12.7616	-2.02911
1.85804	11.2244	5.70022
23.5025	-0.44918	8.01514
21.3242	19.2121	20.0201
8.649	15.19	2.86828
17.2255	-3.97642	27.0405
-3.61152	21.0039	3.94244
-17.2843	-0.744685	-3.83477
-19.3066	-17.8987	-9.65052
13.0342	-5.32489	-24.2252
12.0473	15.6469	17.9886
1.5332	-19.3946	0.635245
-16.1433	-18.4285	13.3879
-21.3316	23.4563	-17.1246
-20.8411	-21.2888	4.54405
-22.8809	-20.6938	8.73631
14.529	-23.0132	-19.2473
-18.3147	13.5583	-8.39839
-14.9917	22.3954	8.06034
-7.3091	10.2499	-20.8385
11.8705	11.5542	-21.4245
-8.72656	-6.16481	-3.45278
-5.233	5.68274	-26.2792
20.4855	-7.79044	2.34313
-0.48649	-18.5874	-4.60987
23.2721	9.38434	-17.3997
11.428	23.0891	-18.0669
19.7372	19.2721	-11.5048
-12.6053	25.0204	0.724383
-30.4726	-1.37558	-12.4274
17.1667	-17.465	-8.32795
-3.79092	5.28658	-25.7363
-21.9858	-19.4881	-1.17124
-29.8808	-14.6314	-25.0068
17.7481	19.867	-2.47161
-0.912277	-4.97338	-23.4444
7.1579	-17.9928	-25.2541
-16.3442	-9.47728	10.9889
9.49388	-14.076	19.4454
16.1941	-15.4579	10.3936
0.109073	-11.0705	4.79854
18.5139	-21.8454	-9.83814
-5.8526	15.2363	-14.6852
-13.3467	-12.1434	21.5443
-15.6744	-6.11147	-21.9186
16.0446	-4.266	-5.79029
18.1093	-18.5655	16.7882
-3.77114	-15.094	3.45454
5.57775	-11.4389	-20.5634
12.0116	6.66216	-12.0268
-9.08447	12.6832	31.0465
-23.0845	-16.6653	3.54714
-16.9418	-17.7796	-9.85675
-24.2876	-19.5686	-4.75632
-14.1775	-24.9813	-16.9871
4.56506	1.0531	-24.9052
10.1147	-3.4125	-7.58435
28.4326	22.3142	23.7762
1.90355	-9.80154	7.65343
-2.16187	-8.70479	-12.404
-22.5366	-15.7993	-21.7971
16.3739	20.3979	-21.148
14.4063	16.6302	-22.2331
-10.1239	11.9108	20.1904
-8.7212	5.00011	-27.2517
25.6994	12.686	-0.394768
24.7323	-0.805848	-15.8297
5.56905	-18.1417	21.7778
3.43215	10.4092	-7.59328
-5.97886	16.6233	-6.22967
-18.7654	-4.63694	-6.92437
-10.8125	7.0446	-24.0372
12.5265	-15.355	2.78274
-17.3735	-3.5875	-4.34504
-24.9461	20.0975	-15.0169
0.103988	-13.848	-9.16268
-20.9023	-19.0769	-15.7334
-4.85999	3.67343	-12.9723
23.7105	8.4369	26.5552
-26.2876	-12.0302	12.1795
23.0042	-7.95141	-21.2907
2.72338	12.5567	0.813
1.61296	21.1291	-14.5523
4.44304	-4.72016	-27.2177
-1.62643	-6.30999	7.7372
12.2861	-24.1646	-23.9731
-16.6604	-24.6998	-17.2995
10.3168	11.2188	-20.4346
-9.4626	-4.07764	-13.8154
-13.7845	-1.99671	-15.4875
-3.09387	-5.7336	-0.828344
23.6703	7.62167	3.9781
1.03252	-14.5123	27.3966
-19.2343	3.38451	5.95116
-0.536588	-18.6343	-25.4766
12.5392	9.47599	23.958
-15.9602	-23.6022	-14.0575
-10.0396	-13.2438	1.95805
-4.22733	8.32027	14.5634
0.0943828	-7.97654	-1.78677
-14.2709	6.62677	-3.76315
7.85312	-11.2622	21.822
-5.99089	-16.9809	28.7358
15.0145	-18.9261	-24.9925
25.9019	-22.739	-11.4305
0.756056	-20.4759	-17.3758
11.8418	12.6541	-13.6331
-9.68643	20.0376	1.61594
-19.1864	6.33207	-10.8206
10.0746	-21.2643	17.1921
16.8548	0.186979	20.5023
5.5709	-19.5396	28.2482
12.2877	-10.0445	-22.2852
-2.37098	-9.00999	-21.7534
-25.9241	-8.35135	-9.79902
-17.7158	3.16781	-8.51575
4.0724	27.7365	-24.3527
-13.6497	6.37567	15.0586
17.7346	-14.371	-11.1169
3.31634	-7.63812	22.2168
-14.7212	8.65696	10.6549
-15.9768	1.09791	-12.7473
-19.2199	-7.47211	16.6621
-23.9732	-5.8552	-23.5982
-21.6925	25.2193	4.64583
27.1808	-10.7885	3.77254
-17.6352	13.8559	-11.0061
-16.6665	24.2372	-7.82422
23.2936	20.2798	-17.3222
7.79495	-22.3818	-9.57591
8.95502	25.9122	-21.3675
22.8185	15.968	13.8563
-8.99164	-4.49653	3.93797
5.32788	-8.32094	-16.006
-19.3917	-30.4198	9.70261
13.6653	5.89839	14.5528
-20.7652	13.1882	-16.1293
-14.6894	9.22219	-13.9491
-22.4615	25.4812	21.0024
19.15	29.0274	-3.37513
-2.35857	17.5416	-5.61807
22.0932	15.8277	20.3466
16.1621	3.06494	20.7562
12.2175	28.1036	2.8837
5.92677	-7.74105	-1.15946
7.78776	4.14224	-17.7463
4.64659	6.4646	10.6174
-11.2343	8.07015	-12.7629
-17.4947	22.3687	8.24692
10.0985	-21.925	-8.67561
-2.52331	-9.83484	-0.682697
17.6974	-24.0406	-2.99681
-21.6998	14.3698	0.272253
-9.91544	19.0288	-15.9115
-12.365	-29.0433	5.1509
22.2579	-12.2541	-15.0607
-22.9511	13.3897	9.94861
-6.8588	3.20851	8.75942
-9.11751	29.6019	-9.76137
-22.1484	-10.7659	-13.8391
6.60913	16.7414	15.8701
8.80885	9.14198	24.9408
11.4861	25.4368	14.346
2.17827	0.86206	18.8379
-14.4208	-6.95236	-1.59509
2.56389	-14.2389	2.28739
2.93475	-15.9601	-0.910387
25.1955	-21.2398	17.3089
5.31856	-5.68422	-11.2215
3.49918	13.1199	5.89978
4.41431	-20.2342	-7.90207
6.35926	20.7886	-12.5355
22.0216	-25.2354	-18.4594
23.1171	4.95124	9.80066
-15.7708	-8.14572	2.65633
14.3206	-22.1684	1.66473
-0.636386	16.2058	-4.87393
11.2914	28.5312	21.1147
-15.7737	21.0945	-6.95841
6.37327	2.57792	16.4072
-19.2953	-4.97078	-9.45934
-1.86536	11.3828	7.53215
-8.70914	15.7934	-7.62931
23.0388	-3.54746	26.1544
-13.4641	-9.52716	10.0383
23.9525	-13.259	-1.15085
-5.43357	28.5891	26.9933
12.9765	6.8934	14.0574
10.8333	10.3212	4.80814
2.94933	13.9029	11.825
-4.72789	-19.592	11.1493
20.3601	16.8335	9.56602
-0.783125	20.5393	-9.44478
22.447	5.84671	-23.3361
-2.7253	3.52154	-20.6151
2.94787	-16.7965	4.20452
27.3095	26.0782	7.7286
24.0498	11.1742	-7.34518
10.3261	-27.535	-6.04865
23.3277	-11.6623	9.11724
7.46706	-15.571	21.7551
27.6293	-8.49952	22.3829
1.19364	-5.53655	19.7587
-8.71276	-7.67908	2.09611
16.6482	22.1137	-25.1194
-19.4779	26.3093	-25.9495
8.51837	13.2386	-8.95553
-8.10723	-15.4508	13.0542
-4.33651	3.28207	18.7837
26.4703	10.5053	-24.5798
-2.04202	15.8798	-3.63631
-9.35638	-12.0682	4.19322
3.84145	-2.17516	22.2775
16.0577	-8.393	11.9808
23.6681	1.85761	-25.2807
-18.2766	11.0062	27.4295
15.0831	19.4815	23.13
18.1938	5.42072	-10.2494
7.46092	-21.2831	9.01057
-4.65913	-5.50898	10.81
-20.9744	-19.529	-25.9374
14.0516	-15.1272	-8.96677
-29.9907	-10.2839	5.81295
-23.2555	-15.6017	29.2634
-10.4403	-22.4729	28.0228
-0.407569	20.3458	11.5053
-7.53626	7.967	-20.6797
18.4999	-7.24759	-3.25047
4.34336	9.40805	20.3439
-21.06	5.30313	17.6385
9.06057	-1.90588	-24.013
5.52324	-4.78618	25.6892
11.3417	-25.3318	-19.5157
-17.2577	-8.49364	-13.0774
-0.154249	18.3213	9.27673
-10.918	-10.5558	-12.6177
9.31563	0.0557099	22.5625
1.59204	-13.9819	2.63291
-0.442384	-16.7602	-2.49368
-8.82019	1.24398	-10.0314
-19.9711	-10.1706	3.41662
29.0437	7.50022	-4.31391
30.1905	18.7913	-12.3577
-7.57997	16.7271	-23.4641
4.94831	-8.15804	-6.34664
-4.58616	7.54966	16.9972
-31.0885	8.07413	-9.28653
-2.10973	22.0706	8.38225
-22.681	-11.1116	6.02703
-5.1366	-9.11655	-6.95252
-14.5888	-4.52611	-17.4625
26.2179	1.01097	12.5912
7.71068	-6.68587	7.01177
29.6752	17.9119	26.0862
-5.52881	6.49404	-3.64233
24.8559	-9.98243	-4.73014
17.2988	20.0124	-5.71667
-6.32548	-1.79484	24.1861
-4.99053	-4.32919	-26.3546
6.89997	-0.199096	4.50308
22.5186	-16.8943	-2.70534
11.5545	-8.63699	19.2268
-12.721	-19.9433	-13.3916
15.5549	6.1	18.8153
-4.29929	17.113	15.961
7.27008	-8.76681	-4.96865
2.39206	-18.9881	27.8932
-23.1753	-11.0071	26.2031
9.88708	16.3547	-3.21906
2.72069	9.28442	-6.08592
-8.06795	2.58962	20.0226
-3.08973	21.1426	-16.0183
31.0029	-21.2422	-1.23518
0.951645	23.5167	2.30882
-14.4133	-24.6265	-17.0121
11.9293	-19.3972	24.8271
-17.1472	4.52952	23.4698
24.4679	14.621	-10.0709
22.1717	5.09095	1.42598
-3.72644	3.05662	-8.26765
18.875	-9.66556	10.2858
-5.41296	-0.169689	19.81
-20.2038	-19.808	16.101
-0.933711	-24.2569	3.87387
23.0853	-17.0954	-6.23652
-6.73263	-4.27788	-24.7501
-15.4752	22.9677	9.2846
7.76669	9.33672	-2.46033
-10.5183	20.2078	-13.2745
14.9225	7.34854	-25.9807
-9.73361	26.8625	-26.5903
-3.50616	12.3449	-27.5849
8.29871	-12.281	-8.09704
-2.96965	15.4012	-7.2547
20.8739	3.043	-22.0699
-9.04602	10.2431	18.8752
16.1763	-5.95066	11.5225
25.3761	-2.99515	20.0309
-0.364525	24.0765	-4.90427
-5.71302	13.1813	-20.7574
9.27859	0.624332	8.77737
24.4793	17.4423	12.9553
1.38218	-19.3307	-15.3694
-0.879381	6.75093	-21.9502
7.59225	-21.273	15.3823
20.0008	14.4648	13.2934
-5.51141	-25.9439	22.8542
-25.5959	-9.18685	15.9511
-5.28649	-6.02624	23.9172
18.8879	-2.73389	17.1582
-4.19037	-5.33108	7.93531
-17.1291	10.6692	12.1317
-0.0248865	-7.5556	3.05944
-10.7482	9.01232	-3.42508
9.45983	15.5283	-25.1527
-1.59526	-1.33011	21.4373
-8.96196	-0.347689	5.70048
2.9797	-3.56636	-13.964
28.3009	12.3387	-28.1395
-9.25534	-9.14194	-4.27982
-6.65314	15.1955	18.5752
3.38845	19.1928	-5.77199
0.544629	7.61956	-23.6177
9.18182	-18.4235	1.91857
19.8918	-19.0272	22.8179
-1.7126	-25.3881	-0.930319
22.564	-4.93226	-0.535392
11.3927	23.0179	6.25849
5.37978	10.8009	0.705651
-11.4201	-14.6013	-14.7642
-12.7054	-12.0339	10.6594
9.21051	19.5669	-21.8168
-2.94428	-22.7609	-3.23668
-10.7101	-0.206187	2.17316
7.35606	-8.0133	1.67661
-14.2546	-11.1558	-4.05677
3.814	-4.75373	-6.32356
-3.56688	-10.5679	-20.8745
-9.10339	23.9742	-9.53791
24.4719	1.53078	20.2021
-4.14094	-12.2849	11.7651
-0.272505	-17.1137	13.0818
15.8908	-16.2836	24.5787
-17.1875	10.5805	20.7133
0.536052	-29.8517	-25.6585
16.221	-6.75762	17.4778
26.1444	11.4661	-20.5775
-9.14727	-5.49892	-21.2764
-3.07486	-25.9457	17.9337
27.5386	-15.0272	-8.46853
-0.542057	-1.93919	4.34099
12.5787	-19.8693	21.9342
6.78229	21.4435	1.82746
0.844777	6.53593	-11.429
-4.57548	-23.4239	-21.7954
14.4062	-14.2127	12.422
23.3559	9.23167	6.40043
-18.4281	-10.6319	26.5989
24.9579	28.195	4.00128
-16.1302	18.5591	-9.86995
19.5918	13.9487	25.3903
2.88971	19.7684	-0.0773679
5.79676	12.0639	-4.8578
-23.5301	-1.49076	23.3313
18.926	7.82557	-11.3309
-10.9653	-18.2466	8.11219
13.1607	-1.37943	-20.1995
24.8953	-5.75469	15.7027
-14.8349	-16.676	6.93137
-12.9341	14.5912	-22.1672
25.2636	17.7091	-17.9463
-2.72844	7.54248	-23.536
5.05283	27.1959	-20.6496
-1.60654	21.8664	-19.4691
10.4481	-2.219	-10.3718
25.9627	-7.49692	-13.5823
5.61019	-16.3985	2.3756
-24.4758	19.7208	-16.4532
-12.7035	-17.9033	7.16361
1.08369	13.5014	23.3209
0.028495	-6.55481	11.4559
-9.05133	-27.1482	-13.4585
22.4824	-15.4326	15.0022
16.594	16.6249	-14.6051
11.2789	11.4826	6.02866
-8.09163	-5.65847	1.6983
7.45726	19.9435	-10.8184
11.4429	6.66149	-4.8095
-21.445	25.4667	23.684
10.4161	-9.27725	16.231
-15.8391	-6.31632	1.0984
22.0249	17.8095	-3.98321
-18.5693	-11.0162	-6.06089
-21.3773	10.9771	18.8486
19.3293	25.5777	4.87371
0.196346	-1.47967	2.89801
3.01078	12.805	-1.73837
13.4707	16.0005	11.0713
4.04502	27.9962	-10.2309
17.2353	24.8955	17.6348
12.7435	-9.705	-2.43473
-19.7488	26.636	22.676
-10.4635	22.0504	-24.8066
-8.44314	-22.4354	9.31529
11.7033	-15.9441	-9.26364
-24.9926	1.37109	2.85966
10.1787	13.8574	5.51229
3.90082	20.3837	15.928
-0.940361	-11.8691	10.0828
20.908	3.44343	-15.8374
-4.50399	-4.45722	7.91031
1.62549	-7.91812	-17.9049
22.093	-13.8945	3.81814
6.94577	-5.77813	-1.95634
-17.5626	-28.1903	-0.367317
-8.19286	2.11054	20.1682
-22.5615	-9.4626	-23.7283
-1.46345	10.8787	23.9942
-6.59093	2.4805	20.9064
-7.51884	-26.6061	0.333889
23.9573	19.0438	22.175
-13.9538	9.10996	-11.4732
19.2961	20.1088	6.8794
-0.872137	-1.36754	-26.0098
-2.68412	6.51366	-26.7504
12.6051	0.486047	-17.5806
17.9401	-14.3689	-14.5229
14.6564	17.4748	4.38556
11.5337	12.9779	-6.74176
0.667091	-6.90031	16.0929
-3.94874	13.999	-18.2019
-5.7123	-21.7059	14.7321
21.9388	-2.01348	-4.26072
-6.58548	2.46946	3.08083
20.3195	10.0629	10.3664
7.76086	-0.370223	17.2438
1.5755	5.00762	7.03463
-25.1884	-11.5363	12.1622
-18.8462	25.0602	16.4421
11.6958	-7.14142	-9.74969
2.70556	-8.23728	-4.39413
16.2567	16.3339	-26.6554
-0.193222	-15.7923	15.6146
17.7849	-3.22247	-15.8353
-1.06429	-28.0881	-23.4219
-20.3288	0.0405275	20.6865
-22.4908	-2.44596	10.2754
7.87936	18.98	-2.86342
7.07383	21.6515	-21.4818
14.8593	5.9519	27.7998
11.0202	8.86651	6.93389
-8.31318	-12.6191	-9.72456
17.134	2.84106	21.7952
25.5773	20.6744	-19.4408
-13.0076	13.4782	-2.10648
-25.426	1.77413	-10.9964
9.89236	-24.7076	-3.87107
15.3395	11.0143	-13.0399
-24.3194	-1.61175	25.0431
3.07686	-9.04167	5.74389
-3.969	6.27567	-8.37417
-10.5266	-12.0302	11.9517
5.60013	8.03611	19.9908
-18.9419	15.2024	-11.2691
7.4899	3.9651	-24.6473
13.3722	-3.71562	16.1828
-7.18568	22.0739	27.4743
-11.6913	-5.85347	-18.811
-17.321	-19.1678	9.84956
-1.17547	12.3975	-10.8671
8.51719	3.16381	-13.2106
-26.1578	-15.8282	8.6198
22.2517	-20.8545	8.12602
-18.4249	13.4331	29.3224
13.9488	10.2675	-11.823
26.2081	-26.2398	12.2477
-9.41484	1.68255	-5.4751
7.45976	8.97531	7.50156
-5.81597	-2.4055	-27.5823
-11.5276	-16.1966	-17.3547
3.51717	-24.0522	0.926635
-7.42386	-11.3162	-14.2262
23.037	19.0303	1.06098
8.39179	-10.3194	17.9025
11.293	-16.433	22.1164
6.08624	10.5472	25.8086
4.32523	24.5251	24.6611
-7.78124	11.7276	4.91278
15.8495	-7.59286	30.7082
21.6991	3.01448	-1.65695
14.9848	-8.55767	-5.10359
-15.5917	16.4825	-30.4755
12.6677	-24.0638	-13.1954
-11.7167	-1.77305	7.62579
-4.19377	-20.3417	-27.7248
-8.24613	2.3046	3.38862
-15.8545	-5.61621	14.069
25.0849	3.70774	1.83018
9.10779	2.76848	-25.9502
28.3372	10.3056	-2.19232
-23.0952	-7.88686	9.2492
13.1989	-3.72599	12.4344
-2.09175	-22.6026	-15.5416
21.3992	-9.18118	-12.9377
20.0909	10.7484	-17.9133
10.4902	-3.3345	-0.415156
-4.21222	22.1919	-30.0585
16.8443	13.7727	30.503
14.9116	24.4046	-16.152
2.48106	1.62842	-6.05018
8.71956	13.1068	-9.84671
1.84376	-16.9446	2.9214
-24.8474	-18.9702	-12.5673
28.8482	6.82606	12.5401
12.3303	11.08	18.2817
2.68019	-15.4936	26.915
-8.3215	4.59653	-21.4634
-9.1293	-17.1238	2.27234
-3.86669	15.4412	-1.43808
-18.0689	-12.0409	-24.4825
22.4791	-19.8202	-11.1223
26.049	0.28585	6.11418
20.6511	-6.15822	-29
9.94067	12.0207	-15.4866
-26.7486	-10.5203	22.8073
4.99569	23.3553	-2.4519
-23.1566	-20.8781	13.1932
-0.824597	7.66193	24.1116
3.13975	2.88719	-12.8404
-24.0426	-8.13813	7.4284
27.3615	-18.8963	20.6014
-10.156	8.3393	-11.9836
18.8652	15.6931	-4.99502
22.6946	10.3665	18.8065
15.9295	-21.6379	3.73164
0.965629	-1.04552	-25.6141
26.7954	-6.88187	-1.92132
4.19384	-1.69402	29.6523
24.1037	-24.4015	-21.0568
-11.5657	-2.32385	-13.2978
11.2996	-8.07328	24.8618
-13.8443	-9.36958	24.4906
26.2456	9.11275	-8.1978
14.2595	-4.48884	12.7485
8.96929	17.5841	23.6126
10.8217	2.03385	22.379
9.61006	19.6117	9.35122
16.5486	-0.850545	-19.0732
-29.2584	-16.9699	-0.646491
20.7558	18.2758	5.1659
-24.7419	-0.4827	-9.65255
6.58193	8.61573	-5.13867
-15.9221	-8.15894	-9.93103
-17.4268	-27.6102	-3.43156
29.2023	-4.95761	15.6592
-0.564166	-2.5057	1.50884
22.8749	-8.60191	-18.1327
21.9628	-0.671913	11.1639
24.1816	-19.9627	8.33759
13.5394	-6.82228	-23.5665
-27.5441	12.5673	9.78814
27.9324	10.533	0.70963
29.8124	-10.9357	-22.8916
26.2641	6.8247	7.09906
-2.85738	15.4197	-6.41304
-26.4276	5.88653	17.7972
-3.56724	21.098	13.0992
-14.3859	16.1788	28.196
13.875	-24.1037	-24.9387
-7.49803	26.6764	19.2987
20.4347	-8.72107	10.5065
-0.55318	6.61906	-10.7795
-21.1722	22.5659	23.7927
-2.68473	19.6432	-17.7656
-11.4004	-2.35216	24.9955
7.12421	-5.26933	27.1594
-10.4674	26.5483	-8.77612
-15.7042	10.2873	-11.4956
-17.1532	-11.229	-3.54461
-10.7627	4.78553	-9.22288
-14.0519	16.2395	2.58999
27.079	-1.81129	-20.3068
-1.48678	23.464	5.74046
19.9778	25.3312	-0.0440237
-0.754221	5.3614	0.353907
26.415	5.76006	-21.8138
-25.1871	17.1376	23.7345
-2.74917	-7.41299	25.2443
-1.28166	-23.2401	20.0864
1.57342	-28.3724	11.1038
20.7214	13.331	6.6205
6.26339	-15.5334	7.94562
17.0082	-5.07475	-6.44431
-22.8694	-10.2218	9.46228
24.5725	29.0485	8.88283
19.4658	-7.56481	17.738
-29.6962	-11.0387	-7.56427
-4.53136	9.74226	4.46213
2.2585	-14.587	14.1936
-24.5331	7.3559	2.00523
22.6202	13.7613	10.0573
-12.9382	3.97622	15.4283
26.7274	-26.5319	-24.5502
-19.4174	11.0852	25.7098
21.6172	20.0977	13.8973
9.00033	9.71401	17.4434
-5.71039	-4.94431	12.0353
23.346	-16.6899	17.5725
24.2502	28.7709	19.5448
-4.35756	24.4517	-19.0947
-9.42005	-24.5288	-19.5883
17.4446	18.6836	3.11743
2.13158	3.49881	16.5394
7.56716	19.2914	25.905
27.7833	23.4336	24.507
-15.0936	-7.65737	-8.71648
20.5725	-10.259	20.0001
-27.8359	-12.0586	-12.5041
10.6578	-18.4176	18.6554
24.8472	16.3113	6.85144
8.0439	13.3133	7.91184
-10.4706	19.5831	-16.91
0.0381521	3.385	3.24647
-7.27213	7.75704	8.97143
8.37953	-0.537315	11.0235
-3.18923	2.1325	-3.31888
5.66874	24.7156	-8.04827
-14.2822	5.68825	3.22387
2.8191	-12.8361	-5.35011
-10.0533	9.80024	24.7054
-22.5244	-17.2536	23.6912
-12.3388	13.0722	10.3558
26.089	8.89852	6.03106
25.3304	6.59856	-19.6149
24.442	-1.62165	21.6705
10.7258	8.36265	23.4788
21.8543	-9.11017	0.259134
19.4175	26.2416	10.5469
2.6152	-8.19475	17.6622
22.8664	-28.102	2.81557
-13.7181	29.2887	18.5935
-9.49427	14.5135	11.0352
27.4198	-15.5242	-14.5383
4.29495	-31.4463	21.4416
-10.3579	14.8647	-2.22163
6.3607	3.3842	8.31632
-4.76209	1.00767	9.32367
-19.3187	15.7619	17.7516
12.2761	5.34565	4.24646
-3.73327	7.68573	-10.2171
-23.0569	-18.6799	-26.1036
12.7875	-24.7499	11.686
-12.4829	-9.03583	6.48254
-24.3298	11.3043	-1.07089
8.58643	13.6202	0.57586
19.3383	25.3864	20.9145
-0.19192	-13.6158	22.5597
-6.72085	-30.1516	7.66229
-24.4429	27.2549	16.0156
-12.5934	3.5345	10.2135
6.46318	19.1198	-4.21787
15.3618	14.9231	11.3699
20.9726	-20.4349	2.02829
18.1754	-15.6685	21.3161
0.98804	-31.1325	-15.375
18.8797	-22.9651	23.4213
-20.4668	19.5939	-29.0828
5.19326	28.3228	11.3156
18.6272	-10.8634	21.0936
-15.9476	24.1172	-10.2844
-5.45228	-3.40214	18.8991
-13.411	4.54232	-15.6381
-17.8849	-6.78286	10.7149
4.44971	-13.2052	-12.5511
14.6579	23.133	0.0450107
11.6495	-5.62855	-8.30052
-3.38567	-24.2274	3.66298
18.1754	12.4675	-18.3638
20.1807	-28.741	0.719298
4.38365	-10.0679	24.4713
22.9005	-15.2391	13.3938
-17.5657	3.59408	-22.7775
13.2485	24.0584	2.89118
8.14441	14.0877	19.1267
3.02998	-3.23559	-15.3829
-8.98215	-24.8696	3.50475
-16.8736	4.79331	-8.71412
-24.7052	-22.2173	21.8791
3.70097	-13.3467	12.9244
-8.19195	-23.3092	14.1185
-22.6983	-1.81753	1.06379
19.0189	-29.662	2.91911
-4.15892	20.4545	-12.271
22.0658	6.8171	27.491
-1.06363	-15.3817	24.2524
9.16749	13.0629	-22.0614
20.8983	-22.6267	19.842
13.0065	-0.463221	-27.2492
6.3245	27.8196	29.3589
-4.74893	12.0634	23.4217
15.319	21.2844	-13.8946
22.3515	-3.5358	17.2466
-1.93364	-4.52177	30.5657
-12.553	28.3652	26.3605
4.12135	-14.2367	21.9268
5.10496	14.6586	15.7578
0.805791	-14.8492	0.336339
-10.6924	2.61478	23.8132
-3.16935	-6.07969	-23.5857
23.1123	-11.6406	-4.07097
6.50587	16.0584	-22.1784
-8.39788	-26.5746	-20.6677
0.0546201	17.2932	8.45155
16.907	5.91445	-21.565
4.59869	11.1847	10.786
8.00585	-10.3618	-29.5111
-25.7882	-20.0464	26.8552
-8.84657	18.5199	-5.71569
-6.11365	-0.267364	5.28977
-11.5607	-2.27376	-26.2898
4.00909	7.00864	19.998
5.67914	-4.25159	-4.68054
2.07343	1.79623	-4.40068
3.43425	-13.424	-13.9804
-0.879805	23.1714	-8.67429
-13.5593	-14.114	14.7389
20.5742	-18.8764	-9.30257
-16.3547	-24.2631	23.5355
-20.7202	-23.2531	28.9804
21.5602	-0.105779	-21.098
-10.3503	22.0489	-13.2575
0.515493	2.54501	3.72786
-10.7144	8.72493	-14.2803
10.395	-2.96728	-24.0277
24.8936	-22.1231	-12.5584
27.2449	-14.3541	13.958
15.4015	-11.4269	-4.39236
12.8669	3.96372	7.17426
-3.15334	-12.3384	27.878
26.4983	11.6182	17.7576
-4.51096	-18.8505	10.6539
16.9328	0.706143	-24.3971
24.645	-19.9909	8.24921
-14.2518	-6.99316	28.6536
28.3916	-16.4047	0.695035
24.124	-10.5739	-9.95109
18.7431	-0.153908	-12.1502
5.72514	6.34306	15.614
15.7915	8.09035	-2.36272
-1.21275	14.2025	25.219
25.4217	-22.8915	8.96864
0.717682	16.3616	13.0884
-15.8591	-2.45678	27.7243
21.4547	-11.0122	18.3939
-25.1076	4.38579	11.0834
-4.10378	-22.9367	16.9803
10.6042	-4.061	13.8959
5.22348	19.2143	-7.79594
22.5888	-18.2889	-11.604
-29.4608	20.499	-0.634348
-28.129	-23.1795	-14.557
9.13243	11.0492	-6.91718
23.8781	-0.545566	25.7386
6.61718	-12.9938	7.26374
17.1999	-21.6916	-0.267342
28.2163	1.44367	-6.00472
-5.63144	13.1329	11.6745
6.14943	21.0118	25.0932
-3.29564	-11.0257	23.3637
21.6209	-6.86868	28.4344
11.2462	-9.15528	21.3286
9.15234	-21.7277	-20.6254
-4.96186	-7.79552	16.8898
16.314	-19.9406	-0.245271
20.5383	-17.3986	4.01746
23.3514	-13.1913	12.3213
19.8858	9.67019	-26.3467
-2.37389	-14.3701	28.0633
-1.32755	-22.9386	13.1125
-29.3827	-22.2843	-5.58314
-25.9938	24.2526	2.74032
4.09181	11.1217	1.40183
-20.3804	7.174	-18.5681
21.9962	4.99565	-9.22307
-0.865369	-4.9449	-7.6069
13.3129	22.4745	15.8639
16.8557	-2.20644	-3.34538
3.29098	-3.7274	6.94004
[truncated: 3,293 more rows]

## Sheet: Starved_locations
FIGURE-S1-STARVED-WORM-LOCATIONS-POOLED
D-D	D-H	H-H
-7.03144	-2.69601	-11.4942
-5.96579	24.7005	-14.1555
0.879404	-4.10265	-16.4169
-3.96685	16.0275	7.29417
-6.78358	2.26683	0.458876
5.54503	-4.657	8.88482
7.75158	18.1937	13.9283
-5.47955	14.3429	5.38292
1.10772	11.3543	20.8433
-11.996	-8.33139	0.792329
3.07868	6.2695	-3.91641
11.3406	10.2048	6.50934
25.7184	6.83879	21.6294
-0.280206	12.6147	17.4212
12.6326	-7.03351	-4.03899
-6.7248	3.59323	-16.4116
9.1331	-15.4321	19.2777
4.96968	4.32206	3.44189
1.97325	-2.89013	10.2034
-9.63379	6.72795	2.42961
23.2245	-1.55832	-9.76294
-0.815347	-2.0479	23.9728
4.19213	23.7733	8.70935
8.41281	8.47782	-4.61427
-3.86986	3.31214	1.03148
-2.18502	18.3532	-9.04306
26.5853	0.316812	26.1085
-1.43426	-0.357901	-6.56735
-0.493217	14.2211	-7.24318
2.11392	-11.9038	9.08485
5.1832	3.79668	-2.09903
-19.6738	7.5913	-4.57906
-3.53836	-2.40563	3.19171
-2.94378	2.03204	-12.2197
8.43314	-14.1734	-0.76438
-18.7611	10.2026	-24.1666
4.68489	5.76489	5.01494
-0.99556	20.8293	-1.37931
-7.88399	-6.33997	15.6372
-10.3053	-4.19241	-6.50885
16.27	-0.54473	-1.92429
0.446852	16.9601	2.03504
9.57948	-11.1856	3.3388
1.04372	3.94071	-4.48391
16.0621	2.54113	-22.3746
5.89943	3.59203	21.0902
-1.00772	-8.79404	0.0890928
-7.60925	19.9322	-12.781
12.7042	7.88214	4.91511
13.7223	1.59119	-1.28715
6.48295	-27.2163	-6.20846
-2.42981	-0.462599	5.69802
5.70729	-3.14504	9.21484
-6.34481	-4.82365	-5.18646
-7.95661	13.3155	-16.8233
2.73756	-0.626503	5.37108
-0.565466	17.0631	3.64582
4.70053	12.9655	-0.416278
-1.09454	0.551124	-8.79968
6.14318	-2.97699	-5.32043
-14.7536	2.04383	15.7686
-5.08541	1.23742	-2.44429
-24.5946	8.28504	-12.2975
7.11019	7.71023	26.6182
-6.25932	18.3068	-11.0183
9.0206	24.1215	9.84877
-9.96876	10.8448	-6.64373
27.3807	1.76565	5.53156
-15.2388	2.6251	-1.28709
2.70528	-17.7043	9.46691
19.9687	5.45985	-17.3521
3.84696	-0.0954034	-0.764263
-6.45907	6.74743	-6.84024
-5.30219	1.05893	7.47567
8.57109	3.2839	23.235
4.69263	7.4708	-11.8992
2.03751	11.5596	2.60262
-2.00134	4.07705	-0.243723
23.4771	-17.2115	-27.5772
-16.0551	-4.47181	2.33757
3.68693	2.21493	4.23825
2.18361	13.3618	-8.17316
-11.0783	-3.12579	-15.1141
0.614518	-7.11106	2.51275
-10.3502	10.9425	-28.1982
10.095	9.31086	25.3508
5.91883	-9.41464	7.69356
-5.69445	29.1126	0.414186
-2.1772	8.44124	-25.8081
-1.67057	-22.8633	3.55137
10.2578	24.3588	5.58179
1.77719	-1.49432	-1.63987
-6.87088	6.37183	-3.15669
29.2604	5.77845	-22.1675
0.776526	0.732719	-4.29148
27.0217	-0.377023	26.1572
-13.4441	-14.3313	15.7321
-1.2062	7.40579	-3.20474
-3.716	-5.03412	1.8701
-15.6373	5.38296	-0.113897
0.522753	21.942	-1.18901
-10.9439	-13.7037	-10.9877
-0.10801	18.1257	27.397
1.00404	-2.19695	2.38817
3.19874	-0.16571	-7.38552
24.1008	-8.43183	-22.2047
7.64913	17.0343	9.64156
-1.39192	-0.740621	11.3346
29.8464	0.787198	6.61878
3.73715	-10.4739	28.8194
-11.1313	-17.447	9.74907
5.06476	5.05288	-8.6046
28.0033	-7.01665	6.84788
21.756	1.94881	-12.0723
15.9359	14.3302	4.54785
5.73358	10.748	6.22791
2.53057	7.24381	2.69642
-0.753295	-0.702944	-0.0690762
-2.82648	9.4187	7.55453
-10.8258	5.58043	-9.99808
-4.85837	21.9451	2.13445
-5.04625	1.16605	-6.8669
-16.6967	-4.9617	-9.63374
-5.72013	8.47652	-10.4088
-28.7554	9.42578	-2.38849
-8.01088	3.26458	-14.2108
-4.25024	11.7483	3.80545
11.7085	4.57582	-6.504
-11.4368	6.55357	-28.3007
22.0367	-0.808879	-31.4817
5.95453	-4.90921	10.7127
20.6915	-7.32088	-5.93937
-4.05165	15.4179	-30.8317
12.384	21.6275	-7.63162
-6.60123	2.66385	-7.20611
15.0741	30.6294	-1.43363
19.4686	7.07378	-13.4956
-2.82329	-2.72188	3.20949
-5.45382	12.2284	-0.314595
6.8473	2.05967	-2.37708
-3.24215	3.0288	5.00587
1.16862	-5.59844	-0.689471
-1.64466	-6.84411	-5.68795
10.0284	31.0691	5.60461
5.91069	4.4535	-3.01037
4.13067	9.09839	-6.07055
-7.22451	-4.47735	-23.4371
-6.38884	18.4696	3.41696
-11.2758	-1.31324	8.3708
23.5096	22.5663	5.16815
-4.64638	11.0666	3.11438
-4.10392	-6.65149	25.9571
3.83361	-7.73187	-0.925814
-0.480501	10.2504	-3.18571
-7.00813	7.69213	0.0219967
-1.57963	-1.94984	5.67177
-8.25792	8.39666	-0.193131
12.9206	-6.52581	21.1159
-3.29609	11.0543	-1.18663
30.9754	-19.0311	6.73806
-6.49297	4.2272	-2.78901
7.42163	0.904522	-5.34106
-3.3876	6.37603	-3.54381
31.3047	2.10705	-26.694
6.02942	9.90739	-1.13236
17.7026	-5.45484	23.9414
5.41532	-0.279715	24.5849
1.49384	8.23047	5.41153
10.894	22.6866	-17.9004
20.494	15.3431	-4.90947
13.3106	-28.0144	-17.4797
-7.86321	3.05752	-4.03846
5.00338	1.09196	3.56021
-11.7824	-9.71733	5.74897
10.7511	-1.5757	2.24201
7.15113	24.0532	-0.193874
9.60955	5.52864	-8.10709
4.83764	4.49111	-8.73061
-5.87018	-7.91515	7.27699
2.84428	8.00068	4.45152
2.39572	11.4171	0.813866
8.30651	-2.65192	0.107023
7.57641	-23.2047	-29.4239
-1.5844	-25.2621	13.9094
20.7933	-0.330906	25.8994
-1.87985	10.9698	7.9315
-30.3216	7.90928	-0.56311
-1.61083	29.7325	-7.80272
-5.00337	4.20901	-6.83934
10.344	31.4009	15.2004
32.0322	-5.60608	0.354096
13.081	3.72458	-5.99729
7.70101	6.64672	11.7425
6.82191	-0.551553	-5.63665
-1.67593	19.926	-9.99829
-9.08099	-0.0244539	3.03628
4.74942	5.77668	-2.30124
-18.211	-8.54556	1.00525
1.92196	-1.22908	-1.21889
8.91461	-7.49441	-6.7674
-23.6264	-27.294	4.73012
1.32166	6.6	-10.3756
-4.90059	-31.1741	-2.57459
-0.0962504	4.18921	-7.67859
-1.0553	-1.88341	-0.0532526
-19.5305	1.29025	-5.65654
-6.55955	-3.26089	21.5246
-5.78312	3.33592	26.9749
-0.194895	-0.0695344	-9.43532
-2.61942	6.49896	-1.57809
1.2843	-0.467204	2.51213
6.21567	-2.6401	-5.26593
-7.14766	9.57772	21.8426
-1.94877	16.775	-20.5653
-3.0635	-30.4976	15.9789
10.8409	25.9513	-0.0915365
-0.175248	-23.923	3.29142
11.1867	-5.25145	-5.10809
-10.0195	-4.191	20.9889
-11.7647	2.14243	3.55744
29.794	-7.73155	1.37127
9.86643	7.99413	0.332058
-1.54829	4.93466	2.35206
19.7376	1.29979	-15.6626
2.81806	-6.90512	-3.81931
0.721131	7.46734	-25.7851
10.3352	2.45549	-22.4015
1.53825	-5.97715	0.682859
-3.16864	-6.11228	-2.1428
5.66646	5.60502	6.73959
1.82598	-10.6729	-9.13839
-5.52585	-10.0058	8.49539
11.8794	-9.07344	25.8285
-8.9438	-1.81259	11.2055
-18.0099	8.77657	-4.73509
22.5066	-0.549028	-15.1702
0.927991	28.4483	1.90792
30.2145	4.44321	2.974
-1.96996	16.001	7.48095
0.423909	6.68105	-9.92126
-18.2692	-2.20677	16.9066
-2.68723	0.736957	1.18847
-8.5749	1.44232	-4.14161
-10.8208	-7.61308	-8.07301
-4.11823	-4.05947	14.0558
17.2786	4.42309	19.8985
3.23369	-2.69651	-6.95658
5.8196	-0.987116	5.74927
0.0240862	-2.21466	-3.29716
-16.1017	-4.1606	-1.59456
-23.6814	-19.1485	-8.48229
-9.43873	1.433	-1.86238
-3.41892	1.7458	2.36044
-1.57499	6.62323	8.43488
-3.87636	-3.70501	3.56789
-22.7343	22.2507	-0.615322
-14.6532	-7.1005	25.1248
11.1112	-2.9287	2.40418
-2.11785	-6.46545	-4.40619
-5.81304	-18.6387	-23.9643
-0.426463	-15.4302	21.7631
0.165567	15.8843	1.39393
11.0499	-1.81485	2.19977
12.689	-27.2406	-0.0913072
4.14504	-4.38847	-12.9852
1.29656	26.9937	2.79951
5.84091	7.16607	-3.27378
-8.95541	-1.25625	-2.92604
-5.29484	1.59069	20.7087
-6.05949	3.55247	-6.14393
-1.49795	0.946475	7.49491
27.575	-2.63479	-3.55442
-1.20084	10.2763	-4.1367
-9.76088	-5.3213	-15.4288
26.5957	-7.90547	19.091
-1.9484	-2.919	-1.38309
-1.08162	-18.4454	-7.56227
-8.64473	0.26717	13.1491
6.41627	6.66384	-9.26095
-1.02401	4.05978	-1.91115
-7.08426	23.4545	0.570836
-12.0633	-27.1069	4.83065
-6.5127	-10.8998	-3.21858
24.2034	-12.7278	1.66335
-2.95135	-4.15757	5.70255
3.01902	2.38388	-0.955234
2.42505	-12.4125	10.1855
-12.7412	9.82952	-5.46019
23.1671	-1.41849	-2.01833
-8.3258	11.4161	2.68599
7.07775	-1.23366	-9.6744
-6.77079	-20.1919	-19.833
-5.55698	-8.49476	0.66022
13.8466	4.73138	-11.3641
1.04962	-2.88677	-6.56027
26.0161	-17.4646	-4.573
-5.01974	-7.86914	1.3335
-2.33878	-2.03912	12.8886
-26.2322	-4.81956	15.3199
-5.7041	13.96	3.8129
-8.21075	3.69662	-22.9023
-1.82215	-21.5231	-20.2279
21.6127	24.7811	6.09451
-8.31257	-1.77886	-6.7291
-3.69854	-3.91272	-5.12154
-0.303439	-2.61241	1.72039
8.15177	-5.44904	-0.400858
-17.8761	4.65169	2.6372
3.85182	-14.288	0.506498
-6.53125	-14.9556	8.84464
-12.0168	-15.5765	9.77209
-19.1977	-0.442477	6.32206
-5.30578	24.8325	7.77987
-11.2356	-1.86955	19.9741
-12.8708	-2.54291	17.1204
5.78645	-6.12674	-10.0495
-9.25647	-25.264	3.52919
-20.0257	-7.72807	-16.042
-2.11772	-22.314	9.67261
12.4209	-7.65055	-8.78285
24.3969	-13.6634	3.00868
-5.75943	4.98213	-1.04836
-4.85158	-9.65116	11.8801
6.27746	18.511	4.63959
-17.331	8.35111	-3.77684
-8.59335	4.30981	-4.26242
-6.9723	-2.41962	-22.4168
9.68696	-5.98437	8.4653
2.91528	-1.422	-12.0779
-7.99801	-12.2241	-7.79099
14.3974	7.22742	26.4057
11.4789	24.0258	4.80991
-3.03194	0.745653	1.07329
4.88562	-4.19295	-6.54548
-10.0054	9.62652	-8.94884
-24.5384	-3.59902	-27.2213
22.2693	8.16378	-7.28601
-14.9694	-0.947513	0.477588
-6.50683	-1.91412	-0.522557
13.3776	-2.69264	-10.987
-20.4007	2.21269	2.47341
14.1063	5.76091	-1.54034
1.74768	6.94043	2.93914
-21.7562	6.05822	-4.11428
-22.6892	1.70683	9.08285
-6.49022	11.4095	-5.16977
-22.4153	0.268506	6.50969
11.1564	-0.376115	2.62075
-1.57155	-25.0741	3.27197
12.766	3.68469	-1.97843
-5.89594	9.02833	9.27009
-13.6639	4.23947	7.56185
4.33638	2.15936	-0.794859
-7.57747	1.06333	-6.30847
1.78833	21.5368	5.59354
-1.56595	5.75532	1.66652
-16.8247	-0.587157	-5.82235
3.05657	23.8743	4.33971
-17.5969	3.82017	0.837225
-3.43484	2.93607	1.57559
-4.50011	-6.43767	-3.29207
-2.36563	15.8062	15.9495
-0.638068	-8.53832	13.8216
-3.71316	-2.77175	7.16209
-1.34184	-11.6125	-2.10961
18.0448	-5.10658	1.97113
6.79689	1.29044	8.83232
-4.37883	2.54372	-3.55565
21.865	7.73689	-8.62797
11.6522	12.8162	6.21796
0.168527	6.45272	-4.53206
2.24752	-0.969768	3.84558
2.76091	-0.491917	5.19027
-5.44074	9.84833	-8.1312
10.0384	2.14385	2.08424
14.7114	-5.99858	4.68724
19.6334	-7.00845	-4.14487
3.16784	-3.25473	-9.10822
3.62645	27.4247	6.55485
5.94884	4.91521	-1.62888
-9.64777	2.25672	7.21305
4.05685	-11.9285	-24.4165
-7.34073	-6.77294	9.71432
-1.36583	-22.4893	2.93759
-7.88434	-19.6851	1.93598
8.3797	8.81709	3.75427
-5.45311	-4.48235	-4.11249
4.59373	-0.574358	1.02612
-2.32638	13.1742	28.489
4.11551	-1.89342	8.71948
-3.6128	-14.2378	-24.2239
-13.5217	-6.88723	5.20524
4.8342	25.1922	10.0379
10.9324	-27.1349	0.265985
-5.26607	-6.49963	7.18578
8.02475	1.77346	4.81869
-0.75875	18.1496	3.08111
-3.18627	13.6915	29.7326
-0.464713	-0.949618	1.20832
-1.39316	17.8162	9.20162
6.08548	-0.484548	-1.54928
4.62325	19.2887	-4.99795
-2.38842	15.7997	4.39106
-8.20125	3.25878	3.80112
-3.57438	28.7257	-7.93328
-4.11597	-2.46728	3.23786
17.7618	-15.1554	-0.545202
-13.2038	-18.123	-6.47184
-9.62351	9.99878	4.34622
3.80311	7.13756	5.1388
8.86197	-14.5428	-0.868617
-3.04369	-0.439702	-7.15231
5.56778	-5.85542	3.99391
9.90705	0.916906	-8.01268
-2.11985	22.29	3.89313
4.94052	17.3313	2.68785
5.98754	11.0629	7.34165
-2.46633	4.26851	-11.7407
0.359833	2.69579	7.76651
3.3638	1.95604	4.15159
1.61713	29.2484	-3.73014
5.51509	28.2028	6.99167
3.77857	8.62449	1.20151
-1.11908	14.4022	-0.194471
-14.1835	0.0323601	9.09461
2.79434	8.09855	-2.14783
-28.6133	8.34937	-7.67527
-11.9416	0.838781	-11.4184
4.96006	4.34622	3.07942
6.8143	2.5119	-0.457958
0.73452	26.5994	-12.3602
8.24901	-6.38145	10.7937
-19.0962	-1.52692	2.32525
4.10254	1.89001	5.76925
27.4786	23.1403	-4.51992
-12.5986	29.566	4.09726
2.5542	-5.46105	-0.895174
-2.99977	-16.6556	-2.47863
-4.88145	4.21429	-7.32679
-6.98631	2.85893	1.50671
1.7104	-2.27297	-9.94791
-1.96892	-6.0643	-0.0972503
-6.59461	17.5354	-7.87424
19.8409	-2.94093	18.4571
-7.88595	20.7135	9.57045
-1.562	13.4399	5.0402
-9.46137	3.87228	-1.9339
7.42597	21.6897	0.0462139
1.35374	-28.594	-8.42592
-0.323433	-5.07366	-7.22517
-4.50961	-2.56431	-1.14508
7.86716	26.1713	21.8584
-0.800146	3.37901	-8.97275
8.35064	22.6162	10.4976
4.33021	2.32554	1.76131
-2.0552	21.4451	6.18527
7.81593	25.3144	9.8021
15.3857	0.686299	4.24075
4.80204	-1.80091	-18.1356
2.00917	-5.77181	-0.466959
-14.6052	26.447	-18.6498
15.8718	3.11896	8.2366
-7.7718	-28.019	4.92579
7.88534	-31.6464	12.0659
-1.5071	10.808	-4.30848
-4.13265	-7.16994	2.8752
2.34728	-6.79912	-1.89179
4.89087	12.3393	1.84322
5.99903	-4.70589	-3.44432
0.625712	-0.675733	4.27048
8.83068	-3.22888	-3.87382
-1.26207	3.58967	6.76087
11.0844	1.99174	22.6787
-4.58496	21.4716	12.1716
-22.0508	-8.90523	1.3415
3.22644	6.27215	13.389
-7.19499	22.6912	-9.94603
7.13725	14.0747	6.70699
-7.79309	31.9709	2.75933
-0.486315	-0.953585	-15.182
6.93881	-7.53307	-7.83836
7.98913	-10.3567	-22.633
16.7167	-17.1695	12.4072
4.02696	-18.2103	-1.54103
-3.58848	26.1221	-3.2113
-30.5402	-29.504	-2.77673
0.217812	2.73498	3.0889
-16.1468	4.82301	-0.593171
0.524952	18.0919	-5.50882
-8.40537	-4.17047	-21.2977
10.2607	26.4132	-4.34712
6.41132	10.8145	7.69819
1.14703	6.17488	-1.09544
5.29957	-31.2466	-3.97846
-1.4419	29.6909	2.5252
-20.8578	22.7658	3.73382
2.78454	3.42386	-8.41975
-6.45602	-7.25031	-0.483269
2.3007	-8.249	25.1737
-3.0708	-11.2756	2.70478
-2.61362	1.70477	1.52375
8.23719	-0.719667	10.4593
5.72936	-2.99753	6.31159
17.936	24.3597	-24.4526
-7.2156	2.85884	-1.60083
8.85374	-12.4238	-22.7769
3.92617	5.5944	2.36361
3.01282	28.5574	9.24914
-2.29053	-0.960941	5.2438
-9.03335	-29.318	-17.3394
8.92996	5.05977	8.35047
4.28582	2.25025	-1.27372
3.50623	3.30172	6.1567
6.34697	1.45765	-0.349219
-3.33587	-28.301	11.1718
2.98818	4.61813	-2.30279
-1.62366	-5.74721	-12.7739
-3.68991	5.8985	-4.35891
2.13965	27.9493	26.82
-5.95713	0.718047	0.879936
6.157	-5.00569	-0.695723
-6.43431	1.65094	4.58005
3.39992	24.3928	-25.4744
-0.855555	4.30984	23.2497
6.16969	-8.54095	5.67906
4.46193	6.32891	-6.14282
-0.390153	1.83368	-8.97467
8.33482	-4.08982	12.2059
4.02503	-4.54018	-3.16343
1.58821	-11.6196	-0.424465
0.831267	-6.10776	-24.0142
11.8537	3.78171	-7.03424
3.86977	-2.85804	17.2321
5.65914	2.45766	5.22037
-3.32484	8.02298	7.3888
3.58621	0.389923	-0.75882
-12.9197	-4.6486	11.9511
-1.99052	11.489	-1.40493
8.08953	1.85059	1.52806
-10.7443	-19.0155	-6.89143
-5.04881	15.1309	-5.08798
8.28702	3.47348	-9.17943
6.923	11.5996	10.7383
2.4609	4.98916	-11.5195
-8.15476	-11.3363	-6.52002
1.95656	14.3336	-0.769614
-3.69204	2.16362	-10.0773
0.412246	0.950891	0.804951
-5.74282	10.297	-0.0189136
16.2914	13.5218	6.51652
-6.91252	-20.3823	-5.29243
9.38044	-0.999495	-3.97488
4.19382	-10.5893	-7.15985
5.06082	-5.51679	1.14283
3.83038	-25.0699	20.4315
10.6601	1.83942	6.8299
-7.35842	0.209936	19.8212
-0.770637	-26.0396	10.8141
-3.44936	-1.64023	7.76611
1.18454	10.6708	1.62205
-1.80817	-5.36604	-18.912
11.4874	-24.7847	-23.4738
6.25732	4.48859	-14.9829
-5.21337	2.7225	23.0587
-1.27205	-11.6837	-1.61721
-23.0993	11.0846	9.69868
21.2059	-6.10776	0.378236
8.61883	-9.53266	-4.01504
-5.20607	14.9575	-5.70983
-11.6024	1.07116	-3.06564
1.29902	3.95002	-7.3157
3.33623	-0.71322	18.5528
-0.18884	-1.7649	-6.5079
-2.73346	-5.91524	-2.08844
15.1977	7.12836	-13.5756
0.739901	24.375	10.7914
-11.0663	7.39971	-3.85913
10.3838	3.79695	-15.0162
-4.01093	-16.6481	5.39204
-0.681441	-4.42756	-0.409543
8.56803	25.2071	-2.62517
-3.69971	4.16047	4.13635
6.89664	-0.565702	-7.61001
-4.58679	3.32158	-8.04194
2.88319	8.45273	3.52048
6.33263	0.665393	-1.59341
-0.220175	-8.22101	14.4036
-3.32433	-22.5121	2.40117
22.2472	9.9438	6.9625
-8.95877	0.186164	-2.67965
-6.81025	-1.79211	4.23571
-4.78048	-12.5957	-14.4993
-19.5167	8.41078	8.13124
2.42451	1.49528	-6.69581
-18.5398	-3.56025	8.73821
0.490509	14.1214	-5.54118
-5.21568	-8.51655	-7.42522
-0.453437	8.02175	-4.32912
-10.9195	-4.49056	-3.03271
-2.99793	-1.45811	15.3109
-13.4746	4.91887	5.31353
-6.09887	-0.61709	-10.8298
-1.29645	23.6059	0.909053
19.5221	5.81164	-1.07595
3.94563	8.36289	-25.2067
-11.3586	13.8366	-11.6992
3.044	13.1386	1.63451
12.0954	0.273262	-4.09275
8.96925	-16.9864	1.97839
-3.38834	-11.4229	26.5824
-20.8787	-2.22519	13.7877
-19.8978	3.88884	9.03981
9.8706	9.70844	-26.7053
6.59325	-18.7341	5.52155
23.5499	-14.5541	4.7032
12.7142	22.7163	-25.4877
5.00336	6.08464	-3.98541
3.04999	4.78185	-7.97831
0.935341	-1.39288	3.59697
-4.05016	-2.42201	-16.5259
-3.05199	-6.78091	1.50596
6.26277	-1.11527	15.1276
0.598943	-5.48486	-27.7256
22.8182	-1.72351	4.90133
-1.66357	-13.1168	-2.34046
-9.7925	-8.37583	-11.0144
-1.70582	3.68067	3.24376
-0.757266	14.3486	28.2898
-2.24679	17.3018	1.7646
12.3153	14.9406	3.80479
7.13459	2.92108	5.0063
-24.925	-0.612211	-1.53146
-3.38681	9.13083	12.196
-6.42825	-25.6337	-11.7294
-6.96937	1.16271	-4.9552
-10.4206	-8.79793	2.04499
-5.37595	16.3398	27.1202
-6.06866	-5.81039	6.00544
1.17957	4.07755	0.907159
-19.3264	-5.19759	-4.51112
-0.639203	8.15204	-2.46086
0.402444	2.45882	2.96901
-10.5603	0.279475	-6.88011
2.31777	20.5995	-8.52791
24.2001	14.3963	-19.2761
9.19487	17.8783	9.61106
-0.0119658	8.05786	-8.95473
12.1202	3.91392	-7.48843
7.6083	12.9931	5.82361
0.995471	0.827465	-3.39053
3.18334	-14.9745	4.12333
18.946	15.826	-0.547058
8.07483	6.02011	-2.71652
3.70193	19.476	16.2892
0.620304	-0.492976	-3.71002
9.74864	-3.71122	3.85884
5.16251	14.3575	-2.0701
-18.5139	11.4687	16.9097
1.45349	8.4321	-7.39358
16.8202	12.8621	27.5357
-6.09125	21.1779	3.62779
14.4229	9.43721	13.931
12.8425	4.15861	-28.7989
8.47019	3.52854	-12.6369
2.01337	-1.71553	-8.18266
0.931408	7.54484	-1.40168
-5.79301	-6.98964	0.21587
-6.7864	-8.34365	5.0392
23.8379	5.3519	11.8338
4.48549	-10.0697	10.9522
0.442175	7.42837	-6.35413
-5.17878	9.17841	-30.0097
-12.467	-4.79237	-7.0576
3.38163	1.55928	5.00498
4.0761	3.64202	0.69401
-0.20831	-4.30435	-7.60652
0.307834	6.19145	23.9803
-3.94949	15.9383	8.58193
8.2262	1.95307	-9.85963
1.78449	20.1791	23.5531
24.2138	-0.850744	3.1677
13.3814	-3.94216	-6.74691
1.41708	4.55446	-2.42034
-13.1112	11.5179	-5.04875
-2.33715	1.34814	11.3902
16.0313	20.8648	6.27867
12.6856	7.9661	1.66986
-0.114359	3.5155	24.867
-5.23644	18.0895	-5.34543
-12.0329	2.9533	3.35005
0.54208	10.4747	-6.23653
9.94172	-5.68879	16.606
8.33393	-29.8312	12.1982
-4.65918	-0.645682	-31.0633
-12.7462	10.1442	-0.00749653
3.34442	-3.1545	-6.77199
14.7799	-16.4158	28.2626
-11.473	5.78341	-2.52602
-4.66093	-0.158124	-29.1489
20.5666	7.85136	1.2799
25.4541	-5.78908	5.64102
-3.68483	8.6165	5.22651
9.98886	-1.04198	15.689
-13.6944	1.95043	30.9065
1.7035	11.121	-2.60304
3.9816	-3.3964	2.9298
-8.40798	-7.72	13.7873
7.75045	11.7757	12.0173
-20.5252	16.6123	-7.35308
5.2984	-16.7827	-8.59913
2.45785	8.10203	-2.94716
11.5654	4.41593	3.63109
-8.59783	-6.50766	7.84314
24.7637	-8.70671	19.3644
-5.10012	-2.00816	11.1233
-2.36907	-5.33948	9.44539
-10.4088	-7.50166	-1.05193
-23.6429	7.71819	-21.8989
12.9428	5.43321	1.70689
11.5996	0.465252	-4.44237
-12.1493	14.2711	-3.44602
6.35282	-24.178	16.1223
7.35625	8.88199	6.52051
11.4041	2.24367	14.8845
-0.677001	9.54626	-6.46739
27.5767	7.93207	-11.1957
4.30246	8.47991	-12.6853
-9.09389	4.95403	0.754314
-1.75004	-9.92957	28.0602
-15.9505	3.29212	13.4902
20.0846	-8.63808	2.975
0.640254	-4.45055	-2.19031
-4.85689	-2.32016	18.7103
25.5078	-5.72796	0.55508
1.16987	-0.00337659	1.88383
-9.0675	1.92035	1.17531
1.81111	-23.6486	-25.0548
8.6795	19.2981	6.31588
4.59965	5.98685	-2.2421
0.193948	5.28324	4.26764
-0.51192	-9.64765	15.4209
10.823	7.02453	-10.3434
-6.60441	2.84272	0.194743
11.5066	2.317	6.47141
-8.27427	-0.980623	-15.6563
3.04548	0.854943	14.4452
-0.508279	-0.433525	5.83619
-22.9085	2.09213	4.93621
2.24024	-2.64369	-1.73323
-0.91333	11.2911	-3.75751
30.3349	-1.78874	5.89744
-5.90358	7.93618	-27.3063
8.26292	-3.57129	3.40863
6.2737	-4.77761	-4.39474
25.8236	15.6299	4.23075
-9.36698	8.05478	10.3085
5.18212	24.4215	26.68
-8.58933	12.9939	5.27337
-8.21053	1.28204	28.7107
-1.804	-6.20215	2.8416
-25.302	-10.0131	-21.4516
1.19778	-1.84528	2.44037
25.3487	-11.9641	5.46209
1.3714	8.71263	-26.5793
10.8879	-3.80468	13.369
-4.99982	-3.18391	-19.2176
13.6115	2.649	16.3387
-7.66189	-5.27546	6.17569
-22.1654	-25.5192	-3.46967
-6.79528	0.921048	-0.0207565
20.6741	2.91651	8.48975
12.5862	-3.9921	-7.43286
30.2695	2.48317	8.15109
5.47802	13.3176	3.82751
5.17687	20.1899	6.86506
-11.2014	12.573	2.81505
4.60771	-6.3391	21.2196
-1.74602	-5.08681	7.80429
2.40699	-19.8486	-3.48277
-25.2733	20.0583	-25.1993
-9.8328	-8.41048	0.815908
11.8185	-10.0272	-4.04897
10.5882	-0.114262	5.94172
-0.630705	-3.78503	25.0352
-3.13253	4.30552	2.79726
4.76015	6.51953	21.0939
3.77472	-15.5354	12.1171
-4.54127	-5.16243	-3.53822
7.49509	-11.034	20.3974
2.28755	-3.42979	-4.10928
4.0138	-14.2098	2.15518
1.39471	2.46046	4.24163
-4.57437	5.71163	-5.8631
2.43079	1.89506	6.67708
10.0712	23.5216	-4.25994
-9.02292	10.3858	-7.49402
4.81189	7.01249	-18.8795
28.9301	-2.5516	-14.7387
5.43128	-5.50062	12.7663
3.08669	4.36039	1.75772
-17.6875	24.3134	-1.86831
21.6835	-2.38727	24.665
-5.60093	2.91317	2.48488
0.923611	-6.9467	-4.25179
-18.2452	-3.50821	5.11539
0.522425	-13.4967	3.69162
-24.555	5.72492	1.18139
10.8754	3.35749	19.3654
8.5422	-16.2962	-7.21198
-6.91136	11.9289	21.6859
23.4957	26.4167	8.04445
-21.5667	-25.8111	2.67349
14.3758	5.49981	-4.11407
1.62016	12.6772	2.10384
12.4117	19.5674	3.70406
-7.61159	-13.3476	9.08041
-1.55928	-17.671	-1.14042
19.9259	0.972581	-8.76567
6.04334	6.56216	-2.98224
0.285358	-13.4288	-8.4714
7.96751	-6.56731	0.813955
-2.38918	0.989775	4.33344
3.57262	4.01505	-10.9479
-0.817605	9.09217	10.3129
-1.24615	15.9547	6.19655
-25.2229	-21.9033	-1.64719
21.4594	-22.664	-2.9958
4.29517	6.80195	8.28834
6.54106	2.63088	0.679288
-23.9946	-1.725	18.553
10.8944	-0.272647	-24.8066
2.87592	-1.31558	7.08932
-25.7996	-13.8439	-9.57486
10.1013	22.4928	-2.90409
12.9103	5.2984	9.33146
-5.89472	-2.63731	2.93417
-2.2225	4.61846	7.95574
16.1734	3.72342	-4.8052
1.67858	20.7598	6.45169
7.80666	22.2188	-7.96953
-5.6006	6.17065	6.93066
17.84	-17.7742	-2.20165
-1.99009	-15.9238	-5.77198
2.90849	15.7952	-13.0886
-7.50596	-9.66484	1.92902
-25.3464	-0.141111	5.33665
9.86572	25.8978	3.75165
5.40768	2.5481	-11.0645
7.18744	-10.5974	-24.5938
-0.906951	-15.2036	12.4604
25.3085	-18.1656	-8.57198
0.177209	20.3991	3.55805
11.6352	-10.6909	-0.488326
-3.95867	-4.21102	10.9799
-1.79018	21.1919	2.32964
-3.15131	3.29764	-5.48352
1.09116	4.29361	12.914
-4.28116	-24.3704	-16.5996
8.93665	14.9945	16.088
-9.87513	-13.0092	18.4223
-5.18583	14.4895	4.72559
5.25835	9.61765	-26.7106
-6.44017	-0.0627013	-4.2577
-21.6958	23.0041	-1.82063
4.33803	7.04446	14.4516
-3.97391	1.87379	5.29507
6.3097	0.824089	2.53929
7.82936	3.35328	-0.617529
-4.22325	9.39012	11.0271
1.25589	-9.52412	19.2558
-24.0565	13.214	16.1924
21.0251	-0.352062	-2.19898
15.5528	-1.39368	14.1609
9.95539	-3.37079	1.53458
-8.52568	-11.6701	-4.88173
28.3322	1.17966	-19.7445
2.47494	-2.20616	-4.3343
-0.0967619	2.44558	6.85296
-11.318	5.77832	-1.90097
22.6151	9.0916	-18.9849
8.29985	11.372	-16.2601
-0.693597	7.12781	1.48655
12.6687	8.37299	20.867
1.23296	10.1799	1.18507
9.12618	-19.6242	-5.85376
-9.77468	-0.188705	-16.295
1.64868	16.6459	10.8111
-12.4856	-5.44582	-12.2412
-1.56998	14.8211	4.93602
-9.80493	15.5104	4.03265
-2.64713	0.592097	2.69416
13.6364	0.980952	-5.17002
-4.14902	11.8489	5.63664
-0.061569	-0.688255	-1.37539
5.26197	-21.5319	19.6648
-1.02434	10.0232	5.25016
-0.466059	3.4858	-2.09999
1.16224	1.64264	2.97987
12.3752	-8.25335	1.02306
-6.91637	8.69139	2.09011
-12.8285	4.7815	6.89085
3.47316	-3.26816	21.0601
-19.3636	2.37368	5.46313
-3.70987	-6.24634	2.88159
-5.29416	6.72433	-1.6287
-7.92804	0.828636	-7.88595
2.64133	-2.78682	17.6278
-1.50401	-10.2098	10.0437
-7.50734	7.65178	14.943
9.59813	-10.7882	-3.23041
6.60169	-0.645263	-2.26178
-17.5014	-9.37163	5.9603
-5.99025	-1.76486	-30.095
11.9712	4.93358	0.0758472
5.09112	17.0949	12.8111
12.4349	5.83253	-3.41968
7.75131	6.08309	-14.4511
15.7872	8.7285	-0.952395
-1.45501	2.4613	13.6553
-2.05178	3.24899	3.48593
3.81832	0.481794	-1.64935
9.05065	-9.58899	-2.25575
0.257374	18.6626	-3.19464
-24.2611	14.3895	-31.2717
-6.61007	-3.98671	-4.76603
1.12631	-6.96715	-11.9052
12.194	15.5848	6.27616
2.0458	6.93598	0.593349
0.697022	5.75513	-19.2733
-5.95739	-23.6901	2.93657
4.57518	-1.5386	30.7622
9.04164	4.21471	6.39918
-4.25478	0.74394	4.08033
15.7846	-3.40924	13.731
-3.40883	11.0589	11.2139
5.79218	17.5051	-22.5926
9.34963	-12.2352	-3.57337
13.5606	-3.07122	3.0919
-13.2632	-0.495627	-0.805783
4.33879	-1.17984	1.15743
5.43821	-3.99371	-5.38131
-9.38627	-27.7012	7.78561
13.0619	16.0373	-5.54787
-10.8973	1.96005	10.441
-4.99455	4.05644	-9.45984
15.0845	-2.31907	29.1073
11.9041	-4.8676	-1.36313
-4.25011	8.28006	-28.421
8.10157	0.886958	-7.04189
-3.5584	3.38059	-3.3827
2.18527	22.1656	12.0828
-3.14333	-1.88063	-4.02441
-14.2174	8.45979	9.59195
-0.72582	10.6612	-18.8209
-8.92738	-3.02843	17.9927
-18.2406	-3.4496	-6.69626
19.6973	-10.1694	-0.166864
-3.05106	0.397746	3.63045
-1.38327	16.5117	8.92246
18.6613	1.43338	7.6504
11.965	4.18048	-4.24316
-13.9993	1.08691	9.72136
-0.853838	-7.98478	-4.83922
12.5592	-23.0948	2.75444
7.47188	4.8649	-7.14947
4.32284	6.52194	-29.1921
15.3698	-12.7446	-26.5061
-20.7128	-1.57416	6.03426
11.0618	15.2948	2.97785
13.6008	-0.89365	-0.585834
2.08911	1.1627	9.44202
18.52	3.43154	25.7706
-1.50462	11.4082	1.02235
14.6394	10.9921	-4.28824
1.45638	12.0948	1.67111
-6.53289	-2.89713	-3.76479
-3.56234	7.78194	4.97643
5.78984	5.61269	1.19286
-6.3073	0.3167	-0.567604
3.87563	-3.18194	0.503747
26.5398	4.71585	-4.82576
2.56187	6.90271	20.685
0.309754	-2.49878	8.97387
11.934	8.19508	-6.25097
1.42339	-11.7648	17.4823
-14.3415	2.68677	15.1464
16.8441	-10.9691	-9.02746
-5.18414	3.38165	-3.27592
17.1831	-3.83963	7.39811
15.8012	5.5426	1.32185
-4.5393	-6.98649	11.5597
10.2907	30.4953	-1.35772
-2.19681	6.57361	-3.76326
12.9195	-2.51	-0.107146
1.01645	1.04477	-2.9714
13.7994	-2.82015	1.88648
-18.5401	-29.0203	-5.24028
10.9093	-3.16336	-3.00768
14.5864	3.95336	9.18175
17.6707	1.50502	1.52438
1.91492	-17.6386	2.86515
-4.2709	5.99957	12.6753
-6.7377	-9.72878	13.127
-8.25946	3.443	4.28319
6.78475	-1.95639	-7.1009
6.44596	2.43196	-1.89701
15.4888	-0.959819	4.91094
0.13926	8.45061	15.4003
12.5398	7.93011	-7.08901
7.128	2.5604	-8.85913
13.6906	-3.89398	-0.75759
-1.18245	3.73532	10.1141
14.37	0.00764604	-1.57644
-12.62	-2.24984	-22.8505
-15.3239	5.82192	-0.722438
0.52258	-9.00783	-3.11339
-3.00011	-7.0046	1.94116
-6.47748	-22.9567	-14.5309
12.2324	3.78141	20.2557
-4.49602	-1.81933	12.8079
3.35562	-25.4423	7.4462
-7.29265	2.18556	-0.181129
0.759516	-0.781667	1.9515
-28.1915	9.74855	-10.544
16.6291	3.28588	4.35366
2.27515	2.58245	-26.7823
18.2359	1.42368	5.58535
6.45835	0.367897	-22.2605
4.46504	-8.09662	6.78421
7.28839	10.9355	7.5674
3.50973	-1.5418	3.87865
8.60238	-2.00773	2.36774
10.5922	-1.12209	8.93618
8.13223	-2.84692	-24.39
-0.613408	-4.8973	-8.76653
-17.2814	-2.04128	5.74176
-0.0259251	6.42673	-0.0145663
10.2562	-3.75322	4.77223
23.9503	1.85498	-4.49479
-6.50147	-4.45134	-23.1449
-28.0988	-24.4	21.5249
-7.24893	11.1261	6.40678
-10.9623	9.6622	12.3327
18.8678	2.56641	7.97181
9.79442	-8.09069	-22.539
-2.81279	4.99445	19.5785
12.8868	-4.19773	9.0091
-8.33044	3.43086	1.30945
14.3329	-1.16792	-1.90915
15.7483	27.2022	4.71996
12.2429	1.31043	-0.350818
7.39495	7.51898	24.65
0.100891	-2.73106	-2.86857
-6.70468	-0.0190193	15.3954
11.6325	-4.97205	-6.01525
-5.8591	4.5397	5.43598
16.5177	-4.61741	-1.13377
22.8425	3.15774	16.124
1.31489	6.9874	10.4069
-4.19339	2.0187	-0.27352
4.6135	15.0315	5.44112
-10.6854	-15.1702	23.387
13.0298	-0.239311	21.7432
-0.806293	10.9597	22.8029
-5.12664	0.619553	16.7957
2.33106	5.52345	-21.8487
19.9441	-1.82459	0.801859
-4.9044	13.5382	20.5859
-15.6196	-5.06308	10.185
-12.6412	-5.80335	24.6467
21.5121	6.40179	-6.84519
6.82152	2.20945	17.4165
8.1455	7.1145	25.5761
-9.49729	23.3516	-22.4946
0.475791	-6.77992	2.20858
-4.23174	2.32307	4.31156
-21.6782	4.22951	11.0705
13.2957	14.5141	-18.4337
1.68283	1.17786	1.30534
10.7716	7.12678	16.6109
2.66035	-5.52313	6.85204
5.21652	-2.66335	-6.97082
-9.29569	12.5299	6.15561
8.16805	0.127543	-16.7519
-8.01445	1.67922	-4.33866
-3.92692	-21.0997	19.8692
-6.9735	-28.5967	-0.897879
-0.372143	-0.099374	-1.28696
1.11211	12.0814	-24.1334
-6.09116	7.03177	-12.2454
-1.54956	2.7102	14.029
12.2354	18.2218	1.8653
7.43963	16.5872	9.90786
11.8611	7.36472	-16.6781
-3.87371	27.1067	-21.5257
2.86672	-1.87841	-14.1874
0.136407	14.5862	-26.7261
-1.98563	8.6758	20.1667
-3.19613	3.39372	26.9759
-4.2767	4.58059	16.6259
8.14794	-0.968074	18.1329
6.77039	-27.3012	-0.974094
28.5693	-3.59192	6.44257
13.9365	-2.71304	-6.90861
23.534	11.2653	-24.9954
-5.37866	19.312	-28.1486
-5.91961	13.4131	-16.3462
-9.03491	14.7981	-22.6409
-7.07898	-0.0506054	-15.3831
-5.17851	25.8744	9.35139
1.46525	0.810477	7.91937
-7.26247	18.3359	-2.91908
-1.17932	1.91609	5.34431
3.17543	10.1213	-18.817
7.94079	0.637822	-29.0318
-7.17988	4.70443	-2.05718
-8.60924	3.14257	21.5175
-12.2165	-15.292	-10.0048
4.67989	-1.88454	-6.64936
-0.956292	8.88844	-20.0928
-6.18116	8.53272	-7.39921
4.23944	-10.7608	24.7689
6.45697	2.258	-1.836
-0.398891	12.8661	-24.2645
-4.87584	7.11825	-21.0735
-8.23685	-21.433	18.4618
2.32861	-6.53748	1.45409
-2.11698	-24.0239	21.2161
1.14549	-9.63965	18.8725
-7.49769	8.57418	4.59686
-1.0855	-10.954	16.5693
-1.53168	5.74124	-2.42991
-3.62844	5.28285	-5.62601
4.93738	2.66196	18.2899
7.46174	-2.69849	-14.894
1.4188	-4.81195	-4.31094
-8.82943	8.07923	-6.90537
-16.9594	9.75611	-20.1139
-5.7046	15.6836	28.6766
-5.07294	12.0934	-9.10631
-6.71708	15.1566	2.29495
0.575086	20.6269	4.54988
-2.25537	14.0441	14.1661
12.2484	9.9254	11.6338
-7.82821	9.70672	-7.06852
11.462	5.78143	8.32249
8.90063	-3.45574	-2.17916
3.41768	8.95093	24.7935
-3.78454	-17.0247	-8.36705
17.3566	12.6622	27.9997
7.02018	-18.1375	15.0091
-0.859059	-11.7567	11.7767
3.37284	12.2153	-2.96613
8.78039	25.4922	4.09222
-2.06347	-25.2337	-16.0798
2.46003	9.42098	24.9692
2.01218	-26.3351	-5.846
20.1372	24.7114	-11.2378
8.10928	2.59944	-7.80124
28.8523	-7.70061	0.657578
27.5128	-10.4214	-4.59402
9.25371	-25.3016	1.68433
14.5205	11.2101	-23.897
6.04333	25.234	23.7274
5.04503	10.194	16.6044
1.69042	-2.00248	-9.87999
5.72165	-13.6384	-23.4151
4.59018	3.34361	28.8848
-27.3328	21.2352	-21.2945
-3.85976	-15.1088	3.9226
1.08405	-10.6726	1.17104
4.05704	-9.72791	-2.09566
13.605	-26.3457	-4.9729
2.81291	8.77847	6.79025
5.37597	-19.1042	-4.04115
-7.72275	-16.5489	-23.0923
2.0486	14.3246	16.2266
-3.01978	-22.4182	-7.24512
-3.62885	19.4176	24.7403
-23.3116	-1.70647	3.64035
-4.84815	5.86058	-6.54472
4.68721	-6.85537	-9.38918
5.45491	7.99699	-19.6067
3.35485	-9.07927	19.8712
-3.71961	20.1515	6.39153
5.04874	-2.22336	-12.636
4.37538	7.3382	15.53
-2.59715	-0.565296	-6.89986
6.61206	-5.94621	-9.56263
3.88862	22.3128	-20.4691
-5.59222	-11.7611	-13.1094
16.9331	-12.7189	3.90554
10.4033	-24.6115	-9.10345
-1.12987	2.71534	-5.09255
23.3663	-13.3564	-11.718
-5.83285	-20.5664	-1.62278
3.86292	7.10366	15.8731
-1.1568	0.897331	-27.0265
7.20974	-4.10633	8.73229
2.34652	-27.4202	23.1102
-1.55477	-5.09295	-3.69514
-4.77374	4.73403	-21.1776
-22.8777	-6.89101	13.4184
-6.50887	2.31384	-17.969
2.14895	6.20927	1.02821
-3.31055	-21.7291	15.3687
-5.36195	-26.0424	22.1633
5.0147	23.9086	5.78511
1.09276	-3.87666	-15.667
27.7879	-8.59465	16.8802
0.453998	-18.2262	10.3754
-2.14679	-11.2048	14.7071
1.51123	0.0472897	-23.4043
-6.03418	2.23013	5.1759
-10.2871	-25.7193	-28.5667
-11.9309	-16.2721	-4.82009
0.226034	-11.5613	12.7003
-3.16765	-1.73209	-26.0263
26.4765	-18.6081	10.2729
14.7738	-7.86342	-6.05095
-7.21385	-4.27751	-2.86046
-1.6642	-18.4118	-6.60566
13.2818	-16.8382	-1.80051
9.37595	28.7547	13.3362
-25.9204	-9.87591	0.838701
-0.765774	-13.0835	-7.30814
5.12606	-15.8059	14.908
12.3821	-4.76371	0.31813
-1.37517	17.1896	-10.8491
2.58821	-16.4847	-4.01869
-2.38963	11.762	2.45741
-2.54797	22.2822	0.376831
-16.6285	-9.2049	-20.3742
-4.76125	-0.972054	-26.8738
-0.431023	12.7962	-0.268647
0.655915	3.03351	0.55352
3.50626	-5.77433	-2.69988
-22.0879	-29.3024	9.05419
2.24529	0.82746	-3.93396
5.69325	-24.0024	-12.7953
-1.7017	-23.2438	-7.34117
-1.07506	-18.2325	17.273
12.0326	-10.937	-14.6839
0.659296	-13.8287	-9.2654
-18.3606	-29.8354	-5.96194
3.05279	-19.4286	-20.4154
21.7597	-19.9993	15.3365
-13.4031	3.6077	-13.4832
6.82171	4.93599	-4.20385
22.5954	-8.16818	8.09563
15.7957	-20.6398	23.4143
5.8137	-28.9599	9.9466
11.777	2.17974	-6.38167
-10.9947	-30.1504	10.815
12.1816	-0.245045	19.9148
10.8772	-17.2657	-7.7811
24.5554	0.336477	7.03008
8.64581	-11.6269	-3.51719
-5.88655	-19.356	-19.8583
14.1337	-2.60009	-11.9376
1.28125	-21.4101	-23.5691
-20.1771	-4.30588	-25.2754
-14.1951	16.0763	-9.49704
-12.135	-24.314	-4.51391
-15.2613	-27.8605	13.7919
-13.4377	-13.722	-26.5976
7.38655	-21.1404	-0.421907
0.0980722	2.41167	13.9907
4.65044	-16.3305	-3.81168
-1.23302	19.698	-2.80404
-4.72857	-23.2814	-10.1279
-18.2888	-14.2851	23.7911
-17.2824	22.5849	11.4979
-23.8206	31.3565	-8.23656
21.0052	21.2747	-27.937
-3.85018	26.1025	5.71653
-10.3008	-9.67064	-22.915
-6.25272	-16.477	-12.8968
-11.0312	-23.0667	0.078864
-20.7965	-0.429045	-13.3802
-23.2964	-2.46064	-23.1729
-15.8833	1.82157	2.23431
21.946	4.38332	-26.516
16.2201	-7.93159	13.4176
10.1225	-8.51027	-15.9826
6.83849	-25.5686	-19.0244
3.56991	-11.3498	-4.52087
-18.019	-26.0875	-2.42326
-22.4866	5.11696	3.89792
15.7801	-19.3703	-3.51375
-11.8212	-3.43379	0.650617
-5.78272	-3.04133	-10.9733
8.9496	29.1203	-9.96449
19.0812	8.65033	-1.3458
-0.376363	1.34902	-0.284432
-7.16	-27.3873	-25.931
-12.7456	-15.6212	-7.2384
8.98907	-23.417	-24.1162
-22.2721	2.90322	9.54306
-21.1693	-30.0807	3.04229
27.6623	-18.2793	21.6963
-8.71297	-12.0963	-4.80459
-25.3118	-8.26089	-6.10709
-15.1184	-26.0012	-16.6587
10.9224	-26.9336	0.274542
-13.0351	-2.29549	9.91306
7.99077	3.81873	10.749
-17.2766	5.40388	-5.65835
-21.5428	-9.37974	-17.8701
-3.01675	-17.0402	-17.4309
-16.0164	-11.5185	-4.11927
2.10219	-31.3685	-12.1139
-17.1467	23.1355	20.9701
7.37488	7.78543	-10.398
-5.87139	2.32859	8.28345
-23.6444	-2.63327	0.515424
19.4921	14.422	-26.1295
-17.9233	-13.0439	7.59192
11.8758	-28.5021	-7.55511
5.81927	-20.0676	-11.5416
-24.1653	15.2464	6.73692
3.10252	-0.642937	-14.3089
-2.92164	-3.44456	-0.413339
-0.857634	18.4129	-24.9665
-13.4652	-30.097	-16.6077
-11.9479	10.4613	-6.81095
0.956887	-3.71386	4.38326
-24.2241	16.0933	5.90959
5.34085	2.55379	0.830008
-13.1566	-16.7293	-13.0022
9.2741	-2.83319	9.84008
-10.2322	-0.976687	0.858483
3.78947	-24.1282	-12.1724
-6.24371	-14.3221	-6.15778
-2.12543	-20.3672	-20.7707
-22.961	-25.0915	0.163635
15.4688	-19.0799	10.6976
-13.2147	12.4764	9.93722
23.0708	-28.2548	-18.5087
9.12698	19.9225	-6.65778
-4.45743	8.06471	-16.1961
-26.6513	11.2518	-7.20227
19.3813	28.8569	-2.03836
6.95252	-27.7737	-25.5285
4.47678	-8.71452	11.8301
-12.1347	-14.5177	2.21204
12.4404	-4.91355	4.69588
-17.2849	-21.8846	25.8974
8.49791	-9.9615	16.5809
-20.2033	0.771621	-26.8227
-7.96524	-4.0346	9.33983
-21.8596	-1.81836	-11.3156
-2.23507	-23.3338	-7.12056
-3.30952	23.748	1.77293
-0.811283	-2.98907	13.0786
0.104534	-28.2698	-12.8866
-19.0786	4.63596	-23.3374
2.76642	1.11103	-14.5556
25.2838	-27.5818	0.578862
-23.7232	11.7356	3.87512
-21.2431	-7.44101	-1.2237
-28.6596	-20.6755	-0.735618
-26.5509	10.0894	-22.4072
-27.6116	-13.3053	9.24172
8.27484	4.25377	19.326
-16.8729	0.667926	-0.355046
17.4031	2.44512	-16.2492
-24.1738	-16.3135	-8.2894
11.6648	26.4786	3.89662
4.00795	-4.3282	15.6249
7.10984	-17.2471	-4.54212
-6.18323	-7.94763	-11.9614
-12.7206	-9.76241	6.14267
-2.80471	5.50422	10.1935
0.163538	-15.2052	25.6848
-11.0098	-28.5518	13.4476
-21.2593	24.9585	-24.1521
-7.94972	-3.37695	-0.0033026
3.67998	-28.1407	-20.3671
-26.1801	-2.37509	15.3568
2.88328	6.41887	10.5708
-1.7769	-0.174748	2.83617
-27.0924	-10.7636	13.0045
-22.629	-13.8424	-3.42244
14.853	-27.4401	0.572629
-14.7452	-14.5963	-22.7175
-8.68439	-13.0122	2.84173
-9.49838	-20.893	7.99381
16.7926	-26.0356	-26.3571
-6.80508	-23.3105	5.73066
7.60804	-13.3179	6.38338
-19.1774	24.1235	-0.88912
-3.41078	-4.09279	-27.7483
-4.40603	-19.4515	-18.6323
23.4043	-14.8606	-7.44966
-2.7041	6.83217	-28.1946
-29.7374	-18.812	-14.8808
-25.9555	-2.82104	-19.6976
3.73592	7.35043	12.0928
1.80383	10.1408	-5.61251
15.9335	-16.9918	-27.6808
-11.5972	12.7645	22.1714
-25.8064	13.3222	-17.909
-26.4612	0.941342	-1.51532
3.32184	-4.29355	26.8107
-3.44998	18.7315	11.7868
-27.2699	19.698	-16.6788
-9.96985	-13.3487	-17.5741
-4.73123	8.62523	4.491
-12.3527	2.17516	-8.8002
-13.8667	-26.4454	19.7698
21.4409	9.34725	6.42076
-25.5422	-12.7153	-0.76596
8.57015	-26.0831	-2.19622
-21.2164	-21.7021	19.4581
-12.4675	10.2861	-3.74256
24.7092	3.5077	-27.4268
-1.56517	-8.72067	-28.1147
-3.1134	-1.69023	-7.12904
-8.42194	24.914	3.35119
-30.8221	-18.5647	-16.6178
-5.23448	16.9985	0.169178
-27.1211	-23.2002	10.0633
-20.5533	-3.11641	5.66168
-7.94445	-24.9267	-17.4672
0.152323	-20.3726	-1.65297
-29.3031	-5.52732	23.3197
2.1282	2.88666	16.3343
-6.72712	-17.0705	-8.54169
-5.99461	-1.34542	-9.95433
0.693274	-5.39591	-10.9823
11.5858	16.9925	3.8637
25.6316	0.616656	-2.48214
17.127	12.8465	-12.1065
10.3219	10.3028	-6.8162
-28.8685	-21.8666	-0.500434
-24.0597	-2.84769	0.0580767
-26.2884	-21.1032	26.3435
-22.492	-24.6221	-29.5498
-7.34936	25.283	-27.768
-9.25705	-5.24315	3.09414
-24.5354	-23.573	-0.584788
24.8624	-23.0677	12.0755
-22.9269	-8.80936	7.16418
3.43776	-21.7025	0.184993
-25.197	0.105642	16.6178
11.9683	-26.2128	-30.4759
9.27627	23.8909	-8.54447
-16.3526	-3.62445	2.01249
23.9399	-15.9361	1.01929
-17.8728	-21.1664	-4.27536
6.04124	-21.5848	-2.08402
-8.75409	2.65524	26.7751
28.4869	-4.97362	25.7798
-14.0328	-7.71189	-21.6191
23.2838	-17.5706	-2.43561
-19.158	-12.6733	-27.201
-29.3043	5.13288	-3.15736
-30.3345	25.6161	28.206
-17.0618	3.27378	-7.19239
2.29068	19.5533	-27.1426
-1.90151	-10.4333	15.692
-15.6393	-26.5972	4.51431
-15.1287	15.4689	-8.89418
-26.0536	-15.1203	13.0822
-20.349	16.0693	-9.24701
8.67814	-4.22871	0.446075
-24.4247	25.4919	-1.46099
3.3734	1.6092	21.0499
-7.12195	8.25403	-26.2109
-7.46074	-7.55065	-31.1592
-10.267	-21.3734	-13.3233
10.5791	23.6093	2.95838
-23.9323	-8.56089	-31.4892
-18.3613	-24.219	18.5089
-5.27594	-5.3076	27.1784
15.9476	3.77887	1.10067
-3.03715	-8.02678	0.121213
-0.464518	26.6579	0.675463
-19.7794	-13.0191	9.30468
-14.1232	-10.0032	-2.23475
-9.12263	1.73286	-11.3257
-1.5916	13.987	13.8521
-11.6398	8.45187	-27.4757
23.6702	-4.91566	-10.6016
-22.6111	-26.6974	26.5886
-25.8172	-6.25008	1.73652
-22.0816	20.3711	28.8824
-15.8981	-27.2357	13.4421
-2.87	23.234	30.1836
-13.9566	-28.6016	3.31329
1.84856	-20.5087	5.67788
-19.5099	20.4925	-1.0878
6.0714	-17.6168	-6.26357
-21.9376	-19.7638	16.2096
28.1638	-10.3213	2.7978
21.8834	20.7731	-0.513005
-26.1782	-25.135	-2.75278
-28.2533	-1.87553	7.95487
19.6058	-7.3198	-3.74412
-6.37053	25.8201	4.93696
11.3619	4.99471	5.584
-4.0509	27.488	-11.1127
-19.1423	11.7385	0.656699
7.72293	-26.6912	-30.1842
-12.389	5.88027	3.69834
-21.1036	-5.2081	-8.48213
-7.25704	-26.1156	3.31216
-23.5812	-22.4006	11.9486
-27.3668	-11.4828	-13.5121
3.4982	-15.0867	-14.5956
-0.169422	-27.1084	9.51905
23.628	-11.0298	28.4358
-18.3796	-23.5024	-4.27523
-14.3574	2.09004	16.5388
-13.558	-8.43152	-6.60475
-10.2922	-2.88971	-9.29065
-22.6312	26.4483	3.66197
0.927894	0.91062	-12.0341
-12.9891	-3.63916	-1.29253
-3.57477	-6.86552	10.1105
-24.8419	-19.1417	-3.56201
23.2408	-20.6614	-7.82168
-12.5011	-12.6564	24.0837
6.7305	-2.52266	-1.01867
-25.3423	7.13407	-21.6132
-6.83632	-14.5764	9.08043
-8.49581	0.770649	-24.5175
-10.7365	12.3958	-2.69353
14.5788	5.76996	12.6297
-2.21411	-25.241	-6.57537
-11.4991	-20.9272	-4.42302
-9.44826	-6.61676	12.1384
11.7339	-13.4822	15.6926
1.17142	-15.8797	-22.5042
8.00201	5.14574	0.912506
-13.4338	3.55891	30.3498
-9.61551	1.68769	-6.60743
8.60958	-8.83562	-30.3157
-19.7146	-8.33319	-3.69767
-25.7132	-0.0990891	-27.2589
-21.8542	9.75317	12.7729
22.0857	-5.19521	-2.43558
-19.0092	-11.2203	-26.242
-16.0664	-30.3804	-8.80944
-23.2742	12.5726	-10.302
-24.8601	-14.6893	-18.0248
12.8679	-24.7574	-1.25824
16.4598	4.81695	0.262093
-24.0613	-28.4558	-2.20315
-3.93635	24.0961	-0.759902
20.0785	20.2184	-29.1296
-7.27475	-11.288	2.06458
-22.7119	16.2223	4.4855
5.36105	-2.21851	8.29125
7.56644	24.8195	-6.23112
24.345	-27.8861	-4.70025
13.0303	6.39714	-4.34082
-7.74794	5.74073	-2.51777
1.30005	-5.20788	-20.6713
-18.7692	-4.33971	11.6485
-7.10655	1.70722	19.813
-10.9042	1.14621	-6.14629
-8.71723	-10.0621	26.9309
-23.9835	-6.0073	-4.22886
-24.6387	2.08429	-10.3291
-23.2744	-2.90774	-11.9077
-1.98511	-0.518365	-11.4337
3.65871	30.0257	6.87458
-3.80229	-6.88618	9.65304
-20.7596	0.29956	10.3659
-22.189	12.8094	15.1141
-10.0039	24.9421	-4.00138
5.87172	-2.47516	5.80636
9.03622	-31.5311	8.93007
-21.48	22.7276	2.80254
-11.2583	-0.346984	14.6341
-15.5546	-11.8384	11.0447
-17.5765	-19.5339	-17.1672
-4.96194	-24.5119	-20.5654
-0.854889	8.6843	0.0181594
-25.3207	2.10969	-12.3612
21.454	-32.093	-25.6603
-7.04132	-28.885	13.9881
7.86139	-9.72729	-21.1522
-14.8996	24.8442	27.2446
-3.40638	10.5183	-6.44496
1.84696	10.1266	-26.8006
-0.929933	6.28438	-10.513
-9.75115	0.993022	-3.83481
1.01843	-27.6826	1.4438
13.2309	-28.5309	6.86009
6.98645	25.5525	11.4695
2.95302	2.27159	-4.23587
-14.1986	-19.0562	-1.35759
-25.3677	-21.5823	-5.02532
0.599117	-22.6744	6.48331
-3.36805	-6.37298	4.33484
-11.5223	0.898657	21.8899
-19.943	11.6068	-5.38225
-11.0121	10.0612	-2.61899
-0.841757	-11.9657	18.6315
-8.78006	-23.3301	-3.65251
-14.7316	-30.4342	2.81972
16.1728	7.1761	-8.08551
-24.6468	-0.0217617	-11.9714
18.5416	-28.665	-4.7825
1.03784	26.078	-15.7362
-26.3956	-25.8695	-13.8436
-19.2624	10.6777	17.1855
2.89715	-0.829028	-1.42218
7.75175	-12.7203	-16.628
-23.5856	-11.5207	6.49623
-19.5493	12.1405	-13.1493
-10.5747	1.10563	-16.363
-12.302	22.7685	18.2534
21.263	-4.12068	16.7365
21.8905	-21.8624	-6.78118
-7.85835	21.2057	2.28002
-13.4104	-14.0874	3.1611
1.16593	-7.71038	-14.9807
-8.54611	-11.0159	-9.47142
-9.8563	23.0683	9.13779
-26.9828	-23.5742	-25.7661
11.6473	-2.50924	-2.393
-14.1832	-9.27021	12.1141
-5.02214	12.1164	-5.37661
-0.955029	-16.6675	7.98279
14.3985	22.1525	5.90662
20.346	-11.4152	23.9052
-14.2509	-7.04715	1.41403
-13.7539	-30.2355	17.4598
26.5088	5.34804	10.5026
-27.2096	-2.58887	-0.173165
-12.0079	-29.1741	0.750711
23.531	-9.92957	-5.38468
-5.59107	-0.335325	-4.68991
-27.0638	14.947	-23.9439
-7.45321	-23.9429	-17.5384
-20.5656	-12.3413	-25.6291
-2.64849	-17.6786	-11.3464
-9.4078	-14.8232	-2.76794
3.58595	-0.71492	-23.2122
-11.1805	23.1414	-9.79098
-28.7841	0.253064	-16.1325
-18.0813	21.0836	-3.8708
0.121492	3.02742	-24.2057
-25.6923	-13.6782	-6.44531
-23.7069	-7.08985	5.8127
15.0302	8.19075	-7.8697
-14.2916	-0.343654	11.1286
-1.70247	17.0484	11.9478
1.31192	-17.4647	-18.4774
-15.5838	-7.54707	-15.3321
-0.251258	-21.592	14.1172
-9.02841	-20.0583	8.06777
-14.1965	-1.62666	-22.4942
-3.02086	-12.5877	-17.3181
-28.4678	-22.4542	-5.46387
-17.594	0.47625	-2.85044
15.6161	8.47851	-9.07562
-12.0692	-5.03872	23.3338
-12.9388	0.833593	14.0058
-27.7723	9.88348	-15.2959
-5.68538	7.18333	1.26521
-4.03785	-9.09852	-14.1125
20.5	24.0427	-12.1013
-19.8852	-11.4182	-3.84186
-9.24278	-4.23655	-18.6602
-7.05085	3.32698	14.544
9.40696	-8.62189	16.0899
6.90923	-20.9034	11.9168
5.20487	-10.9061	21.1044
-6.08969	-1.88472	-0.9836
16.0419	-7.45029	3.02175
-5.43671	6.67267	-6.09197
6.84786	-9.5768	-3.97194
17.9021	4.6736	-22.6662
-12.8927	-5.06115	-21.7466
-25.7765	-13.1101	-10.5094
0.715115	-5.87291	16.9343
-1.53364	11.0207	-17.242
24.7476	-28.119	7.4342
-26.436	18.829	11.4453
-5.96983	16.6498	16.2771
7.17595	-1.49842	-17.1196
-10.339	3.6876	-4.66637
2.5106	-18.6239	21.2163
13.0321	-12.2969	-5.32414
5.79244	-27.1028	-17.756
-22.9847	-8.96597	-1.38642
8.74948	-11.5017	-7.32745
-2.28873	11.2812	11.1232
-3.50332	-16.554	3.49884
0.464833	15.6609	2.37336
2.7853	4.54466	13.808
-9.01334	-7.82637	-22.2136
-21.6968	-13.2838	-15.8223
26.7787	-5.6243	-4.23377
-29.7196	-25.6361	0.561107
-22.6842	-18.2351	-10.1818
-14.4721	18.902	-12.5727
-7.69862	-10.2047	-1.87837
-30.2928	-10.5197	6.1321
-15.5253	11.457	-6.04724
-30.6432	23.5639	-16.1712
-22.1179	-14.1873	20.2589
-27.3971	-26.0661	-7.11357
-6.39648	3.26809	10.8895
-5.60965	-7.69933	-0.822494
0.530065	14.6565	25.2999
10.5996	-6.88613	-5.49271
10.0272	-26.6158	9.71159
21.048	4.57688	-7.36479
-18.5678	0.710718	0.118088
-7.45276	-9.29364	-20.311
-16.2853	-15.1704	7.57349
-19.6909	-8.19941	25.4723
-5.39952	-3.3452	-3.98743
-17.7391	-27.1569	1.3164
-0.802317	20.8092	-14.8221
-13.063	19.4056	26.6546
32.0353	12.6659	8.03056
-24.2879	-12.5434	6.11222
-0.848141	-21.3448	1.89688
15.7693	6.12884	9.97627
-4.10052	-14.6513	-5.37824
4.79762	-9.0397	-19.075
7.16753	-11.2799	28.2358
-13.5504	-1.57378	-23.7568
-5.44185	-15.7954	13.8662
-14.5124	6.61748	17.2932
-18.1104	13.7936	-21.1006
-25.4314	-0.301212	-1.10077
25.8392	8.92146	5.28957
0.860778	-18.6915	13.0573
-0.0802778	18.6711	11.0511
-21.8613	10.7398	0.698903
-26.7561	2.22677	-18.779
-23.9825	23.2797	23.5403
6.4353	-24.5203	16.8134
-7.71354	-8.43568	-14.9262
-12.4901	19.0509	9.46681
22.2159	7.06261	2.61746
-2.87332	14.1996	7.60313
-1.37172	-21.4903	2.34774
11.6267	-12.7398	-28.3207
5.32221	-25.376	18.423
30.1362	21.9726	-6.67401
24.5947	23.6332	11.3302
-25.6503	16.4985	-10.3116
-17.2926	-16.9379	9.97412
26.7253	19.3937	5.83656
-17.9221	17.8316	2.54125
23.9512	4.37296	0.773212
-13.8859	-18.2244	-30.6557
-6.19837	2.97993	2.90331
-4.10845	-16.5611	-7.24422
22.0465	-5.98716	18.9651
-2.55411	-25.5526	-28.2005
-4.81997	-10.5155	-1.6642
-19.0764	-21.445	-8.33096
-25.9223	-22.7732	-19.057
-16.2689	-17.1664	-2.57913
-20.6428	9.35637	-1.07334
-24.4674	18.5616	27.391
-27.5495	-24.6105	1.91401
-16.3586	-18.9252	-4.20704
2.46992	-25.6359	-29.4439
-8.99542	5.46771	-15.6116
28.6277	0.968963	9.2881
-27.8543	-16.0703	21.6871
1.12533	11.909	10.3723
10.7587	-23.6213	-0.271198
-0.763578	13.9207	24.1452
0.205279	-4.05758	-6.06249
-27.1029	15.9159	12.5922
3.64692	-20.5704	-17.9419
0.87051	-10.5286	-9.73155
28.4017	16.4403	-15.5885
-17.7713	-5.10266	-1.1655
27.4578	-19.6899	-8.81006
-22.9723	5.68939	2.18937
7.07275	8.3201	14.909
-19.1334	-24.8926	-2.03575
24.7271	-23.0043	-28.2548
-7.20389	-15.7465	1.25032
27.8801	-21.9956	0.316469
-16.416	-23.7468	12.5193
-24.4736	-16.631	1.71869
-26.0253	-18.0351	11.3324
-3.88799	1.85794	-4.21287
0.745349	-2.28802	-5.67663
5.70984	16.3777	-31.8772
-21.6733	-3.32524	16.1033
-4.44644	-21.3729	-15.4068
-25.5652	-2.00073	-7.97132
25.5496	-11.109	17.5526
-8.96837	9.34295	9.30752
-23.3351	12.7247	-3.38861
1.78885	-17.3838	27.1476
-13.7908	4.12443	16.9378
-18.2207	-15.0814	14.1844
-24.7756	-25.895	31.8125
11.344	-13.5211	23.1073
-18.8742	5.33192	26.4203
9.36051	-1.05218	-18.4464
-14.2183	-2.23078	3.82231
-25.316	-7.34892	-15.8598
1.83629	6.47749	0.29828
16.5171	-1.11775	-8.17856
-17.8605	5.48336	-22.7785
24.6809	18.4755	9.41936
26.8425	9.86984	26.4906
-20.9545	13.0009	-3.0928
2.8145	25.107	7.04518
11.2507	-15.326	-0.629684
3.19162	-1.18193	-30.5279
-14.4427	-11.3068	-14.4215
-12.7842	-21.2502	12.0942
-7.03565	8.41177	-28.4809
16.353	-9.19783	-1.53605
12.6357	-4.64408	17.3584
6.06271	-18.5174	1.77114
25.1709	-6.36336	2.34286
-9.19013	-10.4618	13.3043
8.63113	-24.0375	-23.7191
-1.60385	-5.57046	18.8617
3.39016	9.36069	4.34541
-9.66371	-5.99571	2.58496
-2.2116	0.605325	-3.479
2.69429	-7.98908	-9.47735
4.98936	-14.5135	11.2819
-6.07845	-6.68191	10.0602
13.5431	11.3132	2.99879
17.6974	-26.2437	3.79638
-19.4426	13.8594	-18.1344
-22.0963	22.2546	-9.95625
-9.71327	-20.517	8.35523
-24.8006	-19.3646	-29.3943
10.054	9.80751	27.2621
25.4418	13.6721	-4.69957
-0.115625	-2.55284	-8.82527
5.09848	-19.6695	20.0356
6.31357	-11.7704	-2.85441
22.8515	-6.57023	14.8794
8.91999	-12.7586	9.55768
-23.913	25.1556	-21.1932
-24.3602	18.4749	28.3577
3.30388	1.26496	-25.9089
-9.25951	-13.217	10.7264
8.86234	14.2669	3.03436
19.5828	-22.9758	26.4404
-16.5383	0.185796	12.4366
18.646	-12.628	-9.96636
-0.728878	-18.0693	23.9368
10.8407	-6.11011	16.2478
-4.07464	-8.01872	-28.2658
-17.4306	-26.4401	8.39139
-8.3113	-15.3732	25.2477
8.87213	22.03	-13.5919
-3.36048	9.02829	-6.7041
1.71443	-6.35739	-15.6026
-12.6758	13.6532	-5.8494
23.6994	-14.9265	20.4667
5.33431	-6.38163	-7.20339
-9.81253	-25.969	18.8367
2.47735	-27.6599	-4.26242
-5.03237	-19.9069	17.174
-24.0079	23.4065	11.2303
-17.9052	12.1422	8.22364
16.4809	-20.9352	4.45554
22.4149	-11.1963	1.18001
-5.92632	7.06191	-14.7998
-6.91276	-6.21734	5.51386
24.2412	-16.6698	18.6618
11.7194	-18.353	11.6252
-10.4216	-0.0148051	-21.562
-4.5567	12.6589	27.9572
-8.95665	5.0602	-22.1348
-16.9728	25.9882	-19.864
5.56987	-24.9376	21.4536
21.7187	-15.1952	-21.0218
-10.5074	1.94704	-7.78342
-14.0551	-10.4298	2.46707
-12.6574	-25.5563	-4.0202
3.95397	0.657175	15.2529
19.8981	-9.57528	-9.52147
-1.05293	13.1272	12.656
-8.66181	-4.11973	-20.8644
18.6466	-1.09628	9.10463
16.1382	4.25843	-21.423
27.0919	-8.27473	-22.8259
-11.1804	-23.6542	-16.449
-17.6429	7.06864	-26.7765
-20.9155	-10.6723	-20.493
22.906	3.98639	-23.6325
-26.9759	-12.8167	-13.0521
24.2357	-31.7005	1.8328
1.8544	10.9622	14.1125
11.7435	-5.42208	0.128893
-21.9762	28.4594	-5.89901
-12.6136	-20.7987	7.32764
7.12068	-26.659	-24.0925
27.3668	-10.8729	-0.71735
11.2136	6.51656	-4.14911
-1.55271	8.45383	13.1688
8.61512	-4.0589	-2.28621
-7.84231	-6.50304	-9.13238
-25.3691	-31.4977	12.5648
21.6256	-1.02356	-23.4
2.14912	3.33344	23.2717
-20.7759	-0.727013	-1.29617
-8.84571	-4.4124	-0.595522
-7.54172	-22.9084	-11.9671
-17.5874	4.87849	11.8405
21.5943	11.7704	1.25902
17.8784	6.63189	23.6755
-7.15696	0.5516	14.6068
-7.9624	29.4743	20.7761
-27.1167	-12.8169	9.28562
27.9776	3.44627	8.4224
-0.240897	-0.162278	17.8629
-13.8928	24.6948	-19.6956
1.01638	26.103	21.7052
14.1835	0.601568	-10.3088
-24.9012	18.2437	14.1545
0.329022	-27.9436	9.2811
-28.9088	-22.711	-4.59038
20.2614	-27.4347	-2.48301
-12.5185	-26.8889	14.8764
1.15135	-10.4852	-26.0368
-26.5206	10.5236	-3.03416
-7.50392	-30.4795	-0.0375974
-20.3961	12.6101	5.83199
-4.73639	-9.92635	8.87695
-0.02021	-20.6759	-8.14305
6.56694	-27.8293	1.12146
26.921	0.841022	-13.7729
-18.9852	12.7197	-10.9206
29.3483	-28.3888	-25.2719
0.517091	17.4374	-7.17537
-23.3371	-23.0851	-15.7294
-28.1664	-2.64997	14.2568
25.9378	-16.4936	15.5595
15.4721	-21.1185	18.3104
0.0177236	-26.4336	-14.651
-5.16869	2.11526	-3.38569
19.8798	24.887	24.0526
7.58529	-3.0924	5.50375
-7.72301	-13.2283	9.83186
-10.0084	-21.1453	-2.24477
27.1962	-4.56868	-25.9054
-1.48281	-27.6275	-9.74954
-4.12908	3.00982	4.97528
5.66711	-0.712295	-12.8773
-2.99787	6.2727	11.1677
30.458	4.17135	-3.58361
21.5739	-9.43549	-1.68354
8.11332	8.76929	-16.1568
-29.3484	-0.560366	8.54356
-20.5786	-2.53108	6.02166
-25.0769	-26.4226	13.1552
9.80152	-4.16057	-6.93038
7.31325	-9.22748	-14.3122
-17.7862	18.9615	-21.3704
-20.7496	7.82234	-1.02301
-6.11941	9.32501	-7.24201
-28.7793	15.259	5.70229
-14.2441	-19.9357	2.24902
-30.2623	-0.874075	-8.43594
-29.257	-22.9409	7.85423
2.99145	-7.47588	2.96095
4.97539	-12.7684	-24.8436
1.27365	-17.0908	5.94678
-4.48284	13.8285	-2.25145
-30.9903	-6.75581	5.37852
-24.4079	-13.6636	18.9524
8.0888	0.772643	-12.499
-21.6689	-4.51556	13.654
7.78713	1.7297	6.31548
-17.0361	23.831	6.95482
12.8201	-3.06609	-14.8096
-19.4639	17.7487	-3.2157
-2.77589	5.63305	24.5538
13.8848	-4.96824	26.3123
4.32341	-7.80212	19.4481
2.01016	-2.06154	-8.52294
-31.2321	-13.6654	8.89745
-26.4965	13.2739	-6.94489
20.2268	-14.7768	-7.3786
3.60729	24.5048	23.5576
-15.7067	14.7292	-4.49705
8.58988	9.39351	-9.51959
-13.7863	-19.2132	-18.1354
-5.6191	-26.6736	7.03045
-26.508	-6.87319	26.0053
-28.4436	19.0855	-3.44643
[truncated: 3,047 more rows]
