# Supplementary material for: Satiety, TAX-4, and OSM-9 tune the attraction of Caenorhabditis elegans nematodes to microbial fermentation products
Source: G3 (Bethesda). 2025 Oct 13;15(12):jkaf245. doi: 10.1093/g3journal/jkaf245 (PMC12693527; doi:10.1093/g3journal/jkaf245)
Supplement: jkaf245_Supplementary_Data [file jkaf245_supplementary_data.zip › Supplementary_Table_5_G3-2025-406189.xlsx]

## Sheet: CoverSheet
Supplementary Table 5
purpose	Provide the numerical values plotted in each panel of Supplementary Figure S2
structure	each sheet contains the numerical values for the indicated figure panel, locations are in units of mm

## Sheet: FigS2_replicateMeans
FIGURE-S2-REPLICATE-MEANS
WellNo	Total Worms	Chemotaxis	Compound	Strain	Physiological State	File Name	Well width	Plate ID	MeanPos (mm)
1C	401	0.0348525	HEPES	N2	Fed	BSP04_Scan001	3047	BSP04_P01	1.0453
1D	416	0.0991957	HEPES	N2	Fed	BSP04_Scan001	3037	BSP04_P01	1.93089
1A	327	0.127148	HEPES	N2	Fed	BSP04_Scan001	3037	BSP04_P01	2.69763
1B	341	0.140065	HEPES	N2	Fed	BSP04_Scan001	3047	BSP04_P01	2.95536
4D	174	-0.435897	HEPES	N2	Fed	BSP05_Scan002	3021	BSP05_P08	-5.19029
4C	238	-0.0943396	HEPES	N2	Fed	BSP05_Scan002	3032	BSP05_P08	-0.43064
4A	318	0.0296296	HEPES	N2	Fed	BSP05_Scan002	3020	BSP05_P08	1.08226
4B	394	0.140244	HEPES	N2	Fed	BSP05_Scan002	3027	BSP05_P08	2.33012
3D	440	0.0569948	I1	N2	Fed	BSP04_Scan002	3074	BSP04_P07	1.28959
3C	405	0.0666667	I1	N2	Fed	BSP04_Scan002	3069	BSP04_P07	1.16862
3A	321	0.12	I1	N2	Fed	BSP04_Scan002	3064	BSP04_P07	1.9126
3B	371	0.148036	I1	N2	Fed	BSP04_Scan002	3054	BSP04_P07	3.23954
1A	241	-0.00534759	I1	N2	Fed	BSP05_Scan003	3043	BSP05_P09	0.443404
1D	185	0.0980392	I1	N2	Fed	BSP05_Scan003	3055	BSP05_P09	1.45367
1C	260	0.232877	I1	N2	Fed	BSP05_Scan003	3036	BSP05_P09	3.5695
1B	315	0.237037	I1	N2	Fed	BSP05_Scan003	3037	BSP05_P09	3.93578
1D	399	-0.306818	I2	N2	Fed	BSP04_Scan002	3038	BSP04_P05	-4.16077
1B	347	-0.167213	I2	N2	Fed	BSP04_Scan002	3058	BSP04_P05	-2.83077
1C	418	-0.16092	I2	N2	Fed	BSP04_Scan002	3054	BSP04_P05	-2.13203
1A	316	0.2	I2	N2	Fed	BSP04_Scan002	3050	BSP04_P05	3.3225
3D	200	-0.44086	I2	N2	Fed	BSP05_Scan002	3073	BSP05_P07	-7.59392
3B	261	-0.372197	I2	N2	Fed	BSP05_Scan002	3070	BSP05_P07	-5.42866
3A	312	-0.343173	I2	N2	Fed	BSP05_Scan002	3070	BSP05_P07	-5.58375
3C	302	-0.212851	I2	N2	Fed	BSP05_Scan002	3063	BSP05_P07	-3.00628
4D	380	0.0487805	I3	N2	Fed	BSP04_Scan002	3027	BSP04_P08	1.2573
4A	266	0.114894	I3	N2	Fed	BSP04_Scan002	3032	BSP04_P08	2.40714
4C	318	0.222615	I3	N2	Fed	BSP04_Scan002	3044	BSP04_P08	3.1966
4B	278	0.333333	I3	N2	Fed	BSP04_Scan002	3041	BSP04_P08	5.35949
4D	235	0.11215	I3	N2	Fed	BSP05_Scan001	3040	BSP05_P04	2.90625
4A	291	0.25	I3	N2	Fed	BSP05_Scan001	3036	BSP05_P04	3.76498
4B	287	0.327869	I3	N2	Fed	BSP05_Scan001	3037	BSP05_P04	5.1026
4C	208	0.40107	I3	N2	Fed	BSP05_Scan001	3051	BSP05_P04	5.87052
4D	158	0.704225	I4	N2	Fed	BSP04_Scan001	3017	BSP04_P04	13.8013
4C	198	0.797753	I4	N2	Fed	BSP04_Scan001	3009	BSP04_P04	13.8856
4A	197	0.870968	I4	N2	Fed	BSP04_Scan001	3005	BSP04_P04	15.3053
3A	209	0.862434	I4	N2	Fed	BSP05_Scan001	3037	BSP05_P03	14.8305
3C	193	0.933702	I4	N2	Fed	BSP05_Scan001	3047	BSP05_P03	15.3676
3B	198	0.98913	I4	N2	Fed	BSP05_Scan001	3011	BSP05_P03	17.3831
1C	203	0.550802	I4	N2	Fed	BSP08_Scan001	2939	BSP08_P01	12.2226
1D	194	0.55914	I4	N2	Fed	BSP08_Scan001	2958	BSP08_P01	11.3049
2B	348	-0.0645161	M1	N2	Fed	BSP04_Scan001	3065	BSP04_P02	-0.963168
2D	250	-0.0322581	M1	N2	Fed	BSP04_Scan001	3072	BSP04_P02	0.380226
2A	307	-0.003663	M1	N2	Fed	BSP04_Scan001	3057	BSP04_P02	0.515972
2C	336	0.00343643	M1	N2	Fed	BSP04_Scan001	3049	BSP04_P02	-0.236077
1B	253	0.211823	M1	N2	Fed	BSP05_Scan001	3051	BSP05_P01	3.16179
1C	177	0.241379	M1	N2	Fed	BSP05_Scan001	3056	BSP05_P01	3.6112
1D	158	0.294118	M1	N2	Fed	BSP05_Scan001	3045	BSP05_P01	4.26743
1A	182	0.360544	M1	N2	Fed	BSP05_Scan001	3044	BSP05_P01	5.26254
1B	326	-0.187279	M2	N2	Fed	BSP04_Scan003	3014	BSP04_P09	-1.38417
1D	308	-0.132616	M2	N2	Fed	BSP04_Scan003	3032	BSP04_P09	-1.07311
1C	343	-0.0342466	M2	N2	Fed	BSP04_Scan003	3031	BSP04_P09	-0.040209
1A	406	0.00840336	M2	N2	Fed	BSP04_Scan003	3046	BSP04_P09	0.379204
1A	295	0.192	M2	N2	Fed	BSP05_Scan002	3051	BSP05_P05	3.87115
1B	368	0.303514	M2	N2	Fed	BSP05_Scan002	3042	BSP05_P05	6.02316
1D	234	0.392157	M2	N2	Fed	BSP05_Scan002	3037	BSP05_P05	6.9902
1C	215	0.430168	M2	N2	Fed	BSP05_Scan002	3049	BSP05_P05	6.69068
3B	255	-0.00877193	M3	N2	Fed	BSP04_Scan001	3066	BSP04_P03	-0.0753765
3C	296	0.0530303	M3	N2	Fed	BSP04_Scan001	3057	BSP04_P03	0.930979
3A	293	0.10757	M3	N2	Fed	BSP04_Scan001	3064	BSP04_P03	1.31581
3D	334	0.238411	M3	N2	Fed	BSP04_Scan001	3076	BSP04_P03	3.9772
2B	323	0.139785	M3	N2	Fed	BSP05_Scan002	3067	BSP05_P06	1.06585
2D	183	0.202532	M3	N2	Fed	BSP05_Scan002	3071	BSP05_P06	3.43635
2C	260	0.247788	M3	N2	Fed	BSP05_Scan002	3063	BSP05_P06	3.6483
2A	275	0.319149	M3	N2	Fed	BSP05_Scan002	3072	BSP05_P06	4.2482
2D	230	0.778846	M4	N2	Fed	BSP04_Scan002	3073	BSP04_P06	12.5174
2C	275	0.784	M4	N2	Fed	BSP04_Scan002	3042	BSP04_P06	12.6999
2B	271	0.834025	M4	N2	Fed	BSP04_Scan002	3068	BSP04_P06	13.19
2A	227	0.863415	M4	N2	Fed	BSP04_Scan002	3069	BSP04_P06	14.8101
2B	241	0.761905	M4	N2	Fed	BSP05_Scan001	3046	BSP05_P02	11.5046
2A	245	0.832558	M4	N2	Fed	BSP05_Scan001	3053	BSP05_P02	13.3616
2C	183	0.895349	M4	N2	Fed	BSP05_Scan001	3035	BSP05_P02	15.1333
1A	199	0.5	M4	N2	Fed	BSP08_Scan001	3009	BSP08_P01	10.0942
3B	262	0.190909	HEPES	CX10	Fed	BSP09_Scan001	3073	BSP09_P03	3.6303
3A	365	0.202532	HEPES	CX10	Fed	BSP09_Scan001	3065	BSP09_P03	2.88873
1C	296	-0.358209	HEPES	CX10	Fed	BSP11_Scan002	3034	BSP11_P05	-6.21646
1D	280	-0.221374	HEPES	CX10	Fed	BSP11_Scan002	3044	BSP11_P05	-3.72104
3A	243	-0.46	HEPES	CX10	Fed	BSP12_Scan001	3070	BSP12_P03	-6.76897
3B	271	-0.0582524	HEPES	CX10	Fed	BSP12_Scan001	3078	BSP12_P03	-0.687094
4B	315	-0.349593	HEPES	CX10	Fed	BSP13_Scan002	3049	BSP13_P08	-3.66719
4A	275	-0.1875	HEPES	CX10	Fed	BSP13_Scan002	3067	BSP13_P08	-2.26036
2C	385	-0.325513	HEPES	CX10	Fed	BSP14_Scan001	3069	BSP14_P02	-5.07879
2D	419	-0.0640669	HEPES	CX10	Fed	BSP14_Scan001	3083	BSP14_P02	-1.05471
4A	268	0.112108	I1	CX10	Fed	BSP09_Scan002	3065	BSP09_P08	1.7363
2C	252	-0.317757	I1	CX10	Fed	BSP11_Scan002	3068	BSP11_P06	-4.71275
2D	277	-0.128631	I1	CX10	Fed	BSP11_Scan002	3065	BSP11_P06	-1.54028
1A	193	0.192547	I1	CX10	Fed	BSP12_Scan002	3047	BSP12_P05	2.99666
1B	320	0.318182	I1	CX10	Fed	BSP12_Scan002	3056	BSP12_P05	4.87589
2A	209	0.348571	I1	CX10	Fed	BSP13_Scan002	3080	BSP13_P06	4.6102
2B	322	0.713147	I1	CX10	Fed	BSP13_Scan002	3082	BSP13_P06	7.26998
4D	440	0.193548	I1	CX10	Fed	BSP14_Scan002	3047	BSP14_P08	3.13483
4C	334	0.276316	I1	CX10	Fed	BSP14_Scan002	3053	BSP14_P08	4.02072
1A	252	0.00452489	I1	CX10	Fed	BSP15_Scan001	3037	BSP15_P01	0.0528077
1A	232	0.0612245	I2	CX10	Fed	BSP09_Scan003	3048	BSP09_P09	1.12644
3D	208	0.397849	I2	CX10	Fed	BSP11_Scan001	3075	BSP11_P03	7.03551
3C	187	0.468354	I2	CX10	Fed	BSP11_Scan001	3074	BSP11_P03	7.08072
1A	215	-0.402174	I2	CX10	Fed	BSP12_Scan001	3052	BSP12_P01	-4.81557
1B	317	0.481781	I2	CX10	Fed	BSP13_Scan002	3061	BSP13_P05	5.71459
1A	245	0.489796	I2	CX10	Fed	BSP13_Scan002	3060	BSP13_P05	6.53331
3C	366	-0.0280374	I2	CX10	Fed	BSP14_Scan001	3077	BSP14_P03	-0.107894
3D	500	0.0790068	I2	CX10	Fed	BSP14_Scan001	3065	BSP14_P03	0.900742
1C	226	0.0510204	I2	CX10	Fed	BSP15_Scan001	3046	BSP15_P01	0.0447207
2B	169	0.41844	I3	CX10	Fed	BSP09_Scan001	3041	BSP09_P02	7.42281
2A	232	0.52	I3	CX10	Fed	BSP09_Scan001	3066	BSP09_P02	8.06894
1C	209	0.413793	I3	CX10	Fed	BSP11_Scan001	3073	BSP11_P01	5.52379
1D	207	0.414365	I3	CX10	Fed	BSP11_Scan001	3056	BSP11_P01	7.08931
2A	290	0.259542	I3	CX10	Fed	BSP12_Scan002	3046	BSP12_P06	4.6631
2B	279	0.420408	I3	CX10	Fed	BSP12_Scan002	3062	BSP12_P06	6.4422
1A	261	0.630901	I3	CX10	Fed	BSP13_Scan001	3070	BSP13_P01	11.1666
1B	253	0.657143	I3	CX10	Fed	BSP13_Scan001	3070	BSP13_P01	10.1721
2D	309	0.188192	I3	CX10	Fed	BSP14_Scan002	3060	BSP14_P06	3.06085
2C	257	0.256637	I3	CX10	Fed	BSP14_Scan002	3062	BSP14_P06	3.98536
4A	216	0.743316	I4	CX10	Fed	BSP12_Scan002	3045	BSP12_P08	11.9968
4B	199	0.756906	I4	CX10	Fed	BSP12_Scan002	3049	BSP12_P08	12.2794
3A	330	0.780919	I4	CX10	Fed	BSP13_Scan002	3088	BSP13_P07	12.0074
3B	277	0.898039	I4	CX10	Fed	BSP13_Scan002	3066	BSP13_P07	14.947
4D	162	0.886525	I4	CX10	Fed	BSP14_Scan001	3042	BSP14_P04	13.9876
4C	167	0.89404	I4	CX10	Fed	BSP14_Scan001	3047	BSP14_P04	15.038
2A	182	0.91411	I4	CX10	Fed	BSP15_Scan001	3079	BSP15_P02	15.7992
2D	172	0.924528	I4	CX10	Fed	BSP15_Scan001	3065	BSP15_P02	15.7457
2C	213	0.925926	I4	CX10	Fed	BSP15_Scan001	3080	BSP15_P02	14.3678
2B	218	0.930693	I4	CX10	Fed	BSP15_Scan001	3066	BSP15_P02	15.4076
2A	260	-0.0973451	M1	CX10	Fed	BSP09_Scan002	3084	BSP09_P06	-2.09564
1D	387	0.264045	M1	CX10	Fed	BSP11_Scan003	3049	BSP11_P09	3.81663
1C	363	0.302469	M1	CX10	Fed	BSP11_Scan003	3046	BSP11_P09	5.47847
3A	261	0.0234742	M1	CX10	Fed	BSP12_Scan002	3071	BSP12_P07	-0.539019
3B	292	0.206612	M1	CX10	Fed	BSP12_Scan002	3082	BSP12_P07	2.82438
3B	334	0.134752	M1	CX10	Fed	BSP13_Scan001	3080	BSP13_P03	1.94154
3A	269	0.373913	M1	CX10	Fed	BSP13_Scan001	3088	BSP13_P03	4.59286
3D	299	0.140684	M1	CX10	Fed	BSP14_Scan002	3077	BSP14_P07	1.59578
3C	259	0.150442	M1	CX10	Fed	BSP14_Scan002	3070	BSP14_P07	2.90346
3A	396	-0.144509	M1	CX10	Fed	BSP15_Scan001	3077	BSP15_P03	-2.62357
4B	170	0.366197	M2	CX10	Fed	BSP09_Scan001	3016	BSP09_P04	7.4545
4A	235	0.453659	M2	CX10	Fed	BSP09_Scan001	3035	BSP09_P04	8.67906
2D	204	0.1375	M2	CX10	Fed	BSP11_Scan001	3075	BSP11_P02	2.74244
2C	220	0.248485	M2	CX10	Fed	BSP11_Scan001	3079	BSP11_P02	3.40903
4B	281	0.00925926	M2	CX10	Fed	BSP12_Scan001	3053	BSP12_P04	-0.0832749
4A	235	0.0947368	M2	CX10	Fed	BSP12_Scan001	3066	BSP12_P04	1.79643
4B	298	0.739464	M2	CX10	Fed	BSP13_Scan001	3059	BSP13_P04	11.8464
4A	301	0.758755	M2	CX10	Fed	BSP13_Scan001	3068	BSP13_P04	11.5035
1D	469	0.0163934	M2	CX10	Fed	BSP14_Scan002	3043	BSP14_P05	0.742223
1C	351	0.0646154	M2	CX10	Fed	BSP14_Scan002	3036	BSP14_P05	1.50483
1A	224	0.242938	M3	CX10	Fed	BSP09_Scan001	3044	BSP09_P01	3.82969
1B	198	0.304878	M3	CX10	Fed	BSP09_Scan001	3020	BSP09_P01	6.60677
4D	359	-0.0675241	M3	CX10	Fed	BSP11_Scan002	3016	BSP11_P08	0.378854
4C	386	0.210375	M3	CX10	Fed	BSP11_Scan002	3015	BSP11_P08	4.81509
2A	186	-0.0849673	M3	CX10	Fed	BSP12_Scan001	3067	BSP12_P02	-0.508749
2B	297	0.114428	M3	CX10	Fed	BSP12_Scan001	3063	BSP12_P02	0.67868
1A	202	0.403727	M3	CX10	Fed	BSP13_Scan003	3054	BSP13_P09	5.7582
1B	325	0.442231	M3	CX10	Fed	BSP13_Scan003	3053	BSP13_P09	5.58115
1C	245	0.535714	M3	CX10	Fed	BSP14_Scan003	3032	BSP14_P09	10.4584
1D	313	0.660777	M3	CX10	Fed	BSP14_Scan003	3026	BSP14_P09	11.0775
3D	224	0.679612	M4	CX10	Fed	BSP11_Scan002	3055	BSP11_P07	12.1066
3C	227	0.821596	M4	CX10	Fed	BSP11_Scan002	3076	BSP11_P07	13.8577
1A	186	0.756098	M4	CX10	Fed	BSP12_Scan003	3048	BSP12_P09	12.2482
2B	272	0.930233	M4	CX10	Fed	BSP13_Scan001	3091	BSP13_P02	15.6089
2A	201	0.935135	M4	CX10	Fed	BSP13_Scan001	3083	BSP13_P02	15.9345
1D	210	0.770833	M4	CX10	Fed	BSP14_Scan001	3038	BSP14_P01	12.7319
1C	228	0.776699	M4	CX10	Fed	BSP14_Scan001	3024	BSP14_P01	12.0036
3C	203	0.775401	M4	CX10	Fed	BSP15_Scan001	3066	BSP15_P03	12.3718
3D	182	0.818182	M4	CX10	Fed	BSP15_Scan001	3070	BSP15_P03	12.8473
1A	153	0.847222	M4	CX10	Fed	BSP22_Scan001	3042	BSP22_P01	16.5501
1C	180	0.878788	M4	CX10	Fed	BSP22_Scan001	3057	BSP22_P01	14.53
1D	197	0.912568	M4	CX10	Fed	BSP22_Scan001	3049	BSP22_P01	15.1799
1B	189	0.942529	M4	CX10	Fed	BSP22_Scan001	3039	BSP22_P01	16.744
2A	158	0.827338	M4	CX10	Fed	BSP22_Scan001	3051	BSP22_P02	14.8314
2C	183	0.927273	M4	CX10	Fed	BSP22_Scan001	3060	BSP22_P02	14.5755
2D	209	0.958333	M4	CX10	Fed	BSP22_Scan001	3059	BSP22_P02	15.2221
3D	235	-0.116022	HEPES	PR678	Fed	BSP09_Scan001	3101	BSP09_P03	-2.33923
3C	233	0.0833333	HEPES	PR678	Fed	BSP09_Scan001	3072	BSP09_P03	0.769766
1B	214	-0.0867052	HEPES	PR678	Fed	BSP11_Scan002	3050	BSP11_P05	-1.0772
1A	318	0.108527	HEPES	PR678	Fed	BSP11_Scan002	3032	BSP11_P05	2.32445
3C	343	-0.00392157	HEPES	PR678	Fed	BSP12_Scan001	3064	BSP12_P03	-0.351562
4D	335	-0.0781893	HEPES	PR678	Fed	BSP13_Scan002	3056	BSP13_P08	-0.586528
4C	312	-0.0550459	HEPES	PR678	Fed	BSP13_Scan002	3044	BSP13_P08	0.290346
2B	291	-0.062201	HEPES	PR678	Fed	BSP14_Scan001	3078	BSP14_P02	-0.275381
2A	401	0.0141844	HEPES	PR678	Fed	BSP14_Scan001	3063	BSP14_P02	0.596613
4D	202	-0.083871	I1	PR678	Fed	BSP09_Scan002	3042	BSP09_P08	-0.389727
4C	263	0.0471698	I1	PR678	Fed	BSP09_Scan002	3051	BSP09_P08	1.69254
2A	259	0.0234742	I1	PR678	Fed	BSP11_Scan002	3068	BSP11_P06	0.532184
2B	246	0.0854271	I1	PR678	Fed	BSP11_Scan002	3071	BSP11_P06	1.33417
1D	292	-0.223744	I1	PR678	Fed	BSP12_Scan002	3052	BSP12_P05	-1.75369
1C	310	-0.126126	I1	PR678	Fed	BSP12_Scan002	3049	BSP12_P05	-0.907626
2C	307	0.0357143	I1	PR678	Fed	BSP13_Scan002	3067	BSP13_P06	-0.0508906
2D	273	0.172414	I1	PR678	Fed	BSP13_Scan002	3070	BSP13_P06	0.993374
4B	330	-0.232759	I1	PR678	Fed	BSP14_Scan002	3052	BSP14_P08	-1.80245
4A	333	0.0548523	I1	PR678	Fed	BSP14_Scan002	3044	BSP14_P08	0.965837
1C	237	-0.0736842	I2	PR678	Fed	BSP09_Scan003	3053	BSP09_P09	-0.125282
1D	242	0.105528	I2	PR678	Fed	BSP09_Scan003	3061	BSP09_P09	1.02863
3B	231	-0.00518135	I2	PR678	Fed	BSP11_Scan001	3076	BSP11_P03	-0.631058
3A	223	0.195652	I2	PR678	Fed	BSP11_Scan001	3070	BSP11_P03	2.41744
1C	294	-0.21327	I2	PR678	Fed	BSP12_Scan001	3055	BSP12_P01	-2.12582
1D	252	0.0273224	I2	PR678	Fed	BSP12_Scan001	3060	BSP12_P01	-0.0168615
1D	306	-0.28	I2	PR678	Fed	BSP13_Scan002	3061	BSP13_P05	-2.32348
1C	323	-0.117904	I2	PR678	Fed	BSP13_Scan002	3048	BSP13_P05	-0.184153
3B	280	-0.0380952	I2	PR678	Fed	BSP14_Scan001	3071	BSP14_P03	-0.0432661
3A	391	0.183007	I2	PR678	Fed	BSP14_Scan001	3074	BSP14_P03	1.68784
2C	230	0.0869565	I3	PR678	Fed	BSP09_Scan001	3066	BSP09_P02	1.23964
2D	231	0.11828	I3	PR678	Fed	BSP09_Scan001	3065	BSP09_P02	1.8598
1A	319	-0.064	I3	PR678	Fed	BSP11_Scan001	3056	BSP11_P01	-1.08153
1B	269	0.0272727	I3	PR678	Fed	BSP11_Scan001	3067	BSP11_P01	0.0571389
2C	328	-0.18254	I3	PR678	Fed	BSP12_Scan002	3070	BSP12_P06	-2.07522
2D	252	0.0212766	I3	PR678	Fed	BSP12_Scan002	3070	BSP12_P06	-0.637614
1D	315	-0.0973451	I3	PR678	Fed	BSP13_Scan001	3036	BSP13_P01	-0.526897
1C	291	-0.0526316	I3	PR678	Fed	BSP13_Scan001	3048	BSP13_P01	-0.179897
2A	362	-0.0472727	I3	PR678	Fed	BSP14_Scan002	3066	BSP14_P06	-0.541062
2B	342	-0.0131004	I3	PR678	Fed	BSP14_Scan002	3069	BSP14_P06	-0.217997
3C	258	0.123711	I4	PR678	Fed	BSP09_Scan002	3081	BSP09_P07	1.88551
3D	262	0.152381	I4	PR678	Fed	BSP09_Scan002	3069	BSP09_P07	2.89274
4A	272	0.121076	I4	PR678	Fed	BSP11_Scan001	3041	BSP11_P04	2.28149
4B	165	0.126761	I4	PR678	Fed	BSP11_Scan001	3036	BSP11_P04	2.04462
4C	333	-0.256705	I4	PR678	Fed	BSP12_Scan002	3048	BSP12_P08	-1.8364
4D	412	-0.18239	I4	PR678	Fed	BSP12_Scan002	3062	BSP12_P08	-2.65361
3D	275	0.0721649	I4	PR678	Fed	BSP13_Scan002	3066	BSP13_P07	0.131293
3C	338	0.105058	I4	PR678	Fed	BSP13_Scan002	3090	BSP13_P07	0.388977
4A	357	-0.0716981	I4	PR678	Fed	BSP14_Scan001	3038	BSP14_P04	-0.0615002
4B	359	-0.0148148	I4	PR678	Fed	BSP14_Scan001	3057	BSP14_P04	0.333106
2D	228	-0.026178	M1	PR678	Fed	BSP09_Scan002	3082	BSP09_P06	-1.16207
2C	285	0.22807	M1	PR678	Fed	BSP09_Scan002	3081	BSP09_P06	3.09471
1A	305	0.0852713	M1	PR678	Fed	BSP11_Scan003	3040	BSP11_P09	1.68338
1B	317	0.142857	M1	PR678	Fed	BSP11_Scan003	3036	BSP11_P09	2.54243
3D	311	-0.0252101	M1	PR678	Fed	BSP12_Scan002	3074	BSP12_P07	-0.639604
3C	320	0.264	M1	PR678	Fed	BSP12_Scan002	3080	BSP12_P07	2.82254
3C	283	-0.167464	M1	PR678	Fed	BSP13_Scan001	3073	BSP13_P03	-1.97995
3D	338	-0.0923077	M1	PR678	Fed	BSP13_Scan001	3081	BSP13_P03	-1.75214
3A	393	0	M1	PR678	Fed	BSP14_Scan002	3069	BSP14_P07	-0.205678
3B	339	0.0194553	M1	PR678	Fed	BSP14_Scan002	3061	BSP14_P07	0.309484
4C	282	-0.0172414	M2	PR678	Fed	BSP09_Scan001	3047	BSP09_P04	1.46757
4D	242	0.142857	M2	PR678	Fed	BSP09_Scan001	3038	BSP09_P04	1.62674
2A	347	0.0318021	M2	PR678	Fed	BSP11_Scan001	3079	BSP11_P02	0.750269
2B	241	0.0594059	M2	PR678	Fed	BSP11_Scan001	3073	BSP11_P02	1.29895
4C	265	0.0721649	M2	PR678	Fed	BSP12_Scan001	3054	BSP12_P04	0.821952
4C	354	0.0342205	M2	PR678	Fed	BSP13_Scan001	3054	BSP13_P04	0.97424
4D	398	0.0653595	M2	PR678	Fed	BSP13_Scan001	3063	BSP13_P04	0.748976
1A	293	-0.12	M2	PR678	Fed	BSP14_Scan002	3051	BSP14_P05	0.165093
1B	322	-0.0588235	M2	PR678	Fed	BSP14_Scan002	3053	BSP14_P05	0.406165
1D	196	-0.205298	M3	PR678	Fed	BSP09_Scan001	3026	BSP09_P01	-2.26368
1C	245	-0.0466321	M3	PR678	Fed	BSP09_Scan001	3041	BSP09_P01	-0.659282
4A	348	-0.0446735	M3	PR678	Fed	BSP11_Scan002	3014	BSP11_P08	0.0196328
4B	348	-0.0237288	M3	PR678	Fed	BSP11_Scan002	3024	BSP11_P08	0.0928328
2C	202	-0.104	M3	PR678	Fed	BSP12_Scan001	3063	BSP12_P02	-0.144703
1C	288	-0.0558376	M3	PR678	Fed	BSP13_Scan003	3055	BSP13_P09	-0.0756759
1D	384	0.131673	M3	PR678	Fed	BSP13_Scan003	3043	BSP13_P09	1.0834
1B	415	-0.23871	M3	PR678	Fed	BSP14_Scan003	3039	BSP14_P09	-1.51095
1A	386	0.010989	M3	PR678	Fed	BSP14_Scan003	3052	BSP14_P09	0.339073
1C	322	-0.0583658	M4	PR678	Fed	BSP09_Scan002	3042	BSP09_P05	0.200496
1D	187	-0.0193548	M4	PR678	Fed	BSP09_Scan002	3051	BSP09_P05	-0.990307
3A	314	-0.0566038	M4	PR678	Fed	BSP11_Scan002	3074	BSP11_P07	-0.931824
3B	327	0.0977444	M4	PR678	Fed	BSP11_Scan002	3073	BSP11_P07	1.05906
1C	383	-0.0600707	M4	PR678	Fed	BSP12_Scan003	3042	BSP12_P09	-0.925251
1D	340	-0.0542636	M4	PR678	Fed	BSP12_Scan003	3045	BSP12_P09	-0.569892
2C	310	-0.00436681	M4	PR678	Fed	BSP13_Scan001	3087	BSP13_P02	-1.30928
2D	333	0.0314961	M4	PR678	Fed	BSP13_Scan001	3071	BSP13_P02	-0.436426
1A	419	-0.163205	M4	PR678	Fed	BSP14_Scan001	3055	BSP14_P01	-1.58215
1B	373	0.0588235	M4	PR678	Fed	BSP14_Scan001	3054	BSP14_P01	0.166988
1A	354	-0.195804	HEPES	GN1077	Fed	BSP06_Scan001	3043	BSP06_P01	-1.90899
1C	331	-0.136364	HEPES	GN1077	Fed	BSP06_Scan001	3051	BSP06_P01	-1.24344
1B	234	-0.0982659	HEPES	GN1077	Fed	BSP06_Scan001	3055	BSP06_P01	-0.077542
3D	196	-0.0810811	HEPES	GN1077	Fed	BSP07_Scan001	3062	BSP07_P03	-0.184824
3C	276	-0.0338164	HEPES	GN1077	Fed	BSP07_Scan001	3069	BSP07_P03	-0.619935
1A	309	-0.00806452	HEPES	GN1077	Fed	BSP10_Scan003	3053	BSP10_P09	1.29342
1C	234	0.0206186	HEPES	GN1077	Fed	BSP10_Scan003	3041	BSP10_P09	0.939777
1B	286	0.0367347	HEPES	GN1077	Fed	BSP10_Scan003	3048	BSP10_P09	1.1975
2C	153	-0.127273	I1	GN1077	Fed	BSP06_Scan001	3069	BSP06_P02	-1.20548
2B	241	0.0729167	I1	GN1077	Fed	BSP06_Scan001	3063	BSP06_P02	1.24871
2A	305	0.146444	I1	GN1077	Fed	BSP06_Scan001	3078	BSP06_P02	0.99508
4A	292	0.100437	I1	GN1077	Fed	BSP07_Scan001	3042	BSP07_P04	1.41872
4B	277	0.15736	I1	GN1077	Fed	BSP07_Scan001	3037	BSP07_P04	1.47826
1B	185	-0.213793	I1	GN1077	Fed	BSP10_Scan001	3059	BSP10_P01	-2.58011
1C	229	-0.147541	I1	GN1077	Fed	BSP10_Scan001	3058	BSP10_P01	-2.01425
1A	327	-0.0490566	I1	GN1077	Fed	BSP10_Scan001	3054	BSP10_P01	-0.953816
3C	218	-0.132948	I2	GN1077	Fed	BSP06_Scan001	3044	BSP06_P03	-1.44832
3A	213	0.0123457	I2	GN1077	Fed	BSP06_Scan001	3047	BSP06_P03	0.0632755
3B	162	0.0393701	I2	GN1077	Fed	BSP06_Scan001	3069	BSP06_P03	1.47131
1A	223	0.254658	I2	GN1077	Fed	BSP07_Scan002	3044	BSP07_P05	2.78488
2B	236	-0.14433	I2	GN1077	Fed	BSP10_Scan001	3079	BSP10_P02	-1.51586
2C	303	-0.0952381	I2	GN1077	Fed	BSP10_Scan001	3077	BSP10_P02	-1.41804
2D	202	-0.0731707	I2	GN1077	Fed	BSP10_Scan001	3065	BSP10_P02	-0.933169
2A	339	0.0229008	I2	GN1077	Fed	BSP10_Scan001	3059	BSP10_P02	0.743069
4A	228	-0.0769231	I3	GN1077	Fed	BSP06_Scan001	3039	BSP06_P04	-0.805898
4B	261	0.03125	I3	GN1077	Fed	BSP06_Scan001	3035	BSP06_P04	1.11828
4C	255	0.0481283	I3	GN1077	Fed	BSP06_Scan001	3049	BSP06_P04	0.52666
1B	152	-0.262136	I3	GN1077	Fed	BSP07_Scan001	3056	BSP07_P01	-2.0844
1A	224	-0.0299401	I3	GN1077	Fed	BSP07_Scan001	3050	BSP07_P01	0.124132
3C	240	-0.244681	I3	GN1077	Fed	BSP10_Scan001	3083	BSP10_P03	-2.72736
3A	199	-0.142857	I3	GN1077	Fed	BSP10_Scan001	3076	BSP10_P03	-2.21679
3B	233	-0.0486486	I3	GN1077	Fed	BSP10_Scan001	3070	BSP10_P03	-0.657411
1C	169	-0.0921986	I4	GN1077	Fed	BSP06_Scan002	3051	BSP06_P05	0.101789
1B	245	-0.078534	I4	GN1077	Fed	BSP06_Scan002	3049	BSP06_P05	0.139061
1A	292	-0.0472103	I4	GN1077	Fed	BSP06_Scan002	3051	BSP06_P05	-0.109088
2A	220	0.010989	I4	GN1077	Fed	BSP07_Scan001	3067	BSP07_P02	0.122558
2B	173	0.0166667	I4	GN1077	Fed	BSP07_Scan001	3067	BSP07_P02	-0.987915
4C	213	-0.139394	I4	GN1077	Fed	BSP10_Scan001	3050	BSP10_P04	-1.41611
4A	229	-0.0989011	I4	GN1077	Fed	BSP10_Scan001	3063	BSP10_P04	-0.645055
4B	202	-0.0617284	I4	GN1077	Fed	BSP10_Scan001	3063	BSP10_P04	-0.790495
2C	154	-0.0247934	M1	GN1077	Fed	BSP06_Scan002	3079	BSP06_P06	-0.883202
2A	241	-0.0171429	M1	GN1077	Fed	BSP06_Scan002	3074	BSP06_P06	0.282076
2B	288	0.0471698	M1	GN1077	Fed	BSP06_Scan002	3086	BSP06_P06	0.631844
3A	243	-0.0793651	M1	GN1077	Fed	BSP07_Scan001	3066	BSP07_P03	-1.07686
3B	201	-0.038961	M1	GN1077	Fed	BSP07_Scan001	3068	BSP07_P03	-0.245122
1A	210	-0.15528	M1	GN1077	Fed	BSP10_Scan002	3039	BSP10_P05	-2.17525
1C	201	-0.141026	M1	GN1077	Fed	BSP10_Scan002	3047	BSP10_P05	-1.06969
1B	174	-0.0364963	M1	GN1077	Fed	BSP10_Scan002	3038	BSP10_P05	0.977444
3B	245	-0.0618557	M2	GN1077	Fed	BSP06_Scan002	3070	BSP06_P07	-0.594813
3A	279	0.126761	M2	GN1077	Fed	BSP06_Scan002	3074	BSP06_P07	1.54133
4C	284	-0.0555556	M2	GN1077	Fed	BSP07_Scan001	3045	BSP07_P04	-0.335164
4D	272	0.0909091	M2	GN1077	Fed	BSP07_Scan001	3051	BSP07_P04	1.37048
2D	307	-0.113821	M2	GN1077	Fed	BSP10_Scan002	3073	BSP10_P06	-1.63307
2A	235	-0.0847458	M2	GN1077	Fed	BSP10_Scan002	3080	BSP10_P06	-0.749787
2C	210	-0.0240964	M2	GN1077	Fed	BSP10_Scan002	3077	BSP10_P06	-0.519809
2B	228	0.0465116	M2	GN1077	Fed	BSP10_Scan002	3068	BSP10_P06	0.310496
4A	265	-0.242718	M3	GN1077	Fed	BSP06_Scan002	3055	BSP06_P08	-3.18302
4B	200	0	M3	GN1077	Fed	BSP06_Scan002	3057	BSP06_P08	0.184227
2C	184	0.0434783	M3	GN1077	Fed	BSP07_Scan001	3068	BSP07_P02	0.801709
2D	152	0.0892857	M3	GN1077	Fed	BSP07_Scan001	3074	BSP07_P02	-0.391323
3D	212	-0.0643275	M3	GN1077	Fed	BSP10_Scan002	3070	BSP10_P07	-0.627396
3C	219	0.0487805	M3	GN1077	Fed	BSP10_Scan002	3086	BSP10_P07	0.456931
3A	332	0.0729927	M3	GN1077	Fed	BSP10_Scan002	3057	BSP10_P07	1.35114
3B	270	0.0841121	M3	GN1077	Fed	BSP10_Scan002	3081	BSP10_P07	0.632701
1B	203	-0.197368	M4	GN1077	Fed	BSP06_Scan003	3050	BSP06_P09	-1.53641
1A	331	-0.0327869	M4	GN1077	Fed	BSP06_Scan003	3032	BSP06_P09	-0.473876
1D	157	-0.295082	M4	GN1077	Fed	BSP07_Scan001	3039	BSP07_P01	-2.88065
1C	206	-0.148387	M4	GN1077	Fed	BSP07_Scan001	3038	BSP07_P01	-1.19404
4D	222	-0.0337079	M4	GN1077	Fed	BSP10_Scan002	3060	BSP10_P08	0.10836
4B	347	-0.0318021	M4	GN1077	Fed	BSP10_Scan002	3043	BSP10_P08	-0.495383
4C	277	0	M4	GN1077	Fed	BSP10_Scan002	3046	BSP10_P08	0.113961
4A	358	0.0205479	M4	GN1077	Fed	BSP10_Scan002	3046	BSP10_P08	0.420332

## Sheet: FigS2_N2_fed_locations
FIGURE-S2-N2-FED-WORM-LOCATIONS
HEPES	I1	I2	I3	I4	M1	M2	M3	M4
-18.741	-13.232	11.174	-5.338	-16.574	15.578	-16.723	-16.921	17.263
-14.627	-24.521	16.758	-6.881	-18.838	13.582	15.283	-4.135	10.551
3.443	0.919	14.31	4.856	-20.499	-3.294	-17.426	-4.936	6.25
-18.58	-8.45	1.007	-1.283	-21.793	4.79	-17.907	-7.059	-0.615
-8.954	11.812	-5.568	-11.143	-3.695	-16.366	-18.36	-7.662	1.367
0.472	-9.444	-13.738	1.492	-18.621	23.646	-21.977	-17.644	-2.314
-5.856	11.605	19.156	-14.012	-0.278	12.545	10.468	-12.411	22.441
4.776	-7.588	19.788	-3.862	-23.502	7.604	4.115	3.658	2.104
-17.607	-22.77	-12.212	-16.345	20.111	-3	5.926	1.129	-8.435
-23.461	1.857	-15.913	-0.739	4.983	-12.849	7.311	-1.397	-0.619
7.87	-14.658	-0.097	8.392	-8.102	-20.75	12.53	-1.877	20.054
2.26	9.958	-5.115	3.477	-13.417	21.004	-23.512	-24.503	-5.435
14.529	23.803	21.572	13.636	-2.558	-0.317	2.327	-15.157	7.938
13.761	16.353	-5.427	-12.001	6.849	-6.353	-10.526	-16.43	-10.517
8.947	-9.34	1.207	0.242	-15.187	-8.905	-5.758	-19.602	-4.497
-12.802	1.06	-6.466	10.527	-19.748	5.953	20.542	-2.94	18.203
-16.319	-0.428	2.591	6.293	-5.609	12.939	-12.385	-21.158	-0.768
-16.857	-8.351	16.999	3.695	-4.241	-2.329	23.266	2.585	0.863
2.267	-5.308	-1.369	16.187	-15.535	21.068	-3.156	12.247	-0.488
-7.121	-1.045	10.534	-11.768	3.05	8.495	-14.572	10.907	7.916
-19.513	16.938	-1.791	-2.02	11.933	6.128	2.348	-15.727	0.755
-7.643	-3.745	3.774	2.632	10.827	-19.911	-11.692	-9.079	-7.46
-19.032	10.937	21.003	12.99	1.734	-11.431	-3.832	1.426	11.399
-4.253	19.155	-7.109	-1.022	-11.09	11.454	0.284	-2.117	-1.406
-12.048	-4.573	-1.158	-19.086	-0.362	-11.809	-7.907	6.164	26.311
3.652	-5.563	6.16	-13.054	15.655	5.692	-9.539	8.271	-16.556
-9.096	-21.797	-24.841	-19.808	-15.701	-7.615	26.363	13.208	-7.496
4.805	16.655	22.926	-8.078	0.994	-13.163	11.128	6.535	1.814
-7.018	10.376	15.347	-9.153	-26.167	-1.786	-2.251	-14.06	23.568
4.472	-1.833	10.182	5.678	3.627	-6.022	-20.274	22.442	12.562
2.205	-9.746	3.666	-3.581	1.666	-1.024	25.6	24.254	6.138
0.001	-18.879	-20.613	18.377	6.008	17.152	-15.089	15.789	-0.897
6.752	-5.242	-5.394	-11.768	-2.483	-19.354	2.659	-2.454	2.977
-13.749	12.142	-1.657	-13.731	2.484	23.576	-4.986	-7.78	-11.014
9.262	2.197	-3.475	16.606	10.885	3.514	-9.707	-10.212	13.544
-6.509	8.363	-4.256	11.547	1.68	-8.118	12.154	20.135	-14.398
0.48	2.94	10.717	24.688	0.387	-10.933	5.792	10.801	-24.156
-1.702	-5.66	1.267	-22.401	-10.753	-4.154	-24.074	-6.727	25.996
-20.861	4.857	10.457	19.751	6.896	-17.937	18.931	-21.455	16.291
12.986	-0.381	-3.016	23.579	8.014	5.598	23.018	12.274	-25.932
3.337	-5.042	9.397	1.437	-0.211	-13.751	-5.106	0.034	24.225
21.93	-9.527	-9.104	-5.557	5.424	20.063	-16.926	-4.562	-2.39
-6.314	13.086	3.065	-8.711	-7.901	1.917	-10.569	-18.547	9.4
16.202	6.44	7.609	20.212	-2.991	-2.682	22.529	-5.11	7.706
-13.673	21.111	23.708	0.098	-2.447	2.901	10.794	-2.856	5.326
-3.12	9.397	15.037	-2.325	-21.266	-0.703	1.689	-1.549	19.062
-15.751	10.118	-4.778	-3.075	9.456	7.854	-12.513	-1.238	17.085
-5.553	2.14	-15.212	15.708	-0.487	-5.198	-5.175	13.43	-6.421
-2.537	-14.178	-4.269	1.81	8.813	1.734	-8.972	-0.93	-12.687
19.23	-0.707	5.429	6.978	-4.204	-5.928	-6.06	-11.991	10.113
-13.308	-3.642	-1.688	19.339	2.754	8.878	-8.135	14.899	1.804
-1.118	-8.446	-9.741	-1.136	6.401	0.002	-26.053	26.103	15.454
-9.015	-15.973	-0.336	-17.006	-4.868	-3.357	0.26	8.81	-16.296
-12.432	1.034	-1.99	-13.327	0.601	-14.313	-7.062	-0.356	12.115
1.987	-23.355	-23.449	12.319	9.407	-19.553	-1.811	-5.424	7.65
1.832	23.559	6.427	-2.086	5.381	-2.315	-5.715	-11.375	-13.11
-4.84	-15.044	-5.043	2.739	-2.599	-7.699	-14.992	24.349	-1.726
-7.842	-1.854	-0.861	-18.164	-15.26	4.614	-4.954	-27.852	-3.599
14.317	-4.926	12.554	-7.785	-6.579	-23.733	8.408	10.67	-14.689
10.707	6.706	22.022	7.37	20.368	12.435	-16.039	15.692	-8.519
-1.645	-15.499	14.372	-5.986	-5.897	-6.089	-3.693	-5.075	4.663
-8.488	-3.176	-1.909	-7.521	-4.721	-20.861	-12.998	-15.141	-21.632
26.384	13.762	-4.25	-3.534	-21.685	13.23	-2.536	7.796	3.861
3.552	0.332	13.157	-11.992	16.957	6.514	-7.387	-16.066	-3.248
24.657	2.743	-1.184	6.248	-24.513	3.948	12.98	3.199	-9.75
4.658	-25.171	24.754	-26.613	-6.915	10.446	-9.463	1.963	-8.8
-2.689	14.697	19.715	12.699	1.052	-4.009	-14.029	-6.684	-22.277
5.079	8.043	2.617	-0.305	-2.292	0.165	-5.261	4.599	7.434
2.646	-4.637	-17.619	9.877	13.968	-0.547	0.235	-6.12	-6.198
-0.533	-25.998	6.715	0.056	25.507	-2.489	0.464	-4.847	-2.813
-9.641	12.945	11.584	-12.63	-4.192	-19.674	-7.614	0.48	-24.172
-15.176	-8.486	10.105	-4.245	9.812	-12.364	24.371	0.211	18.867
-21.295	-10.996	-3.596	6.76	5.86	11.229	8.184	-15.126	-12.98
-3.575	-12.645	-3.8	20.416	28.3	7.445	6.523	-5.502	-0.618
5.333	0.917	-5.233	-21.876	2.1	1.594	-5.043	-0.975	14.762
0.075	-3.33	-8.785	7.643	7.296	20.939	-3.668	-3.078	-17.364
3.106	-6.037	5.979	3.594	9.207	-8.974	-18.888	10.037	10.696
-7.267	-19.83	2.95	-7.485	4.169	-12.813	11.625	4.154	5.562
-1.078	1.514	-14.733	25.151	-0.936	7.36	27.273	15.975	-11.427
-24.576	-18.499	1.629	1.152	17.875	-2.343	-10.4	5.78	1.619
-9.259	-14.551	-15.436	-1.742	2.845	-5.329	3.526	13.73	20.067
-9.725	11.831	20.073	-5.998	-21.354	0.111	6.317	-1.998	-25.969
4.783	5.778	1.255	-14.294	1.417	28.062	-13.803	-8.154	-6.028
8.68	-2.477	8.617	-20.943	-1.296	-15.889	13.461	0.638	-21.888
-13.998	-7.001	-2.646	-20.616	16.701	2.399	1.621	-11.2	18.323
0.652	-9.181	3.893	0.693	-8.571	10.776	9.83	-0.034	3.348
0.995	-4.048	28.094	-2.554	-3.846	-14.224	21.503	9.723	-11.304
-24.94	-1.212	-1.966	-4.194	23.035	-7.462	-10.556	1.657	-5.197
-17.974	-0.432	-25.672	11.511	-21.989	-4.011	-11.869	-20.38	-8.772
20.955	3.638	-8.027	-5.762	-5.172	23.962	13.594	-27.31	25.742
1.971	-6.21	4.994	-14.112	4.587	-9.151	-24.262	-13.405	14.568
-7.009	25.852	1.007	27.765	-29.669	-1.983	1.152	5.843	-1.163
-28.665	-8.833	-17.659	8.626	-26.058	-4.582	-7.14	-4.972	-10.45
-24.126	12.881	-0.237	-5.054	-11.066	1.382	-14.047	2.533	9.906
19.313	6.55	-3.382	15.733	13.501	-2.952	20.775	-18.296	14.181
1.154	-21.434	-11.487	3.599	-13.985	-17.886	-4.721	-9.023	13.506
18.36	-25.08	-0.558	-2.821	11.222	25.972	12.188	-16.811	7.47
-4.322	27.96	-0.031	23.834	-4.965	3.804	-6.305	28.132	0.513
1.722	8.013	15.754	9.955	-1.258	27.301	-0.084	-21.503	-3.142
-3.117	4.556	18.661	11.62	-30.371	6.223	-2.283	-19.315	-1.517
-6.482	1.271	-3.705	2.606	-8.208	-4.791	22.926	-0.63	-4.426
-7.131	-0.869	4.24	-9.336	6.424	-7.426	-12.136	15.289	-9.657
8.673	-9.031	-1.706	12.212	3.024	3.933	-3.998	-1.927	-7.379
-8.531	6.104	-28.975	-5.203	-23.724	14.871	1.339	-27.519	12.486
4.475	-3.183	29.191	0.347	29.637	-0.967	-1.595	0.177	9.099
12.182	2.832	17.774	-4.262	18.065	-7.846	2.239	-4.135	-21.961
-4.065	3.699	-8.454	7.992	8.96	6.368	-7.838	-16.928	1.145
-13.211	-4.641	-2.171	-27.033	-14.72	1.538	-2.171	7.734	13.89
-9.459	-0.231	-5.237	13.735	-0.725	-1.047	-0.709	2.31	-22.342
0.121	-1.317	6.139	3.558	17.993	8.478	1.211	3.464	3.29
29.331	0.965	-3.321	-0.629	-2.276	-2.08	-3.567	4.996	-12.146
-3.292	7.42	-5.883	2.088	-2.498	-1.843	-16.209	-6.607	17.467
27.567	16.553	-1.645	16.443	14.284	0.142	2.209	-10.157	-6.623
-4.932	0.438	13.802	3.831	-0.487	-6.857	-19.951	-24.326	20.75
-5.779	10.328	5.429	-5.86	28.655	6.175	23.971	-1.016	13.17
-20.462	24.787	2.877	-21.228	-3.558	8.197	14.92	11.704	2.363
-4.375	2.717	1.215	-15.057	7.695	-25.352	-22.115	-11.092	-28.375
29.121	25.484	-20.645	-7.463	4.61	27.22	7.656	-5.155	5.34
-0.072	-7.073	-6.874	7.627	24.03	-27.775	24.509	1.33	1.589
10.741	-8.669	11.057	0.534	4.777	1.402	3.642	-28.693	23.776
-3.104	-23.01	-6.687	-13.737	23.167	-14.54	9.71	7.425	18.136
-9.184	14.917	-2.742	-10.161	10.231	30.114	11.251	23.379	16.322
-14.945	7.645	-4.438	7.069	-22.555	10.303	4.847	9.09	25.902
27.33	11.938	-0.67	3.392	2.905	-10.63	-0.385	13.304	6.43
-6.933	-1.124	26.986	2.092	8.802	0.132	-16.114	-22.441	30.168
-4.97	-24.055	-15.791	-9.031	-2.857	-11.581	1.467	21.375	-0.933
20.468	18.222	-5.296	1.969	2.737	5.663	-1.91	-17.436	3.867
-23.313	2.809	-10.081	2.549	0.595	1.271	-3.475	-3.376	-5.064
11.616	-7.609	2.265	-2.063	-13.082	20.249	4.338	-29.999	7.877
-5.864	-1.6	-11.753	-6.027	17.321	11.036	0.14	-9.319	-0.283
1.131	-11.915	16.61	4.987	6.445	-2.083	2.646	25.417	-29.435
-11.077	-0.861	28.216	24.582	10.714	-10.835	24.271	2.085	30.819
-3.788	7.351	-6.114	28.301	-27.607	-9.734	-0.29	4.324	-2.643
30.278	-5.169	14.105	5.693	-10.583	-3.508	-4.865	-8.388	-16.285
-4.761	-28.051	-4.602	-0.793	12.245	-4.753	-0.99	-7.616	2.475
2.933	-9.714	-9.458	-2.688	-0.941	29.642	-24.269	0.772	21.213
-2.682	-4.607	0.968	-19.631	28.719	-6.215	10.927	12.124	1.853
18.329	-8.222	5.855	22.112	24.06	-17.357	17.054	-0.612	-5.529
-10.984	3.431	-1.034	-27.734	-0.406	19.897	-10.101	11.052	-7.691
0.486	-17.569	-3.619	-20.327	-13.924	5.738	11.581	-4.291	0.939
-5.845	1.048	31.31	-3.719	-15.222	14.52	-11.203	27.3	-1.641
17.951	21.026	-21.39	-8.027	-9.134	-7.58	-8.362	-8.01	5.492
10.991	-10.762	-4.327	-5.876	-28.288	7.942	5.518	4.049	17.764
-12.039	-9.968	1.86	3.805	-1.447	2.428	9.225	-30.875	7.834
-14.799	0.67	-5.768	3.045	0.762	-9.315	-2.344	19.995	-5.478
14.083	-6.796	-3.042	-29.241	6.32	19.325	3.712	2.422	0.206
-3.088	13.313	-4.862	-0.79	-4.064	3.68	-23.02	14.526	-14.017
23.416	-8.2	9.619	13.694	-6.484	10.779	28.756	3.324	27.669
-11.394	-8.935	-0.017	-8.18	-13.234	-4.682	8.1	-15.899	-1.847
-10.802	-14.525	-5.757	12.82	-17.337	30.627	-27.479	-12.464	-7.546
25.439	-25.136	-17.888	4.621	30.604	1.261	-6.248	1.082	-4.691
4.327	3.91	-0.25	22.808	-8.243	-3.216	20.537	-2.938	-2.396
8.968	-1.955	-4.5	3.426	8.836	3.038	-3.524	-1.31	0.389
15.374	-11.914	-25.923	2.037	-0.507	2.443	6.315	3.741	24.177
4.037	1.07	13.418	2.145	-3.071	1.852	2.187	-3.743	27.033
-4.084	-5.087	20.995	18.013	29.561	16.932	-0.8	25.957	10.477
13.038	-1.711	16.219	-7.306	0.128	10.597	-29.377	-9.637	5.532
-3.525	-3.455	5.463	-0.99	-5.434	-28.059	8.659	2.945	1.394
23.207	-18.041	-3.258	-10.165	-15.18	-17.787	-6.925	9.613	-14.436
9.835	6.153	18.36	-25.04	4.243	-8.662	25.774	-1.954	-2.477
-0.677	-6.054	-21.912	-15.991	28.096	0.826	18.446	13.285	-9.691
-3.215	4.626	-10.851	-0.168	17.951	-1.276	-2.466	-10.277	-20.681
-9.345	14.311	-7.018	9.349	21.805	5.439	-23.727	-6.243	13.489
2.993	7.994	-4.448	1.373	1.17	1.633	-4.921	-2.602	-11.239
0.356	-4.42	-3.642	-3.407	-1.799	15.524	-9.99	-19.658	11.15
0.27	-26.794	2.032	-21.891	2.346	-21.148	-13.703	12.211	-4.699
10.045	6.828	19.351	5.951	-2.65	2.817	-1.931	2.26	-5.871
-16.99	0.582	3.913	10.247	-0.917	-4.05	22.998	-5.375	-6.721
-1.788	3.918	0.378	-4.782	-12.911	-4.273	8.277	0.523	0.018
-4.309	-7.178	-1.338	-13.437	28.594	-0.222	18.252	-29.236	-2.948
-3.49	-5.871	-28.443	19.85	-14.125	1.278	1.648	29.094	4.091
-8.288	7.376	-2.068	28.402	24.965	-1.252	-8.23	-19.278	-12.344
-20.377	-30.347	4.032	9.173	11.249	-12.424	4.196	27.328	4.424
7.132	9.687	13.72	2.706	12.327	-6.182	-22.623	-30.905	-13.82
2.816	1.103	-9.651	12.782	-2.405	-8.375	0.497	3.236	-12.034
4.402	-9.942	2.146	-11.869	-8.889	3.229	9.895	-6.902	6.658
1.708	-5.212	-25.762	-2.193	-4.573	-1.848	-4.863	24.88	-23.304
4.044	-7.589	-0.335	-28.891	3.692	18.024	-11.904	4.859	28.832
4.716	2.123	-12.579	-15.857	-11.496	3.981	-5.789	-1.458	-7.701
-3.849	-11.991	-3.691	13.995	-11.82	2.654	-26.022	16.29	-1.586
-14.232	-3.637	-1.324	-15.067	-9.582	-7.024	16.446	6.603	-0.788
-22.046	-3.96	-5.856	20.436	8.594	-6.365	-13.305	-16.943	-3.727
-8.453	7.112	-28.402	4.209	-6.826	4.725	1.321	20.382	-6.079
30.863	9.013	-6.742	2.577	-13.018	1.072	14.934	-18.102	8.391
-4.934	10.132	6.899	-17.557	18.674	-12.37	6.325	4.776	-2.403
-24.524	14.003	10.523	24.137	12.442	23.778	-1.673	17.418	-4.916
3.218	11.682	-5.827	-4.751	-5.84	16.444	4.296	3.236	-11.955
-24.874	29.491	-14.737	-29.429	-23.888	10.173	19.027	-4.403	-4.112
13.387	5.551	-2.24	-17.142	-4.641	22.974	-13.414	-9.368	-16.155
8.556	-3.759	-13.631	-3.517	17.943	0.889	14.001	-25.696	-8.217
-24.423	-23.839	-3.692	-18.207	19.862	-24.654	-1.589	-2.035	-29.181
8.97	-6.022	0.693	11.477	-5.219	4.661	2.666	-23.398	3.27
2.939	-28.089	-1.492	-1.955	2.664	-15.522	-3.604	4.75	0.108
-25.131	-0.395	-7.374	0.02	-11.258	-8.582	-22.962	28.095	25.32
-6.071	-4.821	-2.437	-8.376	-0.609	-3.529	29.642	-7.065	0.256
-17.122	23.205	13.433	6.179	-2.562	-2.844	7.497	12.919	-10.653
-4.133	-1.092	4.431	8.673	-16.515	-19.651	-0.71	3.726	4.411
-3.419	19.798	-3.212	30.11	-9.102	10.043	-17.51	-0.864	6.788
-12.146	2.952	2.809	-1.768	6.295	-13.788	23.054	1.711	-3.363
-10.785	-2.799	-17.227	1.235	-5.701	8.847	12.425	-5.956	-14.926
-6.462	-5.585	-6.467	-2.574	-24.485	-1.803	2.569	25.151	-21.419
-2.261	28.285	-0.228	-0.557	1.534	-29.989	3.777	0.801	3.953
28.102	-1.772	-4.87	-2.883	-25.547	-9.978	-5.745	-14.966	4.54
-1.746	-20.533	1.509	-0.936	-21.61	9.476	-14.361	21.104	-3.993
-3.239	1.453	-24.917	9.768	-2.767	-11.786	-17.035	4.848	-6.093
8.645	-0.195	0.759	-6.675	1.812	-0.885	29.702	4.383	-18.158
-2.369	-10.797	5.386	3.512	-11.184	2.102	-7.557	-0.531	-2.275
7.27	6.341	7.398	-9.431	22.803	3.7	-27.601	-8.796	16.276
-26.443	-17.49	-7.835	24.54	3.972	2.697	13.912	-5.158	21.012
29.753	8.929	19.735	8.208	8.751	0.987	0.749	-1.281	-8.445
11.519	1.077	12.438	-6.786	-7.086	7.671	4.383	-26.559	-4.103
29.287	-2.065	-6.247	0.691	-11.443	-2.86	29.417	-4.069	-16.191
-1.944	5.12	2.266	-0.317	-5.167	-17.845	-25.326	13.136	5.163
-0.764	-12.538	-12.707	-4.629	-16.159	-5.178	3.098	6.063	3.888
-1.376	2.306	18.89	-7.891	-7.632	-2.433	-12.17	6.986	-5.33
-2.665	-1.309	-3.856	28.31	15.641	0.467	11.439	2.617	-13.362
-24.489	-14.643	15.854	-16.267	-2.475	-8.371	-15	-6.541	17.227
-3.012	-1.676	27.263	9.18	-25.848	23.119	-3.615	4.687	-0.902
-12.204	-8.298	7.311	-3.687	10.981	10.774	23.952	-12.137	2.935
-0.253	-8.981	0.171	-21.713	-1.729	1.051	-23.013	3.903	10.643
-23.273	-14.982	-1.726	11.103	-14.365	15.59	13.755	-9.39	4.806
5.195	-7.345	-3.577	1.501	7.32	4.183	-8.589	12.53	-9.498
-6.954	13.25	-23.756	-13.541	-24.67	-11.567	18.781	9.093	-20.444
1.883	1.484	-2.904	0.046	-12.581	-3.35	-0.714	1.257	14.6
11.325	6.803	5.736	29.419	-22.476	3.474	-20.538	9.709	-5.006
-2.026	-14.867	7.553	-4.309	2.583	18.866	15.75	-3.581	-27.819
-7.364	-28.704	-1.27	-11.115	-3.762	16.376	-9.471	4.794	-6.286
-10.573	-15.646	-17.576	1.003	9.109	-18.253	-4.682	-12.078	-7.999
9.023	7.596	-6.797	-17.697	-2.485	-0.365	-14.99	-23.694	26.459
4.565	-1.576	3.848	-5.197	2.512	-13.446	-10.125	-7.12	-1.68
-12.048	1.196	-24.527	-13.925	4.57	0.763	10.306	-18.195	-19.981
-15.182	-9.065	-5.472	-10.366	-12.197	-4.323	-16.529	-6.67	-3.699
-3.536	-2.567	13.344	4.225	-9.802	9.028	-5.516	-6.524	-23.436
-10.933	-4.468	12.273	-2.564	-22.28	9.878	-24.906	-11.286	8.309
-1.951	-18.643	3.599	-18.74	-7.29	-10.083	-11.475	6.098	-18.205
-20.778	-17.048	5.643	0.958	-19.378	-0.5	-14.394	-1.291	-8.708
7.997	-3.479	4.476	15.383	-2.066	-6.637	9.514	3.404	-6.491
3.142	5.45	-6.731	26.826	-10.459	-3.541	5.965	-8.667	-4.205
3.971	-0.469	1.277	19.783	16.464	-7.834	-7.636	-14.797	16.474
-0.405	16.76	-8.178	-17.434	0.267	-21.226	8.6	9.904	26.766
-13.977	-2.509	-12.296	-22.161	-3.704	-17.288	5.326	6.776	-1.31
0.473	0.804	2.418	7.192	-0.632	-15.075	-19.568	0.79	10.043
-15.192	20.02	-5.537	-0.114	-3.252	-2.763	5.582	-0.585	9.445
23.034	3.132	6.204	-1.696	10.387	8.014	-4.729	22.756	-0.352
-6.877	21.19	-23.755	-5.579	3.577	0.544	-7.192	27.308	-2.759
-14.455	3.586	0.69	-18.976	21.891	-28.754	-15.87	-3.326	-6.422
-21.655	-11.339	-10.799	1.891	-18.171	3.382	-0.266	-23.714	-16.225
3.572	-27.178	-4.709	21.963	5.05	24.145	20.832	8.237	-0.83
8.632	7.157	-1.418	-2.361	-11.004	-9.112	-26.388	-27.15	-7.467
-10.808	0.698	19.042	-25.323	1.989	-17.965	-8.411	0.026	15.567
12.105	-6.399	-25.794	-22.001	3.129	-18.979	0.546	-16.47	-6.685
-5.269	9.42	-21.753	7.719	-0.49	16.916	-6.922	-4.498	-1.504
-23.126	-4.125	0.745	7.347	-9.487	-13.599	19.215	24.385	21.487
17.404	-1.359	-3.733	11.401	-10.288	-16.495	2.897	3.267	11.636
5.769	-6.937	1.458	-16.182	-14.117	-25.315	-25.054	-0.573	14.262
-21.163	1.675	-6.989	-12.913	-21.703	19.525	27.009	21.082	-4.15
-14.294	7.736	9.57	-3.695	-21.757	-23.167	1.596	-12.001	-10.151
22.028	-5.296	12.701	-9.896	18.443	-20.635	-17.587	27.171	6.972
-7.944	-21.517	-8.145	-10.576	10.172	5.248	-4.464	-13.237	17.887
-6.542	13.158	-5.562	-7.316	0.842	-1.437	-6.49	15.202	13.311
-16.035	-0.888	-11.239	2.432	-1.464	-7.555	-19.563	1.537	5.762
-0.977	-3.276	-10.082	0.092	-5.026	0.451	24.118	4.365	0.345
-6.278	-10.262	12.762	-6.457	-7.94	-22.414	-14.819	-12.604	-2.342
13.058	-6.447	6.857	-0.986	-7.002	-17.687	7.295	-20.749	-4.8
-2.964	10.91	3.137	12.697	7.833	11.481	-2.174	-1.595	-10.938
6.84	-0.371	-1.879	13.833	3.649	8.83	-14.426	-13.783	-12.293
2.657	27.014	4.479	-8.348	-5.357	-2.861	4.807	12.885	8.052
6.726	7.614	17.331	-0.372	-0.782	-15.065	27.174	-3.489	19.133
-4.641	25.539	-7.076	-22.608	-4.546	-13.194	-3.827	-4.231	-13.485
20.995	1.902	-2.093	-4.412	19.635	13.742	25.109	-12.623	4.921
25.338	-17.271	2.996	-17.228	16.697	6.093	-1.691	20.277	2.29
12.241	17.056	1.617	26.413	-7.112	-22.644	-16.992	-6.656	-8.911
22.24	-22.27	2.889	4.804	15.246	-11.907	-24.221	-1.859	12.259
21.176	-2.259	4.173	-25.776	-3.819	22.826	-8.678	-1.889	4.523
-16.118	-5.908	7.756	1.824	1.671	-5.854	5.686	-3.568	0.616
-3.83	-8.866	-8.817	-1.401	22.172	1.808	-0.418	-7.508	-4.349
-7.847	-25.858	5.512	-6.154	25.947	8.686	-5.444	-5.74	14.042
-1.125	7.582	1.735	-3.944	4.223	-20.317	1.175	7.259	-2.685
-1.452	4.579	-2.852	-5.471	10.979	-15.96	-14.602	-11.957	-3.562
3.873	-0.326	2.198	-14.757	-20.299	18.195	3.432	1.317	3.435
-24.512	6.051	-7.524	1.359	7.68	5.22	19.88	0.687	-7.97
8.597	16.726	-3.742	-2.678	1.137	4.556	-8.153	11.697	-20.793
6.652	3.33	-18.816	-26.991	13.481	-9.817	-3.049	17.4	2.838
0.172	-7.983	3.715	3.3	-0.902	-8.297	2.363	-18.948	-4.225
20.482	2.873	25.934	4.027	-14.036	-15.185	-5.413	4.693	8.927
10.918	9.95	-7.242	13.742	23.284	2.738	26.951	-0.799	-0.398
11.253	-25.126	23.848	-7.611	-6.63	-11.059	-6.4	7.37	20.111
7.619	3.541	4.265	-16.604	8.56	20.42	0.421	21.516	9.865
-22.24	0.929	-9.491	2.501	-4.094	1.286	16.441	3.156	1.577
-7.926	7.813	-11.896	-18.422	-11.349	-15.872	-8.659	-3.821	15.842
-9.925	2.11	0.921	15.447	25.781	14.092	-17.86	20.109	-6.664
17.334	-15.902	-6.496	14.435	-8.637	0.147	-9.596	14.847	-18.303
-3.974	3.924	5.813	-4.98	-25.694	-20.946	22.9	21.098	-6.023
-0.503	-10.088	2.481	-9.105	-5.259	-19.229	-0.369	11.828	-7.598
13.768	-14.335	0.106	3.662	-4.548	11.52	8.999	-3.075	10.734
-10.843	-16.941	-0.703	-16.16	5.503	18.133	21.314	13.72	-9.468
-8.374	-20.262	-3.126	24.335	4.453	7.566	7.335	21.468	-4.548
-18.141	15.603	21.552	6.776	0.086	8.699	-7.462	-0.176	17.932
25.859	9.004	-5.593	0.411	9.841	-9.049	-7.061	21.932	2.782
-4.541	-6.62	-18.082	-22.226	19.724	-20.057	18.973	-8.305	-18.328
-19.958	5.955	0.376	-13.154	-22.381	16.41	-10.503	23.24	-0.18
0.189	-7.202	-4.598	-7.341	-18.739	2.903	21.591	1.728	-4.01
-24.093	25.06	12.394	-17	-17.412	-7.902	10.063	3.566	5.169
14.279	-1.154	18.281	1.856	-9.937	9.803	10.545	7.959	-12.308
24.554	-12.262	11.587	20.71	6.946	-6.248	-13.242	-19.571	-17.681
8.57	18.404	13.111	-1.734	-4.726	12.077	2.366	8.431	-4.674
2.834	4.77	10.643	-2.971	-0.04	13.641	16.834	19.021	-20.185
-0.204	9.606	20.794	3.315	17.672	-11.949	24.736	-1.931	-9.371
7.155	-22.658	26.305	-21.591	-15.305	1.415	14.454	1.546	-23.442
-3.215	-5.624	-1.771	5.727	8.16	3.201	9.585	-6.488	0.182
-6.651	14.841	12.419	2.131	-9.548	2.271	9.253	3.038	2.415
1.596	-4.075	-4.169	-5.197	12.151	-18.763	12.096	23.831	6.133
-26.132	-8.873	0.775	-14.292	23.825	-2.272	5.373	-11.139	-10.187
-18.326	5.495	-2.65	-0.047	19.333	16.117	-11.053	11.097	19.326
-16.506	2.647	-0.415	-25.592	19.945	-6.121	21.669	-19.919	7.963
-2.713	11.136	-18.022	6.903	-9.042	-6.687	21.96	7.078	-16.315
-24.825	21.384	10.8	-12.017	-18.185	-18.346	21.564	-0.411	-19.67
4.157	-5.412	1.124	-0.948	-14.316	1.431	15.305	5.376	-0.882
-8.382	0.799	-9.26	-10.216	-15.872	-3.123	8.679	-2.359	-8.296
-18.614	0.052	-12.449	4.59	-19.051	-1.961	23.998	-9.816	-22.374
9.397	1.283	-7.528	-1.556	-4.532	-4.685	0.282	1.322	-4.611
1.64	-5.929	-9.917	-5.502	11.447	7.378	23.237	-14.446	-20.885
7.726	14.937	-4.777	21.908	-0.737	-6.966	-0.329	-25.095	0.222
-1.125	-8.421	-7.821	23.492	6.309	-18.617	24.441	12.281	-8.465
-4.52	20.71	8.209	-2.515	-5.873	-9.329	-9.426	15.692	6.826
17.468	-3.749	6.773	-4.267	-27.59	10.725	-5.764	-4.363	10.427
-8.195	-11.744	3.618	-17.402	-3.551	1.94	13.02	-17.636	-25.641
16.274	14.208	5.298	19.599	-21.815	2.7	5.265	4.451	11.476
3.349	-22.039	20.842	-16.564	-1.322	-11.518	-5.333	-12.512	-6.459
-15.517	-22.328	-2.172	1.864	0.474	3.905	-2.67	2.633	3.801
-1.486	-6.071	-26.298	9.823	-0.446	-8.702	1.113	-21.896	8.718
-21.787	-7.342	-20.231	12.384	-2.428	-14.432	-1.811	5.345	-7.904
-2.44	-11.644	-16.582	-20.924	12.276	11.086	12.231	4.119	12.987
5.906	-16.24	-23.228	18.805	-1.452	-6.846	14.256	-21.2	10.451
-2.093	9.857	20.37	-7.477	1.242	6.04	-2.515	-0.333	-8.447
-10.752	-12.459	-5.39	-16.305	-5.501	-6.464	23.096	-4.358	-23.242
-1.047	15.458	18.022	-0.229	-14.568	-25.137	-13.51	-7.309	-13.78
6.387	-5.274	-10.135	13.794	-20.547	8.345	2.375	-1.422	2.284
23.166	-21.67	10.038	-10.357	4.641	10.04	27.471	-13.173	-19.709
3.907	5.762	-0.824	0.448	0.083	15.073	-8.687	-25.018	5.577
-1.546	-0.003	21.237	4.905	2.504	2.654	-17.274	-3.251	3.536
0.807	4.146	2.678	5.476	-4.773	-18.89	-9.437	-11.746	-17.902
-7.732	24.514	16.53	-5.844	14.419	13.658	-22.064	3.905	26.296
5.546	-10.077	1.522	-9.408	-7.362	-0.038	4.643	-1.979	4.688
-10.759	10.642	8.365	-11.49	-28.127	3.726	7.701	7.167	-10.846
4.525	0.991	13.056	7.283	11.886	22.216	10.892	-4.695	-21.111
-4.691	-17.889	9.113	-2.82	-2.422	24.309	-2.006	3.167	-25.726
-8.236	-0.932	29.571	5.171	-12.094	4.399	-4.742	-1.014	16.699
13.348	-23.019	21.734	11.776	6.015	-0.472	24.302	-3.009	14.907
-16.988	19.149	-2.318	-1.977	-3.032	-8.453	5.57	-0.573	18.8
0.007	-0.299	-13.307	15.467	-12.625	-15.846	-15.482	11.365	-19.408
3.734	16.829	19.997	-16.992	-15.316	1.177	-17.116	12.82	5.66
-2.799	6.549	-20.956	1.675	-0.656	25.324	-14.866	-10.821	2.918
-26.545	-3.168	0.029	12.753	10.942	-4.467	-20.645	17.451	-3.544
-7.964	16.773	29.159	-11.65	-3.354	16.727	3.987	-21.627	4.796
-27.488	-19.745	-0.673	16.823	2.747	11.657	9.154	4.256	-16.669
-18.058	-18.843	4.264	2.897	18.767	-3.081	-1.102	6.469	23.05
14.632	-3.028	-8.302	-5.336	2.495	-5.406	-16.262	-7.59	13.041
-24.833	-9.977	6.52	0.475	-10.93	5.097	1.019	-0.015	16.084
15.383	-3.832	-6.718	-23.145	9.042	17.838	10.006	8.956	8.746
-5.96	14.701	8.662	2.244	-1.578	-0.886	-11.208	14.406	-2.317
5.63	-1.183	1.47	13.697	28.946	-1.764	-16.515	-1.757	-7.454
-4.228	-0.886	14.049	-0.228	13.372	9.857	0.076	1.326	3.315
-15.717	-16.204	5.553	5.539	8.43	20.63	-2.559	5.857	-22.083
16.543	-0.173	-28.065	2.767	-13.674	3.374	0.518	2.479	1.722
9.788	5.84	-12.665	1.859	-11.685	-22.241	6.089	-1.489	-24.626
28.665	25.532	-4.671	-1.046	-24.252	-9.576	-5.188	3.445	0.19
12.388	-3.157	1.393	-21.016	-3.266	-10.292	20.827	-5.708	-0.707
4.927	17.385	-1.731	-13.937	-9.283	-24.171	-17.447	-11.047	-13.991
2.078	-1.983	4.055	-11.015	9.341	9.592	13.378	2.008	-7.87
-4.976	-4.528	20.835	-13.722	-1.577	1.623	-24.85	11.413	-3.284
24.692	12.44	11.013	-9.124	-25.14	4.616	-7.805	8.652	21.492
5.571	-0.75	2.245	0.967	-6.219	-15.446	19.124	-12.023	-9.817
-9.364	-18.62	1.65	-0.795	7.994	16.208	-0.627	21.47	-28.031
-0.071	-1.715	1.612	-16.153	3.991	9.855	2.343	-0.878	-5.574
12.284	-11.93	-13.585	16.366	-17.24	-4.455	-7.131	-26.083	-12.489
-0.596	9.982	27.36	12.302	-12.466	-18.809	-8.222	3.153	15.633
13.331	-13.052	6.929	-2.1	-15.228	-0.023	28.911	13.301	4.115
-17.428	0.328	0.164	-19.939	19.938	-0.556	5.333	-28.37	-3.372
-6.977	-7.76	-26.198	8.819	-0.374	-5.159	-10.937	4.431	23.982
-1.533	-0.313	-2.878	-3.731	-19.759	-9.241	21.249	-2.042	2.524
1.335	-6.867	-20.72	1.803	-4.258	18.505	18.972	-7.532	-1.265
-4.889	-3.333	10.964	17.975	-2.737	-27.534	-5.525	-20.011	15.065
22.231	-10.296	9.004	25.99	-17.871	-3.654	-0.095	-14.891	-23.04
-2.929	-5.823	-14.29	6.958	30.663	-12.041	0.769	1.063	-24.681
28.462	27.056	-27.296	-1.177	10.087	-21.829	-8.095	11.827	4.296
6.893	6.391	-12.277	-8.016	1.678	8.783	-14.126	-13.326	-15.05
-4.076	15.617	4.391	1.605	-20.239	-10.142	-21.779	2.552	9.444
2.924	0.974	3.847	-23.459	25.106	3.899	-15.383	-0.937	7.494
17.323	19.473	-5.729	10.141	-5.377	0.201	7.047	16.302	-13.782
-6.181	3.833	-4.729	17.256	-2.696	1.197	-8.603	-24.784	23.096
-21.405	3.04	-4.463	-3.17	28.016	6.5	19.487	-0.043	0.689
5.175	-1.978	-24.808	4.318	3.508	-1.513	27.865	-5.068	-25.745
-19.926	18.777	2.955	9.48	-3.733	3.729	-2.942	-0.427	-3.307
-0.966	-6.167	0.473	7.905	17.598	2.449	-12.904	12.841	5.435
1.548	1.728	-30.721	-7.257	-1.142	-6.84	-12.172	5.51	-4.075
-28.88	14.029	-2.995	8.652	-3.793	1.713	-0.491	2.399	8.81
0.439	-3.882	-6.997	-24.518	-24.171	-12.355	0.901	1.443	13.862
14.767	-13.054	5.013	-15.284	-6.327	-3.983	-5.097	-29.959	1.91
-11.35	-11.031	-5.8	10.446	-31.312	-12.695	-6.742	-6.274	-17.625
11.016	26.412	-8.182	-6.173	-3.536	-8.912	3.112	-10.471	-2.305
-25.659	3.918	-13.384	1.273	15.413	0.111	11.985	-18.666	-20.593
11.616	6.078	-5.278	2.096	-1.695	26.119	16.779	-0.838	19.626
-7.701	0.978	-10.823	-20.529	14.773	-17.885	-3.544	0.995	-22.447
5.493	-28.455	3.687	23.784	13.709	-26.738	-21.435	3.237	-0.087
15.381	23.395	-4.285	25.221	-7.964	-10.054	8.774	9.166	-3.425
-4.316	7.418	-27.885	-10.385	-16.487	15.032	0.409	0.322	3.934
-28.862	-3.687	0.164	-1.315	-31.778	2.116	-1.983	-7.277	-1.887
-2.403	11.427	-12.812	11.345	-14.267	-0.133	-4.99	-4.634	-28.533
1.538	3.926	-9.051	-3.467	7.358	-5.573	-2.655	18.253	-10.5
6.648	2.869	-5.286	-7.885	3.736	-15.585	0.228	0.673	25.224
-4.026	-0.645	13.674	23.671	27.775	6.539	-13.916	-3.155	7.046
7.385	-2.577	-14.086	-21.637	8.882	-1.984	3.171	7.498	-28.352
2.629	0.171	2.266	4.555	-1.872	1.461	5.431	-21.698	-14.798
12.271	-26.399	-25.088	11.985	21.468	18.917	0.595	13.739	5.974
25.821	18.271	-1.113	-0.677	-28.529	-8.495	-18.606	-8.759	-0.978
2.04	-17.165	8.408	10.67	-6.18	-4.74	-0.528	-2.283	-5.994
-2.036	9.067	-23.779	15.707	0.723	-22.877	-10.588	-28.346	14.798
29.141	-4.932	25.27	-3.071	-20.937	-25.335	-3.659	17.14	-20.586
-11.823	-26.115	0.193	16.71	2.042	10.15	7.461	0.137	-12.649
-15.551	-9.275	-11.484	4.649	-3.298	4.469	30.233	1.421	-3.968
5.652	0.449	-15.348	14.809	-0.973	23.104	4.401	-1.181	0.539
-19.319	-4.177	-4.212	-3.766	-7.554	-9.142	3.771	2.768	2.69
-5.34	-22.487	19.418	-8.387	-0.424	2.842	-1.17	2.203	3.645
-16.79	-1.562	-2.425	8.991	-8.123	-1.845	-3.241	-8.037	3.989
4.824	-9.423	-21.457	-0.65	25.721	23.744	-0.497	20.518	2.829
7.056	-13.633	20.872	3.32	-4.283	25.666	19.013	-11.224	-0.534
2.76	22.192	10.839	1.52	-1.096	0.206	7.649	5.714	2.031
-8.084	-2.824	-6.043	4.505	-16.192	-28.032	-23.337	-24.375	0.096
-0.155	-8.275	-10.507	0.946	-6.636	-12.146	16.808	-8.205	-4.627
9.598	28.427	-0.017	6.233	24.088	15.715	-23.589	-28.879	-21.847
-4.887	17.978	6.901	-9.311	10.535	-10.034	-24.113	-2.591	21.111
3.219	-21.517	27.507	0.199	16.727	1.214	5.193	-21.092	10.21
-16.039	6.813	-16.343	-9.887	7.941	-11.208	18.643	5.911	16.725
0.462	-10.079	-4.685	-16.27	-2.906	5.456	-15.397	-5.679	29.873
-2.656	-2.905	0.917	-3.209	-11.597	-0.02	28.337	-15.808	24.304
-6.05	5.689	-2.777	-2.641	4.362	-7.303	-19.463	-4.581	-0.705
28.122	29.656	7.327	-3.273	11.68	26.705	14.104	2.694	-4.242
15.234	-2.414	-24.893	7.633	-0.821	-2.587	-9.446	0.73	30.12
9.91	1.4	5.624	17.553	-13.217	-27.386	2.643	6.989	-4.521
12.632	-3.408	14.099	-9.208	-11.127	-4.014	6.201	-5.964	-2.946
0.394	-10.179	-28.238	24.278	0.052	-12.326	-2.606	28.05	-5.421
-5.319	-1.417	-11.696	-16.074	-23.524	3.841	1.184	3.652	16.619
19.414	20.507	28.302	-12.749	6.663	1.993	5.24	26.754	-1.118
-14.731	0.86	6.785	-19.849	5.265	23.855	3.575	-1.386	2.412
-4.045	24.653	-3.321	21.667	29.314	-3.614	-5.02	-9.972	-5.872
11.901	16.37	2.348	-1.273	-2.13	-6.996	13.178	2.826	3.849
-11.046	-3.866	-4.287	-3.264	3.073	4.626	-13.302	-5.23	0.484
1.415	-13.197	-13.077	-10.126	-0.899	10.095	-1.586	-7.89	12.87
6.002	-6.375	-25.376	0.022	-17.376	-0.473	10.749	-2.05	0.808
-24.502	-8.514	-0.657	-8.908	-2.54	-10.396	24.385	3.348	-7.889
-3.176	-21.45	-2.476	17.53	-5.537	6.12	-10.755	-11.438	28.216
-20.102	-3.138	25.803	-5.466	7.555	-8.559	3.1	-8.615	-1.876
-0.126	-7.998	18.703	-3.882	-19.669	6.813	22.544	-13.351	7.641
-7.921	-4.25	8.326	11.63	-28.612	-21.903	-3.958	-5.776	10.255
1.793	-15.559	-5.67	6.667	-8.305	17.329	7.079	-18.735	-0.244
3.56	-5.804	20.745	-11.638	-2.426	10.788	-1.017	9.522	-1.182
-3.549	-2.224	-16.179	-2.388	2.031	4.232	30.168	5.684	-15.702
-9.216	2.447	10.572	19.179	-9.809	14.714	-29.216	6.668	7.824
-6.643	27.107	22.73	-10.465	0.119	-6.166	11.016	2.965	-25.493
15.259	-11.075	4.17	5.679	-8.674	-8.982	-0.054	-18.735	-7.817
12.992	-0.864	-13.971	-2.684	8.183	-7.885	1.192	-2.963	-31.352
-24.437	3.227	-1.632	2.471	-11.306	-20.358	-11.922	-20.065	10.338
-4.027	0.633	1.476	15.639	12.14	-1.905	21.514	5.158	-26.049
4.148	-16.576	0.764	-0.343	-0.766	23.326	18.445	-0.345	-2.035
-18.803	-3.941	25.39	-9.882	17.465	4.464	-10.298	1.15	-14.608
19.081	14.782	11.352	11.903	-5.139	-5.81	19.52	-5.296	6.453
12.008	-18.485	8.621	-1.979	-26.641	-12.018	-25.721	-7.216	9.712
-1.188	-9.058	-3.545	2.552	16.17	-26.294	-10.69	9.032	-3.404
2.83	4.511	13.164	-0.389	5.651	27.991	-11.503	-5.268	-6.913
5.702	0.649	-24.628	23.082	22.106	17.329	0.167	9.733	-6.326
-6.468	-4.866	-11.601	-1.528	7.811	0.232	-1.227	-27.456	26.403
-2.247	-7.719	12.06	2.738	-7.492	-2.051	-18.087	-16.54	23.934
-2.877	-3.239	3.448	2.18	1.776	-29.187	-3.494	-0.257	0.312
-1.562	-20.73	-13.262	3.689	0.996	5.064	-9.544	-4.509	-4.992
-4.987	-27.309	21.106	-3.606	-19.774	-7.076	-2.75	-0.503	5.834
-12.984	26.542	-4.371	0.766	4.071	-1.823	-0.124	-2.112	-4.219
7.575	7.083	-5.642	-10.865	-7.721	19.967	-1.747	-8.366	9.874
-20.325	0.345	22.786	-5.419	20.371	-14.134	8.039	18.657	-16.052
8.055	-3.303	-0.703	20.179	13.845	2.096	-23.485	-4.134	0.518
-3.649	5.606	-2.667	-2.756	1.692	-4.74	3.174	-13.024	13.519
-10.149	3.801	4.472	1.538	-16.899	1.038	-17.129	-6.998	-32.169
2.739	-10.416	-22.25	7.707	-17.184	-12.443	11.817	12.812	8.07
23.802	20.118	-17.622	-4.212	1.364	-31.094	0.749	0.162	31.388
0.407	9.431	-20.805	9.134	-25.793	14.916	30.445	4.254	23.843
-0.28	6.979	6.008	16.773	28.639	0.712	-6.959	-17.653	-9.546
2.303	-19.914	-0.044	-26.783	-4.743	4.153	-3.34	-23.104	-25.829
4.213	28.391	20.193	5.057	3.098	31.008	-7.614	-13.494	-1.983
-24.917	-28.05	10.061	9.452	-14.782	12.364	-17.696	14.244	-6.968
4.602	4.043	-1.579	11.239	-15.727	3.401	-2.447	-17.181	23.949
-7.62	-22.571	-2.027	-4.083	-24.295	-8.037	-4.359	5.378	11.64
3.12	-1.801	2.419	-8.243	-9.535	-2.407	-6.389	0.647	2.091
15.469	23.482	3.009	-0.594	-20.084	-4.721	2.4	-5.592	-3.106
-8.364	-5.366	-6.113	5.521	5.862	-10.005	6.148	2.539	2.701
-7.114	-7.137	-9.33	-1.494	-1.477	24.715	16.517	-0.455	1.391
-19.344	-2.232	-6.711	-7.453	-5.054	9.84	3.386	12.464	-0.862
-12.697	-28.655	-5.528	12.319	1.944	-10.936	-0.539	-25.48	-29.304
12.923	2.932	-4.658	-29.421	20.071	-3.217	-7.532	-10.175	-14.859
16.606	-4.41	-1.974	31.508	5.456	-29.761	-11.975	27.991	22.524
-8.665	6.798	9.413	-2.375	-0.374	4.48	1.814	21.031	25.31
13.628	-5.831	-21.517	-4.088	-20.655	31.036	-7.204	-24.745	30.308
-3.481	4.063	-7.999	-0.331	11.539	-1.91	8.662	-0.043	-4.002
-8.389	-1.668	12.751	-9.086	23.221	2.155	23.073	6.133	-0.862
9.621	-3.285	3.383	-19.481	-14.143	11.801	-24.097	24.704	-5.89
3.222	-4.686	10.452	-26.64	-18.708	6.711	-4.252	0.522	-7.988
-3.157	-9.233	23.107	-11.925	25.871	-9.561	-8.17	13.816	19.727
-27.24	0.48	7.8	14.815	14.084	-13.6	-21.904	9.298	14.688
14.418	6.863	-15.77	-22.397	-12.352	-6.321	-26.788	-4.656	-5.58
-11.46	-12.786	13.564	-6.036	19.66	-9.58	-2.063	8.639	5.642
1.86	2.628	2.134	-28.558	0.253	-10.831	-1.072	12.309	1.073
-14.349	1.712	1.318	-3.328	20.476	7.115	-26.271	1.832	-6.123
4.986	5.546	4.052	18.534	7.145	10.468	3.636	-23.557	-1.801
16.969	-13.394	-25.117	-1.065	23.988	1.194	-3.526	-10.718	-1.317
-18.907	16.397	-0.881	13.725	5.571	-5.231	-11.89	2.656	21.877
0.853	-10.014	-3.083	-6.841	12.523	0.56	15.638	6.494	10.091
-4.017	-8.079	5.357	3.652	-3.198	-4.584	-26.803	-2.673	24.423
14.407	7.93	13.44	-8.624	1.914	3.974	-3.278	-24.984	-0.96
-5.441	-4.155	-14.005	-8.089	11.093	-11.603	-9.723	-24.162	2.669
-13.239	-1.438	2.745	17.631	-5.705	-0.436	6.155	4.371	5.847
-5.07	0.811	-0.156	-0.192	17.394	13.064	12.352	-23.67	-10.214
11.405	1.94	21.27	11.887	-3.614	-2.986	-24.649	-17.742	17.699
11.796	-5.071	14.78	-21.182	-8.997	-14.813	9.08	23.877	1.902
-20.779	1.115	3.66	-10.076	19.979	16.696	-28.412	0.216	-21.169
-22.469	3.943	-11.92	-15.113	-20.27	-1.587	24.932	-3.612	-5.569
4.529	-5.554	-8.498	1.07	11.634	6.579	-16.065	-1.279	-9.368
-16.542	19.95	-4.692	-6.76	-12.62	2.903	-14.429	-16.354	24.546
2.322	-18.917	-9.606	5.679	-0.314	-0.984	24.424	22	5.764
-0.446	-20.717	-3.441	4.741	4.937	-3.569	-6.593	13.902	10.932
9.227	-25.25	2.91	-3.722	-13.915	4.12	-1.212	13.956	-26.723
-24.203	28.232	-16.017	-11.012	22.713	-22.197	-20.215	-3.473	-27.994
2.814	3.396	-0.343	-29.984	7.891	14.284	-5.589	5.391	-1.676
15.259	-23.459	18.583	25.048	2.203	-0.355	-8.957	-17.645	-0.079
-8.047	17.229	1.157	-1.211	4.525	7.007	10.296	8.236	-21.517
-21.029	4.043	2.881	-13.58	14.077	7.574	7.409	-14.061	0.439
-21.511	-22.72	2.637	3.398	22.653	-6.82	26.475	1.623	12.378
20.286	-21.844	12.277	12.02	-16.127	-10.791	1.235	3.19	-18.801
-26.295	12.433	-6.582	-1.732	9.299	-19.365	-2.405	8.631	21.792
-0.1	5.127	-8.912	-2.937	5.717	0.319	-3.521	6.388	-2.089
12.165	-3.214	1.292	-14.078	-6.641	-4.33	4.295	10.503	5.73
-13.168	-22.173	8.304	-28.435	-14.187	1.122	-4.489	-3.605	-2.855
-6.58	25.181	25.772	-12.315	23.676	11.187	-9.893	-10.857	-8.089
-1.689	27.516	-1.177	-7.702	-8.297	-9.076	-0.199	3.961	5.134
6.445	2.149	7.353	-0.365	6.646	18.191	25.399	-12.254	-1.002
-0.823	-13.757	-11.689	0.843	-7.777	20.97	17.139	22.789	2.305
-0.031	-2.46	22.662	29.511	22.065	-2.044	9.725	-7.071	-10.221
-4.441	-0.793	-2.811	-29.23	-4.899	4.458	8.217	-16.818	27.938
-11.737	-11.506	14.712	2.672	-11.982	28.102	-8.178	16.163	-26.738
2.725	6.804	16.072	-21.844	-15.538	9.154	-15.819	19.213	18.319
-16.168	6.161	-4.806	6.713	-21.453	26.361	-4.386	-0.828	16.09
-11.309	-25.611	-5.904	-23.044	-7.247	25.769	-5.912	-8.842	0.56
-1.52	15.485	-7.015	0.991	-23.163	-3.066	-0.767	-6.759	13.407
-20.429	1.502	-10.844	0.353	-13.5	-0.616	22.022	-1.807	-2.302
24.709	-2.853	11.744	-1.503	23.439	-12.109	-21.336	6.832	3.406
4.413	-26.137	-0.973	25.674	2.809	-0.16	22.421	12.866	5.413
-15.415	8.877	1.726	12.802	7.768	9.698	-8.797	11.846	-10.729
-19.004	2.405	-5.254	1.387	2.12	1.352	-19.097	14.573	-14.538
9.793	-18.518	-9.075	-8.788	-16.734	19.648	3.774	-23.783	0.356
-10.706	10.743	22.512	-1.561	-3.785	-16.935	2.808	14.111	-4.249
8.714	25.736	5.892	4.967	-2.712	-23.074	-26.586	23.685	10.453
-7.842	5.989	-12.747	1.114	-9.36	17.324	-13.011	2.094	-3.344
7.843	-19.48	-0.066	-12.421	2.337	3.182	5.581	-4.539	-9.09
3.197	5.444	-11.051	-22.626	-1.155	26.296	17.701	19.752	-15.187
-23.158	24.719	19.099	16.416	16.873	2.036	-0.858	8.935	-6.294
-15.886	1.219	9.71	-21.671	-2.22	-3.43	13.577	-24.164	-28.382
-4.998	-4.999	17.487	21.796	-11.921	27.829	3.067	6.914	-0.42
-16.663	26.509	12.835	6.314	-7.868	-12.409	0.661	-3.505	5.375
16.466	-6.068	1.018	-15.191	-8.146	0.682	-4.247	-16.41	-10.576
-4.192	-17.305	-0.843	2.405	0.611	4.368	-18.162	9.581	6.9
-9.662	13.842	19.841	13.296	-20.732	-2.017	-0.496	7.594	-2.447
-12.271	10.866	1.768	-5.03	-13.323	-11.194	2.47	5.965	-7.465
8.158	12.049	7.544	-18.732	5.133	6.355	0.447	4.633	25.95
-2.875	-24.619	0.394	-27.659	7.9	0.353	7.871	-13.422	-28.069
4.881	-19.677	5.246	3.055	22.913	-21.508	-1.108	-15.32	-11.896
6.89	1.204	-15.653	-3.448	-3.424	24.178	11.324	17.312	2.115
-13.623	2.269	-8.955	0.03	21.265	22.553	8.082	-12.405	-24.644
1.951	-3.297	22.873	4.737	0.531	12.791	10.239	-5.058	0.222
-4.513	-13.705	-16.195	15.1	-11.304	-0.661	-14.12	18.857	-20.335
17.586	-17.421	-12.187	9.665	15.289	-23.262	-3.978	21.335	25.03
-9.048	-3.818	16.024	-14	-14.801	-14.902	-26.032	-1.778	6.068
-2.835	0.72	-4.201	24.567	-1.649	19.528	2.783	-2.76	8.064
0.708	22.483	18.456	-10.438	-20.001	-4.62	-2.204	-24.384	-6.335
-18.621	16.278	15.27	-23.986	8.046	-1.637	15.536	-10.353	19.883
-15.2	8.677	3.33	27.827	-0.932	9.044	-5.192	14.613	3.337
-17.916	-0.222	5.574	-20.466	-9.847	16.203	-1.657	5.584	13.206
-4.501	1.419	-5.349	19.7	13.081	-3.257	2.531	10.781	6.366
9.013	-20.335	-25.084	-1.983	-21.602	15.834	-8.051	-0.285	-10.946
-20.824	17.698	-1.532	-4.745	2.656	-9.513	-14.834	1.514	10.36
-0.23	-2.511	-0.524	10.662	20.394	-8.783	-0.694	3.002	15.707
7.235	-15.152	3.847	-7.441	1.358	5.24	-19.537	16.292	-3.757
2.255	20.423	22.076	1.168	-16.534	-11.605	-5.675	22.729	-14.78
14.097	0.101	0.153	9.433	-1.837	-0.008	9.008	5.481	-12.303
-21.067	6.761	-2.567	22.539	12.678	7.575	4.333	-1.4	-8.25
-23.714	7.284	12.581	-24.331	7.774	11.782	1.884	2.447	-19.923
17.735	-1.104	4.76	2.994	-4.271	18.61	4.377	10	17.795
-19.541	23.709	10.291	-0.49	19.049	0.729	7.826	-5.161	-20.673
-7.637	5.819	-7.329	2.017	0.952	-20.611	4.91	-3.295	-0.14
11.197	8.297	23.87	-4.269	12.275	10.305	13.132	-22.292	-9.259
-6.724	3.176	-5.507	-5.138	5.634	-10.353	10.64	6.296	-2.393
8.437	-8.591	18.01	-26.215	-17.939	-4.428	-2.833	17.642	6.559
-10.743	-11.617	-6.078	7.79	-8.437	6.045	12.834	-4.579	-5.998
-2.314	-6.665	2.376	-7.676	3.766	16.71	14.701	18.115	15.006
10.973	4.237	-17.495	16.194	-0.583	-7.936	-1.876	10.688	13.396
0.933	7.058	12.762	-14.048	19.067	17.695	0.508	-3.241	-19.318
-0.281	-5.064	-22.121	20.236	-3.415	3.071	-9.889	-5.586	-25.972
11.59	-13.155	6.822	-6.881	25.417	-15.333	0.871	-4.29	-25.27
0.541	-9.253	-0.691	2.285	-4.248	1.385	4.012	15.849	7.117
7.826	2.876	-23.649	5.246	1.005	-2.089	-3.366	-6.294	-14.867
20.3	-0.023	-21.081	10.473	-19.253	-3.589	-17.586	-0.143	-26.792
7.301	-7.435	1.382	-19.736	-11.98	-5.565	11.811	2.443	0.313
-3.859	-15.332	-8.071	-18.417	-24.299	-1.333	0.452	12.568	26.2
16.822	-2.019	17.891	-3.831	7.669	-2.462	-7.281	3.198	3.946
-2.817	-10.136	-2.81	-10.594	-0.194	-18.741	-8.924	2.125	9.45
9.537	-7.039	0.519	-25.217	-2.342	-24.837	-9.837	-11.146	-25.147
-24.473	21.109	-3.947	3.913	-3.559	10.172	-18.235	-21.689	-18.33
-14.385	-23.34	-7.365	1.644	27.326	-8.062	-23.235	-1.277	0.074
18.508	-8.132	25.8	-7.499	-1.589	16.275	-24.143	17.426	-2.685
-1.114	-25.619	-14.273	-5.999	-2.925	17.219	22.708	10.102	11.322
12.698	-19.708	-11.617	0.203	-6.349	6.915	18.519	-2.887	20.904
-13.383	-0.026	6.271	3.365	-20.776	-11.478	9.654	-19.846	-7.258
-4.011	-4.686	18.291	24.609	6.918	17.55	17.592	-8.845	2.57
16.676	-7.614	2.283	-1.038	-26.419	18.061	12.832	21.832	-9.614
-0.431	23.051	4.706	27.023	15.494	24.988	3.955	-20.791	4.189
-0.962	17.682	23.521	-5.04	-0.247	-22.867	0.782	14.122	0.9
-4.191	-1.215	3.293	5.535	-13.705	-9.648	10.924	13.505	-6.697
-2.589	1.354	25.426	1.136	-19.651	-0.618	4.775	-11.562	1.181
1.522	5.584	-15.822	-17.112	-2.336	1.331	-18.099	-8.396	-21.903
6.606	-2.818	-11.145	7.929	25.226	-1.413	2.871	-0.737	17.435
-15.412	12.438	9.253	12.457	2.519	24.605	10.491	-24.679	-3.501
23.639	0.089	12.224	-7.215	10.131	12.125	-1.954	9.557	-7.063
-7.716	-5.504	-26.043	12.944	26.93	-23.385	0.328	-3.904	-9.076
-1.166	-15.505	3.648	-1.605	-11.479	20.08	-13.348	11.483	-14.294
0.72	8.277	-18.573	10.377	-18.478	-18.937	-0.885	-1.687	-21.921
11.599	23.105	-24.574	22.66	-9.582	6.317	-0.529	-18.347	-24.963
-0.729	18.177	-4.371	-7.538	-22.102	22.678	2.038	19.327	-23.895
-1.849	-7.911	-5.697	-19.572	-4.013	11.331	12.317	-0.231	-5.044
16.828	-4.843	0.726	-11.649	7.835	3.28	-7.674	-22.431	-13.395
4.555	-26.895	16.908	-24.356	-27.051	-2.312	3.796	-13.984	12.051
10.442	-18.79	-3.7	12.972	14.446	-6.91	-1.732	3.739	10.942
26.126	20.148	-14.28	-4.062	6.44	-17.438	9.105	-2.672	7.531
14.828	7.98	-6.108	-1.255	6.741	-1.046	-1.136	20.284	-18.673
15.649	6.429	5.217	20.622	24.347	-6.697	-8.994	12.952	-8.37
-6.28	-3.576	-0.652	3.505	-0.466	13.725	15.702	-5.613	-7.43
0.504	14.047	22.01	-5.338	9.623	6.142	-15.176	12.634	-4.072
-10.106	13.556	1.304	15.376	-3.035	-0.639	-11.059	5.815	-12.378
2.48	11.274	20.813	-15.414	-18.26	4.558	4.756	-17.238	8.43
-18.673	2.291	-21.838	-3.393	-9.781	-9.336	6.671	5.437	17.631
-13.723	1.383	8.043	2.106	5.271	7.196	14.313	-0.462	-3.665
9.505	4.418	22.553	-20.13	16.056	2.039	-20.934	-24.512	14.274
-6.532	-26.085	1.572	-4.543	-2.27	-5.27	-7.906	6.165	-13.581
0.374	5.568	-4.229	-6.718	0.035	12.794	10.95	-2.744	-11.027
-3.194	4.34	-10.318	-10.249	-8.881	-4.176	-10.069	-10.628	13.099
-8.439	-4.775	21.126	-13.784	1.469	-3.346	11.553	-28.211	-1.846
3.602	14.276	-14.557	15.727	-4.188	16.401	27.879	2.597	6.848
10.011	12.625	7.279	-4.789	-3.525	0.912	22.677	-8.472	20.451
0.1	0.492	-8.066	-9.924	-1.374	-15.01	4.302	-1.036	10.055
-19.827	11.447	-20.131	-24.85	-3.472	-9.392	1.695	-3.488	4.057
3.27	6.973	2.223	-14.207	-10.672	-9.868	-7.559	-18.373	-26.084
-0.653	-1.754	-15.484	0.366	5.478	-20.065	19.521	-2.755	16.391
-5.983	5.842	26.28	23.606	23.716	24.118	-1.341	-11.334	-24.939
-13.981	-16.879	-21.248	2.397	-3.245	-17.753	7.106	-26.984	-4.975
1.527	-3.638	-3.483	19.604	8.107	-24.343	2.212	4.329	-6.393
-11.764	-13.139	8.219	24.918	0.502	1.518	5.751	5.982	-8.116
-7.007	15.391	7.464	-16.717	-1.134	-3.906	-0.657	0.056	15.591
-6.121	22.453	9.38	12.916	10.294	-13.68	0.5	-2.918	1.771
-25.666	11.66	3.448	9.314	11.943	-11.717	-1.986	1.145	24.49
0.535	9.46	-2.703	-6.853	-23.254	3.414	9.141	1.612	22.075
3.659	-13.397	-0.791	18.318	28.076	7.161	-10.642	2.749	6.399
10.135	-18.503	-6.581	3.837	-23.842	-0.19	-26.508	3.665	2.353
3.346	2.643	-24.939	8.359	3.386	15.464	1.346	-21.978	16.853
12.147	-3.884	0.965	5.731	11.106	6.355	-8.815	11.375	-2.33
-1.46	6.055	-8.014	0.313	-5.379	-26.973	-23.676	-2.626	-5.493
-0.697	0.346	-20.719	-6.335	-25.149	18.958	22.502	0.935	-4.027
3.762	-2.3	8.217	-14.76	5.059	-19.778	18.902	-17.128	-0.043
-0.241	-0.32	14.536	-19.042	-28.825	-10.221	-2.527	-9.651	4.79
12.171	3.208	-2.096	-18.376	23.306	1.896	-12.935	-5.443	1.136
-3.601	16.514	-18.338	2.027	3.239	-5.856	-16.297	-4.108	4.118
6.825	22.897	18.344	-9.368	-2.552	5.816	24.508	-1.789	-10.66
-8.644	3.919	13.247	-4.387	-15.032	4.957	26.075	-0.599	-9.021
0.946	6.119	-5.501	13.776	16.492	0.334	-2.966	12.448	7.165
24.339	1.605	9.012	-8.01	7.762	0.017	-4.44	4.738	-10.034
16.55	1.156	-14.681	1.157	28.338	-2.94	25.676	-3.836	-8.145
4.677	4.129	-26.801	-5.153	-6.203	3.014	-26.404	3.558	-22.306
8.507	-14.398	6.406	13.039	6.761	-4.16	15.195	-8.701	-11.46
-4.744	-0.291	-12.709	-11.006	22.937	0.715	6.554	1.844	-15.763
-14.162	3.582	-0.45	-14.965	1.942	26.307	-10.921	6.179	12.366
-14.858	19.3	2.366	4.242	-14.217	-13.808	21.661	31.161	11.357
13.636	3.018	-27.589	3.493	24.691	-7.067	-5.866	-0.482	-10.823
4.013	25.978	-21.754	11.531	5.635	6.829	-12.352	4.445	-12.419
1.729	14.595	-9.754	7.536	1.339	10.085	-7.236	1.45	4.058
-6.669	4.592	15.329	-5.163	4.486	4.014	1.467	-3.18	-19.893
10.465	23.656	-4.944	3.913	0.423	1.349	-9.041	5.527	-7.678
9.959	21.867	-23.444	25.556	-15.532	-4.407	8.499	-1.542	2.429
-2.492	6.989	5.028	-3.587	-8.289	16.166	-1.206	8.183	-0.848
-3.773	-12.47	-4.448	8.563	27.316	13.912	-4.272	-6.837	-2.684
-30.479	-25.026	3.93	0.117	11.687	-4.834	-9.762	-7.337	-4.405
-0.196	-18.975	-6.801	15.325	-6.065	7.88	12.558	2.524	-16.381
-4.648	-5.392	-2.067	25.153	4.122	9.034	1.59	-9.403	0.159
-0.849	-17.231	-8.973	12.709	20.984	-10.768	14.516	14.921	-23.271
2.926	-7.072	16.725	6.4	-0.355	17.68	2.798	-14.048	-24.098
-6.694	-14.473	-6.149	18.337	-24.724	1.741	-19.053	15.397	18.894
-21.003	-1.967	-8.24	-16.044	1.221	-3.461	-9.773	11.037	14.132
-1.082	4.477	-9.836	-0.202	3.108	9.569	16.536	-7.491	17.132
-9.685	-1.59	12.238	-12.523	25.47	4.634	-21.74	3.413	-12.868
-12.785	-5.189	-2.98	0.112	-17.003	5.541	-7.558	5.082	-23.247
-3.056	-13.794	8.808	-1.906	-1.782	16.751	-9.788	-20.441	18.379
25.021	12.801	-4.811	21.284	-27.131	9.925	-9.122	-12.581	7.82
6.502	4.058	-20.541	-27.773	-2.39	-9.719	-1.567	-15.097	6.029
5.55	-10.502	29.867	-6.551	-21.71	12.544	2.253	-0.13	16.673
2.671	-20.555	9.878	-13.015	-0.612	7.507	4.45	19.879	-11.596
26.787	-7.698	0.346	24.423	11.952	18.066	-22.412	2.225	3.388
-28.578	-16.112	1.005	-7.235	-15.341	-0.198	0.742	-19.939	9.019
-3.336	2.277	1.572	26.015	3.203	12.851	19.249	3.049	0.258
3.53	8.817	-9.543	19.699	-7.906	14.331	-3.773	-1.504	-1.447
-11.058	-0.942	-26.594	26.977	-24.259	5.804	6.82	21.375	-13.43
-2.363	0.645	20.862	15.658	-27.749	2.898	-20.725	-5.014	-22.189
3.085	-28.18	3.075	2.52	26.834	1.68	-2.599	-5.812	-6.488
-6.437	-26.56	-2.254	3.298	-0.231	0.223	-6.065	-4.001	-17.465
-14.046	-3.529	21.709	-3.186	-3.224	-4.847	-9.633	0.993	2.334
0.322	3.875	-0.984	20.38	3.887	-2.141	-3.426	7.861	7.849
5.146	-10.402	3.466	1.79	-17.162	-3.506	2.412	-25.613	0.658
-25.533	-4.472	25.924	17.067	9.179	0.309	-2.424	-19.603	-20.437
1.128	-9.466	0.272	-14.502	1.369	-5.112	-1.112	0.526	6.515
10.911	7.622	19.786	13.844	0.754	-8.814	5.31	12.519	-4.434
-11.669	6.291	11.667	3.527	-19.565	-10.353	-18.093	-1.558	-12.436
-22.948	-0.979	5.316	2.416	-22.745	8.361	4.652	-6.144	-15.466
14.436	-21.78	14.042	-10.662	-8.214	-1.252	26.917	5.462	-2.487
-14.829	-2.326	-1.786	5.887	19.733	19.469	30.119	3.353	-3.992
30.114	8.848	6.277	24.372	17.449	10.183	31.086	-23.639	-25.794
-2.929	4.814	30.386	5.142	-0.625	4.106	-5.781	-10.001	-8.457
-4.385	8.235	-2.788	-1.402	-31.097	5.202	1.598	6.071	11.268
2.398	3.957	0.971	9.176	-1.829	-1.924	27.542	-4.663	10.629
-19.36	-30.558	8.467	-4.007	1.71	-5.944	28.516	-18.938	-18.071
-1.027	3.267	-17.253	-13.719	30.888	-25.911	5.928	21.898	-0.522
-5.379	14.63	-1.676	19.679	21.124	3.506	-5.119	-0.714	-26.354
-2.028	-5.016	21.438	26.016	29.125	-5.368	-18.278	-3.95	12.098
-0.979	2.414	19.713	-11.798	23.459	6.147	-12.543	-17.487	-16.908
2.939	-29.716	-24.059	-19.585	25.969	-9.03	-10.915	-2.606	3.105
20.982	-1.046	4.515	-1.339	3.698	19.605	-6.412	-0.706	-10.016
8.913	10.275	13.333	2.578	-5.776	-2.514	15.227	8.369	1.984
3.481	-3.353	0.857	-11.426	-28.894	-7.395	-14.105	1.355	-1.763
28.984	1.077	-10.033	2.004	12.145	25.462	5.475	-7.248	-5.001
-20.936	14.055	-7.721	1.522	-22.094	-8.972	9.968	-10.941	-6.197
-3.796	27.396	-5.61	0.165	4.754	7.685	-7.458	-1.963	-2.963
-1.535	-4.394	-11.801	25.884	3.1	-1.254	-3.147	27.065	25.995
5.368	-18.507	6.941	0.781	-4.907	-17.97	21.971	1.309	7.734
-11.742	-5.873	-0.127	-17.84	21.843	-28.245	-4.543	0.843	-7.223
2.752	5.066	-12.899	-3.523	-15.587	-0.688	4.417	5.582	12.017
15.382	6.687	-1.07	22.402	13.569	-0.301	1.984	7.884	6.793
7.175	-10.269	2.861	-23.649	0.604	-7.366	10.139	-4.652	-2.427
-3.704	13.532	0.931	-22.812	-30.087	1.495	0.518	-16.406	16.082
-14.916	7.584	-8.505	21.375	-6.836	2	20.726	18.416	15.722
0.824	-8.227	-0.802	5.944	-16.341	-13.32	-19.954	15.152	16.875
-19.7	-16.428	0.505	4.479	-8.075	13.209	-12.018	4.73	-3.22
12.021	-11.86	-9.53	-0.865	2.311	-24.108	-6.667	-11.139	-7.239
6.184	1.356	1.468	2.01	-2.471	-4.292	-19.488	21.345	3.149
-28.143	11.375	20.141	-8.976	15.321	19.773	0.116	6.813	-13.402
-12.513	2.991	4.46	-25.103	-1.466	5.049	19.957	2.867	-18.865
11.338	-28.764	-23.954	-26.806	7.967	-9.498	-7.096	-27.11	8.83
10.817	4.457	-4.427	20.77	-7.348	8.727	-4.455	15.778	6.196
-9.388	-2.771	1.157	7.105	-7.649	-23.281	-5.473	-5.358	-6.303
-24.19	0.538	-3.943	-26.06	29.589	-4.727	2.712	-1.357	-23.687
-0.215	-3.477	-3.357	-27.239	-15.198	8.473	25.672	-22.837	19.155
30.068	12.278	9.488	-29.448	26.614	1.911	1.661	-2.601	-25.209
-16.986	10.803	-4.033	18.884	-1.669	5.557	24.751	-19.439	1.411
-2.355	-8.957	-27.07	10.427	15.216	15.174	5.366	-21.219	12.824
-7.874	-31.519	-17.94	14.772	0.484	-6.458	3.39	4.385	4.7
8.202	-9.64	-10.575	-5.526	-6.455	-2.504	-1.066	-2.331	0.736
-1.499	-13.274	17.474	-8.239	-3.199	-19.627	-10.785	-9.488	9.856
-11.377	15.248	-21.719	-4.37	-7.246	-20.651	-2.344	8.16	-2.137
-5.626	-5.606	-19.374	-14.388	-17.075	13.706	22.967	2.258	-18.066
8.321	-1.664	-13.933	30.866	-9.223	25.122	0.593	-0.991	-4.319
7.838	-32.406	-26.45	11.537	7.679	-0.434	-17.31	0.931	-22.531
-4.107	0.65	1.94	-1.934	2.297	12.859	20.605	-1.547	4.983
21.266	-17.715	-1.274	27.821	14.437	24.774	-9.184	10.525	-0.004
20.75	29.81	30.765	-9.228	13.946	19.444	-9.713	11.839	17.139
-7.824	14.78	-4.518	3.136	-4.78	2.278	-1.574	-0.587	-21.333
3.454	9.231	-0.373	-0.312	-2.048	20.175	-5.61	-15.393	13.251
-4.61	-25.79	-9.025	-7.252	3.586	18.272	-27.99	-1.812	27.538
-17.447	-18.592	15.439	17.571	13.411	9.275	4.377	-27.056	21.461
-2.714	-1.24	-14.264	20.258	-6.17	1.889	-24.216	-6.532	3.762
-3.078	-8.134	21.292	2.483	-7.705	0.04	-2.164	26.271	-10.235
25.399	25.905	-2.7	-9.614	2.184	-2.426	-18.619	-14.791	19.968
4.236	15.396	8.423	-19.351	-2.764	21.793	-18.183	0.581	-11.469
7.082	30.665	0.625	-22.418	-17.901	-14.215	-7.306	-10.141	-13.823
0.635	-0.171	-4.071	27.678	1.394	-1.238	10.492	-11.746	22.342
-11.642	-25.293	-12.266	-19.719	-0.259	0.839	-10.124	27.505	-5.506
14.504	-31.658	18.586	-3.831	-4.935	10.923	20.677	-8.316	6.404
-1.596	-15.211	9.562	-15.793	-5.74	3.146	1.811	20.113	27.249
-26.079	10.084	4.008	6.383	-10.182	-6.601	-0.665	-3.228	-6.686
-3.677	2.79	2.527	3.652	6.141	19.941	23.53	6.329	12.586
5.257	-2.254	18.284	0.112	6.491	-10.199	-7.081	-0.674	-26.652
2.554	-1.036	7.727	-12.505	16.515	-9.004	14.144	0.18	2.098
-11.933	14.27	-15.514	5.45	-6.652	-28.667	27.05	-12.38	-6.027
-18.836	-5.117	-3.491	17.33	11.755	-6.05	6.563	12.232	-11.68
-4.736	1.938	13.103	3.325	-8.214	8.166	-6.307	3.655	18.589
-2.892	-14.303	-9.125	27.871	15.235	18.912	3.068	-12.848	-1.282
8.78	-31.246	8.748	12.059	17.789	19.665	-4.835	-17.288	3.563
-12.546	2.325	-2.386	3.756	21.316	-9.773	21.302	1.093	-17.136
-4.585	-10.473	-6.601	-1.688	-5.022	1.054	-9.472	-20.778	-30.132
3.66	-1.734	3.028	-23.537	1.247	-4.56	-1.084	-7.659	23.124
-21.49	-17.237	13.413	-5.528	7.041	-11.152	3.971	-13.871	4.733
-26.401	-5.68	4.115	2.416	-11.244	-9.787	5.919	14.923	23.848
1.137	11.373	1.916	-30.598	-7.903	-30.229	-24.622	9.832	-5.251
-8.414	3.123	7.427	-0.19	-15.056	27.229	23.884	-25.681	-14.925
-0.165	-9.248	-8.878	-4.951	-24.729	2.545	-21.6	3.839	0.349
17.226	-4.166	-9.444	-4.085	-1.072	0.105	-9.442	3.255	21.596
23.826	-1.917	11.209	5.462	5.032	-24.297	4.425	21.603	-13.506
9.825	-6.001	-5.817	9.453	9.81	-9.243	-0.501	-2.554	6.076
-17.009	20.906	-3.056	24.746	-2.785	-1.029	-12.154	17.659	-10.374
-1.496	3.11	1.861	-20.096	-19.051	-8.477	18.348	10.748	-3.896
2.774	-9.446	-1.34	1.384	3.865	8.598	8.431	4.846	-12.937
-3.458	-18.761	-16.932	-9.525	-3.176	1.62	-3.645	10.557	-25.457
6.084	0.057	14.182	-4.898	5.468	15.21	-23.943	-9.907	9.941
-2.546	-20.147	28.699	10.063	-4.349	-4.503	7.055	-13.601	5.111
3.543	2.153	26.7	6.377	-25.539	10.552	-8.521	17.729	4.329
-8.239	7.881	-2.609	-1.47	0.104	-17.036	-0.916	-5.085	-0.126
15.837	4.745	-6.334	-15.947	10.073	-12.43	-1.343	19.297	15.96
-8.722	-3.762	5.377	25.191	19.352	-19.135	0.585	6.672	2.893
5.676	1.367	-5.708	4.834	2.725	-10.266	7.203	4.473	15.049
4.476	-14.781	5.73	-23.278	-18.801	13.538	-15.822	-7.336	15.585
-13.937	-7.365	1.733	-6.362	-6.603	-23.936	8.869	-0.811	11.523
-1.091	6.056	-5.001	0.581	6.046	7.068	2.792	5.654	1.755
-4.146	16.246	24.809	-14.606	-4.819	1.272	-15.003	8.504	-9.293
-8.632	2.502	27.705	-0.678	-8.991	-24.643	10.794	10.241	7.581
8.895	-5.056	12.784	-2.798	-0.71	-4.502	12.111	6.854	25.639
24.051	2.969	8.889	30.451	-13.958	24.734	-27.252	1.131	-5.085
-0.132	-2.245	1.2	-28.233	5.027	-1.246	-24.933	-19.207	10.389
22.827	-8.68	2.747	3.745	4.639	21.113	14.67	2.264	-15.519
-13.168	-4.882	4.01	8.286	0.421	2.767	18.038	9.3	-25.364
2.797	-23.869	1.117	1.283	-1.731	-6.639	-4.925	-4.596	-1.167
-5.745	-3.208	19.686	24.107	2.616	-1.827	-3.455	-0.822	-22.058
6.052	-6.597	23.437	-4.041	1.548	-2.42	-22.252	-13.421	-22.842
-7.1	11.383	7.566	-2.455	4.232	8.451	7.945	0.676	5.719
13.947	-12.499	13.115	-6.849	0.724	-6.576	-0.831	-7.247	-3.541
-18.378	-14.496	4.276	-4.485	-9.72	-8.944	23.881	1.995	-4.838
-20.191	20.495	0.63	-5.297	3.738	-28.826	2.863	6.62	-2.888
0.283	-17.265	-11.25	-3.935	25.003	-0.171	14.602	-5.296	-30.388
-21.87	-6.597	-1.875	-22.433	-2.643	29.181	-3.123	-11.916	2.771
-14.116	-9.738	-0.71	2.515	1.729	-9.299	10.506	13.627	-6.918
-1.752	10.674	-8.352	2.779	0.692	11.578	-11.427	-12.826	23.122
5.086	0.134	-16.439	-1.796	-14.774	28.211	10.955	-10	8.647
-0.156	-3.845	10.631	-9.21	5.907	-13.328	27.659	25.698	1.882
21.2	-8.817	-2.555	-16.158	-21.967	-20.094	-15.788	7.305	29.637
0.677	-2.663	6.458	-13.095	19.683	-11.399	18.069	10.343	26.328
-5.713	3.394	3.32	15.8	8.051	-16.675	-17.127	-4.876	-25.093
-7.021	-0.463	-2.003	5.217	4.311	5.03	17.207	-20.144	4.93
-23.947	18.18	-22.538	6.387	15.805	-12.071	-22.649	0.566	22.31
10.889	-1.453	-20.018	3.238	-0.613	22.605	-5.497	-8.954	15.952
-10.28	3.793	-4.101	-10.041	-4.697	-1.342	1.745	21.729	10.213
16.898	-3.358	-0.52	23.656	0.127	3.717	3.877	6.359	16.596
7.489	-21.676	-4.708	1.071	26.285	-1.98	11.776	-3.966	-1.79
2.523	-18.303	-2.754	-0.61	-8.919	-2.604	0.309	-8.18	-22.369
15.757	-28.896	14.708	7.946	-7.239	-8.218	-14.482	3.096	13.959
0.049	-3.14	0.379	25.148	-0.453	8.682	15.88	-0.2	-0.595
0.921	5.756	-4.201	-13.863	-3.421	-19.331	-1.387	3.708	-7.212
-1.719	12.375	16.259	18.743	2.318	0.962	-20.768	0.764	-11.437
5.139	-3.911	1.112	-13.42	-10.058	4.28	-6.384	11.43	7.069
17.362	14.619	1.596	7.466	-14.808	-4.12	6.597	16.964	-3.655
3.509	-8.497	22.991	-16.092	-20.538	-25.843	-17.775	2.351	-10.486
-20.089	-13.194	-14.468	-1.567	9.315	20.248	18.954	10.827	5.551
8.625	-2.473	-4.238	-20.146	6.843	3.312	-22.899	1.764	9.515
-3.174	-7.614	-5.702	15.288	15.207	27.938	-10.574	-11.068	3.708
22.544	9.087	21.386	-2.653	18.234	6.123	14.734	-1.085	13.05
2.699	16.67	-15.157	-0.28	-9.133	16.592	3.792	-4.175	6.641
-4.081	1.484	20.34	-10.444	-19.549	-9.354	-9.239	1.109	6.247
-5.964	-13.694	-5.811	-5.608	12.819	-4.84	-16.881	3.556	10.06
10.236	-3.775	2.766	0.55	6.628	-5.686	-5.389	4.206	-26.433
8.501	13.577	-0.776	-8.77	-10.61	11.615	3.818	-15.447	-13.802
18.315	-4.132	18.679	6.974	22.091	-0.22	7.461	-22.182	4.958
-7.007	-11.893	0.036	-3.113	-6.314	-24.342	-3.973	22.356	8.503
-1.126	26.924	8.012	28.297	-11.115	17.397	8.95	-12.289	-3.697
6.002	0.159	7.425	7.662	11.049	18.351	18.837	17.817	-3.323
18.806	3.412	-6.513	-18.802	0.023	-4.823	21.134	4.57	19.353
1.595	-5.04	-14.444	10.511	-13.398	25.042	-5.713	12.225	1.579
13.158	-20.883	1.242	18.618	-4.683	-18.77	25.52	-0.574	11.228
-6.567	-4.225	11.013	15.026	-19.588	-29.286	1.578	5.393	10.371
21.262	-11.889	2.485	2.437	-16.972	12.905	23.169	-12.842	2.348
0.823	16.957	-1.711	-7.794	-4.009	2.579	-4.905	-21.421	-8.742
1.125	-24.099	-21.995	-1.419	1.001	7.344	-24.048	9.973	6.811
3.542	11.696	-16.747	-25.749	-8.562	8.573	-4.354	16.771	-2.676
-6.577	2.986	12.633	-26.818	24.352	6.434	-9.138	3.484	-24.477
-14.04	-4.035	9.919	-6.105	-0.8	27.579	-0.622	-25.493	3.926
-11.695	13.388	6.6	-27.559	-12.721	-16.136	19.942	13.671	-6.016
11.576	-13.002	5.923	-14.129	22.207	-4.082	-3.103	7.083	-24.18
-2.708	20.27	-2.24	4.18	7.85	-3.385	1.454	23.101	-23.735
20.526	-4.915	-18.487	-21.17	-6.14	3.63	17.002	8.284	-5.092
2.423	4.476	-6.543	27.639	-3.872	-29.044	7.315	6.135	-0.184
-15.394	-19.647	-0.432	-23.065	-20.508	13.296	-0.05	1.369	4.306
8.905	4.063	-18.933	12.018	-2.977	6.129	5.356	6.938	0.852
4.35	-8.368	1.551	-4.838	-17.61	-3.721	4.193	-5.142	2.944
9.864	9.659	21.99	-6.253	-16.922	10.229	-3.963	-2.288	5.139
1.598	25.087	-1.234	-7.691	11.586	-19.234	-16.579	15.066	-1.194
-3.076	0.054	-7.282	-5.293	-3.552	25.332	11.101	-9.427	-8.239
-4.078	-8.527	-19.443	5.441	5.981	4.291	-5.416	3.982	-4.099
-2.627	-9.434	10.772	2.34	-11.743	15.196	13.914	-1.256	9.56
-10.096	-6.019	19.958	-6.936	-10.6	13.398	-1.245	-0.233	-9.456
-5.994	-7.329	23.892	-0.502	-4.215	-2.976	-9.393	-6.613	-31.198
-0.897	-16.073	7.834	-4.689	-5.075	11.631	-5.886	6.139	-2.309
8.608	12.526	-3.338	-12.926	5.007	1.724	-2.236	8.202	0.939
2.079	-2.802	21.825	5.103	21.075	-3.711	-11.17	-4.911	1.442
15.843	-16.36	2.22	-7.627	-12.323	13.069	-17.95	-16.992	-21.759
-19.425	3.142	25.239	-11.757	-15.655	-4.954	-22.876	-2.548	2.973
-9.316	-23.325	-0.573	4.2	-0.871	-1.945	-21.543	-19.823	3.849
-14.902	10.472	-12.9	20.855	-22.716	-20.801	8.634	13.419	1.079
-2.225	-5.271	-24.768	7.482	1.688	20.178	16.683	-1.88	-1.315
5.821	-16.969	-13.298	-10.874	-14.115	15.481	-11.841	2.481	30.468
3.042	-26.392	4.859	-0.873	8.605	18.84	2.712	7.277	-8.769
9.628	24.502	-10.532	2.892	6.149	4.2	-12.131	26.521	-2.247
-5.21	-21.972	-2.048	13.231	0.954	-3.423	9.856	3.469	-4.448
-11.874	-24.924	21.038	14.968	11.529	-22.887	-2.769	-0.606	-21.726
-21.983	7.542	18.281	0.698	5.568	5.963	12.871	-17.893	-5.914
-16.883	3.7	-2.696	-13.086	-3.342	-4.2	3.707	-1.063	-10.089
-12.609	-6.24	0.055	-7.23	19.606	-8.896	-4.826	8.416	-0.505
10.681	-6.912	4.154	-12.131	-5.818	8.132	-25.774	-9.85	27.384
-13.01	21.474	-4.955	-14.501	8.033	-5.763	5.128	1.011	2.677
-2.51	0.592	-6.185	-1.695	10.686	27.419	3.326	-18.753	3.924
7.078	-3.041	-6.86	2.843	-7.984	9.379	26.326	-24.353	9.617
17.838	21.943	-17.404	-24.668	4.136	-10.264	2.631	13.829	-11.536
9.56	-2.593	-12.816	18.804	-2.852	6.436	-14.697	-12.072	26.907
-7.083	20.484	-0.365	-2.594	23.017	20.799	7.073	-4.404	5.352
-9.3	2.376	21.198	8.325	17.73	-18.118	13.733	4.556	22.255
-23.278	10.885	4.339	-11.507	-4.284	-2.601	-1.354	-6.124	7.003
14.623	2.949	-11.683	-22.998	24.481	-4.329	-2.369	-18.426	-29.971
-15.209	14.138	1.763	-7.109	5.995	4.992	-17.908	-7.228	-0.082
-11.159	12.266	-5.146	11.742	0.337	1.478	8.398	2.364	-7.922
-8.152	19.497	-4.279	2.679	-8.746	11.812	18.096	4.787	-18.385
-5.37	-0.88	13.207	10.824	3.11	14.199	6.466	6.873	18.853
-7.165	2.41	22.503	-2.48	-1.346	-19.15	-4.048	0.639	-10.064
-9.43	-10.886	22.084	13.162	-20.822	4.093	-1.609	-0.73	12.994
18.284	3.634	14.514	3.303	8.07	-1.795	26.047	-19.384	-9.289
9.937	-13.256	-2.007	-15.826	-0.589	0.956	5.287	-24.229	10.407
-19.178	-19.731	-9.141	9.88	-8.632	6.9	17.659	4.2	4.046
20.622	-8.878	-10.054	-18.238	-21.236	3.325	-6.33	2.95	3.053
-12.944	-7.152	11.457	-9.775	-5.077	-7.93	9.499	-1.922	7.577
2.752	10.705	0.982	-21.083	2.628	-3.392	-1.879	12.387	-6.616
-1.545	-8.253	18.088	19.078	4.552	-14.786	-4.262	-3.515	-1.634
-2.24	-15.293	-19.873	-3.364	6.89	14.828	0.936	19.79	-13.448
-5.546	6.53	8.024	5.435	17.921	10.299	3.114	-5.253	-16.634
27.085	-2.204	-4.473	-3.825	7.276	-13.213	-14.522	-1.447	-5.045
16.233	11.431	-7.918	-17.291	5.909	13.87	1.736	16.521	5.669
4.935	-2.999	9.284	3.88	-15.415	-22.52	-20.98	-11.759	4.761
1.401	-26.026	19.248	-13.297	18.076	11.095	14.746	4.355	-11.151
-0.11	-22.672	24.139	-5.584	-10.9	4.914	11.884	-20.53	3.53
-4.253	14.678	4.718	6.74	10.003	7.904	-6.63	-12.346	-2.629
8.214	-13.894	-1.488	-16.479	-11.694	4.425	-3.038	-3.459	29.462
3.802	10.087	9.783	5.037	5.337	0.776	-5.578	-1.058	3.174
-1.071	-20.583	23.68	-24.526	4.023	-4.206	-0.24	-2.173	17.204
0.548	-4.761	17.169	-9.666	2.541	-1.935	6.023	-29.281	28.651
-10.986	15.864	13.953	-15.265	-1.482	-22.893	22.618	14.782	2.341
-2.145	-0.275	-4.017	6.16	3.547	-25.359	1.005	-10.272	0.406
10.678	-4.18	5.094	2.169	-17.255	-11.974	-0.282	7.025	-2.369
24.193	1.639	-21.67	11.281	23.293	16.502	-27.026	-13.842	-6.685
-19.192	-5.02	26.811	-12.479	20.849	3.429	1.666	-3.921	6.588
11.794	26.712	3.912	-5.982	17.186	20.002	19.571	11.795	-12.435
19.522	-7.712	-20.689	-22.74	-23.462	-8.849	13.818	-28.132	7.261
22.339	-0.637	3.142	-2.461	13.565	8.313	-3.693	-18.291	-11.784
4.495	-1.707	21.631	-5.608	8.116	13.428	-16.37	-0.318	-4.776
-9.806	-6.869	-9.219	16.983	-0.011	-2.338	-2.541	15.234	9.532
11.395	-23.331	-14.923	16.096	16.784	10.456	5.278	2.807	-23.091
-2.767	-15.985	-3.075	-13.933	1.712	6.395	13.173	12.25	-16.263
7.75	0.327	9.429	7.919	14.699	25.166	-1.384	4.071	-24.164
-2.19	-18.737	0.576	12.033	-1.643	20.549	17.299	5.572	1.478
10.999	12.597	-15.796	5.143	0.95	-4.375	-24.909	30.813	6.596
-7.493	5.013	4.707	-9.181	-0.386	7.36	-8.249	-1.785	-6.289
2.415	0.535	7.945	1.267	-22.308	15.693	24.199	23.005	-7.072
6.109	4.162	-19.317	15.684	17.43	9.357	-16.474	5.432	-23.671
15.982	6.313	5.692	14.282	-11.74	-6.644	0.547	-20.214	6.994
-19.644	23.65	0.3	13.689	-23.013	-0.041	-20.982	-5.953	-0.279
0.943	-1.066	-9.216	13.82	-24.704	4.276	0.177	21.732	-3.886
8.457	5.426	21.859	9.742	-0.184	22.3	1.651	-0.902	19.106
-2.453	-13.064	27.104	1.566	-4.944	-14.156	-4.19	-12.076	13.565
9.516	1.329	-22.747	19.643	20.192	-8.282	-13.627	-3.884	-18.202
-1.062	-0.326	4.861	-18.435	-8.319	-18.902	-3.225	3.892	12.424
-13.758	11.439	-1.481	2.119	8.646	8.665	8.737	21.317	7.785
0.159	-7.21	7.14	-6.675	-10.97	7.229	4.09	29.339	25.927
-22.411	-18.624	3.094	2.89	23.669	6.156	-5.307	4.844	6.135
-1.833	0.86	8.353	-3.861	-18.782	11.514	-22.876	-0.604	13.386
-18.321	5.894	-2.045	25.78	4.308	-4.803	25.408	-16.152	2.172
19.818	-2.432	-24.01	9.908	-7.538	-21.781	-23.832	-2.493	10.157
11.965	-14.701	2.376	-17.815	6.847	20.375	-2.697	-10.199	-23.383
2.631	-4.249	-2.812	6.209	-4.792	-6.382	-6.558	27.22	5.267
-0.888	-0.206	-25.343	-1.748	3.126	-27.121	3.532	-17.259	-3.326
5.628	27.346	4.734	13.286	-6.163	-11.842	29.483	-14.786	11.025
-0.196	22.322	-16.67	21.42	-9.613	7.996	-1.554	-1.683	14.276
0.348	6.768	10.427	-4.576	-19.139	0.024	-20.698	-0.322	3.401
26.527	0.031	16.376	-4.188	10.031	19.022	-11.56	-19.057	-4.301
-3.034	8.891	14.105	-6.469	-2.5	5.578	9.976	11.053	-17.278
-1.312	-13.692	-8.612	1.406	5.575	0.943	-18.194	4.582	-22.954
18.511	1.499	18.566	25.866	20.216	-15.748	3.927	6.904	3.091
5.786	3.537	21.722	3.643	14.44	13.156	26.605	-4.183	-2.478
4.357	-8.266	20.014	13.917	-3.817	12.288	-21.53	19.21	7.179
-7.828	-5.476	-0.819	-25.565	2.159	0.846	-5.36	-9.639	-20.279
-14.058	8.229	-3.211	-16.6	-4.146	-8.087	-0.758	-2.59	8.142
-5.032	28.039	-4.894	19.457	11.101	19.508	-3.832	-21.494	-10.884
-10.456	7.873	2.831	6.634	8.36	-11.11	28.312	-11.229	-14.909
1.431	11.911	1.304	-2.835	4.493	1.856	-4.389	5.803	10.747
-2.727	-5.049	-18.217	11.429	-24.305	20.347	6.006	-22.79	-0.935
29.736	-2.127	8.758	-10.075	14.009	9.071	0.559	1.627	-5.203
-29.373	-8.78	25.679	-3.253	9.392	25.762	-1.224	-1.746	25.783
-20.079	-14.511	23.767	-5.342	-15.213	-6.063	-4.85	-8.766	-16.152
22.793	0.944	19.092	25.552	5.605	24.698	-24.739	-1.266	-4.389
-25.811	-7.779	17.872	-26.123	-6.109	-1.092	2.642	21.777	1.221
24.851	24.754	-20.286	-6.557	-6.597	-18.341	-4.164	-4.862	-6.344
-0.455	-6.423	22.826	5.601	27.608	22.293	-1.954	2.477	-19.307
0.309	-9.833	10.011	23.211	12.477	7.444	13.972	29.207	-16.062
-17.027	13.655	-11.86	20.398	-26.639	1.339	0.114	-9.634	5.1
-15.285	3.551	13.252	15.091	-12.353	6.561	-4.217	-20.864	-2.842
-2.703	-8.113	2.942	3.212	-12.867	25.256	-11.846	3.223	9.781
-2.155	4.722	4.637	-0.488	-4.011	0.52	-14.476	-0.596	6.697
-5.265	0.301	-6.782	6.783	10.955	-11.827	3.78	15.154	11.026
-27.438	11.777	16.007	-23.522	-2.31	3.798	-9.503	9.023	-4.443
0.315	-3.136	9.31	-19.974	8.23	9.723	-1.985	-12.986	13.241
-18.39	23.988	26.392	14.674	-14.63	-10.177	-0.942	5.857	21.627
4.247	-18.915	-5.515	12.66	-6.022	12.914	0.325	4.008	9.609
5.285	-0.413	-8.07	-0.619	28.605	-28.749	25.298	18.831	-17.384
0.503	0.923	25.865	-4.099	-7.911	2.084	2.132	-11.014	1.962
2.311	7.152	24.972	0.238	14.68	-9.929	-1.97	6.996	17.901
31.311	15.88	6.396	-21.36	10.773	-16.422	9.617	1.497	6.907
-19.026	27.682	1.894	-2.874	-16.126	12.802	-1.506	-5.807	5.601
-4.155	-19.112	21.996	23.087	-0.621	-6.347	-6.362	8.349	-3.053
7.878	-7.725	-3.037	1.641	22.593	5.907	-19.744	-3.405	-26.413
-1.749	-0.136	11.2	-5.699	20.134	-18.424	-11.695	9.702	7.375
-3.491	-4.043	-25.116	0.579	6.079	12.52	-4.787	-17.445	17.176
-8.604	11.849	12.855	-7.333	1.365	24.784	-30.38	7.375	3.953
-0.935	2.709	11.82	16.49	0.964	16.668	-6.041	20.769	-16.303
1.289	7.569	-14.412	1.151	-0.001	27.84	-28.812	0.239	-23.741
4.004	-0.969	23.229	-14.351	-11.074	11.668	-5.523	3.747	4.255
6.943	8.541	25.377	-4.406	-2.02	22.31	28.118	1.526	-25.122
2.481	-0.981	4.355	0.922	29.541	-6.959	-2.383	-15.887	7.532
-0.082	-4.664	-9.139	2.167	28.076	-8.455	27.271	14.665	-10.42
-3.888	-6.966	-17.24	7.623	17.542	7.786	4.031	-0.346	-7.617
6.136	19.133	3.121	11.259	-2.625	-0.677	-1.998	7.119	-6.288
-13.774	-23.516	-1.836	2.652	2.375	-0.931	22.689	3.876	16.505
-21.28	-8.087	10.865	4.123	-22.654	-16.553	-19.711	3.252	1.444
-5.031	-28.828	10.249	-1.229	18.323	3.725	-0.108	-9.507	-18.525
-0.753	28.629	-24.767	-2.008	3.552	16.181	26.74	-5.602	8.269
-19.385	21.329	-13.983	14.539	-26.917	-1.312	20.802	-25.515	21.432
-1.372	2.516	-8.413	-12.757	-10.012	19.609	-29.742	-19.066	12.484
-11.477	20.253	7.068	-15.155	24.458	9.083	-8.935	-23.905	-1.737
10.54	-20.976	30.112	-1.578	16.627	-10.544	12.477	-4.534	22.082
3.943	-1.711	9.088	-11.733	30.643	9.553	17.786	-18.155	5.477
2.821	-4.175	20.54	-1.036	-8.016	1.379	2.688	7.922	1.654
4.294	6.741	5.539	-4.136	-11.217	2.991	4.085	2.711	-19.832
-1.356	4.409	-8.401	2.512	0.219	11.233	24.234	-5.773	15.921
-4.391	8.617	24.348	-21.736	20.775	7.413	0.296	-16.201	9.598
-25.458	-2.946	-3.243	-3.491	-27.963	4.633	4.526	-22.046	17.729
0.341	-5.091	-4.431	0.804	-4.843	16.848	13.261	8.599	3.258
-1.356	-8.106	26.685	-0.539	5.293	1.905	-18.484	-9.241	-16.852
-5.635	-1.23	-5.514	27.271	-17.726	-23.083	14.734	0.784	16.51
-0.203	0.02	11.005	-15.903	2.039	-8.216	5.867	-4.197	-11.482
-12.056	-5.662	4.294	8.427	14.908	21.244	-2.744	7.436	21.843
-16.79	-10.12	-1.502	1.627	-1.439	-19.894	-4.782	-0.777	0.876
15.328	-1.194	-6.66	-3.282	-20.814	-5.261	-6.769	-12.336	-14.52
3.98	14.729	2.081	-6.022	10.126	0.068	-3.215	5.248	-11.963
-3.28	4.098	-15.765	4.088	-3.59	15.552	-5.014	-9.897	19.344
5.946	-8.306	-24.834	-1.865	-17.924	-2.588	29.239	-8.704	-1.754
2.416	-27.312	5.806	6.204	-2.26	3.079	27.694	2.399	15.776
-10.427	-2.302	15.141	0.504	-23.975	5.388	17.592	15.123	7.418
18.174	-7.248	-17.941	-9.649	-20.004	10.433	1.569	11.563	0.318
4.304	-24.447	28.022	2.066	2.788	29.267	-1.351	-4.219	21.303
-3.966	-5.946	10.294	3.316	-1.02	16.578	-4.383	16.807	16.509
24.425	6.656	-6.062	-25.007	0.798	-23.779	-29.564	12.852	-1.696
-8.837	-13.788	1.668	24.451	13.93	-2.447	-10.462	24.397	7.577
-4.006	-17.178	31.16	11.838	20.894	6.464	16.32	16.55	-0.424
-0.378	3.664	13.615	-2.365	1.793	26.881	-23.512	9.898	-1.651
16.791	7.137	17.587	27.635	-11.358	1.877	0.486	4.689	9.62
24.164	2.365	16.107	20.259	27.913	0.659	18.209	1.413	24.912
-5.011	1.413	-29.278	7.2	28.471	9.62	-5.806	-2.437	12.232
15.112	0.58	24.18	-0.347	0.212	-5.469	-0.933	-7.372	-11.244
2.881	-8.801	-1.024	18.42	-27.487	-0.05	-24.633	18.03	-22.553
-5.813	1.059	-6.038	7.961	15.918	-4.84	9.829	22.282	18.697
15.674	-15.601	7.373	-25.865	-12.183	2.425	0.447	-4.953	19.325
6.1	-9.242	-11.901	19.069	-28.287	-8.111	25.176	-1.13	-10.067
1.839	0.045	6.688	3.208	-22.136	3.354	-29.793	-1.652	-4.458
-6.368	17.852	3.763	-2.197	6.653	-9.493	-7.824	-9.559	-13.829
-4.535	-0.599	9.249	-4.182	13.088	-14.602	7.742	-23.14	12.339
-0.973	-3.672	-1.457	1.773	22.633	-2.08	3.333	3.022	10.256
-3.01	1.272	0.252	-7.626	4.491	10.932	5.725	16.816	11.42
-6.784	-1.191	23.836	-14.196	3.201	8.53	-2.153	-18.564	26.805
2.944	4.517	-6.56	-9.03	1.526	5.782	-27.671	20.392	-18.371
5.174	-8.727	-10.36	5.752	-2.899	1.94	5.384	23.575	19.711
-0.245	-12.739	3.226	-19.471	10.645	-3.693	11.351	13.251	-15.526
12.725	-8.075	-4.651	-0.535	8.84	-19.06	-8.481	-14.004	23.436
-2.058	6.852	31.097	0.529	-23.575	4.887	-3.875	-6.811	14.097
-15.602	-20.751	14.227	2.315	11.676	10.446	0.184	11.858	8.121
3.693	-4.983	-2.845	-6.38	0.57	-4.505	6.186	-0.691	1.912
-2.612	13.889	-6.017	16.871	1.709	-0.32	-28.585	-18.863	-4.09
9.814	-3.695	-24.778	-0.559	-0.147	16.6	4.405	-14.377	-9.785
25.294	-6.24	20.65	5.303	-9.325	14.495	-2.882	-23.964	-7.314
-5.017	0.617	18.488	14.368	10.412	6.401	2.124	3.125	6.467
21.071	17.469	5.154	1.448	-27.802	1.734	-1.248	-5.58	-14.798
14.085	-24.267	-3.156	2.787	12.305	-2	-6.026	4.732	-9.437
1.454	1.68	-23.707	-6.935	5.184	12.592	9.469	-3.556	-0.547
17.642	0.747	-3.649	-3.477	-4.651	-18.491	3.355	3.26	-8.291
7.371	3.307	-11.809	-1.779	3.933	-26.329	4.336	11.609	3.708
-13.15	-3.999	0.856	-5.948	-12.302	24.07	-0.342	1.867	-26.025
0.64	8.124	6.357	-7.226	19.334	-1.188	2.661	-3.86	-11.113
-16.228	-2.017	3.618	-21.083	-3.577	-10.586	4.031	15.801	-5.192
-9.867	18.1	-25.949	-2.228	-0.499	-11.901	6.807	-14.383	-4.419
-6.432	1.798	29.627	-8.816	-4.188	0.39	-19.498	-10.141	-21.793
-3.192	-1.537	-0.364	-14.262	6.676	-8.408	2.727	3.613	17.671
14.54	-9.269	4.056	-3.012	17.472	-15.524	-10.139	-1.816	-6.308
11.693	13.856	-7.686	-4.013	30.123	4.176	19.897	6.877	22.738
-17.786	-4.171	-4.574	11.96	-5.061	-16.983	28.225	-0.937	5.289
3.151	-0.214	0.486	5.427	-17.037	6.235	-5.928	-0.01	-2.991
-5.953	-5.187	9.421	-10.884	15.279	1.638	3.481	-9.251	-1.116
-27.519	-8.167	17.267	3.697	9.494	9.513	2.044	0.191	12.152
1.006	0.301	19.509	-25.24	-2.506	-1.624	-10.153	3.401	-3.965
1.526	3.031	-22.336	7.063	3.726	-3.212	15.893	2.573	9.938
9.691	-14.888	-3.063	-16.601	-18.576	-5.278	-12.189	-4.107	-25.362
7.301	4.382	-3.965	-7.495	-5.615	4.126	22.469	-3.09	-14.509
4.103	-1.775	31.587	2.574	2.175	-0.492	9.069	19.337	11.447
-1.001	-10.554	19.266	-5.255	-28.752	8.379	-5.446	17.131	-0.212
2.257	10.429	-30.639	4.923	2.641	5.257	9.969	6.515	1.258
7.483	-2.421	14.042	-4.663	26.367	7.44	25.54	1.356	2.189
-17.621	-2.971	26.655	-10.786	27.711	0.85	20.084	-4.007	22.84
-27.982	3.472	6.208	-15.481	-4.232	-2.305	-2.706	-2.247	-14.555
15.062	-27.422	2.636	7.948	-28.281	27.664	-10.902	-6.95	-8.775
-5.563	-24.816	-7.48	-2.833	0.799	6.709	-7.623	-4.672	-27.69
-13.873	-10.48	8.223	1.652	-9.503	15.238	3.429	-26.946	-11.264
0.955	1.668	-18.745	6.308	-12.873	-14.632	9.261	5.852	3.715
1.719	-1.263	11.911	9.545	13.245	2.215	2.459	2.183	-16.076
-0.942	-3.913	-10.735	23.675	-0.132	30.203	-5.891	3.735	-18.434
-1.751	-1.802	1.454	17.463	-27.06	10.59	0.016	6.973	3.033
0.407	-3.511	-6.615	-1.977	-8.88	-15.451	4.855	0.157	11.022
-15.919	-27.048	-20.164	-3.078	-22.03	-5.813	-1.563	-0.841	-11.984
16.321	8.847	30.981	4.097	-0.066	-3.747	-0.785	5.376	19.401
-16.811	26.826	-1.398	-6.101	3.706	-21.489	-1.096	5.988	-11.254
-6.847	-11.231	11.087	4.443	-5.109	-7.787	-15.549	5.134	-0.02
-1.612	9.736	-8.84	14.189	-13.879	-16.626	7.114	3.352	8.12
10.631	-0.904	22.334	-6.33	-10.013	-4.311	-0.136	18.108	-3.326
-3.351	0.269	-13.488	-3.423	-28.656	-9.818	27.035	-7.347	-4.509
-7.425	-1.741	4.688	0.885	-19.782	16.602	6.984	-9.848	-19.208
5.613	-9.507	14.355	-1.864	-21.914	-1.621	18.444	-0.947	6.148
8.562	-29.211	-7.395	-8.444	4.01	-4.34	-11.037	-6.366	5.174
2.621	-22.35	25.978	22.443	2.015	-11.445	5.869	17.151	0.68
-1.08	13.782	8.168	11.692	7.61	5.855	-2.615	10.016	-19.596
11.47	3.829	6.767	-13.014	-7.199	2.929	7.306	3.68	-14.253
3.893	-1.065	0.769	-3.269	5.336	-1.338	-16.857	16.855	-0.575
15.223	12.42	-21.594	-29.114	-14.106	12.558	13.902	11.213	-28.901
-12.938	7.448	16.999	6.075	-4.093	-29.534	3.769	-9.378	22.111
12.349	-10.914	23.166	4.729	12.163	-15.656	6.706	-4.677	-2.057
10.47	2.847	2.802	13.941	1.709	19.732	1.136	10.375	8.477
-24.426	24.189	30.077	-3.08	7.92	-2.575	12.401	-2.647	8.124
-1.861	-6.275	-0.957	-7.29	-29.163	6.43	-11.408	14.297	-2.8
26.287	-13.728	12.689	10.74	-6.589	-4.571	-4.097	1.773	0.307
22.558	6.247	3.438	0.087	0.995	11.84	8.254	2.847	17.627
-1.842	-0.363	-6.187	9.758	-0.541	-1.32	6.797	-0.94	13.714
-8.551	13.905	12.415	-4.687	-5.377	-28.452	1.252	-0.055	-7.749
9.22	-17.253	5.983	-27.075	-16.71	-5.329	4.622	-1.49	23.613
-22.494	-16.108	4.639	23.687	2.599	-21.946	-7.177	3.429	-1.334
0.359	10.169	19.565	10.786	29.106	-6.912	-3.591	-7.134	1.007
-13.268	3.965	18.238	2.839	9.198	-0.153	-22.622	-31.184	6.861
3.237	-19.496	-5.207	6.897	-4.156	-8.642	13.339	-2.479	6.239
7.575	-8.684	-7.842	-5.296	-26.153	-1.86	15.344	-4.055	3.249
13.822	-3.401	3.537	-7.354	-7.511	23.031	7.4	-20.372	-11.335
-14.59	2.388	-11.731	-1.472	-11.008	-27.103	-18.928	-19.404	12.443
15.897	-5.249	23.053	10.227	13.17	-27.851	3.73	21.431	-8.235
2.609	-1.461	11.636	4.154	25.116	-7.176	-19.445	-3.448	-8.926
3.754	12.72	3.764	8.531	8.71	-9.763	-17.781	0.137	-20.075
-18.935	-6.638	10.533	12.966	1.963	-7.736	9.342	-19.918	2.178
-9.44	14.922	3.041	-18.098	2.752	3.47	12.421	10.108	-3.415
-8.167	-6.214	2.462	-0.614	-17.753	6.523	-8.648	-1.917	23.409
-3.283	0.911	-16.317	-9.587	13.688	-23.298	-1.778	-30.716	7.119
16.023	16.24	-0.041	24.003	-2.661	9.148	16.368	3.233	24.498
6.169	1.597	13.763	-7.059	-14.299	-28.135	-3.243	1.326	-29.844
4.822	2.071	21.41	2.313	0.342	9.535	-17.462	-1.215	-2.261
-10.99	-9.944	7.752	-1.408	24.876	3.981	10.516	7.253	4.582
6.838	-20.542	16.549	-12.828	-5.855	0.632	12.809	-5.29	-1.652
-10.141	-1.849	28.204	-19.645	5.554	-2.735	-5.392	0.219	-10.675
-5.463	20.186	-17.928	-5.889	-1.934	3.13	20.82	-7.524	12.233
-6.713	18.316	1.453	4.792	-20.694	-23.333	1.954	16.885	-3.49
-19.63	1.365	-20.385	1.713	-15.093	2.313	-4.609	-25.928	-0.734
-19.161	-21.482	9.081	2.331	-14.439	7.048	2.496	-2.9	7.563
-4.209	8.906	4.346	-9.96	25.094	-20.578	9.758	-1.452	-3.765
-22.081	14.591	-19.394	6.724	6.061	5.393	-11.495	2.794	10.521
-16.222	6.491	-28.562	5.587	-28.14	-0.347	-1.021	0.533	-17.21
-18.924	-1.439	15.286	27.81	11.197	13.802	4.853	-14.749	-0.612
-23.614	20.82	11.193	-11.875	-3.63	-2.264	-14.401	-6.467	-0.149
-12.237	5.542	5.445	-0.285	1.346	-4.54	-3.099	-4.482	14.913
-2.512	-8.936	-0.721	-9.128	2.233	-2.691	2.779	-5.214	-24.472
1.821	-17.413	19.782	-16.84	-4.817	11.082	7.995	5.351	13.35
-10.597	-13.462	6.508	-19.006	4.772	4.723	-0.379	11.033	12.678
-23.61	-4.641	-3.604	20.572	-12.592	-7.126	0.816	-9.793	10.003
-10.105	8.014	13.937	-11.955	7.444	2.266	-4.418	-5.957	-2.949
18.592	3.619	0.199	-15.745	-27.633	-2.564	13.605	6.271	-10.713
14.819	-1.706	-2.352	8.172	-0.546	5.939	-6.445	8.264	1.109
1.678	-11.039	17.426	-23.553	24.05	23.074	-0.89	-2.398	8.345
-6.939	-16.554	-17.645	-5.409	-5.856	24.428	-3.065	14.288	4.11
-1.423	11.582	7.399	-16.554	-4.452	27.845	8.628	7.912	-6.443
4.473	-7.665	1.664	2.669	24.767	-4.512	0.141	11.022	-31.396
7.521	-4.298	5.023	7.864	27.841	-12.179	-7.825	0.816	19.795
10.78	-0.98	-12.349	-1.858	27.26	8.775	22.981	0.154	27.244
-0.591	-18.998	-9.493	-21.457	-7.207	-0.889	4.301	-19.631	-3.056
-16.313	7.292	18.874	3.578	2.868	-22.119	0.358	16.841	-1.629
15.412	15.465	0.059	-7.285	-3.864	-2.486	27.694	-0.337	7.303
13.154	15.942	2.718	10.074	1.996	-25.647	10.052	1.527	-2.085
-16.74	-4.324	-2.505	3.982	-2.301	0.43	7.25	1.166	-26.906
-11.046	18.132	10.384	-7.941	-21.267	-11.438	-6.161	4.056	-16.97
5.737	11.259	17.941	-18.683	19.12	18.267	-1.472	17.815	26.138
-2.974	8.231	-9.217	-21.739	4.934	-6.256	-11.559	-5.857	-3.886
0.374	14.449	16.898	-24.712	5.51	-21.29	-0.519	-3.768	-5.932
-2.182	-11.004	11.948	24.605	0.82	3.211	-18.465	-11.02	24.43
14.28	-3.857	-5.211	-15.942	-24.32	-1.723	-0.181	7.612	-29.849
-19.896	-1.165	-4.386	2.531	-12.846	-6.873	7.084	0.408	11.063
5.127	16.539	5.068	13.512	9.913	-22.864	2.442	-4.491	10.736
4.065	8.114	1.247	-5.183	4.405	-14.318	-8.861	-0.743	8.283
-1.695	5.785	14.676	15.517	-7.932	-15.374	0.546	9.373	7.662
-10.422	22.159	-13.234	23.521	-22.295	-19.019	-2.333	-4.749	-1.189
-4.178	-20.409	-15.603	-2.826	-3.413	-12.16	-3.42	-6.847	-21.86
4.501	5.365	-2.779	-6.299	6.336	17.027	-1.471	14.668	0.638
-5.278	2.381	-7.11	6.443	-6.178	-9.463	9.62	-2.493	-24.685
-12.081	-2.859	7.991	3.902	11.942	-14.772	14.632	-4.576	22.732
-18.968	13.362	-3.226	-0.664	1.66	-7.654	-11.868	-5.598	-4.476
1.946	3.549	-10.285	2.421	-0.168	-13.826	-13.483	0.083	1.651
5.785	-20.729	16.527	25.421	-4.327	-24.872	-18.796	-1.484	-24.991
-0.401	-19.447	-1.97	3.474	-7.487	11.172	26.608	-11.891	2.649
-0.325	-8.191	-4.123	6.873	4.722	-5.123	-7.196	1.031	-8.723
3.842	-18.215	-2.501	-11.986	-26.351	17.998	23.336	9.808	25.197
-4.576	-7.258	0.581	14.192	-2.044	7.793	-10.177	18.46	23.819
5.221	12.073	10.437	9.179	-8.315	2.393	-2.424	-6.423	13.091
3.962	3.257	13.988	-2.406	17.804	-2.552	-0.171	3.121	-10.969
5.741	-13.822	-24.636	-13.569	-23.525	12.017	-4.329	-3.442	-2.796
8.846	-6.475	-4.726	-3.185	14.595	-17.821	1.674	-10.267	-7.491
-3.108	-19.871	8.979	-0.237	1.143	20.201	-6.578	13.726	-16.073
-11.123	-2.739	3.167	-10.233	0.214	24.623	-3.553	15.488	2.291
-17.995	-10.525	-8.57	-20.183	-3.097	-11.469	-4.912	-4.029	25.954
9.161	-3.344	-0.883	-3.815	10.664	15.4	-4.487	-0.788	4.759
2.38	-6.778	-0.053	19.175	2.188	15.948	-31.505	-7.583	9.01
-1.748	-3.066	22.878	3.895	6.226	-5.148	-10.864	-2.67	-2.41
-8.777	10.476	9.505	-6.783	-15.873	18.335	2.286	-8.359	-0.833
1.012	3.142	0.958	5.887	12.958	20.823	-4.755	-7.158	-3.861
10.712	-4.347	19.239	22.515	-5.469	-13.755	-12.516	0.202	26.847
27.42	-7.372	-6.26	-19.004	1.836	12.267	0.605	-15.665	-2.123
3.17	6.399	7.817	-4.63	14.676	0.464	-5.787	3.361	1.686
-19.157	-8.97	12.724	6.231	-9.326	7.556	-4.199	-8.18	-0.39
-2.128	19.624	0.807	-10.517	4.195	2.219	2.717	-26.171	22.167
-4.474	-8.868	-2.133	18.19	26.051	-10.967	-18.161	24.333	4.542
1.717	-13.856	13.913	7.301	-20.402	-25.765	8.531	1.34	5.282
-1.543	-1.625	18.479	1.022	-6.364	-2.331	1.393	11.158	-2.249
-6.593	-3.396	13.468	-2.157	23.053	9.092	-10.69	-16.206	25.277
7.326	16.808	10.032	5.199	9.062	3.555	-21.653	-3.146	-4.509
-19.655	1.018	-26.481	-15.326	-20.731	-3.459	-29.996	20.939	-14.908
13.591	1.71	-16.087	22.235	12.081	-23.64	-8.852	-2.347	12.981
9.053	-4.843	0.609	-6.969	-17.524	4.645	7.482	-11.58	-1.324
7.626	6.219	-0.289	-23.822	3.592	-2.245	-1.403	1.438	6.868
13.782	-0.579	16.805	17.01	1.476	3.276	19.903	-13.732	-27.961
11.384	-1.452	3.96	9.225	-14.024	-6.256	-11.955	12.013	-22.07
4.592	-8.333	-21.062	-17.922	-19.179	-16.991	-25.956	4.638	0.289
2.827	-2.081	8.794	1.168	-15.631	2.483	-6.859	-14.58	11.341
-0.663	18.143	-12.241	16.599	13.368	-3.246	5.594	-5.465	23.423
-6.198	-11.335	2.383	8.963	22.551	-8.64	3.502	-4.688	-3.053
-5.004	5.992	-10.817	11.18	-22.993	15.561	-3.403	11.273	17.403
-3.168	-4.081	14.637	-1.358	-15.946	9.543	6.726	2.369	14.607
0.345	7.112	25.437	-0.432	-23.533	0.797	-31.586	1.212	-2.213
-1.379	27.256	-7.785	-14.484	-17.878	3.401	8.191	-11.509	-0.646
2.265	-0.441	-14.887	17.045	6.101	-4.809	-8.838	-12.332	4.105
-2.041	1.744	21.786	5.117	-19.785	5.651	2.841	17.715	-10.028
0.139	11.537	12.675	-8.693	24.296	-4.535	0.024	-8.785	0.371
7.065	-8.855	2.332	-1.973	-21.046	10.935	-1.738	6.892	19.918
1.959	-7.191	23.076	-15.528	-22.192	-12.086	-10.363	3.623	-0.007
-17.469	10.73	13.484	-19.986	25.664	-17.276	-2.616	-18.2	-7.737
8.457	-5.04	-23.041	-3.623	-11.335	-0.411	6.394	13.074	-14.507
-13.062	-3.166	5.496	14.341	-7.258	-15.705	-15.402	-1.793	7.405
-9.804	14.077	-7.033	-8.589	20.89	4.535	-2.812	-4.253	8.189
-0.83	15.235	-7.991	9.147	1.022	27.476	3.894	-23.494	1.699
-7.977	1.806	-1.172	-23.953	14.491	-0.084	2.954	8.413	-1.929
-11.862	-3.005	8.037	-5.532	11.734	-13.866	14.532	-1.248	10.431
6.935	-2.149	-4.429	4.574	6.268	-5.545	4.927	-2.579	5.987
15.432	5.912	-13.601	-20.751	2.345	7.658	20.613	-12.833	5.065
-2.866	4.53	15.268	-8.54	-15.365	2.175	0.715	1.849	1.62
0.053	-2.183	7.603	-18.662	-16.79	-3.911	-1.957	-1.444	-3.121
-7.176	-4.573	8.814	-0.349	0.069	1.858	12.653	-17.524	-6.355
3.585	-1.438	18.224	-6.265	11.766	-8.538	5.646	21.87	-0.34
-6.023	4.303	-12.288	3.895	-13.484	12.917	-11.994	22.926	12.278
-5.265	6.529	-10.638	-2.124	-11.087	-21.633	29.17	-4.887	3.131
-2.87	17.394	19.827	4.742	-23.232	10.218	1.764	24.801	6.659
12.921	-4.2	-0.056	-4.184	-17.058	2.377	-1.481	-7.556	-8.502
13.855	0.132	-3.975	6.499	-22.547	-15.848	-14.369	-9.166	-10.037
2.454	-16.654	-15.61	9.88	22.999	-5.267	-15.309	-14.336	-22.093
-8.355	30.426	-2.375	-12.087	11.787	21.369	0.632	-3.423	9.703
-15.167	19.116	10.359	-4.374	8.173	-12.113	-0.315	1.497	-13.745
4.536	-0.634	6.037	9.907	24.268	9.454	2.714	-3.862	-26.168
1.421	-5.957	3.335	-11.55	21.828	1.543	-13.133	-3.156	-1.339
-5.126	0.707	15.033	-1.597	25.897	6.891	3.596	-0.853	-0.229
5.265	5.569	25.334	0.465	3.331	2.792	13.866	11.669	-3.52
3.126	-2.907	-10.263	-0.899	-6.666	-7.846	11.8	-11.225	3.067
-4.118	-29.377	-17.687	10.477	-0.191	12.985	-1.644	-8.242	1.875
2.706	-1.795	8.125	6.793	-5.395	5.263	9.317	-5.848	2.672
-1.482	-0.365	7.179	-2.677	-4.166	-4.996	-6.001	22.185	11.512
9.96	0.611	3.094	-2.786	2.976	-5.601	-4.937	-26.157	-19.282
-9.314	3.567	-11.796	-14.112	-10.363	7.824	-2.683	-24.231	26.848
-25.378	-3.094	22.692	-3.572	-13.269	13.189	-5.706	12.61	-15.584
-0.509	22.387	-24.443	-24.548	-0.383	8.595	2.5	9.439	5.842
-9.936	3.45	2.374	-2.111	-4.657	4.68	1.431	4.29	-6.54
9.715	-9.667	12.328	6.988	11.421	-10.042	-3.394	-26.433	-11.177
3.285	4.891	5.768	-4.585	1.228	-6.575	-2.702	-9.154	20.546
-16.225	-27.718	-21.643	-12.833	-22.21	26.029	-11.083	1.156	-13.852
6.665	1.546	0.999	4.098	-8.691	2.891	3.203	16.348	0.509
-8.681	-1.538	4.637	-2.522	7.214	-5.403	6.184	-12.085	4.52
5.073	-5.267	-23.55	2.892	2.66	0.939	-4.949	-28.796	-9.638
4.43	-0.265	-3.178	7.499	-12.504	5.372	-10.272	0.042	-15.421
4.944	8.731	-21.887	-6.724	4.316	17.494	4.278	8.79	5.468
-5.993	0.71	6.917	-0.957	3.123	2.291	-3.819	-4.52	11.551
1.602	-5.228	6.452	5.427	-6.748	-0.215	26.144	-3.449	8.758
14.982	7.911	-4.144	3.657	11.476	5.044	4.999	7.641	21.939
-31.723	-2.163	6.019	-3.746	-4.19	3.344	-8.903	1.208	-2.186
24.87	10.019	10.794	-5.558	-8.795	-5.572	-3.05	-5.567	-12.649
-13.966	-13.794	19.646	1.29	-2.22	-29.266	6.524	-1.271	8.101
-8.112	-9.405	1.032	-12.756	20.53	0.046	8.378	-4.356	-0.875
-22.209	-2.524	-25.013	3.115	5.193	-4.828	-1.627	11.312	6.643
8.63	-5.978	-5.364	-8.101	0.723	13.518	7.218	-8.885	11.62
-2.043	1.307	-23.238	-20.878	-2.721	1.737	-27.483	-2.426	-21.804
-1.038	-1.397	0.947	-4.858	1.871	-3.221	11.981	-11.032	1.706
-16.967	-9.318	11.85	22.675	-0.219	-12.157	1.651	3.161	-11.427
-8.671	-3.445	2.777	13.045	-0.841	18.746	-16.911	-6.266	2.463
3.254	-13.664	-2.011	-9.359	-2.457	2.561	-22.694	-11.76	-4.605
6.461	6.296	1.611	2.691	16.103	-4.162	2.515	11.376	-8.544
-5.088	10.328	6.388	0.721	-0.757	19.316	-16.095	27.408	-20.882
-4.176	-2.718	-3.21	1.557	10.946	19.427	5.769	-25.901	9.445
-1.249	-1.702	22.249	-3.475	0.422	-0.802	-26.789	6.678	23.218
17.279	2.58	6.268	-27.804	-2.771	-11.389	-10.838	-1.133	-22.422
2.402	-6.981	18.514	-6.699	-1.947	3.068	6.598	-13.672	-2.025
-12.764	-25.525	-23.328	27.701	5.117	6.646	2.216	14.024	-0.806
1.976	3.606	12.62	1.054	2.089	2.933	3.031	-6.807	4.633
24.065	4.807	26.412	-4.137	3.29	0.632	-18.28	-2.962	-18.133
-3.732	1.776	5.878	-0.433	-21.894	2.23	22.347	7.051	6.994
3.405	-0.814	-4.314	9.053	-17.219	-3.1	-10.849	-9.472	24.964
4.798	0.78	0.259	1.6	-6.604	-9.609	-1.55	1.012	7.496
-7.447	-4.059	-17.812	-4.681	19.481	4.329	-7.682	-9.514	3.525
-3.3	-8.74	21.425	-5.411	9.237	2.187	-24.511	-4.82	0.101
-2.753	-0.136	2.668	1.971	4.618	1.386	-7.827	-31.048	5.818
-10.009	2.463	26.16	10.147	-4.767	0.008	19.775	-11.553	20.663
-4.316	-0.866	4.612	-3.189	-5.428	12.915	16.843	-23.51	-22.611
11.597	0.285	-1.829	-5.421	-3.327	4.945	2.908	-31.5	-4.78
8.011	4.826	-3.248	0.725	2.062	6.715	-9.245	27.201	10.493
5.292	6.453	-7.444	-0.814	10.859	-0.847	18.136	-3.744	-5.7
1.48	-8.301	0.776	-10.12	-18.61	4.336	8.386	-11.347	-7.608
-0.165	3.217	-2.713	-3.137	6.111	-1.505	-5.184	1.617	-6.363
-2.029	4.096	2.578	30.614	-0.576	-5.855	-2.649	-18.455	-8.489
-13.66	-18.591	4.58	-1.746	-14.691	5.601	-15.062	-5.418	-15.12
-6.072	5.312	-3.552	-0.451	5.382	2.484	-1.557	-12.744	5.725
-23.273	-7.646	-16.884	-4.281	1.376	-11.256	24.067	1.136	-1.455
8.586	-2.954	6.983	0.542	19.547	-0.869	-9.969	26.636	-4.499
-3.279	-15.765	-1.578	-0.539	-8.137	-14.805	8.461	-7.127	19.571
18.896	-14.198	-4.323	-8.523	-10.961	-10.967	-1.736	-1.637	9.843
1.239	6.956	-8.417	-1.172	-3.85	0.551	-8.461	-3.314	-18.56
4.594	-5.273	-4.876	0.425	0.15	2.919	11.12	-5.987	-0.917
10.913	15.963	-6.309	-1.414	-7.522	16.201	4.576	2.049	-14.742
0.295	1.669	2.994	21.468	4.542	4.923	-9.033	-19.963	23.012
17.528	-11.428	-19.323	-6.238	3.58	2.484	0.013	-3.039	7.266
20.386	-0.874	14.371	2.475	-12.286	-1.985	-9.245	-14.373	-3.896
3.079	-0.148	21.96	-3.028	-4.006	2.182	7.733	8.057	-8.982
-1.096	8.721	8.552	-4.062	-2.082	-3.963	2.165	-4.74	-15.238
2.272	24.086	1.275	-9.535	-1.516	-23.928	-11.353	0.107	-23.187
4.606	-8.863	-5.697	-2.35	-4.801	-13.908	-21.676	-30.932	10.603
19.045	-5.925	-20.588	9.191	1.725	-5.516	-18.898	4.514	-20.407
16.281	1.337	19.074	-0.631	-17.526	-2.28	25.816	13.713	4.583
1.538	8.304	28.597	3.153	-4.413	5.235	-1.708	-1.437	-9.895
-3.672	3.599	-4.654	-5.72	3.94	0.764	-4.529	26.138	9.947
-7.908	-6.564	21.742	-0.195	0.21	2.267	4.447	12.173	6.23
0.737	-0.383	15.047	0.485	11.048	-4.426	1.366	24.739	1.425
3.485	-13.895	-12.293	-2.727	12.638	-13.806	-7.191	-4.382	15.99
8.746	-2.612	2.577	12.399	-8.975	-2.196	3.027	17.411	-9.496
1.037	-4.013	-1.959	-11.208	-12.598	-13.11	-1.987	1.47	-11.776
18.107	5.035	-3.013	-4.408	-27.088	-3.759	-20.344	-22.094	-4.607
8.136	10.209	-4.32	26.928	-3.572	-3.073	-2.2	-1.421	1.332
-25.282	-3.566	0.764	-5.877	-0.348	0.227	-10.52	6.55	-2.491
4.017	-16.103	-22.972	-22.467	-2.803	-13.764	16.33	28.607	-2.081
-2.86	2.274	-3.729	0.352	2.28	13.363	1.346	-2.631	-16.369
4.962	-13.545	13.587	-3.812	-10.185	-9.827	-12.039	-15.717	4.261
-0.12	1.539	4.943	-2.613	4.675	2.281	-25.528	2.437	3.219
-2.366	8.378	-22.339	-4.452	-0.829	2.505	-0.154	5.879	-2.255
1.439	-5.25	-1.119	-7.109	0.932	-0.235	-2.753	-17.485	-3.273
-4.01	-7.634	-2.307	2.15	-6.576	-1.041	-19.53	-28.934	27.421
16.723	-20.644	-3.962	9.475	6.138	-2.221	-4.671	5.579	16.231
11.611	3.399	3.408	-11.716	24.462	-2.91	-3.257	3.404	-4.291
-5.838	25.588	5.829	-3.262	6.8	-8.26	-9.475	-22.791	-13.865
13.366	-3.166	14.047	-0.719	-2.164	-2.548	-2.055	-6.089	3.401
-1.771	3.923	0.997	8.041	-6.962	-2.006	-5.536	-7.981	-3.375
-13.554	-16.267	-1.993	-18.63	-1.654	-19.582	-1.01	15.073	22.748
5.52	-25.995	-3.447	-20.821	7.328	-8.035	-2.01	-7.327	-20.017
-12.85	-3.97	-1.139	9.622	4.58	0.011	11.86	-14.373	-3.936
9.086	-25.477	-10.569	2.003	-2.175	6.243	-3.118	-20.869	-4.622
4.117	12.154	-0.474	-7.768	-0.797	9.039	-5.409	2.943	0.667
13.421	22.607	-4.786	4.486	-6.155	7.935	-5.166	3.591	12.318
21.021	-6.266	-8.941	-1.365	-16.832	11.772	-10.109	1.368	-4.598
6.684	14.798	1.867	-7.482	3.483	1.046	0.51	18.086	-8.039
-12.383	24.075	1.496	-28.869	5.516	12.21	-1.137	-5.469	5.848
-26.942	-5.693	20.64	-5.192	1.336	-23.832	-26.362	3.098	-5.599
9.62	-3.605	-0.196	-9.205	0.177	15.296	-5.315	2.245	-7.536
-4.737	-4.521	-5.415	3.284	0.966	18.058	-18.961	29.247	-20.562
5.2	-2.28	4.033	-18.71	-3.598	2.223	6.159	-2.999	3.8
4.283	-0.8	-23.506	-12.317	-7.009	1.613	7.594	-21.746	3.703
-9.085	-13.213	-0.418	-20.804	4.767	9.347	-17.453	-25.586	-0.899
-1.202	-20.244	-4.272	-3.964	10.135	-2.293	2.371	16.452	-1.574
24.044	24.588	1.346	-5.118	2.62	10.929	-13.964	-11.288	-3.88
15.778	-25.135	-0.067	10.563	0.706	12.524	4.235	0.046	2.699
-6.591	-6.059	-17.679	14.452	4.775	23.538	-11.915	7.446	-6.24
2.549	-18.739	3.544	-7.27	-20.743	18.519	-1.456	-3.016	-15.64
-10.23	-1.632	0.271	-1.478	14.524	9.931	4.939	-0.669	3.496
1.762	21.686	-9.88	-0.582	-1.254	0.964	1.989	-1.578	1.79
-9.895	25.625	0.804	18.177	-1.595	-3.319	13.687	-9.84	-9.3
-20.338	-2.165	5.558	1.81	-25.753	-1.863	-7.187	5.108	16.872
0.602	-6.936	-5.258	0.846	-10.117	6.897	29.642	12.731	-8.094
-1.189	-0.671	0.523	-7.592	5.258	17.179	-30.221	5.892	-10.379
-4.273	0.121	4.793	-5.887	17.964	-5.334	22.989	-26.774	23.546
-4.884	-1.877	-30.854	3.668	-11.387	17.705	4.02	13.755	-1.631
12.141	-20.972	5.828	-14.722	-0.446	-10.183	-8.399	0.74	-0.77
-1.877	17.667	1.975	-2.529	-3.813	25.49	2.244	-4.081	-5.103
-11.92	4.37	8.114	-10.869	3.444	-14.332	-3.822	-6.806	0.648
-4.213	-11.976	8.559	18.081	-20.616	-3.529	-18.368	-7.422	-6.891
15.297	-4.85	6.2	-1.382	-9.935	23.076	-2.695	-22.617	-12
11.328	-9.774	-31.882	-16.257	-5.164	-8.918	-28.058	2.554	4.356
7.289	-18.502	-18.511	-2.376	8.169	-23.732	-6.547	4.062	-8.283
-24.424	-7.168	-13.461	6.893	-8.934	13.334	-0.221	-4.516	9.385
-17.423	23.066	20.748	-5.123	12.182	-4.699	-4.108	0.331	-11.168
-3.441	25.435	10.652	23.668	-3.393	2.754	31.102	19.365	-4.023
-6.999	-3.609	4.511	14.417	-23.648	-0.041	-14.434	12.043	14.175
5.717	-16.108	-3.98	5.469	21.052	-3.495	-0.968	-7.828	-2.718
-0.302	-3.321	-12.34	-8.264	-4.933	12.48	-14.675	17.766	3.838
3.437	0.057	-1.648	-10.73	-13.442	6.938	-4.746	-1.294	-2.983
-7.455	-11.097	5.977	2.301	-2.568	0.138	-25.732	-13.999	12.187
-1.815	24.108	-0.819	-3.198	6.946	-3.381	9.513	-22.519	0.297
-4.874	13.474	5.61	-25.019	-7.921	4.749	-0.013	0.07	-30.877
-1.647	0.921	-0.467	6.477	-25.236	1.971	-9.946	11.591	-7.565
23.33	3.348	-4.647	5.777	-1.135	-7.775	8.008	20.699	-6.854
24.053	-10.903	3.555	-9.339	-6.834	-2.555	-4.223	2.161	19.86
-10.287	11.385	-4.636	-7.103	0.757	-26.928	-0.127	-8.494	-1.699
-0.317	13.435	7.111	21.095	25.569	6.346	26.116	-5.588	-2.975
-1.203	-21.828	2.991	-4.577	18.359	5.328	-4.028	6.179	3.159
22.728	5.054	29.873	-22.793	22.554	-7.066	-26.588	-18.506	-2.698
3.939	14.535	-9.926	7.73	4.5	3.446	-29.284	-2.441	4.248
-15.661	23.5	-2.981	3.767	-11.948	-4.763	17.056	-4.99	0.451
-21.342	2.765	4.484	4.778	9.624	2.929	-13.525	12.864	-4.667
10.686	0.028	-0.71	-0.839	11.019	16.256	-12.463	-11.798	1.573
5.785	-4.411	-4.752	-0.043	5.541	-3.784	16.043	-17.269	-3.285
26.212	-8.773	2.119	6.763	0.617	-9.511	-1.672	-3.956	-11.776
-5.952	-1.605	0.84	-23.991	25.998	16.367	-0.482	-1.786	-1.224
-3.894	-10.721	-1.579	-3.55	-4.57	29.993	6.122	1.382	-5.126
3.335	-5.762	-3.638	-25.294	5.517	-3.917	3.902	24.788	5.185
10.922	-15.065	-6.038	-14.796	-8.908	-11.69	-2.266	-1.48	0.918
17.876	9.341	-0.599	5.752	10.231	2.604	13.251	0.218	11.928
-5.604	6.778	-4.429	20.627	19.008	-14.61	4.78	14.033	2.551
1.061	-0.832	-22.312	-19.474	0.345	7.192	-4.548	-0.239	-16.766
-13.884	3.636	2.328	9.507	14.271	5.397	-30.196	25.718	-2.241
-1.971	0.021	3.097	-0.127	19.85	-27.057	0.908	4.153	8.829
26.204	-2.354	1.412	-9.745	3.979	0.114	-4.148	-1.681	7.503
-5.159	3.048	6.822	-18.403	-1.417	-5.491	2.357	13.834	-4.635
-2.995	-25.42	-5.719	8.22	12.624	6.146	-3.07	0.286	-2.549
3.924	-1.899	0.854	-8.855	9.9	11.236	-2.263	11.707	2.709
8.114	13.651	4.016	-1.908	9.295	-5.893	-5.88	14.727	-28.305
10.382	-18.749	1.079	6.693	9.691	13.785	-0.303	1.584	15.112
25.38	7.111	25.189	-4.749	2.557	5.405	0.695	-2.468	4.61
9.947	20.129	7.198	2.894	-7.01	3.92	6.253	-24.896	9.241
-2.525	-3.351	3.206	-11.118	16.528	9.091	7.997	3.337	-10.336
2.934	13.062	-0.238	-2.139	-18.231	1.613	-1.97	1.845	7.434
-14.883	-21.714	0.36	-20.788	4.791	4.612	-8.84	-6.234	16.237
2.509	1.523	16.943	-5.103	2.554	7.483	1.276	-2.703	6.468
-23.493	-9.111	-7.81	-6.015	3.113	28.055	2.767	19.305	-0.061
-19.234	-5.773	1.771	4.906	-4.329	0.68	-28.087	26.149	-4.185
-0.073	-0.445	-18.091	-20.673	6.285	-3.345	-12.503	9.804	0.459
-8.278	27.093	-1.626	-13.878	-3.049	20.384	3.73	23.31	3.787
-3.347	20.352	20.344	-8.311	-15.036	-0.656	1.616	8.132	-7.653
-6.495	-3.03	3.426	1.698	-12.203	5.698	-13.809	-8.513	-14.624
0.357	10.721	3.048	19.246	-10.565	-29.792	4.759	-3.608	-3.84
-4.247	-1.183	2.119	-0.562	5.289	-0.217	8.761	7.092	-2.994
0.931	-15.37	4.811	26.941	-2.317	-3.544	-0.199	-6.831	13.958
-27.516	21.651	-0.82	-1.25	-9.406	-10.753	-4.651	-21.74	1.894
-2.466	0.672	-10.737	9.555	-9.02	-18.043	26.602	-5.125	-0.326
-4.058	-3.938	21.529	-18.233	-16.552	-8.48	4.701	-7.877	-2.049
27.373	1.209	-15.717	4.391	7.421	-3.117	-9.991	10.733	7.982
2.092	-26.258	24.96	12.677	-0.135	-23.641	1.407	2.619	-21.294
6.638	-2.921	-0.499	9.149	-9.249	30.293	2.568	5.905	0.676
-2.503	-24.056	-6.355	5.105	-7.312	4.698	-6.161	0.139	0.065
5.336	-4.401	-5.533	11.351	-5.997	-28.493	0.108	-4.675	-10.435
4.944	2.376	-17.745	-8.277	12.901	6.359	-13.809	4.655	-0.839
8.796	3.889	-1.68	15.958	23.985	-0.163	-5.698	23.962	8.18
-16.238	23.468	-4.329	-7.722	0.596	28.152	2.312	-10.815	-3.208
-6.514	-6.255	-1.984	-3.376	-23.759	1.903	8.417	-1.337	-8.86
17.891	-4.82	-5.296	0.658	4.52	-21.053	-3.313	4.156	-0.677
28.443	5.253	3.676	-9.473	-6.019	-13.787	12.179	-5.018	-2.696
-9.127	8.696	-0.497	29.737	10.262	24.904	-14.55	-1.115	2.01
0.496	0.589	8.984	0.026	-25.99	12.881	-26.806	1.122	-6.043
-1.776	-15.239	-2.647	11.88	-1.16	2.993	10.239	15.448	-21.915
6.004	9.499	10.335	-20.616	-10.318	-2.096	16.723	4.652	8.56
-8.75	-0.862	-4.333	18.422	4.657	-1.209	1.62	-1.314	-3.671
4.398	-2.579	0.024	6.789	13.976	19.769	-22.194	11.333	-27.478
14.519	-3.608	18.195	-5.943	0.303	27.795	2.952	-7.578	-0.27
-5.907	6.876	-14.21	-3.833	-7.888	-14.786	-1.496	-1.541	-1.584
-16.632	8.689	-18.226	-2.083	-19.031	-7.142	10.465	-3.809	-6.562
-0.074	-22.41	-3.382	3.687	-7.287	-26.301	7.562	2.305	-28.515
29.241	7.577	-5.429	1.62	13.233	1.619	-1.015	-1.189	5.207
0.792	0.138	-11.449	-0.728	-3.8	-2.816	-3.473	31.111	7.448
-4.392	-0.963	2.452	8.455	-5.057	-12.267	-24.899	0.421	-27.205
5.637	-13.794	-0.526	1.036	-9.502	-0.447	-15.253	-6.964	6.342
1.079	-5.121	-1.492	-6.516	6.989	-5.971	-14.856	-5.56	1.202
14.69	-17.467	1.261	6.494	11.05	16.732	-15.249	-3.425	-0.503
-2.521	-6.37	-8.441	2.909	-1.767	12.592	-3.084	-5.881	-4.713
-5.981	-0.291	5.432	6.381	5.046	-8.628	4.353	14.056	17.055
-4.575	13.526	-11.672	-2.591	17.219	-10.979	-18.404	-1.356	-0.25
3.808	17.379	1.55	18.595	0.803	-11.112	0.481	-5.218	-6.355
21.21	16.093	-8.677	-30.119	8.881	0.269	7.231	-4.842	4.923
-6.824	-0.055	16.972	-4.27	-3.882	27.077	3.4	2.469	6.752
12.178	9.061	5.263	3.782	-11.488	14.925	-26.08	-7.564	4.242
20.288	-4.778	-6.818	-25.941	24.937	3.367	2.814	-3.541	-7.468
-4.369	-1.47	-16.433	-8.857	-4.367	-3.991	-3.356	-25.553	2.444
1.692	-5.904	-5.303	2.032	-23.199	-4.824	-4.369	-22.768	-3.224
-30.82	4.795	-13.213	0.659	9.908	0.932	1.357	6.904	17.14
10.728	-2.038	-0.72	-29.831	2.839	11.97	13.663	13.454	-0.365
4.401	9.325	5.238	-11.786	12.068	-8.291	-14.546	-4.726	-3.314
5.98	26.064	2.97	-27.548	-3.69	-2.708	17.65	-21.412	5.488
5.485	-5.435	3.827	7.729	-19.966	27.226	-1.483	-1.943	4.727
6.485	-7.375	-3.941	6.775	-7.772	-7.689	4.44	-7.496	-9.454
-5.156	-17.912	7.241	-3.898	1.702	21.756	8.608	5.814	-8.045
-3.067	7.474	-11.541	21.886	-1.406	9.642	0.283	-3.277	13.371
-2.88	0.919	-6.269	3.777	6.462	12.945	20.335	9.045	3.167
1.946	-13.819	10.062	-25.576	3.759	-12.039	14.102	0.723	-11.362
-0.073	0.064	17.141	5.03	-6.123	6.83	-6.877	2.922	-19.075
-4.83	11.133	6.746	6.291	-0.046	-9.098	1.642	10.102	7.191
-3.291	12.229	4.083	-4.433	14.783	0.104	5.133	-14.015	14.387
30.214	-6.114	10.816	-31.113	-3.786	-4.041	-10.011	-18.853	-7.388
-2.033	-3.57	-4.909	20.679	16.587	-13.022	6.306	28.295	3.288
-5.232	-1.202	1.043	14.623	3.088	-17.893	-25.136	-0.46	-18.668
28.491	-6.542	9.239	22.415	12.683	-9.736	12.929	-2.62	0.147
15.402	-7.822	-8.974	-30.974	-0.831	-20.807	-23.434	-19.112	-4.748
-0.473	5.509	-24.08	-26.513	4.582	16.023	26.327	-7.582	-8.33
6.072	-2.018	14.45	-9.831	-14.082	5.758	5.272	13.393	-1.816
-1.859	21.478	12.979	-14.778	-1.179	9.466	1.865	-15.974	15.761
6.344	24.716	-1.215	4.968	6.896	4.46	15.924	-5.788	3.52
-17.178	-12.353	3.098	-1.024	-4.344	-11.196	-12.241	-16.148	21.761
6.995	-0.369	19.738	2.618	22.366	2.999	-10.212	9.671	-9.96
9.124	-6.739	-8.084	-26.534	-1.679	-23.094	9.553	-0.37	0.467
23.892	-16.196	9.043	23.223	-11.707	-16.92	0.869	14.787	-24.643
6.351	4.725	1.489	-11.968	20	8.55	-1.49	-22.366	-11.363
21.327	24.299	0.984	-2.306	15.363	-2.127	5.952	-3.145	-0.476
-6.344	-2.567	-0.724	-1.69	7.813	-4.842	-5.945	-28.169	4.478
5.715	-12.724	6.377	18.266	6.624	7.026	20.468	-1.037	1.587
22.45	-0.686	-4.47	2.178	2.021	-10.697	5.803	-26.188	10.976
3.486	13.85	13.037	-21.482	-2.614	0.377	-13.003	-18.724	1.843
-27.836	7.654	3.848	3.345	5.574	-22.218	8.851	2.226	-18.544
-0.976	-16.487	0.946	-10.792	-19.384	-2.867	2.771	10.646	-8.765
14.672	25.611	-3.334	1.593	17.182	0.875	8.214	-4.986	6.383
-9.741	-9.622	-5.472	2.705	-7.815	25.838	5.165	11.56	-0.923
-1.091	-0.636	-3.858	-22.289	-17.26	-9.692	-2.659	2.766	-26.656
11.115	-11.336	-4.47	18.258	11.647	-4.08	-23.235	1.74	-0.427
4.761	-0.089	2.125	2.673	-3.657	-19.539	-3.121	4.182	-15.936
-1.139	-24.116	-1.023	12.462	26.42	10.983	-7.622	0.537	-16.765
2.967	-8.845	-2.348	1.346	0.656	-2.259	-20.555	19.325	-7.902
8.578	-14.936	1.466	-0.572	9.28	-6.025	-1.713	-5.609	-1.953
29.152	11.941	10.579	16.836	-16.392	-18.524	-22.98	-23.595	-22.505
1.994	-13.858	4.977	-21.482	0.937	-4.413	-0.233	-1.808	16.14
-0.632	2.174	-4.52	-7.119	2.933	5.395	-5.86	22.636	-7.423
1.223	-4.479	9.804	12.334	-3.622	-4.201	3.937	-1.441	7.678
-23.265	8.743	22.16	3.478	21.106	-6.829	5.826	0.945	-25.61
7.01	2.671	15.205	-5.699	11.542	-0.09	1.291	18.244	17.633
3.768	-0.07	16.717	17.02	5.611	-3.654	2.888	-8.699	-0.533
-1.518	-9.088	-2.852	1.17	9.192	-3.982	-3.606	21.01	-1.992
-7.816	1.321	4.395	-11.097	0.855	-2.756	4.27	11.112	6.342
-24.471	13.631	-27.736	3.21	14.562	-12.277	-10.584	21.612	20.212
-17.83	3.512	3.119	11.672	3.528	8.053	-16.349	-3.265	-2.871
-1.419	14.426	-1.509	-8.987	-1.103	-5.329	3.276	8.452	-1.395
-11.502	23.926	10.806	25.226	3.956	9.298	-9.904	5.399	-19.346
-4.093	-4.268	-7.18	-4.215	4.526	14.107	-1.495	-4.583	-27.795
-1.302	-5.014	23.026	-6.26	-20.257	5.477	6.238	23.164	4.394
-4.564	7.245	-8.012	9.268	1.034	-1.34	-12.654	3.2	23.603
-6.667	-23.169	-5.962	-18.138	-5.971	-25.99	6.44	1.289	-4.644
2.015	0.155	-17.889	0.254	0.354	14.561	-2.821	0.939	-7.548
-19.682	-4.404	1.218	22.493	-7.141	-20.911	-7.984	25.122	-5.89
-10.495	20.082	21.994	11.355	-2.439	2.103	0.81	22.092	-27.074
-4.026	-0.882	3.212	-0.24	-8.631	0.52	-4.027	20.566	2.709
-23.948	-4.92	-15.624	7.698	-7.126	3.28	1.662	9.06	-3.797
-19.835	1.901	-0.047	15.761	4.027	12.662	-6.84	-26.134	11.735
-6.98	-21.887	9.077	-13.648	8.589	-11.405	8.719	12.625	-11.612
-19.479	2.561	-0.522	14.444	2.551	17.034	-14.576	2.127	-0.869
14.807	-8.513	-5.965	-4.31	-4.08	-10.209	-13.485	-4.916	0.836
22.901	6.823	-27.095	-10.24	-20.255	3.099	-6.696	-23.719	-20.265
2.444	-6.526	2.048	8.793	2.191	17.814	-24.366	4.17	26.94
11.319	-11.943	-22.953	1.172	26.404	-6.606	5.2	-13.188	26.112
-3.974	4.531	4.869	-14.15	-14.707	-23.884	-4.308	-7.079	28.876
-1.723	-4.359	-6.888	-2.153	-2.631	22.062	-6.883	19.925	-4.793
13.617	-7.834	-6.127	-10.077	24.208	25.607	16.394	-0.307	-0.982
-10.805	13.821	4.577	-6.318	18.334	0.067	-12.2	-1.315	-10.17
2.853	-18.173	8.665	-11.706	5.282	-4.887	4.556	-4.211	-1.38
0.27	-3.48	26.13	6.684	0.803	-27.594	-2.168	16.876	17.468
0.96	-21.461	12.56	2.541	-1.499	10.354	-0.785	0.647	-14.872
-19.032	9.747	-3.417	1.939	-3.439	7.411	0.678	11.181	-4.664
1.342	4.941	-7.495	10.382	9.28	-5.339	-30.916	-9.886	-30.286
-0.545	-7.289	-5.106	22.466	0.334	-10.675	3.312	10.318	2.133
0.087	0.862	-25.828	-8.323	14.448	2.612	1.35	7.387	14.777
-1.888	12.481	-7.494	-0.337	25.841	2.743	-2.785	6.723	-6.103
-1.059	1.955	-6.957	4.235	-6.784	25.878	4.891	-4.529	-21.357
1.503	-19.495	-2.072	-6.361	-3.944	-27.478	13.845	-0.168	0.72
16.724	15.705	5.146	-8.271	20.961	8.623	-3.567	6.996	20.734
-2.988	-2.34	-13.28	-5.551	-2.052	-2.675	5.747	-1.9	-0.903
7.185	-14.347	-20.098	-10.478	26.026	-11.841	3.259	-4.896	-15.394
-8.543	20.278	-5.327	3.422	16.499	1.258	-3.428	0.043	-2.753
-5.864	-16.679	-18.039	19.946	6.541	25.539	8.636	-8.616	14.937
25.696	-24.531	-8.582	-4.519	3.328	-4.111	3.329	10.111	-9.692
11.547	5.321	-2.622	5.212	-3.056	-13.635	-4.954	4.249	-11.015
-6.614	9.806	11.312	-11.173	-7.614	-0.245	10.852	11.026	-4.976
-5.067	-6.68	-7.421	10.88	12.791	-20.944	2.911	-7.674	-7.17
21.832	2.419	-0.763	-3.158	4.864	18.977	-5.904	15.448	-4.414
-5.818	-18.29	-27.407	0.304	29.995	-7.716	10.576	-1.502	-5.834
1.44	21.42	6.695	8.381	28.592	8.191	2.414	-24.16	30.065
8.257	-21.747	1.575	-3.589	8.012	-5.429	-12.15	0.534	4.868
-12.877	0.713	-8.556	-0.31	-11.165	11.47	4.418	-25.215	-3.344
0.471	22.547	10.008	-5.027	1.193	16.293	-0.941	9.734	0.861
-10.232	-14.774	-0.912	-1.646	-4.232	23.176	9.988	-16.983	-9.64
2.062	13.913	-2.838	7.663	5.041	-6.046	2.671	6.931	21.224
11.328	20.769	2.74	-2.87	10.564	0.656	-8.135	19.636	-20.675
3.971	28.144	-23.305	2.747	-27.136	-6.515	-4.67	1.346	-9.649
-2.494	1.694	8.407	1.142	17.703	0.956	-24.225	-4.339	9.338
-22.33	2.479	13.239	-8.04	-1.482	-0.819	24.535	-10.061	-1.587
11.959	-3.511	7	3.027	-13.823	6.379	-4.618	-3.524	-4.47
5.139	10.051	-5.413	3.866	23.776	-29.129	1.612	-8.692	-0.446
0.072	-1.462	0.036	-5.643	19.105	-14.423	-27.491	13.385	10.459
-0.869	20.364	7.305	-2.702	-0.11	-19.289	-1.343	-11.435	-27.808
-3.532	-6.815	-25.992	-0.32	-5.315	15.575	2.184	-1.236	-19.545
-8.331	3.466	-15.017	-1.211	-15.011	10.285	4.805	-7.126	3.185
-1.294	-2.319	6.128	-12.491	-1.621	16.814	-0.81	9.684	3.995
3.859	6.33	-20.044	2.387	7.106	2.287	-10.215	-8.025	0.018
18.911	-19.853	5.21	26.388	1.018	8.554	-4.698	9.21	1.724
24.242	17.816	-4.251	-13.762	-4.044	-2.222	-5.4	21.664	0.302
25.957	17.54	1.888	9.356	-25.122	4.781	3.139	5.103	-4.805
21.314	27.109	-28.067	-22.886	29.053	5.301	-12.022	1.276	-3.782
-5.387	-5.476	-4.255	-3.219	-23.914	20.515	-5.841	0.523	-12.343
10.505	-0.672	5.131	-3.656	-3.116	-1.659	-2.703	-4.616	-31.133
-18.192	15.97	-1.144	-7.791	11.683	8.911	1.679	-5.167	6.418
4.805	16.59	0.14	-6.811	2.335	-7.25	-20.457	-21.101	-9.549
8.027	-25.166	-2.064	-4.493	-6.483	2.518	-1.084	12.255	-9.056
-20.509	-7.835	-7.558	11.353	-13.921	-5.043	13.175	3.783	-4.624
14.913	-3.975	-5.691	1.668	-2.54	20.288	-12.216	9.243	-25.906
-10.839	-0.006	-2.475	9.043	15.916	1.037	-3.708	6.009	-6.714
-2.51	11.078	-6.581	0.983	1.26	5.129	0.003	-1.593	-1.682
-11.372	1.159	6.491	8.118	-26.131	29.651	8.556	-17.65	-17.607
23.171	-0.766	-4.214	-5.056	2.254	11.369	-8.864	14.393	-3.566
2.294	0.6	-6.315	0.862	-9.328	-30.933	-26.621	12.422	4.662
-0.879	2.018	0.331	-1.064	-4.229	2.237	-14.966	-7.238	6.673
6.087	-2.434	7.674	-6.451	10.175	-3.622	-5.746	2.208	-24.704
0.279	10.027	1.93	6.368	2.994	-20.804	15.71	3.385	-2.974
11.936	6.46	19.055	-5.547	-1.425	2.149	-6.625	0.632	-8.286
4.888	-3.462	5.327	-15.502	10.132	-2.276	3.125	-1.758	5.173
-8.318	2.789	23.378	-1.887	-4.978	-13.224	-5.456	-13.954	-1.268
12.89	13.384	-8.191	-6.948	1.407	5.603	0.518	-6.643	5.77
25.996	3.204	-28.832	8.985	-13.699	1.225	7.119	-11.646	-8.392
7.614	1.376	-3.572	-5.707	-28.107	-19.262	-2.412	-4.429	-15.029
3.789	6.042	8.253	9.959	-0.153	-4.54	5.323	2.393	8.064
-13.048	-0.48	5.358	7.415	11.154	-13.078	-18.18	-14.963	4.583
-8.208	1.66	-1.236	-7.847	14.824	31.126	0.815	6.667	-3.329
-0.772	10.187	-8.716	23.086	3.265	-3.186	-19.66	2.836	-28.61
-5.867	7.546	-5.746	-4.058	-3.99	12.034	14.647	-23.121	-10.6
5.248	6.788	-14.193	-6.962	9.758	16.039	-11.857	7.43	-4.726
-4.373	-7.352	5.282	0.423	13.23	-4.116	-14.707	4.64	14.469
0.491	3.118	-7.27	-2.122	-3.585	-11.193	10.797	1.933	-3.712
5.724	0.359	2.826	-4.779	-2.139	-7.899	3.089	-6.587	26.441
2.248	-1.126	-17.661	8.703	1.918	2.024	-8.563	5.356	17.368
-1.179	-7.83	-2.256	-0.361	0.66	3.486	-2.457	-4.326	27.641
1.127	1.975	3.435	-5.382	-15.03	7.365	-21.064	-12.668	-3.577
27.227	0.189	-16.427	30.422	-23.781	-26.061	10.58	-2.118	-27.703
16.872	-4.17	-0.804	20.028	3.23	-26.499	0.478	-4.909	3.394
-4.621	25.944	-22.488	7.647	-7.154	-4.235	-4.157	-5.989	-3.103
-6.461	1.022	-1.376	1.506	-19.056	4.518	5.721	-9.686	4.928
13.65	1.801	7.253	-6.841	-5.856	-14.933	15.441	-8.708	-2.434
-3.475	-23.204	26.665	-7.407	27.509	11.651	5.581	-4.376	8.814
-7.651	0.233	7.707	-16.896	-24.16	8.902	-1.566	-5.252	-8.04
25.115	-10.611	-12.086	-0.098	-2.063	-24.12	-22.67	2.135	1.134
6.378	-1.591	-13.57	2.435	-1.066	-1.308	-12.3	3.229	4.58
-6.783	-8.482	-0.76	6.205	25.467	-10.417	-6.104	-5.036	-27.893
-7.833	-6.111	3.448	-6.46	-2.45	5.884	-2.873	-28.189	24.453
1.934	-12.93	5.486	1.575	19.41	1.674	-8.925	-7.086	-18.814
-3.289	4.055	-9.479	-3.01	-4.077	2.543	-2.452	-12.121	-2.205
13.834	-2.943	-7.729	0.796	-0.63	6.137	-12.289	-5.682	20.285
1.702	15.288	10.415	-4.497	-21.786	17.645	-15.546	-2.105	19.483
-0.443	2.648	5.807	3.87	-10.906	29.254	5.323	3.561	0.344
7.855	-2.461	-1.849	-12.42	3.694	-13.818	11.539	1.898	-3.15
-1.932	-7.006	6.701	-7.288	-2.22	-20.531	-6.513	17.205	-12.022
-1.498	-30.868	-5.769	0.271	-6.195	-7.078	20.481	11.837	22.959
20.958	-6.214	8.886	19.025	-8.989	-1.524	19.213	4.941	-25.489
7.006	12.552	6.896	-4.772	-1.529	7.119	-1.153	9.426	-20.737
21.672	3.377	-15.437	-1.229	26.432	-18.491	13.62	-0.465	-4.254
3.488	-0.039	-15.103	-30.539	-4.438	5.06	-9.109	7.987	-0.442
9.807	-0.606	-10.6	9.078	5.757	-16.075	7.804	0.278	5.344
19.376	0.603	-13.015	-28.482	4.25	-3.235	-6.021	-5.733	-7.299
8.035	-7.354	20.532	5.659	-17.245	-4.979	-10.218	-3.548	21.866
-2.308	-3.21	11.877	-5.479	-0.697	2.731	7.594	10.311	23.043
-7.019	3.614	4.512	21.059	-22.962	1.795	6.205	3.375	24.06
-9.157	-19.776	-4.581	-2.474	-2.75	0.228	9.746	14.102	1.55
-6.486	3.69	-9.402	7.102	0.96	15.851	3.879	-0.113	-10.984
-1.453	-4.681	8.131	-6.308	-0.974	5.629	10.688	28.795	-2.895
7.635	2.659	-1.428	-1.212	12.803	-9.066	5.363	-4.619	13.684
-5.2	-3.429	-0.72	-29.049	-0.12	9.758	-1.105	-2.69	-2.062
-4.514	23.884	6.869	-0.714	-4.998	-0.845	11.368	10.676	-1.264
-0.827	-1.035	3.718	-16.618	-2.091	11.017	9.574	1.288	0.854
9.875	7.595	12.659	-0.32	-15.534	2.901	10.231	-25.1	-0.087
24.658	3.199	5.266	11.518	17.26	2	-5.227	2.912	-19.924
12.263	-6.731	6.374	3.004	-4.544	1.144	7.247	-3.691	-1.321
-5.904	10.682	-0.469	-0.802	-1.361	-26.914	-14.789	-1.313	17.497
4.249	-7.805	9.529	-3.848	18.394	-0.374	-16.239	-5.048	12.337
-10.789	-9.969	4.856	14.333	4.495	20.597	15.146	0.635	4.723
6.4	-1.548	19.114	28.34	-22.89	26.259	0.359	-2.673	-13.723
-11.572	5.246	3.824	3.714	-2.478	16.195	0.94	-0.348	-0.862
22.698	9.742	15.857	-9.854	0.254	-4.867	-9.452	4.799	-3.53
-2.501	-6.57	-20.254	5.911	6.826	10.18	-14.54	-0.489	0.58
9.066	4.669	0.181	-3.922	22.411	-2.275	6.515	5.625	1.4
-16.104	-23.005	8.423	0.761	20.156	11.825	-7.25	-24.69	0.535
13.746	-3.444	4.01	-10.72	20.762	-8.83	-3.277	2.51	-13.046
9.413	-10.482	13.684	9.586	18.598	-3.554	-13.422	-9.718	11.708
1.993	-7.725	13.015	-4.176	15.107	24.711	4.558	8.847	9.142
-4.204	-6.322	6.025	-3.694	23.823	0.644	3.45	4.054	4.403
28.218	0.536	0.655	-6.872	5.7	-7.636	-5.112	-30.291	-10.35
-3.687	-13.255	-21.143	-9.285	21.423	6.505	6.184	5.407	-12.947
3.394	-6.181	22.883	-7.216	10.088	1.171	-2.781	2.501	5.944
5.626	-2.456	-6.689	-5.711	-1.212	-7.144	-8.816	-2.87	-12.603
4.304	1.601	-13.629	1.077	-8.61	0.854	1.632	-7.497	-0.119
-24.411	9.749	-3.845	-1.51	13.676	4.799	-1.481	-10.904	10.495
-28.829	-17.857	16.599	8.651	-9.83	-0.134	6.312	-4.025	3.499
7.284	10.125	19.036	-8.544	25.162	-20.274	7.602	7.759	-13.163
-7.306	-8.968	7.171	14.238	0.774	10.141	22.017	-2.637	-27.701
-14.022	3.293	-20.298	13.807	-18.86	-16.479	-0.397	3.823	27.184
3.994	2.708	-0.403	-5.637	-1.6	-2.133	16.415	6.321	-0.292
11.398	-1.423	22.859	16.553	7.579	10.541	-21.757	13.596	-9.698
6.51	2.008	3.141	3.378	10.503	0.698	0.457	8.62	2.086
-3.506	11.185	-8.271	-5.359	-10.151	16.04	-9.177	-5.229	-4.089
2.526	17.854	-0.961	-25.922	22.157	-9.813	3.374	0.443	-0.792
-6.451	7.121	5.637	1.296	20.901	-7.022	-11.439	-0.597	-28.538
5.704	1.582	-5.814	-4.732	2.96	-17.134	-15.833	5.777	-1.371
-3.707	-3.707	-7.8	-8.798	20.47	2.736	0.396	-0.828	-2.438
7.932	12.49	1.163	-7.203	2.408	-3.439	-6.076	31.74	-20.876
-4.591	12.649	-20.712	-24.293	8.541	-0.199	-0.269	6.251	-4.09
17.796	-15.21	5.247	-7.876	-2.394	4.521	-3.255	30.702	-8.68
15.15	-10.118	-0.791	4.231	-1.665	-8.229	-10.187	4.948	-8.835
-1.148	0.206	-3.864	-6.342	9.006	12.268	3.93	-10.196	-3.863
-5.175	9.577	-15.363	-2.656	11.044	1.236	-20.407	-2.228	-13.191
0.549	2.504	-1.165	-2.017	-17.647	-16.095	-1.295	-8.309	6.182
-7.435	4.8	-1.677	27.656	0.222	-15.319	-0.962	2.482	-5.402
2.404	3.328	7.298	6.478	1.659	3.283	-7.951	-4.54	-3.351
1.609	6.863	-4.254	1.653	5.197	-12.521	3.439	-5.689	-11.82
6.152	-4.253	6.052	3.691	17.281	-1.224	14.18	-3.713	-2.863
1.517	-14.999	15.461	1.322	-10.862	-6.985	-4.532	22.323	-17.584
-8.513	-24.369	0.887	-3.62	20.639	23.846	15.93	2.066	2.519
6.215	-13.407	25.935	-12.167	-14.318	0.42	-10.52	15.091	-4.663
-1.305	-17.708	1.859	2.796	10.156	15.194	-1.284	-4.053	-30.581
15.633	0.704	1.285	1.863	20.222	-7.901	7.813	3.301	3.407
-0.575	18.406	14.883	24.982	-4.515	-8.928	-6.929	12.162	-0.723
6.937	-0.492	-3.701	-4.959	-9.931	13.387	-7.284	1.912	14.785
-5.699	-14.864	-0.405	2.615	-19.73	-12.396	-3.121	8.129	-8.866
-20.302	9.203	4.602	-20.801	-13.882	14.579	12.213	-30.696	-0.787
5.452	-15.1	0.492	20.541	17.188	11.722	18.477	-1.529	1.755
3.44	1.4	12.632	4.478	-1.17	-10.507	13.527	-5.088	-0.189
-6.467	-3.873	-2.194	-0.539	-3.953	0.794	-28.968	5.85	3.5
-6.059	-11.614	25.744	-22.589	-24.45	12.683	5.487	-2.923	-9.954
2.403	-7.998	22.228	2.239	20.832	10.996	-5.217	-0.075	1.538
2.904	-7.106	17.503	4.174	7.533	-17.057	-5.591	-4.763	0.861
-16.219	-18.854	0.905	-20.46	-8.982	7.758	2.213	-0.768	6.584
1.578	-22.13	-2.655	-21.339	4.11	3.525	-7.293	3.844	-5.888
-2.107	0.713	2.295	-5.357	25.538	9.701	4.662	-5.839	-23.735
-3.234	13.326	1.371	-0.765	3.49	9.226	-15.177	9.637	1.882
2.872	3.093	-11.236	9.757	4.889	-7.097	-1.868	-31.184	-0.091
26.552	24.759	0.437	-2.504	22.738	25.286	-8.12	-7.624	-4.484
8.52	-8.276	-8.571	1.592	-12.339	24.554	17.098	1.563	2.1
-11.791	14.1	-0.873	-9.885	-2.201	-0.897	-1.44	2.945	-25.92
-4.895	-7.911	-5.693	-5.455	6.67	3.56	16.272	-4.07	5.738
2.855	-1.164	2.658	-0.398	-0.32	8.553	-21.198	-1.481	-1.283
1.388	4.259	10.082	-12.923	1.605	-0.126	5.106	-5.104	-6.269
6.474	-12.315	3.927	5.523	-2.214	22.677	-29.107	0.427	-11.097
-7.418	21.35	27.881	-14.908	-6.63	3.102	7.035	-2.824	0.053
-2.59	9.407	-3.13	-16.883	24.557	-1.562	2.983	-4.008	-2.867
-0.865	-23.503	-2.053	-18.809	1.382	-8.051	6.88	6.173	-9.705
-4.563	-15.273	12.06	5.575	-0.963	2.745	1.314	-0.831	22.15
0.024	24.028	6.188	-1.503	-6.689	-20.083	7.639	-1.614	3.015
11.583	-6.869	12.796	-18.068	8.843	26.154	4.959	-7.565	-3.061
25.49	7.641	-21.446	9.932	-5.393	-1.528	-3.81	-0.165	-8.829
-28.856	1.143	1.168	-6.779	-8.055	-23.219	-15.497	4.581	5.229
-8.77	-2.176	8.585	10.941	-25.714	3.027	-0.502	1.636	0.512
-5.021	-4.846	1.653	-21.359	0.932	3.864	-6.787	-19.459	8.448
-9.84	2.373	-13.632	1.624	9.152	5.881	-1.223	-11.076	-21.582
9.661	-9.1	-4.2	2.406	-1.042	-7.435	1.552	-12.014	3.871
-0.933	-10.822	29.039	-1.637	-15.531	-0.477	5.794	-29.642	1.777
-18.961	17.552	1.268	25.868	-6.185	-14.743	-30.765	-8.223	-7.445
18.674	-7.047	-2.43	-0.25	9.163	2.147	-8.415	7.362	3.473
4.265	-6.089	-3.011	-16.435	7.033	-2.279	-11.259	-6.077	13.11
0.563	-7.836	7.553	7.603	8.151	-6.075	-3.606	4.72	11.101
-0.076	-3.194	-3.361	9.746	-1.944	2.718	-7.122	-7.528	8.857
6.467	5.173	10.168	0.518	-5.353	-26.741	-2.453	17.227	-11.537
-4.645	9.509	23.913	2.848	29.852	-3.029	-4.349	-0.566	-5.89
7.998	12.909	18.058	-0.257	-2.577	2.336	3.676	4.752	-2.136
5.601	-9.452	-11.627	15.301	1.593	-18.317	2.154	-1.884	21.695
-4.105	-14.634	-1.901	-12.264	4.438	9.668	-4.664	12.711	-14.509
-10.414	26.627	7.821	3.961	-2.038	22.086	-0.126	-2.06	-2.711
-8.493	2.108	0.972	-7.878	3.909	15.088	-3.263	-2.551	-3.781
16.597	-12.298	-3.419	8.393	23.027	-0.46	-5.462	-0.227	8.017
-4.931	-21.385	0.227	-6.712	-10.985	-29.14	-6.256	19.3	-10.282
-6.534	-5.354	-1.661	26.544	-1.371	1.855	-27.893	-10.649	-0.449
-8.374	-13.503	15.133	-0.115	-4.288	24.003	5.063	3.72	-3.135
0.327	4.247	-25.316	26.382	0.876	-5.565	13.648	10.569	3.632
5.77	2.217	5.546	-5.58	4.516	-26.623	31.22	4.968	-13.287
-23.823	-3.239	-2.452	-4.998	1.536	2.997	0.781	5.872	-28.463
-30.713	-7.064	-0.302	2.988	-0.42	6.348	-22.604	-21.394	-10.871
21.05	0.199	-3.781	3.731	-12.212	-2.128	-12.125	-6.364	-5.599
5.032	-2.051	-2.903	11.937	2.557	4.842	-1.032	-15.039	16.973
-8.93	-4.35	-7.097	-4.596	-9.341	-7.962	32.128	-5.118	-3.702
1.562	3.363	-6.364	-7.563	-0.712	-3.12	1.176	7.396	-4.866
-4.643	0.458	-16.378	5.286	-5.063	5.637	-7.06	1.585	6.873
-15.624	-11.773	0.228	-8.401	-8.921	4.492	-9.759	-4.459	-7.463
8.701	-2.752	-5.745	0.066	30.214	-6.16	-1.801	16.911	-2.15
-8.512	6.297	19.133	17.02	4.806	11.638	12.068	-21.95	6.373
-0.822	-5.512	4.693	2.975	-2.789	-0.053	11.424	11.655	-17.29
4.503	2.192	17.038	-6.095	-3.633	9.9	4.962	6.16	-3.913
15.822	-7.833	-1.715	3.609	26.318	2.458	-10.545	-2.959	-7.566
-5.215	-9.23	6.335	-0.865	3.251	-4.808	-6.767	2.493	7.436
1.317	2.382	17.951	-27.262	-6.663	-11.164	2.096	-25.432	7.436
2.642	-1.509	-3.521	5.811	-8.507	-15.862	-2.652	2.868	25.91
5.675	-22.74	12.606	-2.309	1.89	-5.268	-9.579	-1.243	-22.455
9.955	7.17	-6.194	29.391	-1.845	3.564	-0.039	0.286	-15.559
-4.034	-0.89	2.262	9.087	-3.674	6.88	1.859	6.219	1.717
-2.968	-5.376	2.687	-2.782	11.819	5.554	15.933	5.812	-5.005
9.772	18.685	-1.725	2.787	-4.469	-4.224	-3.034	-9.238	-7.008
7.809	28.029	9.708	-0.412	-0.329	-6.785	-9.263	11.127	11.127
1.811	-11.711	25.395	-13.156	-4.651	-10.328	28.896	1.609	-8.527
-2.099	3.92	0.932	-9.213	29.489	8.899	-5.657	4.938	-4.227
-6.924	-2.993	-2.941	29.7	-16.576	24.998	0.906	-0.151	-0.968
1.582	-3.537	-1.485	-7.679	-15.681	-0.39	-0.661	-5.784	23.972
0.054	8.987	-2.203	9.152	5.504	-1.067	4.029	8.13	10.877
15.884	27.789	-0.389	-3.882	-3.782	-6.487	-4.186	-4.376	-0.176
2.775	-4.742	9.894	5.137	19.013	8.281	-0.783	6.492	3.634
-1.319	-10.057	6.771	0.772	-7.262	0.212	7.564	-1.913	21.48
-7.216	18.306	-26.835	-0.638	4.371	5.524	-6.617	19.475	4.421
5.169	-0.041	-4.49	-1.227	-3.207	3.272	-6.929	-15.974	2.658
-9.966	2.888	-3.531	2.107	1.06	3.027	4.271	-23.966	-4.3
28.136	0.921	0.433	0.484	-2.859	-3.91	0.759	2.028	-2.003
3.836	-6.09	-21.847	-7.519	2.809	4.362	-2.99	2.623	8.286
-8.905	8.876	-24.884	-1.223	-0.725	-2.882	31.119	-14.765	-2.486
15.143	-4.312	-0.413	31.333	-21.962	-3.482	16.701	0.978	-18.923
10.359	-1.178	1.953	29.413	-16.504	0.726	-27.286	1.675	0.525
-8.091	-19.628	-12.783	-6.487	-11.878	-11.76	-1.848	-22.046	1.974
2.003	-1.615	13.253	0.037	-13.711	-2.538	5.388	23.103	12.769
-0.118	25.319	-5.798	1.766	1.542	28.743	8.433	3.066	-3.219
-18.29	-4.868	-14.173	-8.353	-2.516	15.3	-7.274	-3.093	0.027
6.068	-5.945	-16.255	22.201	20.942	9.573	1.663	9.916	-6.29
-3.808	-0.374	-29.974	-9.063	-19.955	0	-4.552	24.649	-21.627
2.54	27.153	-1.599	-12.446	-29.479	-2.738	29.571	8.409	3.39
-4.569	-0.895	-5.948	-5.61	25.044	0.546	2.376	-0.827	-4.342
-5.14	-1.931	-0.634	-6.523	7.012	13.242	-2.053	-20.435	-0.358
-6.857	-6.534	3.368	-7.425	5.543	-3.992	-2.744	-23.796	-7.278
11.135	-1.05	-3.156	-25.137	14.077	-20.796	11.715	12.006	-0.827
-0.674	2.63	17.178	-11.439	18.74	11.623	-9.592	-3.531	1.602
-9.629	20.494	0.341	12.177	-12.48	30.817	-5.924	2.031	-5.268
-18.41	6.686	5.218	3.734	7.076	-4.39	9.082	19.972	7.451
-5.863	1.577	9.174	6.108	0.703	-9.325	27.066	-7.312	-5.028
-22.91	-26.348	0.007	18.29	-21.192	-0.241	-1.393	-4.372	0.945
4.852	-6.814	3.116	-4.628	-15.483	4.711	5.568	8.234	-8.072
9.279	-6.128	21.001	27.49	-8.329	-1.788	3.142	10.801	19.557
-10.381	-9.019	12.877	14.303	-22.505	10.34	4.468	13.778	-13.492
8.049	-3.156	-4.968	4.566	-2.014	10.268	-3.584	6.312	-3.986
-0.91	-17.147	13.645	28.685	-5.981	-16.48	-8.044		-17.814
3.101	-3.933	7.656	-5.822	-26.874	-0.539	6.225		1.168
2.108	-12.074	19.255	1.127	-2.988	-0.855	7.119		4.867
-6.012	-2.924	-7.063	-10.792	-1.715	15.849	-5.301		6.543
-3.977	-7.399	13.367	-2.671	1.124	-20.568	0.691		-2.784
-5.133	-3.926	-19.774	13.744	15.022	4.322	11.321		2.299
3.781	-14.718	15.438	1.609	-4.966	-2.741	7.817		-4.616
-10.148	0.201	14.01	-28.882	8.189	-17.633	-4.757		7.583
9.091	-6.563	-5.222	2.232	-7.068	-3.425	-18.775		3.041
12.814	0.76	-3.767	-9.298	3.55	-6.606	-8.106		13.9
-1.322	-8.341	0.573	20.972	22.632	0.879	-3.571		-14.257
0.975	-13.939	1.847	-4.443	0.792	-4.459	-1.955		-4.092
-9.962	3.579	-3.633	-3.681	-22.356	-6.464	3.983		-21.493
-7.546	7.538	-2.901	27.135	8.293	-1.014	0.902		0.742
27.631	2.494	-0.825	16.345	-2	-11.572	-11.077		-4.547
16.437	-5.671	21.161	5.313	5.717	-6.573	-0.966		-6.572
-4.178	-2.455	0.402	-13.11	-0.194	0.702	-4.029		-19.896
2.032	7.756	6.883	3.026	25.649	-0.839	-7.55		2.551
-5.418	-1.457	-7.549	-1.578	-26.242	-24.212	-4.852		-3.76
14.442	-8.029	21.02	-6.245	2.694	-4.536	15.476		-5.357
8.133	-29.7	-0.388	0.726	21.317	-3.341	-16.788		8.711
8.593	-10.951	-12.464	4.403	-23.062	-1.413	13.307		0.247
-21.78	3.708	-22.678	-6.639	25.763	-2.548	-21.318		4.601
-1.917	8.218	-6.143	-20.189	-17.66	-3.873	1.403		6.264
-3.636	-1.029	-4.077	29.131	2.737	-1.931	20.405		20.193
-11.714	-13.615	18.134	-3.446	27.163	1.529	-10.043		13.712
5.845	4.798	5.063	-9.088	7.118	13.235	-7.796		-14.404
-4.33	-5.062	-2.095	0.243	-0.936	4.613	5.54		3.351
-6.03	-6.922	-6.947	18.743	4.559	5.455	-2.429		10.047
-28.023	-0.143	-0.792	-10.831	5.349	-0.265	-9.738		-3.219
-7.826	0.947	6.942	4.306	24.559	21.37	-14.41		5.469
5.285	-11.788	-7.461	-3.293	4.191	2.524	2.586		16.138
2.958	2.349	-25.863	26.331	14.367	-3.91	6.047		8.943
-1.797	-8.22	3.315	3.322	2.334	-0.871	3.401		24.485
8.021	-5.757	6.079	-19.021	19.772	-7.969	-4.522		-8.493
-0.523	-2.699	25.063	16.178	-6.27	4.695	-5.264		6.503
0.38	-4.375	8.43	-1.868	0.992	0.335	-21.31		2.067
15.48	5.278	18.389	-4.671	18.519	-15.819	10.073		2.437
9.523	-1.387	-8.02	-4.095	-1.027	10.602	-13.159		-2.512
0.804	15.927	5.116	-5.34	1.23	11.829	-8.756		15.861
-4.938	-7.376	-1.117	12.436	16.765	-2.433	-5.909		25.134
3.496	-1.103	11.539	-11.713	22.164	-9.132	-4.034		6.358
-10.131	-6.448	2.658	-1.957	3.238	-20.355	-6.966		11.595
6.616	-15.109	9.805	-3.981	-3.574	5.152	0.291		-1.879
-12.204	-1.864	-1.793	-15.949	-1.801	-0.144	-8.314		-2.618
7.196	-19.441	16.908	-17.09	-0.319	-1.977	-3.051		0.518
-0.227	6.223	0.274	4.404	18.821	-3.047	10.964		-1.319
-1.489	-8.586	1.65	-23.619	3.087	20.533	-5.868		-4.027
25.709	5.124	9.483	-1.457	12.949	-22.313	-0.56		-5.344
15.482	0.98	14.874	-24.807	19.421	22.707	1.732		-6.512
17.914	-4.253	2.381	-2.489	-1.756	-12.3	-0.038		1.213
-11.47	-0.999	15.606	-0.171	3.043	14.098	5.2		0.143
1.234	2.305	7.216	-7.727	23.069	-11.121	-8.003		-2.951
-26.539	7.228	-12.993	13.591	-2.629	18.107	4.347		-1.033
5.717	1.214	1.859	3.323	6.013	23.732	22.178		-15.283
4.866	-1.798	-19.637	-3.682	-7.246	20.53	5.957		-6.093
2.668	-3.701	3.462	8.955	12.086	16.815	12.818		-28.166
1.06	-12.245	-1.012	-6.122	8.495		-3.055		-6.792
-6.813	-9.804	-4.566	1.792	-2.056		-4.666		4.565
-15.98	31.65	20.049	5.548	1.385		11.911		-0.22
13.704	-13.128	2.005	-2.053	-14.156		-10.059		-12.681
-9.587	2.137	5.655	-2.956	-1.816		-15.363		-14.108
0.668	2.902	-2.28	-3.238	11.309		3.605		-2.661
-26.625	-3.567	-2.701	-6.845	-14.502		15.994		-0.761
4.325	1.902	-1.927	2.542	2.682		14.149		-4.638
-7.119	-3.695	-1.13	1.462	-0.18		6.643		2.383
-0.567	-6.95	5.087	3.693	-24.162		1.142		-6.655
-0.019	4.284	0.345	-1.127	13.949		0.49		6.349
-8.354	-1.871	-7.367	11.919	-0.203		-3.973		0.921
1.258	-4.081	-18.896	0.978	17.973		-12.04		4.764
6.217	21.083	12.581	-2.064	20.087		3.099		2.564
7.954	-8.312	-4.185	-12.358	4.353		26.079		-4.2
7.012	-3.209	-20.516	-1.417	-11.414		-5.419		-6.936
3.448	10.38	-6.322	-16.851	2.052		-14.032		-11.881
-16.9	-6.891	-7.071		-4.127		7.947		1.694
-10.755	0.69	7.569		-0.937		-17.432		5.66
2.963	-1.34	-1.34		1.149		-9.263		-0.07
-13.218	-4.324	6.269		0.561		9.936		-26.671
-13.576	30.188	-4.276		3.615		-16.962		-6.25
2.07	6.089	5.281		-0.302		1.608		-11.434
-0.733	21.729	-15.421		-7.822		-0.847		-5.188
-12.253	-5.166	-3.852		-7.472		-1.917		-26.634
22.63	3.22	-5.057		5.435		5.14		-3.199
15.606	1.608	21.454		10.111		-8.577		-0.887
-0.063	-0.465	19.304		8.989		2.104		-4.082
-1.645	-6.586	17.904		-7.282		-6.365		-2.62
-5.503	27.367	17.239		-10.548		-17.301		-6.324
8.268	-1.436	-4.302		-5.955		-10.717		0.759
11.333	-5.021	15.585		4.426		3.693		-15.445
2.703	-1.934	-5.884		16.643		3.422		-15.889
-4.67	6.614	2.63		7.81		-5.663		-3.475
-15.155	0.119	9.572		-14.849		-3.922		3.222
-18.534	-4.112	1.866		1.804		26.19		4.864
13.767	-7.364	-2.563		3.587		15.927		20.989
-2.55	-3.922	0.101		-2.203		13.899		-8.409
-26.124	-6.754	15.319		16.748		20.971		2.435
0.243	0.924	10.82		-26.864		-1.483		27.421
-7.586	4.913	1.45		5.294		15.809		0.054
-11.097	-14.575	22.615		-9.062		4.282		4.979
6.157	-9.574	4.29		-8.888		10.185		-2.313
-8.989	-19.003	0.268		2.506				-5.412
8.601	-29.594	-15.967		-0.863				-7.399
-2.781	-4.477	8.042		-4.401				4.556
-20.004	-17.566	0.757		6.692				2.248
9.235	-5.403	-21.819		-18.441				-1.734
-1.888	-6.638	1.567		26.883				-5.162
-3.792	9.896	1.161		3.012				3.924
4.365	-2.86	4.457		12.865				0.223
-5.661	-11.215	-24.398		-0.59				14.899
-3.438	-0.329	17.337		-7.356				-4.236
5.699	3.633	-2.873		0.945				-21.757
3.834	-16.547	-5.272		4.577				-0.277
-8.3	-4.482	20.026		-3.069				7.946
6.613	13.674	-0.749		-18.635				-0.679
-0.244	-1.012	-8.486		3.679				2.79
7.815	6.425	-4.76		-3.908				26.309
-4.637	28.831	8.871		11.589				-0.603
-5.913	2.529	-6.947		9.144				3.244
-2.52	0.445	10.538		6.002				6.517
-14.205	-1.793	24.119		4.349				7.422
-12.78	8.252	-1.365		2.657				29.177
-14.923	-8.182	1.302		-9.833				12.225
-6.721	9.865	-2.443		4.93				3.186
-18.348	5.125	7.923		16.631				-26.451
-17.126	-21.663	-4.102		6.278				4.154
3.359	3.005	-7		-1.58				7.781
-7.59	-4.335	-1.425		0.609				-2.758
-9.285	-7.457	4.277		-0.586				-0.409
1.823	5.418	3.026		21.33				-6.394
6.52	1.687	-0.026		2.114				-4.608
9.285	0.958	11.4		-14.275				5.977
5.414	-13.047	6.119		-20.952				-1.996
-6.037	-1.888	-5.028		-4.053				-1.516
-6.723	16.641	10.742		-1.862				12.241
-13.048	-3.301	-1.389		4.529				12.858
6.752	0.856	-6.23		-2.381				1.583
-2.87	-2.675	10.997		0.692				-6.577
8.863	4.4	11.83		-1.047				-4.981
3.081	1.759	7.95		-4.209				0.144
20.259	-4.641	2.674		0.263				-25.924
11.979	-3.457	-18.252		3.294				-3.899
-1.758	-6.788	-22.412		-26.996				-3.452
19.735	2.723	4.054		17.17				3.111
[truncated: 279 more rows]

## Sheet: FigS2_CX10_fed_locations
FIGURE-S2-CX10-FED-WORM-LOCATIONS
HEPES	I1	I2	I3	I4	M1	M2	M3	M4
22.6538	-11.6956	20.294	-7.82855	-7.68523	24.2765	26.0433	20.911	-1.32884
2.97286	-13.2795	17.6248	-22.7206	-9.06544	24.7995	10.3157	19.3525	-2.97801
19.3289	-21.6411	7.20624	-10.8838	-10.7967	11.7877	21.7443	-0.905887	13.4585
10.4266	20.962	20.6613	-0.910222	19.4164	9.30225	0.54975	-0.297821	-2.01415
9.81148	6.75176	11.9994	8.80362	-12.5744	12.111	1.12626	0.378812	15.5963
5.41995	1.93317	-9.45675	7.3872	-9.51811	-3.21416	-5.02794	2.20656	-10.9993
23.9835	7.88779	0.363483	10.3096	5.415	10.4727	-0.0734162	-1.42545	-10.5349
21.2451	9.95956	20.5185	-4.60775	24.4711	16.0547	3.01453	22.0086	19.7472
0.324562	2.28045	22.547	-9.53717	-25.8208	-19.4047	-8.26807	2.00998	-8.73484
5.88074	16.6686	0.249589	-15.4736	-2.01168	20.7204	12.2484	22.5349	-9.04315
-10.7377	-20.8859	6.34904	18.6013	-26.3084	14.9917	-6.47744	25.6731	-0.456407
0.869032	-21.7735	-18.5731	12.1944	-2.46411	-18.1279	-8.33395	-19.1561	21.1874
-8.6598	15.2752	20.2699	23.0878	16.8526	-24.8734	-22.6949	13.9615	-10.4306
-0.615541	-10.862	-9.67529	14.385	20.2017	18.4386	-16.0093	-1.85477	-7.82597
-5.12175	12.8436	2.01943	17.0136	18.5531	12.8692	-19.8093	-0.487291	11.2728
7.4811	3.93808	24.5084	-7.77861	5.43569	20.8654	-2.41864	-13.1682	-24.7908
-25.6455	-8.51742	21.5382	26.3942	21.0719	0.119765	26.3288	25.0442	21.159
23.226	-4.15579	-16.8921	12.153	26.1785	-2.11078	9.07471	18.75	19.5819
-19.6812	-17.6955	-20.885	23.9644	2.75118	-26.0831	-18.7678	23.5756	-5.78748
5.04627	6.6025	-1.94692	-6.65625	24.3965	-21.8211	27.3381	-22.8299	5.97234
21.6211	-8.46915	-11.1773	19.1954	24.0206	3.41248	23.817	14.6442	19.0985
20.4185	13.4716	23.7703	-20.5714	21.6421	-7.2928	25.2161	-2.45495	25.7416
17.7889	22.376	0.14034	-4.26808	25.4808	13.7339	-4.95335	20.78	6.7443
2.16235	-8.13571	-12.1194	12.9711	23.027	-2.66342	16.4422	-25.3744	-13.661
25.9034	-0.499687	-23.4655	-0.381273	21.1005	23.2243	-16.4776	0.95459	7.76181
8.24415	-23.5251	-12.9718	27.2032	24.6075	19.6566	-1.57197	19.2607	23.4472
15.9083	11.6808	19.4105	4.19555	15.8155	-24.2496	21.6971	13.9251	2.1897
11.7068	21.3137	-2.70631	20.7044	1.02614	-0.698846	12.4429	10.9427	21.414
-11.5475	3.49789	-23.6146	18.04	-5.61779	-8.0115	28.4037	-18.4636	18.5928
-0.846944	-24.4511	16.918	-2.68426	-0.457797	-10.5832	27.7117	11.4868	10.1394
7.40534	24.5776	21.146	3.56783	12.4643	-25.7893	-25.2595	-17.4364	21.9691
-1.99309	-19.9516	15.7291	7.20053	28.3179	-9.66494	-7.76706	24.4556	-17.0497
-24.8682	21.7489	-22.8866	28.0946	24.3958	-16.1114	27.1567	12.9286	1.10414
5.11334	4.58107	3.85731	21.6795	29.8328	-24.0296	-8.63396	-8.09229	8.69335
11.1705	-0.96507	17.6451	-7.0999	17.9385	-27.067	-0.19027	-22.6818	26.5718
17.9058	3.47014	-26.9774	25.0408	26.043	-1.11574	25.8324	-4.24973	14.4826
-26.2613	25.3846	-3.36679	15.5425	24.5776	11.8755	22.7184	15.3331	-2.6131
-5.13796	-6.76972	-5.43273	21.669	24.0054	-17.1453	-8.74786	9.45345	25.8233
14.5715	-3.4992	-7.00506	27.5545	23.2303	0.901096	-27.9004	20.0704	5.80928
-10.864	23.6885	19.0545	5.53794	22.3809	7.63149	29.5599	-20.9674	17.2123
22.7712	16.441	19.9802	-9.43753	19.8091	12.7226	0.559585	3.13408	16.604
20.8842	12.656	27.0976	25.9926	-24.3594	4.79553	-7.7776	-10.1054	11.2687
24.543	-15.0966	-26.0264	-0.626696	9.91237	26.2329	-13.2423	16.5108	24.4968
-0.966978	-15.7577	1.66533	10.9311	-1.14077	-8.94007	1.56993	23.4399	10.5874
20.6576	24.2164	4.18309	17.46	21.1656	-14.3725	10.3336	9.98105	27.6848
-13.9025	-22.9273	13.7896	7.85361	25.3733	-11.7996	5.94875	5.83202	19.8578
5.94286	-14.0874	4.91776	-2.41864	-11.4679	-20.6867	30.2089	2.66686	11.782
21.7392	-3.9051	1.82744	3.29484	15.4511	14.6962	26.849	0.34714	21.3398
4.46648	4.66129	-9.25547	-0.436611	29.2205	3.3095	-1.77188	16.2674	14.5782
3.39183	10.3054	13.7864	-21.6202	16.2995	-21.3292	10.9323	23.6153	15.5218
13.8326	-2.47643	4.35919	-4.58948	11.2844	-17.1773	3.80141	-25.9817	19.3244
7.77481	7.19144	7.41641	2.35222	17.8028	-15.6519	29.3458	-9.62371	23.5772
-17.6107	-13.2089	3.63844	17.5924	19.7956	-8.67364	22.8994	24.5149	-13.1038
23.6475	-5.66489	-1.02065	4.38212	20.5102	-21.5191	14.2811	-1.46561	27.2878
-21.9205	-14.9905	13.596	19.3118	18.6004	20.7424	2.62878	-16.349	12.4172
-8.99425	-20.1822	13.0765	4.0694	25.1822	17.89	-10.4906	7.98205	26.6799
28.0743	-25.5366	28.5608	28.2133	22.0758	22.3831	21.8845	1.91639	26.1554
19.6463	-8.73754	25.2486	30.057	26.358	-12.9803	-1.50618	1.51622	27.7813
-9.2424	28.0201	-0.312303	13.0224	19.8121	11.8923	-5.94891	0.163354	24.9029
17.5204	8.6727	-8.56054	26.8455	9.9127	-5.33248	-15.2216	7.70005	9.22695
0.577033	-1.45696	-10.136	-3.43667	15.2907	-28.5901	26.3464	19.4061	13.1592
25.6658	-3.90794	12.1034	18.6359	12.1121	21.1017	-28.3215	-9.25985	22.0781
14.1164	0.59031	19.2658	-16.2399	28.8777	28.3906	4.44536	6.44193	15.4897
-4.87689	-24.4366	-17.6666	-19.3216	8.58981	8.60511	30.2894	13.3218	19.1288
-28.0741	14.6183	-25.5162	-28.0704	4.62659	6.80066	-2.17196	-14.16	6.75167
2.71774	-19.7495	-29.2302	2.56792	24.4512	24.5969	11.2018	-2.15631	28.279
19.338	5.09375	-22.6556	29.0348	5.12524	2.17697	28.7313	26.2672	1.50275
-24.2652	-14.6291	-12.4513	27.8109	27.6124	-9.04086	31.1539	0.205295	4.90546
29.1441	10.6722	-16.8461	4.24634	17.5402	-5.77815	15.1775	-27.7607	-25.8339
18.4269	2.67298	31.1875	-1.69204	28.4677	20.3096	20.79	-23.8214	-24.8131
-14.0494	29.4883	6.41212	16.6268	15.5943	6.5141	1.30286	14.0925	16.6005
15.9618	19.813	-7.64514	30.2652	23.6231	23.2005	19.9035	-9.77666	15.243
18.1675	24.8588	27.3323	20.5351	7.9013	7.72279	10.0409	22.5187	-2.12201
4.1692	28.0727	26.6495	13.0001	26.8382	-10.9881	27.8427	3.88158	20.6869
27.9028	26.8434	-13.4708	26.6262	25.3164	-11.8224	23.2066	7.24304	23.9588
22.05	7.77045	-13.9391	28.0924	3.80553	-26.6543	8.21837	-8.33188	18.8773
-5.30549	23.0075	-0.490895	5.44582	13.2008	18.0617	4.80147	-22.711	7.90477
-20.5356	2.34908	-12.8493	-25.0693	31.3176	7.90202	28.6251	11.3547	23.4585
-9.87775	-18.98	28.7669	8.88423	18.5763	1.06797	5.93501	4.56216	22.4759
24.1836	4.31142	9.35542	28.779	-0.150141	12.4113	4.2266	2.06886	16.9833
5.27232	-9.11732	30.9121	17.1892	-2.82651	25.7915	26.9279	-14.3249	17.7903
-8.60166	-15.0198	-7.25949	25.3309	-6.3276	-25.8358	-16.3216	20.8244	27.8094
2.84155	-9.82824	6.13738	-22.5236	21.5649	-0.689911	29.5909	6.92191	21.8437
-9.17537	7.62329	7.07493	-2.51106	19.9639	11.7222	-1.24289	-1.8618	10.7035
19.0968	-25.8925	2.16063	-7.99855	6.92208	-20.8025	30.9961	-19.7565	15.0387
6.85092	27.3979	24.8007	0.826526	9.15901	4.68409	-5.60323	27.9388	24.9141
-25.9093	22.5915	14.867	30.5883	2.17904	-10.787	12.714	29.3863	15.4669
27.5909	21.033	21.0794	11.4143	18.0899	-19.2621	25.9896	24.8716	26.8714
-8.53842	4.79715	26.23	1.5554	26.3296	8.50662	19.3644	-5.03519	30.1834
26.9234	17.4346	8.26155	23.5691	16.6862	-20.3838	-8.77847	15.8334	5.02814
-14.6502	-2.85027	-9.7243	12.4717	20.8288	-19.9235	7.13906	-23.9504	8.31978
-15.3444	-1.86601	-2.84154	0.322997	2.95783	-3.49907	1.7572	5.10473	31.0123
-18.426	-11.4092	-15.1818	-1.70775	14.0871	3.61367	16.7388	-4.49751	13.4003
8.93179	25.6465	4.97969	6.42097	24.165	11.8868	0.558776	-1.98708	24.5702
-1.65012	-19.1413	-0.367498	26.456	11.4571	-1.7025	26.3896	-10.013	19.7605
-28.8466	-5.91855	0.969854	20.4835	9.4123	25.9451	15.6179	-20.0438	20.994
0.825956	5.81219	23.7512	-25.9369	23.4137	24.9763	-6.52552	5.35488	18.6879
28.3342	19.5935	2.67042	29.6079	2.1612	-22.9478	26.8834	14.4474	26.9032
4.38607	25.0924	27.797	-1.13925	5.40763	16.451	27.6363	-28.3305	23.0764
21.0581	-25.1919	31.5992	-4.61499	19.3409	-28.3523	-2.47467	-2.46328	13.0894
6.94339	13.9698	-27.8077	7.99332	17.208	27.0607	5.81264	6.08269	26.526
13.5985	24.4389	26.0063	-6.71047	-5.57672	27.8053	23.6908	-23.5426	23.9672
-22.6428	-22.3795	22.8996	28.0951	8.92022	-7.82029	12.7234	-1.70267	29.2988
-4.3067	8.83796	4.12757	-26.9301	-8.16311	-29.4093	25.6577	-26.3048	-2.08927
18.5003	-24.1697	4.89991	10.8472	21.8703	21.157	24.5591	-27.7493	14.7303
27.3018	-0.645417	27.7146	23.184	3.7618	-30.8082	-9.68884	27.3818	12.2194
21.78	19.4658	-7.86928	9.03388	27.2253	3.87521	-8.89313	-14.9033	19.4952
0.749764	4.81722	-27.5618	-0.646701	28.0224	10.8136	-11.6977	29.752	23.7674
30.3957	-25.5098	27.1895	-0.362164	19.0828	-27.7217	-28.187	-1.3756	0.946386
11.5141	4.0827	-11.9774	18.9577	22.6507	-15.7554	19.6721	-29.5993	25.3835
-0.191988	0.995611	-1.59793	-5.56729	18.2211	-30.0047	17.917	1.65792	-4.90649
-26.6641	18.7844	10.9877	22.3805	-0.132765	-10.2301	7.25511	12.7173	14.3802
-4.51157	6.36216	21.5798	-14.8737	10.3474	-1.86481	-4.64855	-3.86607	-4.4513
-1.07342	-24.7915	-30.0108	12.5645	23.948	-5.81208	6.34123	-29.6401	15.0657
-5.59119	-27.0472	30.2288	18.4053	-6.56928	1.85726	24.3043	-0.0139352	10.3096
23.0396	-23.4913	13.8189	-18.7081	-0.714133	13.1064	-17.9196	-3.39293	-6.39508
-9.25917	12.2964	27.5136	-2.26251	24.7921	-1.37827	20.9408	17.374	20.9608
-2.92182	-3.40005	-11.4665	6.83346	-5.44184	26.7112	26.4372	28.8409	17.2716
17.6479	-4.56266	15.5065	4.8399	3.32407	9.72271	18.5515	24.1635	7.91195
5.0002	-0.961411	11.983	16.4433	6.60607	-20.5451	-20.2098	23.1184	-28.7581
25.4277	-28.9808	-22.9855	23.3123	8.37636	13.7944	17.5596	29.7719	23.4956
10.125	-21.0522	2.76955	28.0526	22.463	-12.5187	27.3818	-24.4742	21.8446
17.7383	-25.7955	8.42102	-22.4587	9.45318	23.8446	2.47655	13.1366	22.7
22.2265	18.9364	-1.14218	-6.67685	1.59678	27.6794	14.198	-2.93577	25.7722
7.98745	11.1983	-27.9628	25.6334	19.0703	28.5455	6.41608	-0.509078	-30.6487
9.49266	6.05611	-28.8282	23.8831	17.9609	-15.296	12.5885	12.4811	19.3391
-22.188	19.0093	-18.1896	18.3355	20.1401	-10.2715	10.455	-30.7238	28.5486
-3.42405	-16.7896	-13.1118	14.5632	-16.4766	-1.64051	-25.4401	-9.56014	29.4537
-7.7989	6.18766	0.584156	-0.160437	21.409	-21.4124	23.8003	5.63185	25.9531
-18.2843	7.97616	14.8107	-1.239	19.9468	-27.0992	18.7463	14.1566	18.2065
-10.103	-10.4339	-25.8962	-9.80117	8.94614	-13.8275	3.56739	10.3421	19.8324
5.30885	-8.70514	-1.12553	24.4952	5.50587	-29.1533	-21.1598	-8.5087	22.4387
15.8858	-26.1971	16.1478	10.3477	16.3058	-4.06899	-22.1912	-30.0958	17.0278
7.97385	-15.6096	29.4589	6.40571	-28.1532	23.4328	28.0818	29.8898	27.6822
17.8945	23.6232	-2.45379	9.49597	15.9798	-12.9505	26.4393	-27.2935	26.9049
-15.5863	12.6676	-15.8461	-26.8283	15.4496	0.729904	11.5437	-3.41426	14.6969
-9.80146	-5.05475	-17.2575	22.971	13.0589	-27.9068	5.94456	21.7709	25.5145
-4.78025	-5.77163	30.1284	26.8509	6.87619	24.575	25.7844	25.9542	5.62014
-13.9444	0.0335925	13.7346	11.3988	3.10747	28.725	-21.8849	16.643	11.5667
2.65459	29.5503	4.34618	-12.8533	4.18892	-24.7516	12.0626	26.2887	17.0732
11.0909	1.1785	1.66397	-19.7618	3.78294	-27.1758	14.485	14.605	18.5237
14.6032	7.87146	-29.0164	-2.11926	17.5513	-24.1019	-0.62441	3.11947	-0.688931
-3.97526	-1.86913	11.3404	13.0926	11.7302	-17.7499	19.2218	-4.56607	8.01543
-24.0131	-2.19228	-25.1525	-10.2153	1.1368	-28.49	-10.0586	27.6504	10.9006
26.3671	5.71085	21.8823	19.6946	23.5433	-21.138	-22.8784	-6.46372	28.9986
-3.47753	2.0426	25.323	25.0375	28.9963	-30.1128	17.2009	-0.989647	12.7909
23.9542	19.9837	-2.51331	-7.25396	22.0027	-31.4249	27.6391	1.03075	13.4864
13.6831	18.3527	-21.1004	-11.4338	18.4776	-31.783	0.419655	-27.4516	27.3347
-7.64532	13.0117	7.16191	24.0826	5.87569	27.1043	19.4215	15.6358	-19.3405
-12.1181	28.6035	-19.0382	11.7173	14.1446	-4.02763	-4.36429	-19.2231	15.0144
-7.44116	-26.9113	-8.40066	21.7651	21.2253	-11.5809	-20.7092	25.0188	1.17154
12.4	17.5948	-22.8443	-15.4343	18.3042	-7.19953	12.43	28.006	24.2856
-6.54774	3.18724	-3.73187	-1.15198	6.80734	17.9093	25.2646	-3.04705	-5.40469
12.9384	15.945	-23.6422	-2.16254	22.9059	12.1546	11.306	-1.70063	11.98
-5.11638	-3.91946	-7.80108	-11.2062	17.2587	21.8439	23.5028	28.8391	21.1751
24.7623	-11.43	18.419	-10.2269	16.4608	-10.1554	-8.29592	11.6884	8.2282
-19.199	28.1435	19.5678	7.746	4.62207	-1.55902	2.84224	29.1812	22.251
28.0352	-24.2889	5.13381	3.59304	13.3221	-32.2488	0.279461	-8.54518	5.2867
15.3097	19.8152	20.6744	-9.75109	11.4948	19.3186	13.0277	19.5254	25.1208
-26.612	-28.4615	14.9571	20.5107	21.2751	-26.6362	21.2918	-13.9474	-12.1942
-14.6378	-5.43719	-0.0125077	17.7048	12.0983	-0.660797	10.0509	-0.683129	26.1424
-19.1274	1.30395	5.70495	15.768	-2.7835	-23.5424	-4.2781	-4.71457	17.9089
13.5988	14.5278	-2.42958	25.1238	8.51226	22.8763	-11.6422	13.742	23.4753
-5.89259	18.6111	-16.6984	10.979	24.2004	-15.7431	24.7325	24.9128	12.8065
21.7356	-24.0756	-29.1739	-1.62446	18.3119	-3.34574	-0.298626	-3.93976	-2.05855
0.536973	-8.20723	-9.89006	2.79515	2.30355	25.1325	11.2534	27.5411	14.2598
9.53476	-27.5977	6.61229	16.9452	5.56183	6.52711	-11.2407	30.0447	-29.6804
-8.46443	15.7922	-27.1311	19.0257	20.6439	-24.3562	-15.2216	25.9996	15.9209
20.7458	-8.95013	-28.1509	18.141	14.4876	9.50465	-2.69989	4.31592	26.3493
1.64116	27.8646	3.55331	7.58451	-2.22872	-24.989	-1.67415	25.5925	8.38025
22.3835	-14.5881	-28.5609	14.4679	22.9462	-16.2283	5.76343	-13.7089	17.0499
-10.7573	-22.1637	-12.9688	-6.25613	19.3643	-12.2175	2.57003	19.7187	10.303
-3.19482	13.2237	12.7212	6.0108	4.53719	-26.0802	-18.4181	17.2739	19.6606
-16.0899	25.4305	-16.8484	0.150353	1.79251	-1.11136	11.415	13.8185	9.32838
3.56361	-4.0572	-24.2733	18.8136	17.6329	-18.8724	23.0932	29.0901	24.9154
10.6546	-18.2248	-20.8136	-6.85199	16.3749	7.34017	-7.55864	28.1091	17.1942
-1.97414	-19.9874	15.3612	17.15	-5.449	-18.3349	-0.784734	-1.67835	27.6357
-2.92346	10.732	-23.8502	6.58082	5.81911	-30.2086	-16.3726	-4.57681	11.6833
11.268	1.00578	19.5482	24.4238	18.8368	22.5634	2.23838	-19.9105	29.1102
-17.8538	-0.545892	12.8587	25.5437	25.0747	-21.3142	25.5154	3.82636	18.423
-4.52253	-4.88592	-6.73933	-17.3124	3.78524	7.90478	23.7151	8.04693	23.7099
9.15235	-3.06703	17.1543	-18.172	-19.6328	23.6105	17.4688	5.30537	13.8743
-23.4812	23.2609	-21.132	-6.84907	-4.56464	-28.6872	-24.5323	-21.2422	12.929
15.818	7.09232	4.00141	25.8447	20.4851	-19.5113	-10.0261	22.0088	-16.6845
17.8889	-8.27042	-2.29347	3.11809	11.452	25.2698	26.0826	-25.2425	22.2461
29.092	-0.125031	26.7465	-23.5898	-2.99124	18.8449	-1.90395	0.192766	19.8749
-0.38998	14.7086	8.42982	10.994	17.7783	5.48031	6.65471	3.29524	18.2315
10.9526	-4.64364	-21.8614	18.1172	26.4778	-7.22288	18.519	4.97766	7.76413
17.2695	11.002	-20.4461	2.45447	-1.41616	-21.442	24.8241	2.5436	-18.6048
-10.1573	21.2913	27.3083	13.1876	6.22316	-28.0173	21.2256	-19.5269	23.2618
5.25434	-7.49864	-17.1864	22.7712	4.70506	-9.0525	17.0547	17.6442	11.6604
-15.4658	24.9747	24.8934	23.698	24.2979	26.7171	-2.89611	24.8729	13.0639
0.975261	14.7775	-15.8791	14.3842	21.4496	26.0236	15.4723	10.0702	14.8437
-1.24122	15.306	-3.74093	25.7506	-8.9577	-18.6163	20.2531	-5.32133	17.0147
-9.26279	23.4766	-19.829	-17.2579	5.39487	22.1125	26.8445	25.8964	-15.7761
18.2177	9.86267	-7.37317	12.8717	-11.4239	27.3544	8.31876	10.9547	25.2598
19.8845	8.06971	2.39032	27.1502	25.9533	-12.9349	26.127	-19.3338	26.9017
-19.4123	-8.91966	6.8439	-13.8833	18.6246	-0.857795	19.5873	18.4377	17.222
-15.1623	9.29436	-8.30024	-3.32733	14.3059	5.51149	16.9962	-18.1202	20.2151
14.9313	8.85406	15.5881	10.2997	2.99162	-5.03237	13.417	1.47085	19.3301
19.8085	-26.5885	-3.71419	14.9698	10.891	16.6548	1.60994	2.46753	23.4885
17.4053	-3.24933	24.7988	20.5235	-10.1678	6.41396	7.48995	-1.66314	25.8223
2.28982	3.88329	23.8806	-3.04998	25.1785	-21.3066	-15.3263	6.42292	17.9265
-6.55359	-25.3695	-13.2875	19.0394	3.47205	-1.20097	22.8326	-23.803	9.09853
14.3628	20.8975	4.21301	21.2494	23.3558	22.8542	2.90288	19.8431	15.7905
-16.0241	15.3345	-9.5516	13.9241	16.7727	-13.4256	4.46162	25.6378	8.26745
8.51884	-7.79259	-7.05147	23.975	-1.46198	-17.2997	21.5049	16.8494	24.3457
-23.6248	-0.107401	-16.1438	0.388737	-15.951	-6.98761	26.5805	26.4647	0.232422
26.2764	-9.52368	4.69541	28.2357	15.3286	21.9955	18.786	22.3135	-15.7676
24.6715	16.9277	-15.2904	5.07754	2.69016	9.70266	-25.6037	-11.8932	16.2696
20.3808	-0.426923	21.2794	4.07413	9.88726	4.9015	1.07862	-10.479	-21.4213
-14.5674	-3.25464	-12.4556	6.39869	20.3463	0.468862	-0.228243	-8.56611	-3.40035
-15.4355	3.44651	18.395	-0.424807	3.11097	-10.8115	26.1408	10.5857	12.1756
-0.38969	-5.94289	-10.6386	-12.8126	21.9616	-24.6908	25.6499	-13.3352	24.3047
-9.77733	-9.95258	-6.61387	27.7758	17.605	-15.2706	-9.74596	11.6024	20.7389
15.9762	26.0754	-18.0467	3.79409	1.5554	9.82219	9.27701	-5.2052	-19.6106
18.5384	15.2156	5.48073	8.25732	-18.8605	-21.2633	-13.7074	-0.309633	0.26321
-3.07728	-2.33899	-0.291322	11.1649	-8.58732	17.5093	14.7309	1.76832	14.6889
-1.96544	24.3341	-2.09464	21.8845	5.91501	-3.862	18.0321	-2.4901	-15.8432
-25.5703	11.7762	8.16803	2.63264	3.11403	7.24063	-15.5868	4.90592	-11.2543
22.7634	-9.93138	-2.817	26.361	19.9537	-16.3168	5.50923	-16.0165	2.56559
1.79314	26.8101	-8.07704	19.7803	25.8084	-5.56609	-0.229307	6.40531	-8.7851
21.6603	5.00345	-7.27002	16.734	18.9261	-11.4818	24.8128	9.53868	-12.4328
5.0219	0.540243	2.69792	28.2146	18.2887	16.4794	16.3285	-7.24185	-22.7487
-3.62101	2.1635	15.7837	-11.3725	2.17714	19.5441	-4.29145	9.62901	1.05087
-26.9117	12.01	-11.3296	17.7004	24.6539	-9.03036	-11.6071	1.52861	14.4185
-1.70644	21.262	-10.3252	-7.2472	12.5817	-23.9516	20.5822	20.039	21.4125
-17.2452	-2.25009	7.07212	10.3476	23.5745	-9.36914	-18.5977	-4.73621	17.5655
7.59639	-16.4211	2.05327	8.75958	20.9154	-27.7205	-23.1835	21.5568	11.3737
-7.7944	-2.65722	-6.92915	0.248012	25.3399	15.8889	-3.56612	22.0327	15.9811
17.1487	-23.7869	-21.0459	-1.47518	23.3989	-7.48805	-20.4298	-1.17939	-0.88961
-1.3635	-11.6485	-24.6204	5.52091	11.0766	-1.40895	2.33012	-10.1701	18.5287
-4.99475	-15.8729	-9.47737	26.2593	26.0689	4.88982	28.7668	12.8785	-2.85741
16.644	24.5665	16.9188	28.1144	4.07407	-9.50231	10.7671	0.53817	17.2935
-4.42521	13.9069	15.225	-29.8641	7.12307	-17.0501	26.5091	24.2285	14.7008
20.6225	19.1105	-17.7697	28.8563	16.3153	10.6967	9.1812	18.7497	7.8202
25.297	-1.60356	18.0102	-20.8906	2.64685	-21.3313	-27.1097	-22.8643	-10.7753
8.54685	18.1999	-17.5973	11.9608	12.6749	-21.8674	8.29838	23.1771	17.4894
-10.3475	17.6942	0.931385	29.8937	8.09602	0.0528645	-24.9422	26.4185	21.2053
4.50301	12.6726	22.649	21.9896	16.8477	-12.4651	17.1582	12.2006	10.907
-2.26577	-25.2569	10.1582	20.5265	20.9181	-1.35807	24.986	2.10312	10.1742
-1.56842	21.2746	8.18345	12.4718	14.1834	-7.67225	19.0982	16.2232	-2.50633
-21.7394	-2.03166	-8.02984	-25.3995	11.592	18.7352	27.9911	25.9755	14.6622
-3.14969	-18.4384	-19.2333	23.4145	25.6921	-20.1203	18.0559	-14.9233	24.9452
22.0886	6.12866	-16.9957	0.677118	27.6958	-16.6154	-7.03078	1.57829	9.4327
-22.5381	-17.2774	-13.277	21.7029	24.6537	-11.3724	-2.05634	-24.3904	16.5733
17.9945	10.3981	-10.1607	15.7877	8.95003	20.3713	-14.9999	-1.67024	25.4186
-16.0915	23.2635	-2.99423	-20.3504	-1.19606	22.2425	-16.4064	6.18773	22.5888
23.0123	-22.5104	5.73456	14.288	1.15243	-2.46739	-5.49643	26.6102	12.9451
10.1732	14.1792	22.625	7.80109	18.2649	8.20895	0.151176	14.0352	10.3267
2.25426	6.75031	22.2177	-0.712967	7.97593	3.3395	6.74425	-7.98154	8.92943
24.9147	19.5181	-6.73774	-12.0007	9.97656	-23.3905	-2.16653	14.6365	7.66073
19.1076	-15.9805	21.6372	11.9302	4.45092	11.1911	0.70227	1.20527	24.5164
-4.72133	11.2646	-1.71588	10.216	19.3416	-1.44311	25.4681	7.13232	18.1465
17.4461	9.98554	21.184	6.14534	16.4136	-3.51825	25.9623	27.3179	19.6884
-10.6901	-17.1618	18.4134	8.06945	13.7073	-14.2737	17.2487	9.98109	11.5646
-9.32106	-1.75941	-13.1422	24.8461	9.92011	-2.79246	7.1035	-7.10229	-3.64572
15.1091	-7.15653	5.92839	9.2516	20.0421	-12.3644	-24.6242	24.8171	21.1261
-19.7727	-5.75867	-4.51572	-30.0302	14.6677	-15.5546	28.2202	15.6082	23.8275
-1.5525	-12.0299	1.24399	17.0583	6.8085	-24.6263	16.6553	4.48589	10.856
-8.10525	-7.29575	6.97617	-31.378	28.0474	-13.5162	21.5805	-2.03083	-13.0733
-4.499	3.50921	-2.27175	12.2547	28.6059	-3.44908	27.1848	-12.2646	22.1563
12.2462	17.2344	23.993	30.853	-6.49061	-17.4618	-8.33465	15.8061	22.8149
20.411	-9.28366	-12.9769	19.476	-19.5711	9.23487	26.4975	8.88543	9.48928
20.9795	21.7331	-26.5709	18.2514	-3.54272	7.86867	3.46063	26.8785	19.36
16.0376	-23.7987	26.6101	-4.55205	12.0063	12.3865	19.5848	22.2234	20.9373
8.93403	2.34971	2.16751	5.71974	15.259	11.2217	21.2663	-20.7253	-1.55475
2.58233	1.33418	0.264078	28.5513	14.3261	25.5376	12.5125	-21.2361	25.8605
-18.1135	7.27898	5.16459	20.8525	5.51343	-6.1228	-1.11406	17.4018	-18.0323
-0.482102	13.7241	13.0996	9.554	17.5584	8.18649	28.2662	-26.5156	-5.67301
24.6333	-11.449	-8.93784	2.91121	-6.43919	-15.9758	23.7446	3.27974	22.0836
-12.1789	-21.1729	5.82857	29.8847	12.5681	18.8916	11.6399	-21.0338	12.0943
15.0238	14.2251	25.0297	11.5447	-2.02	24.4966	26.0803	-2.86385	2.21622
6.2404	9.45261	16.139	31.3721	13.1735	21.2644	30.0926	24.9236	6.21679
13.7497	3.19922	25.8679	0.924865	5.61568	-10.476	22.3922	17.5823	0.260942
18.2149	1.44029	20.3031	-27.4231	8.62566	-18.5377	-19.0303	25.6121	-15.6506
1.47463	-15.2292	-23.6929	13.5781	-3.93614	-16.3903	15.4066	28.6218	12.3933
17.5555	8.57193	23.0186	-2.83887	18.3324	9.07223	13.2856	6.6005	7.25871
-2.03874	0.932972	16.7412	-9.10868	24.441	-6.14533	-3.08361	1.41085	9.5905
15.6161	-16.3392	11.4378	-7.60434	19.6958	20.7288	-0.0498489	22.7781	-17.8969
-8.14285	23.279	27.3574	-15.8178	21.7282	6.76849	-27.4845	-0.167208	18.8615
20.237	-8.97699	-6.952	7.75862	16.8891	25.6451	8.27933	-3.64676	9.00348
14.7407	11.1192	13.9583	-1.72277	4.48776	5.87908	2.10934	-3.01592	25.0564
10.1029	-12.297	20.7306	19.6572	14.2424	-9.0465	23.3802	-4.80995	10.0415
11.2786	-7.4685	-9.85015	4.28416	6.55371	-2.08649	22.3754	8.33724	23.174
20.8302	18.8204	4.9422	1.11268	18.9339	23.3309	-2.5452	21.4389	16.4538
16.3976	-20.2218	24.3052	8.24745	7.91515	19.4953	-0.258996	-3.58523	28.338
8.41273	-10.2124	9.97728	17.5785	11.3688	-4.65129	23.9595	0.828891	24.4373
25.1847	1.05403	14.1604	11.4344	9.71099	-11.9133	16.5423	28.7407	15.0804
-4.07674	2.63997	25.2885	3.53472	28.7579	9.01176	0.520117	27.7355	23.5055
-5.32459	-18.962	-14.4592	-0.0150047	27.952	12.5001	30.3258	15.0237	-2.98921
22.8174	-0.238013	16.9114	22.2129	20.4299	1.41348	21.1462	-10.3474	22.2064
3.31615	8.79618	20.6163	9.41585	12.9975	19.3021	20.0654	24.2548	-17.0324
6.31561	3.92218	2.09436	28.3717	25.4782	-18.071	-1.267	12.6433	5.28327
19.5587	-5.85252	21.9957	-3.36193	18.7802	-26.0138	13.5109	-13.4259	21.5892
-0.75604	-8.11988	-4.45371	13.8284	18.1524	-9.76557	18.3529	25.9635	20.643
-9.13316	4.50532	13.4607	29.0057	9.00317	20.7061	-15.5514	-1.87701	11.4752
26.4876	23.8699	-9.31837	30.2799	27.6515	21.4626	24.2758	-0.334584	14.7909
24.4223	23.5057	5.81061	-4.09396	4.42248	-0.0221479	-25.9477	-4.27262	7.17366
13.468	-23.6095	3.67847	10.6751	16.3963	-25.6408	4.86554	-6.49377	13.9578
18.8195	7.7261	22.4595	25.6476	14.4679	8.27909	28.7681	-3.15666	12.0008
-2.9023	-17.7857	18.9207	20.361	15.7853	5.32485	16.653	29.975	25.3135
-22.1902	-24.883	26.1392	24.3589	21.8378	12.0543	-7.305	-5.24048	13.0506
3.34325	-24.2692	24.9807	18.7806	26.3731	-4.9238	22.1506	27.4829	-4.90138
-12.8658	-12.5488	6.95978	2.34411	12.3943	26.5187	14.4105	6.02918	-25.9741
21.9416	26.0615	-2.75614	-24.9736	13.9888	9.02422	29.9562	21.2852	-2.96447
7.72167	22.634	8.64667	-2.89226	29.4094	-19.5747	18.2627	6.42223	17.5831
-4.55345	-9.01605	4.41382	18.9905	31.2327	22.4668	0.491825	-26.2543	15.5533
9.64857	-17.9541	12.7161	-9.63997	11.499	21.3405	28.4555	-17.1009	-0.773178
4.79684	-16.6633	5.96374	19.9629	18.6608	-19.9223	-12.5392	0.295543	22.4019
-26.4047	-11.4016	26.0191	-6.45625	15.1246	-21.0702	26.0449	31.443	29.0667
2.60254	6.65622	1.31055	7.2989	17.4674	-11.4509	18.9746	13.7774	14.6999
-4.36628	-19.8297	-20.89	-12.008	20.0138	25.8105	25.919	-6.64201	13.0135
4.89546	-6.30883	13.5784	28.9758	8.93512	23.8469	10.3642	29.8107	20.1933
-19.6369	-15.0052	3.68784	28.0034	31.145	16.9264	-2.15165	20.5589	16.5261
20.1224	-25.8574	10.5565	-23.7897	-16.3371	21.8752	-27.3074	-15.489	22.2086
-17.0733	14.5866	-7.11736	11.5861	19.5752	8.84822	24.5018	15.6548	21.1893
18.1727	4.56376	9.18229	24.7845	24.2898	-25.076	14.8504	27.9246	-31.1397
7.30625	-3.36181	23.5263	-3.56878	28.8685	-11.239	28.0426	-9.68851	13.7762
21.6115	-19.077	-9.15108	-14.2516	12.7809	4.5669	18.7192	18.6463	7.28347
0.001661	17.901	-0.278205	-27.4944	29.8147	-2.92571	23.5219	27.0725	-10.4529
-20.6519	-14.2754	20.861	21.5912	22.9303	-17.6177	-1.1317	6.03848	3.51364
11.9132	-15.9114	7.54554	28.3877	7.24304	18.3059	1.17841	29.3596	28.1367
17.4883	-8.1776	4.11929	26.7015	4.31062	-23.9712	21.6392	16.2256	12.4689
-23.9028	5.4981	14.6087	15.7161	28.6401	-23.0685	27.6946	-27.356	17.3479
0.750792	1.62845	15.9121	12.4633	-8.21924	-28.154	-30.2007	4.74981	4.13002
15.0322	22.6061	28.6921	-27.9321	0.0578621	17.7063	-8.94734	1.35944	30.9296
-28.0227	-14.8523	25.3607	19.3537	16.9995	-22.8392	16.1029	-2.66838	-8.43617
25.7373	-0.186141	10.6944	27.6016	7.16801	-17.196	-22.6094	22.4346	18.4099
-3.07917	-5.94728	-12.9238	-5.20404	3.17174	-24.0282	12.8204	0.0152369	10.5517
-20.751	7.20153	24.6709	-28.9221	15.6698	4.33763	6.8411	0.806083	8.93397
13.1625	9.30199	6.73031	22.4111	6.52783	10.9795	-6.38263	2.93061	19.5929
-0.18538	-2.38421	17.7162	21.0201	22.7743	-4.47373	-18.8141	24.5576	27.936
-24.5511	2.93243	-9.03231	3.41926	24.2109	15.5961	21.8005	30.7399	18.6045
-2.62517	-26.0453	28.7321	19.1317	14.0355	8.08587	19.0387	16.2232	16.1388
7.94131	-11.5003	23.2904	27.5155	25.5571	-9.90071	19.68	-5.95576	30.3879
24.4769	-4.93014	1.42166	9.02004	21.3353	19.5313	0.724412	-1.17006	20.827
10.7507	14.9616	24.896	5.94376	19.945	12.3521	-4.69846	-4.93346	11.2448
-22.6076	-23.8936	-4.43752	25.7229	-12.1394	-9.08006	25.6076	-9.46853	8.36142
15.7158	-10.4413	25.6688	7.0529	-7.04322	13.4371	15.8274	-17.2732	9.11459
8.46005	11.7686	20.435	12.8856	22.3462	-19.7996	17.9639	4.09725	22.2701
20.7587	19.1499	-30.2973	17.9254	24.3479	5.48287	9.60518	17.7766	13.0658
7.69052	1.71405	31.8248	14.8231	12.6938	-0.976007	-13.5598	-6.81313	16.8777
-0.981688	-23.1447	8.50598	1.90161	2.73529	9.65216	20.051	6.81116	-25.6889
22.7481	-14.5257	-31.5936	-4.01938	23.128	22.4616	28.6653	17.0227	30.1133
0.192174	-15.3843	18.0851	-1.05384	16.3435	17.5622	27.584	11.873	18.1263
-1.78809	-11.0396	3.3803	21.5201	-8.60281	18.6346	-18.815	-25.0939	25.3235
18.4098	-7.08046	6.65567	24.8108	27.1928	27.6004	20.5987	29.8297	22.7137
-6.30667	-24.6838	16.5429	9.94219	17.2944	21.5938	23.6466	25.6964	28.0956
-7.84263	-27.8524	14.0662	-5.48476	-3.70718	-18.3684	22.3588	26.3314	-12.9414
-14.035	-12.9404	18.5456	24.4146	15.0845	20.7488	26.9946	9.08146	21.677
5.54968	-22.2465	11.0515	-8.76189	13.3829	24.3556	19.4433	28.4206	21.1012
14.8765	7.7202	8.89422	7.43271	10.2003	3.73918	0.541897	-0.734926	14.3652
-28.8426	-23.4574	25.5743	3.83417	7.26333	26.7652	21.2422	4.47596	23.3549
15.7094	10.0583	-6.4406	-20.4295	-7.31229	4.70554	16.6767	-0.226469	13.8213
12.6349	12.7877	15.8957	1.09873	21.8439	0.0729071	7.82231	28.753	22.4149
26.729	-3.42027	27.5151	16.6869	19.53	25.6171	-26.3009	-28.8679	6.89618
-8.55186	-18.3958	20.4491	0.473833	23.7807	19.6465	18.6839	15.9952	30.5672
-24.8627	8.82345	-5.88432	7.74355	11.2907	9.73702	28.1218	1.12155	8.39728
16.6621	11.4087	14.7232	9.7311	17.9283	18.969	-23.0093	12.3287	29.5277
28.2059	-25.2073	-29.3541	13.8798	-4.67317	17.1084	17.8699	-9.26458	12.762
21.3275	28.2101	25.1889	4.41259	-13.0442	24.0326	19.6673	19.1944	-5.48357
-23.3495	18.3628	-31.2387	-0.555003	13.1579	23.0728	20.8282	-2.61037	4.82858
25.7598	6.00044	1.96568	22.3811	-9.76609	-13.5265	26.284	27.8541	25.5779
15.028	-14.2604	17.1473	13.5318	-15.1735	-12.2595	-8.56506	-8.01631	20.4777
4.46281	-19.9021	11.8172	-1.95668	8.22924	14.564	24.0163	-22.9054	19.5508
-29.756	17.8401	28.5235	4.89197	19.0244	10.6779	16.6601	-3.3581	5.95361
20.5321	-9.13698	10.0284	12.1149	24.5458	11.9505	26.9759	-5.3972	23.1086
-14.8669	7.36915	26.4968	15.2669	16.488	-9.43587	-10.8574	-6.17375	7.69655
9.81831	-6.29464	14.9437	17.2951	19.6117	27.4407	23.5486	-27.0241	19.0928
24.2651	-9.48217	-5.32732	8.63561	6.084	-18.3084	24.5074	28.6021	5.87433
-19.191	-11.114	-12.5445	20.7645	12.1057	4.71804	11.3039	14.8818	13.8397
-1.44289	-16.0074	13.6051	-3.61731	11.3169	16.2617	-11.7632	15.8142	27.7044
7.85348	-10.0088	12.2539	5.69465	20.2677	-26.4247	-8.67828	-2.15957	27.1153
12.5469	22.7106	10.0611	26.1077	8.28801	6.02861	19.8367	23.6781	9.38527
30.5574	2.01594	9.56996	15.4362	-16.9992	-24.8617	15.5065	-4.91469	21.4059
-14.4607	-7.15923	15.2188	-10.8971	25.3523	25.674	9.42058	1.20927	10.2719
15.3257	6.95891	18.6555	24.7321	4.24349	-21.09	10.6376	-25.2437	26.0761
26.1142	0.755029	24.5095	17.3814	-13.3012	-2.76059	22.664	14.6615	29.1611
-30.3187	-15.0842	17.5642	14.5649	7.77901	-27.8752	24.8884	24.5333	3.57387
7.32054	9.54658	26.1841	-20.0231	17.8952	20.7726	17.6978	4.41901	26.0358
-2.70245	29.7293	19.5419	-4.66524	11.1867	19.6389	-6.94671	26.6906	16.3718
3.76112	-21.2671	15.7582	6.01078	14.5721	-8.97152	9.4054	17.4356	19.9408
27.4746	-16.9025	13.5546	19.7715	20.1336	26.7317	-25.1371	8.19965	21.1214
18.2717	8.46487	-8.35324	1.10929	-1.5421	8.73874	15.8938	22.4207	25.5657
8.78262	10.6594	-14.3986	-3.69749	5.99816	17.6938	-8.10691	-12.4831	27.7853
24.1408	-0.576779	28.0808	20.3401	1.50812	-24.5242	18.0776	-11.0079	11.6593
18.7723	-3.09864	11.8135	12.2723	22.3045	-25.9529	19.6944	5.72898	15.7957
1.87201	-22.0183	-11.0178	-10.8934	18.683	9.50273	-21.1671	26.5819	17.043
-30.0164	-29.747	-5.514	13.3908	11.0794	3.78568	9.02195	-14.9793	21.2389
0.401024	0.128653	25.9587	-6.43989	16.8632	11.7121	25.8467	24.6669	21.8713
-10.25	-23.5673	22.3358	-8.58766	4.40195	-15.1825	24.7631	16.2576	23.4154
-17.4389	-3.6717	-16.2131	-13.8942	18.2502	23.7705	8.14771	24.7859	22.5078
17.3416	14.6831	10.5762	12.4329	24.065	27.9994	3.93599	23.5846	16.7622
7.17374	11.911	-17.66	10.0339	4.79426	-26.8394	15.5683	27.4169	23.7916
21.9641	-13.7792	22.1896	8.40944	-2.61562	24.8026	26.2713	19.9719	18.3781
-24.1298	-28.8429	7.52367	0.299767	2.97014	16.5554	24.8482	18.2531	20.1803
15.4001	-10.8884	16.2575	11.5384	6.67861	10.6107	-22.7366	19.3074	24.6981
21.1925	-27.3481	14.789	-20.9557	21.2219	-4.41635	23.7769	-25.0908	27.2066
20.5806	-4.30848	-6.82582	20.5945	11.5523	21.9359	-5.30521	-20.9508	13.5029
-11.4666	-9.32741	25.6159	-6.2447	1.7264	-20.4502	-10.842	25.3466	9.63308
-0.669184	-30.9831	8.93228	-4.0481	-1.49825	-11.0025	-15.9629	18.1171	5.33361
-4.37321	-8.58561	21.07	-12.6647	5.04434	14.0286	-23.0146	3.39475	27.5373
29.6036	-21.8803	2.8282	-16.883	17.6475	28.7863	-7.42844	0.550677	19.7073
-27.708	-11.3279	-19.1905	14.9225	-9.43961	-25.7417	-11.5409	7.7949	22.9892
-7.21814	28.3718	14.2149	-10.9948	14.2388	18.6113	24.14	21.589	14.4407
20.1027	-28.6356	0.806881	-10.1024	18.7753	8.37192	9.51864	15.8601	21.4914
3.64502	-18.1104	-5.08364	-4.84999	3.333	-5.515	0.673186	-0.731305	26.8336
18.8501	-12.5151	-15.0792	11.8401	1.58686	24.9213	24.1137	-5.91997	19.0526
-3.1756	-19.1772	-16.6269	22.6511	20.7104	22.9312	0.604473	21.0972	23.6444
-18.6263	18.623	19.9393	-6.47925	11.7281	29.5707	16.3067	17.096	15.408
-5.79267	11.9467	7.64309	2.00602	23.4365	28.9647	15.3906	-16.5967	13.2022
-9.05996	1.54018	25.7804	24.7992	-6.14231	15.2632	21.4696	-14.8089	22.5595
-27.7446	-0.423539	-12.5912	-2.18578	10.6875	-11.5088	23.1826	8.13	-0.739923
10.9483	-16.0343	-6.47127	21.057	1.77928	-13.6795	17.0684	-4.09825	-0.328234
27.1051	-3.09756	7.69155	-4.36981	17.0977	-24.4583	3.10993	-2.236	1.72339
-22.424	16.3844	-15.7622	0.344877	-0.534874	12.8537	11.3897	-6.10001	7.01587
-23.0383	-13.0523	21.0182	4.27596	19.7469	17.2232	5.87513	-22.2412	18.4213
28.8451	10.0638	-8.2821	-18.5844	20.0709	-22.243	18.359	-3.30438	21.8498
-23.9121	-20.1711	5.76399	-1.37442	14.739	6.1985	-4.08925	0.295987	25.7894
14.8878	7.16062	-1.00449	6.04674	13.5018	-3.0821	-1.18583	-12.1677	24.8829
14.101	-7.67299	-8.55746	-11.438	1.14052	-15.1209	11.0844	-7.05505	22.8177
21.3124	27.9288	1.77486	26.6093	17.3562	-16.5982	-16.9948	-18.6414	12.5853
29.4521	-8.48252	-13.3157	-5.69202	-12.5575	1.557	-10.9151	-23.5882	21.3957
19.2021	-9.99112	-7.10033	23.7307	17.0212	27.521	9.02696	-17.2345	24.431
2.93777	2.31012	18.4884	15.0944	-16.0532	20.073	17.0221	1.41782	17.5605
6.37595	-26.7997	13.2908	-12.0911	23.3527	-25.9016	13.1571	20.894	24.1567
7.59825	-1.65793	-20.0617	-10.3661	25.9268	13.5544	-4.74749	6.15561	14.6424
15.7519	4.2257	21.2937	21.5863	2.37725	-21.9749	-8.21486	-24.0533	-19.7814
-10.8152	10.1402	-8.44208	7.26035	-17.4056	18.8426	-7.4189	9.79453	17.7467
-3.14744	-6.59109	6.29417	8.56245	10.1437	-1.56584	0.88729	5.56197	18.8202
-18.2491	-4.81681	3.10092	13.0841	18.5429	19.7007	-10.1237	17.5042	9.34137
-13.6674	-14.2001	2.24589	-3.30565	20.0726	16.1734	-23.2472	12.1465	25.2285
-7.4251	-20.9981	-0.713418	16.2811	22.6065	23.5759	7.0036	-7.04271	5.05283
22.6645	-18.3367	20.2063	9.43398	26.3078	6.38978	2.75019	3.57021	22.009
-28.5548	-25.0774	-13.075	24.3759	17.7001	26.9319	1.80239	9.29509	12.5278
-15.8479	-31.5969	-9.74592	26.2698	27.344	-30.3608	-1.2171	-4.38011	8.026
16.9263	-21.7777	4.23275	-12.681	20.2714	21.1259	5.81805	-0.907937	26.0001
-17.3211	8.00201	10.7825	17.028	19.6057	4.98581	-7.76817	21.8846	19.6891
-1.68739	-13.1835	-0.868557	10.6939	25.8448	16.7379	8.52773	-10.9626	17.4784
-6.94804	-15.286	-14.2458	5.137	21.8759	-27.5429	-13.1328	13.9024	18.3383
8.77871	29.1305	6.612	23.9631	-1.70256	23.8145	9.57327	1.51085	-4.8675
21.7301	-5.76483	-11.3004	21.4768	18.8596	6.90719	0.864601	20.321	20.4641
11.4954	26.0313	15.0995	11.5925	11.7219	9.22383	11.5453	-25.1793	9.49535
7.61291	-2.64936	-24.148	6.43781	-1.263	-18.6872	22.4762	24.8666	14.0521
-24.8715	-9.26311	-3.72683	8.38555	24.1117	7.71437	12.2356	-3.49055	-7.35753
12.777	18.5151	8.52962	-20.8873	21.2646	22.3554	16.7538	-0.744994	13.2984
-3.14279	-15.6716	-5.95107	18.88	18.4764	8.36541	23.7293	-12.4337	14.6627
-7.49742	3.31671	-12.494	22.1473	12.2441	20.6556	17.4944	2.03888	12.1624
-24.0309	-27.6177	-6.4736	-10.38	27.454	-23.8659	25.6932	-5.2268	-24.0423
2.07491	-12.1274	21.0229	4.74377	3.96956	11.0895	-1.39945	-13.4599	4.00982
-1.59014	-18.9449	9.52597	-6.12959	23.0697	-25.314	1.31652	1.17338	-1.79254
-20.5278	-14.9833	23.0582	15.4426	27.2154	11.8174	-10.1851	22.6548	13.1988
-9.54116	-4.61772	17.1229	20.1899	13.2161	-13.2473	18.6486	8.07386	-5.28971
20.2913	-28.39	-15.7388	22.6706	25.3	24.978	2.13412	16.2741	6.92304
23.6129	10.5069	23.8515	0.994988	-0.613564	14.3612	-9.70572	-18.0949	-19.2215
-0.876011	-20.5822	10.2995	-3.5806	23.3702	15.759	0.382547	-23.6206	5.07242
5.41042	0.965798	3.17588	-2.17522	1.57392	-28.0538	7.79916	23.5765	12.5918
-15.4592	14.4387	14.0768	-0.341331	26.0797	-14.9007	-6.95989	19.5318	8.99436
26.7962	-11.5573	6.09571	6.80069	15.5333	-8.52868	18.0846	11.4328	-14.5304
4.66684	-2.20691	17.0662	-1.12449	22.0398	-27.0056	-3.00648	-17.5882	4.29355
-0.454886	-14.8108	-0.169117	24.4466	19.5714	-13.5888	-5.55876	-5.0719	16.903
10.0842	4.462	-1.3005	18.4105	17.6646	1.28228	-22.8517	5.16013	13.6865
-12.8358	-9.65315	7.9256	20.9958	2.82975	11.5815	-11.7202	6.43944	18.7956
12.3754	2.33178	-14.8541	12.3976	-7.06704	6.05065	23.4319	-4.10611	11.4138
27.9655	-24.6835	-7.83854	-3.68245	7.04257	24.8132	15.205	24.7948	15.545
27.0622	-29.5037	8.22152	15.1791	24.4098	14.5537	3.40433	-11.4997	6.53815
-14.9324	24.1213	-12.8427	2.60459	9.16961	20.0437	23.0301	-8.72098	23.1171
19.1173	-22.819	9.29856	7.86194	23.1827	12.6376	10.1075	-18.7401	10.4384
-8.18274	-4.85491	18.6389	13.5386	-3.87299	-15.5163	20.3732	-20.5123	24.5066
-21.8828	-28.7859	-9.37049	-13.247	23.8428	-21.6777	-9.92624	2.03786	21.5655
19.7458	19.1226	-8.204	17.3351	20.1067	11.6613	17.7972	9.45267	8.95789
21.0119	-3.71993	-12.8805	15.9221	15.9296	1.51206	-7.54608	10.7556	23.5816
16.2115	-11.7537	6.33614	4.40839	18.5918	-16.7963	26.3494	-12.4768	9.55662
17.4977	14.3551	24.0964	16.6062	7.49691	9.45035	-2.2499	-16.2156	-21.761
10.9071	-2.07634	27.2886	14.8828	6.48274	-17.3442	-13.7038	18.9552	12.8308
14.7519	3.78115	-19.0386	8.04028	12.2962	16.7345	9.87592	-13.6588	21.4811
2.51894	-9.1547	25.6485	5.10319	24.3537	-1.64078	8.07539	7.76861	27.5231
11.3326	-27.101	22.1668	-2.70678	8.6051	-27.4866	13.5585	-9.97878	19.6647
-0.536159	-3.12137	26.3601	3.79673	26.287	-24.2718	6.78692	11.6088	-6.46088
8.0874	-18.7801	21.3498	19.9447	3.20032	9.04385	-26.8457	-4.61193	26.2585
6.92311	-25.7565	18.7548	-21.2004	8.10335	-23.7837	-9.63228	-1.76472	25.1111
-16.7379	28.5788	6.12198	21.1572	15.1461	-26.2182	21.6413	-10.857	22.5847
-19.074	0.139686	-3.91085	-10.6768	10.2567	-12.7334	8.63812	-7.22838	9.23487
-6.70961	-21.51	-9.55901	6.09001	22.2732	-18.9456	-17.352	-10.393	16.0202
20.2587	-11.3217	21.1279	11.0837	16.5624	15.7907	-5.30583	-0.0216765	12.48
11.8162	-26.4846	-7.7915	11.4039	18.8451	-28.178	-7.2731	-6.09837	8.04751
4.62867	-19.4517	27.7709	-9.42673	17.4122	26.5775	5.22747	-9.51988	27.4103
28.5551	12.7379	9.25415	9.04493	19.2206	23.0207	-7.98842	-21.5892	28.3791
-26.9625	-15.698	26.4405	0.730573	11.753	25.8143	-13.7002	-8.45573	25.412
-3.36213	-25.0304	4.57108	-5.2758	23.1559	-4.48912	18.0515	27.0559	21.6333
17.4546	-27.3941	-0.430425	14.8661	29.0804	8.14674	-4.44885	14.2722	16.6995
20.9464	-13.0679	11.8026	12.6412	25.5655	-3.4068	-7.15171	-13.983	13.8841
-13.5901	-27.0651	10.7895	25.0222	1.96815	17.8306	3.79971	-12.2079	15.9426
-5.47902	20.3689	7.35083	17.8309	21.97	20.6116	15.0741	6.16034	20.5772
-10.5051	14.905	18.0285	-12.295	17.8714	24.1802	21.1306	-11.0664	20.3321
-16.2997	24.3456	15.8777	20.5231	13.5994	1.95872	13.7003	8.5653	14.3446
-3.94111	-21.0457	14.5379	15.6226	29.6332	11.2142	-5.12637	-0.658021	2.57884
-22.5768	26.0821	-11.6989	2.32366	24.3211	14.1953	8.06954	14.9331	5.02634
1.42742	-0.347279	22.8818	19.7257	9.2344	3.84421	-15.7225	-5.01417	17.1465
13.5325	-5.93064	9.57199	24.2683	20.2664	4.92026	17.6137	12.4174	27.1214
5.83796	10.255	21.4991	8.56041	15.0725	21.5445	-9.43641	-3.74159	2.45825
-3.1944	-22.5874	0.643098	3.62378	3.75756	-14.5322	10.2803	16.3527	16.2831
-29.7724	-8.67916	22.2914	10.5846	11.702	-24.1717	1.16344	-16.0289	1.28897
4.0657	-2.86275	8.01546	-15.6008	27.6969	9.63841	12.326	-14.8597	26.5813
0.433052	-12.8084	-16.8117	13.7745	4.70593	6.65698	10.8209	-13.3143	1.97705
15.5011	2.84311	12.4954	-0.859893	-5.09495	20.1829	-2.85467	20.2569	-14.2846
-6.83998	-15.0554	-10.7678	4.94896	9.96468	-29.0359	-11.6627	25.7933	-2.21976
-7.91139	-0.565415	24.0535	-16.7542	5.8152	27.8384	4.78724	13.4769	27.0569
6.96095	-9.52016	-6.27159	2.93554	14.0276	-7.03683	-3.82639	18.5884	10.7941
-6.52497	-8.794	15.2647	19.3823	20.9913	29.744	10.3514	2.23154	21.5214
-27.7857	0.681264	22.7035	5.34169	22.7234	18.8641	-13.4057	-12.8147	30.329
-13.0628	-10.5866	1.86137	4.23174	19.5253	13.8357	11.7952	8.4562	25.2515
26.259	2.80121	3.39389	17.5312	26.3155	9.01281	-8.02849	1.31572	18.5288
21.8567	21.1756	23.817	-2.14015	29.1244	26.7236	6.17965	-1.36772	17.328
16.6432	-15.9766	25.2538	8.13728	8.68928	22.2878	16.95	-6.44013	22.2628
-5.49568	-25.2782	24.9376	-14.7391	3.1378	28.999	-1.859	-19.1613	30.9939
-8.24057	-20.6669	-10.497	-4.54701	19.9396	-0.278048	14.4265	26.9717	2.17679
27.3765	-10.0137	-17.8637	-22.7166	-6.45165	-21.8296	15.7232	4.00721	12.4437
10.775	-4.427	27.8843	26.8021	8.07602	18.2176	-3.73067	27.99	29.4688
4.97496	15.7215	18.8212	21.1371	-0.668337	-18.9046	-9.67984	7.01558	29.1506
-18.6458	20.055	-15.032	0.920268	15.4836	-14.8977	-9.32374	-3.12959	26.1429
-14.1535	-1.62024	-21.1603	30.5455	17.5928	-27.9259	-15.4447	-14.3773	19.0534
19.7197	24.011	15.7509	19.148	1.58233	-27.1769	-27.0335	11.4796	10.9967
-9.42952	21.7935	-11.8789	8.20685	13.8523	-4.63395	-10.8766	-9.6117	1.1482
8.50621	10.6529	-22.2692	2.20804	3.595	26.2965	8.86771	5.95963	20.5292
24.1504	-20.5832	28.9508	-7.01292	25.9946	25.6619	-6.86767	-18.3477	18.9838
17.1786	16.7682	26.1017	18.2972	2.08567	24.0313	11.0552	28.2676	14.8716
10.0722	-19.3689	-3.60578	29.2137	24.6792	-24.3725	-1.43033	4.86343	29.6851
-10.2512	15.8118	23.1256	-31.2268	9.76251	20.8732	-3.19448	1.07386	31.12
15.6141	-9.14237	13.6809	-12.2558	29.0832	-13.5752	-2.01034	9.91216	15.9045
-11.5974	7.41693	10.5844	-16.4339	19.0453	7.90465	28.4188	-25.8834	0.24368
-4.06669	19.4732	-2.52101	-8.48351	-5.58282	6.75331	-13.4898	-22.2808	17.6381
14.591	15.5323	23.9269	24.811	-0.829002	-25.9372	12.4013	-6.10582	21.8635
-18.2513	-0.961873	-14.9563	31.1771	15.1209	23.5331	-2.06241	-16.3604	15.8096
20.6507	25.7108	11.8124	1.73767	8.39649	-12.6796	-4.94826	-7.12758	8.86863
-21.0459	24.8104	6.02526	-4.02803	28.6655	25.0641	6.95903	-25.2005	4.32434
-3.67042	-11.6638	27.3571	11.89	13.6776	18.5405	4.41324	15.4084	-16.2706
-14.4372	-5.70592	8.84663	30.2486	6.52052	21.4452	2.16647	26.7842	25.7374
11.4305	10.6494	22.5015	5.82482	12.6747	-2.70783	-11.6646	10.5822	19.9394
25.3238	-14.3085	13.5381	13.1356	6.91426	14.312	-6.12496	-10.4246	13.3968
12.7455	13.3478	9.57318	6.22485	-8.99668	-5.52939	-0.940928	-8.73737	29.2975
-5.04028	-7.12178	6.32183	-8.96119	23.6741	10.9756	8.79497	-21.3046	14.2787
0.0302341	-1.61628	15.824	-23.3319	4.14439	-16.1457	2.95827	-12.0467	22.2591
-2.26508	-21.8597	7.43526	18.6773	6.14619	13.0265	7.12634	25.6293	0.69449
6.66861	19.2506	9.24584	8.69188	25.4125	7.33678	-4.50355	18.1109	19.8073
4.47809	-19.7021	11.1109	9.71874	23.9701	-12.7707	1.71148	-5.27504	11.4337
16.9526	-13.4567	-12.1838	19.8487	5.29058	-25.838	6.3991	19.1311	8.67928
-2.48621	-15.377	8.53129	21.6208	27.4193	13.9335	-2.70968	11.3926	17.0539
6.06346	26.2705	-3.82844	10.9103	3.51141	-25.4393	-1.96122	-2.55806	5.68947
-15.5692	-20.6526	-7.75891	6.35581	18.3133	27.0904	25.8618	-9.38137	25.0429
12.4632	7.9251	3.45226	12.4292	2.63286	9.47158	23.518	-3.11	3.62891
-28.5293	13.9274	21.7999	1.41706	28.4851	24.5366	31.1795	-27.0761	14.1979
27.162	24.973	5.52663	-18.8734	11.0072	15.9294	-1.90192	22.183	12.7213
25.6279	17.3439	0.685151	-24.664	19.959	4.53723	-1.20592	0.78213	3.1638
5.27231	-25.1039	-11.4674	-17.0674	14.2448	1.65566	29.1344	-18.7645	0.31274
3.01514	12.4803	8.78163	-10.0232	17.6755	-6.90167	-17.4284	17.2591	8.11626
0.72897	-6.59249	21.2471	26.7474	29.6369	10.171	-6.71581	-25.461	3.13458
-14.6412	5.34886	12.5365	-2.83434	18.9356	20.1658	-8.32097	29.6164	23.3534
23.3442	-9.19419	1.58892	10.4387	21.4513	21.808	-4.49215	-11.1815	25.7033
-6.88354	-1.5073	27.5451	-9.24493	27.736	25.4444	0.84563	-14.4491	7.19524
-26.8854	2.73452	19.5836	9.72504	10.9838	28.2162	2.48056	2.73526	7.73823
13.9802	-11.3383	10.5292	3.44558	0.788915	-12.6681	-9.53313	-4.31768	-5.99564
-0.691371	25.568	3.13075	16.932	11.4634	-4.64706	-2.95217	-0.600611	11.6646
-24.8767	-2.88469	16.9901	0.562181	-24.2244	-18.24	11.0886	-7.11172	20.8579
9.28892	11.9242	12.7244	21.6961	16.6547	-16.267	1.13891	-9.40325	11.1606
15.1036	-4.86064	22.4216	5.00386	2.63731	-0.434624	4.77831	-17.4229	21.211
13.3082	-17.6882	15.4695	7.28656	27.0731	-14.2139	-2.11231	-21.422	8.77623
-14.6892	0.0476035	6.40714	-3.23833	14.5393	15.2804	-16.8639	18.5567	16.5349
-4.76036	-5.20232	13.0294	20.444	-2.954	-25.3415	-29.6102	-5.09478	23.6916
-16.5368	-20.6759	-2.50617	5.99767	14.4677	23.7008	28.2011	26.9855	20.2097
20.6887	-19.1691	14.0171	-0.0206421	11.9608	-4.04167	16.9961	15.4677	12.2299
-13.7649	-22.506	-17.5189	4.11013	13.6741	11.5048	26.7343	-3.53686	-3.46032
-23.7989	-6.57865	3.7645	-13.3106	8.11501	5.98893	-16.7465	-11.7819	26.9364
15.7734	11.0784	-6.0326	5.29415	-4.5369	-3.03694	-29.4785	19.9941	17.4088
-7.69699	-2.68864	8.74795	-20.96	21.1418	-20.0271	-4.42092	5.5317	22.5203
-3.92199	-5.40224	1.42975	19.129	12.5979	-22.2294	25.7821	3.46873	24.6514
-14.4908	-0.573335	26.9689	12.0488	20.6874	16.5204	-5.82905	12.807	2.62124
-18.4234	-19.7654	8.21943	21.7517	18.5702	14.2671	-2.2242	22.0156	24.3889
10.5027	-3.35857	-26.23	13.1343	15.7273	-16.5162	-0.584642	-16.1692	18.3906
-27.304	-26.4305	16.7347	-6.64067	17.1484	22.5646	-20.5596	7.91053	7.09309
14.6147	-12.8347	9.19216	7.73208	30.1166	8.54559	17.273	-8.15085	27.8975
-11.3745	1.0178	13.7629	13.6662	10.9902	-1.16819	5.82286	-17.8474	23.509
10.2551	6.11715	24.0376	23.7206	17.4964	-17.8175	-4.63761	0.125906	14.2401
-15.9606	24.469	21.1811	-3.2631	27.2429	-12.113	26.5511	8.81449	2.97375
18.9541	10.6793	-0.938839	2.17122	4.38436	-20.3464	-2.03416	-3.08127	-5.50983
0.670503	12.9851	1.15071	-16.2768	10.5934	7.51147	-1.59598	13.2659	-17.1446
21.4521	-17.2226	28.1187	20.3271	28.2747	-0.344135	27.5768	-17.0117	21.0683
21.0765	-21.9379	-0.00719137	-8.51511	19.3376	-24.2863	-9.70535	-24.0849	19.8625
7.36163	26.7084	8.83589	7.6011	21.5199	17.6141	5.98486	16.7867	16.439
11.5121	14.8311	4.7648	17.6483	24.3129	14.0774	18.8574	-6.77534	20.4649
13.3584	-8.70069	-28.3881	10.7819	0.793933	-25.0736	15.788	3.71444	22.8962
-6.42461	3.6237	6.05701	-12.277	10.9752	21.1907	9.52848	-9.93648	9.93927
-26.4274	-13.5328	0.177807	-0.968317	12.4767	22.4812	24.4076	-18.3503	11.8218
26.1814	-19.9809	16.8161	-0.956214	-0.77317	23.0263	-25.1897	14.017	-2.22959
3.86011	-20.9416	20.9154	6.36018	9.05837	15.3925	-25.9148	-12.8802	14.2772
-13.4882	-16.7621	23.4894	26.1253	27.1115	-22.3621	3.64763	-17.6496	8.7074
8.99808	-23.4441	10.4167	-24.8877	24.5182	-21.3445	-6.71881	10.4088	18.1111
-9.50277	7.54154	2.64251	-5.69799	20.3236	12.137	-3.09306	25.382	17.0975
-7.2748	-9.21356	19.3286	14.963	5.36771	-6.63999	12.0654	-8.87231	12.3802
-24.5662	-24.164	-4.384	4.4913	28.5516	18.6404	2.40853	-16.3193	23.8639
-12.6738	24.8714	-6.74017	-0.593315	-2.03134	17.3821	-8.37375	17.4336	3.91539
-0.639337	14.7288	-3.73343	-19.467	29.182	10.7869	7.1233	-3.42327	9.78309
14.1982	-7.35735	17.8054	-1.61742	26.3097	-3.65802	-0.0990009	-5.30217	25.0604
5.69286	-16.09	7.92753	15.0959	13.4141	3.5127	-7.52724	-15.6403	6.98197
17.3363	-25.6526	1.86295	2.31898	-8.11962	21.7372	-7.03297	-26.1331	14.379
12.6794	-12.3648	15.356	4.40283	20.1823	24.015	-18.1633	28.6074	23.8951
-12.2664	-2.4418	21.9402	-24.5374	-12.8813	-7.8197	-25.2641	0.284274	20.3034
15.3244	-22.7536	5.63364	9.55296	-5.223	-16.0356	-8.45833	22.3376	12.3232
10.8787	-14.3914	15.5827	-0.480169	-0.0175593	6.51959	23.2604	12.2695	8.09317
-2.96803	0.914626	0.397109	24.2061	11.8506	2.6151	18.9847	-13.9851	4.00505
-22.5029	28.3672	4.39001	-10.7657	-4.74511	19.4224	16.5922	26.1862	17.5575
-14.8678	-8.76251	20.1871	25.3622	28.0919	1.6006	9.77933	20.0865	13.3896
9.05565	-6.05376	-4.70366	-4.26711	20.9537	0.403922	16.8768	-5.86898	1.19836
22.7373	-8.16081	1.82031	22.8192	14.6757	-1.12084	23.7795	11.5589	-17.2179
7.99609	-15.1433	14.9227	12.9859	-5.84382	5.64954	0.544545	-11.0272	6.79651
5.8469	-4.97271	1.27538	18.9614	26.3156	-6.56389	10.4685	3.0189	13.6875
-22.9969	10.1717	-14.381	-0.515576	-28.5491	24.0945	2.57798	14.6771	23.2416
-14.0073	8.81785	2.68379	-11.2868	20.6603	17.6186	-9.85311	7.39438	-11.2363
10.1156	3.16959	15.2289	4.70483	15.118	-24.8159	16.6044	-19.4477	-18.113
-5.8536	2.09458	24.3595	16.3285	21.6945	11.6619	16.1729	-23.6356	-13.0977
17.2445	-4.43933	1.13052	20.6563	-3.23519	26.5176	2.24785	-15.183	25.5409
2.70752	-1.65228	-16.798	12.5348	-7.98854	20.6717	-24.6566	-21.2878	-15.6166
3.36207	-11.8155	5.60444	-3.57057	16.3389	14.7085	10.255	-6.84506	15.6343
2.13293	-21.9878	2.60052	10.4789	-0.186406	-23.1324	-5.92043	-9.63277	12.0362
-19.7065	-24.5885	-2.66257	22.9226	-3.39495	18.5707	-2.82579	15.1719	-15.3174
-12.397	-1.00702	-10.414	5.96883	-1.29365	3.73653	15.0496	-26.8317	-14.898
0.234725	-19.9857	8.37224	7.14223	9.6282	-1.72405	17.0857	22.8576	24.646
-9.46355	25.7688	5.30815	-1.95528	26.9017	-8.68746	4.3003	4.02566	23.6035
-2.67709	22.2765	1.43457	-8.94003	1.45965	16.9994	0.649708	-14.2869	-2.63405
-2.0109	-28.4783	6.25402	23.9371	13.7204	4.75033	3.49881	23.454	1.73129
-18.8915	-16.3361	21.6657	21.7218	-0.0720574	10.0441	11.8012	0.0616812	-0.532385
-10.9089	-6.06327	18.3708	26.0112	27.5905	0.779272	9.86609	-1.80512	-11.8309
14.1589	-15.1107	-23.6072	3.06055	-0.25571	-8.26269	-1.36331	-25.0881	-11.5962
9.44123	18.892	-18.6416	-14.3867	12.5651	9.01781	-6.33924	-16.2184	7.54606
3.01947	11.7675	20.9334	4.53146	8.73631	19.2135	18.3199	16.4433	13.7086
5.17361	-1.96226	-0.557625	23.0319	17.4791	5.57934	-7.87925	-8.68641	-3.95366
-12.777	-11.0414	-19.0152	5.33782	4.83197	-14.3533	-3.78106	30.5609	10.1408
-6.27497	1.28031	-5.17262	22.1439	2.28623	-10.9071	-5.95004	14.1574	10.9212
-25.4535	-25.2609	16.4359	-15.3213	7.33286	3.15451	-9.2851	-20.1419	16.2843
-17.9782	29.3648	-7.75222	0.419734	18.9895	15.4378	-4.33956	-25.548	8.69677
-16.2965	7.49733	-8.23463	-2.2316	24.0788	5.9699	-7.05414	32.3288	9.30731
-9.38876	-15.4634	-18.0063	6.56495	7.8829	18.3855	21.2597	9.67733	9.89314
1.28387	-19.3764	-3.55285	-1.68284	29.3276	22.1909	-12.5213	7.8528	20.0874
20.4847	-3.14113	13.3492	11.7601	-6.20147	4.42874	9.46733	-4.37541	12.5215
-18.8534	16.496	-24.7907	25.262	14.3474	21.8923	-2.26838	21.4857	21.2044
-7.24521	3.55363	-21.72	-5.03885	21.9007	20.5974	-25.4827	20.5143	3.83828
-22.4903	2.91119	-3.75883	-2.16522	-3.08546	-7.02293	24.5368	-3.27298	21.7289
-9.3883	0.59723	-15.4123	6.50606	28.6876	7.64557	6.81213	-7.3166	-5.42318
8.26676	-8.48449	8.42358	13.0716	12.0124	-4.51448	1.61484	-4.84059	9.3695
-21.7874	-29.5071	-8.30247	24.4369	-0.717487	-18.4271	8.13405	-18.9129	25.3154
1.35212	24.7834	-21.8039	6.8679	-12.2492	11.7302	-10.8008	-8.98625	22.4277
-25.385	5.92318	-2.55944	21.4401	0.46532	-3.57551	-0.460146	-10.8849	2.71374
24.4108	-21.5816	16.9577	4.3035	-2.55955	-19.1198	14.946	-5.71264	16.9406
12.0693	-12.7862	9.94858	15.6902	20.3754	-17.6125	-1.61651	-19.4194	6.28827
-13.2258	-26.03	-9.30576	11.0671	8.70724	2.42442	-3.59941	-11.9053	-20.7376
-23.9495	3.93904	27.1529	19.123	27.3125	18.3145	10.6299	-20.2561	21.1228
9.12722	22.4226	19.0006	-11.6946	21.9942	14.5141	16.3259	23.9496	15.2106
-4.31523	-5.37127	-2.54185	-1.33878	6.76934	19.9432	6.10362	-16.0309	24.6761
7.09451	21.1425	-26.5501	-10.9067	15.0749	-1.1129	-17.2011	-26.5251	19.4502
25.6238	10.6155	-10.2948	22.0174	9.72872	25.7437	2.66644	-4.63387	17.9684
4.61736	-9.15635	25.6657	20.0104	0.454799	21.709	6.48583	-7.53311	25.7384
-19.1337	26.8708	-16.957	2.54295	25.2453	17.9313	22.8938	-17.3319	20.6506
-10.5994	-17.3426	-27.2961	9.89365	28.0874	-2.60151	-2.67474	12.8031	23.7695
21.4511	-20.4493	-18.3607	8.77962	11.1739	13.4398	-1.65376	14.1012	14.1135
-14.4227	-28.9721	-3.24452	13.4371	13.7083	-25.4227	-7.24019	8.27169	15.8673
-21.9504	2.73605	-1.49275	4.85835	1.30217	18.2972	-8.93618	18.3951	2.83698
-14.7726	-3.98939	-8.86046	-0.346082	-21.0563	-4.03738	-4.7064	15.6906	24.9474
2.43711	-24.7192	-11.7506	1.85634	4.50091	-7.58639	9.86658	-9.52536	18.4562
-26.6291	-9.23347	4.65572	22.6252	-1.10219	-12.3568	4.41453	22.0361	9.66186
-23.3924	-6.40875	-5.50841	-5.22074	-0.251663	15.1941	1.53399	10.1963	22.1936
22.4637	13.4575	-11.6083	4.72095	17.7711	-17.3938	4.72662	23.7162	17.9061
-1.07553	-23.2394	-22.37	-7.33906	11.1434	19.5535	6.15164	4.62202	26.2536
-3.25444	21.6719	-26.2681	-11.2128	17.3426	2.26587	16.9715	-22.5843	1.64929
11.0811	-10.5121	5.10163	23.6125	20.8871	-9.30274	-9.17585	24.5999	26.7455
18.7439	-21.8432	-9.95148	-15.0145	22.6176	-2.19168	5.06291	13.1674	21.552
3.60366	-3.63458	-6.71268	-6.15732	-11.7068	24.6068	7.5311	-24.3467	8.87969
25.0509	-16.0421	-4.0882	11.3093	20.541	-16.8322	6.75057	-12.5661	10.2325
-8.4211	14.1782	-2.77336	-8.13619	11.7011	-4.11787	18.9536	7.14368	10.9534
-12.5363	-0.0694538	-14.7618	-11.6122	-0.0217527	-6.01397	-0.345716	12.7093	20.023
-11.837	17.8086	11.6382	4.68403	1.50906	-12.894	3.20676	9.61691	27.8074
-6.05126	16.3544	24.0825	-15.0658	14.4568	12.7418	7.99736	1.87212	16.9207
-22.9391	-9.94344	-30.5981	8.82276	24.5316	-3.13414	21.6106	28.7366	11.8814
-26.0018	28.7927	-15.6295	28.4811	15.8079	-23.928	-8.85242	-19.4783	15.5323
6.60826	-7.60006	-13.818	-14.6482	25.4535	15.2415	-10.3353	-0.630322	18.4579
-3.81032	-28.4973	-9.0464	15.5584	-11.3684	2.17587	-15.6077	-11.1556	12.6258
-15.3126	-17.3723	-3.5628	18.547	5.71661	4.37567	20.7139	-16.8401	27.092
-25.7358	15.2254	16.3755	11.7518	9.60372	-19.0133	9.46625	20.4499	20.7258
16.9955	29.3998	-21.3349	7.61111	21.1917	16.2534	-3.82388	-20.3904	21.8657
2.50486	25.6145	-17.4063	19.6393	15.2614	21.1513	0.324875	-0.310639	16.7288
-27.4139	-14.7768	-5.21768	10.8417	-4.76408	19.4926	-16.5825	-2.81219	23.5441
22.8112	1.44277	-18.7122	22.2302	13.2561	-2.32276	15.414	10.8396	20.1798
24.6982	-19.5989	-10.6022	-4.17876	3.59701	14.0184	13.4115	16.4021	-27.8012
1.49523	18.0977	5.54256	-2.36096	26.6945	22.9351	4.60765	-14.8695	6.93515
14.049	-5.65859	-0.0403413	7.48063	21.9609	-17.0754	-7.25018	-13.3355	2.13749
20.3806	-6.88355	-13.4686	17.1084	8.47091	11.5296	11.5124	8.99493	26.7357
-5.49672	3.55937	-19.0362	13.3222	10.8917	26.1058	-17.8142	-16.7866	-1.12538
15.3045	-22.743	-12.378	-12.5428	3.01371	-9.26169	13.0817	21.2551	14.8951
-22.4425	-11.4295	0.467016	26.1256	20.5499	-6.02655	-2.08837	7.62703	13.2285
-10.5402	-19.1062	-7.81947	5.96008	12.8499	19.0323	22.1407	29.7677	25.0295
9.79374	-29.3973	-7.28756	2.36018	18.4912	7.27195	2.75217	-9.378	11.0631
6.65185	22.643	-18.5359	-8.21317	-6.37088	18.2367	15.155	0.552475	27.0482
7.74322	-8.99984	3.72518	0.566137	10.5493	8.30466	7.28412	14.7746	-29.5914
-23.3383	27.4298	-5.64881	12.7844	14.0825	3.89722	-14.4617	-23.4541	16.1226
-24.2607	-0.269978	-10.7762	13.234	9.36737	-15.807	5.06207	-5.01817	18.9641
-3.88773	-11.9761	-8.99765	29.6356	-4.24441	15.461	-6.70623	-7.16174	17.2386
-12.8839	23.4526	-14.5761	25.0608	16.6635	-24.3634	17.2951	15.5092	7.42494
-19.9046	-21.7656	0.769993	-6.38907	3.61196	23.7276	-4.4676	-7.79684	27.5394
14.8637	-12.6065	-7.88932	-1.17597	19.0251	6.35063	-10.9966	7.64258	20.0536
10.635	-7.02311	-1.3596	1.77408	6.36594	-19.1819	15.8874	-2.47787	14.4698
25.9118	29.291	-17.2178	11.4927	6.73738	17.9756	-0.133668	-16.9278	13.1705
-23.2927	-16.7557	-5.83128	21.7242	16.0782	0.830328	6.35321	25.1169	9.71329
-26.7092	-18.9672	-9.74965	15.3407	0.553736	21.018	-10.264	9.31698	26.4824
-21.2608	11.8052	-2.12827	9.18466	25.1302	-5.25469	-3.64504	9.82747	26.988
13.4191	-22.7186	12.233	-11.1054	14.9094	27.5008	17.6719	-19.7289	25.0421
-11.8189	-17.6921	-8.35609	7.43366	13.4431	9.1284	-8.01138	12.5515	12.8058
-28.2503	-24.057	-19.3407	-15.5774	-5.60831	-26.116	-14.8885	-10.8611	21.2596
19.6723	-6.53587	-3.89763	-25.1826	-1.52807	19.9274	-1.94332	16.3578	10.8242
-5.94522	-30.8409	16.6135	11.1113	3.73274	14.8728	10.0277	-9.50922	14.6096
20.9926	13.7475	2.43467	-16.3051	11.9424	16.3849	-5.3904	-13.6339	3.89857
5.5883	-11.5099	-8.88793	-5.81227	15.691	21.6689	24.4079	-20.3185	-2.84484
-24.9438	-1.54365	13.0369	-29.3507	6.22384	-1.99703	16.9887	11.1294	17.1737
23.8614	29.9055	-25.1428	10.0563	5.00879	20.6848	19.2939	4.39731	20.8035
-25.3667	-13.9848	-15.6893	14.4428	-5.34739	-4.76763	3.07373	6.35348	22.7269
-19.0576	-5.60618	11.1855	3.7561	8.37749	-10.311	9.3757	-3.51419	17.775
-21.4594	29.5965	-8.668	26.6988	3.36715	26.0159	8.57773	-1.60395	23.978
-3.48125	27.1753	-12.1327	23.217	2.54185	19.5127	12.0425	8.54653	23.4811
-14.8748	9.52881	-14.6889	16.2707	1.47833	-0.348792	4.00527	13.5931	8.11395
-17.3567	20.661	4.72104	9.11209	16.9489	-8.79351	0.431764	-0.640993	14.0788
-22.0863	-23.7491	-4.60236	26.2857	6.56778	3.21223	1.33151	2.23661	27.2576
22.6695	17.1615	-11.2327	2.4644	11.2412	-3.6641	-5.83097	-3.81661	-9.23578
-8.18936	-8.56173	-24.1624	-10.1173	14.8487	-20.7988	17.7298	17.4897	24.1365
-16.3988	27.1977	-17.7471	25.4044	-10.7957	22.2292	29.164	21.6434	9.94887
-30.076	-7.64382	-5.70917	-6.59118	24.7256	-27.6234	-5.11659	-8.97637	19.4842
25.6968	-19.5381	-15.6052	19.4012	11.2602	11.1482	12.8202	-1.36449	19.9936
-17.762	-24.9514	2.4321	18.8171	12.7736	22.9183	-9.52844	9.19146	16.4726
-20.0862	23.7554	0.00864125	19.9652	9.99666	23.5905	-10.5495	-17.4422	21.692
-13.6136	10.8024	-7.66836	-16.4371	15.8142	12.2954	-7.96328	0.588173	27.7571
23.7797	9.34596	7.31157	21.0048	8.25391	8.9971	10.0277	-0.672768	21.0146
-22.1834	-9.47022	4.94448	6.51939	7.11064	10.483	-18.0863	22.4678	17.0951
19.4397	-16.0657	-0.954224	17.8677	15.9712	-5.93293	-8.90435	-24.0597	18.8311
10.3379	7.75002	5.75839	-4.61976	4.49944	14.1929	-4.47735	-1.85585	15.0531
-29.1203	-2.90347	-11.0096	30.787	-4.64607	25.2078	2.56008	27.9039	30.4213
-25.3784	-0.0527337	-15.2596	3.30354	-15.5778	19.6208	7.82429	17.135	26.935
-27.5839	-6.62698	-6.02601	30.1406	-22.5499	17.9239	0.999437	-5.14018	24.193
19.2955	-0.303876	2.02267	24.1442	0.0631217	-4.68512	10.0797	6.49636	2.97974
7.17695	-24.162	-13.8575	-9.37256	7.07291	21.3575	-1.77028	7.62257	18.3799
-5.83474	6.02737	8.48992	9.32311	5.45219	18.002	-2.78572	-22.7797	14.7423
-27.0319	-22.0475	-8.61317	12.8071	12.6256	11.1273	-16.2903	28.0434	22.682
6.55415	-2.02127	-20.9199	15.4608	7.54003	-6.9713	-10.711	-13.548	15.9276
-19.8938	5.16366	-3.4536	-6.87979	6.91037	-24.172	4.47099	24.7441	24.0417
-3.46053	-16.0205	-18.2171	23.0872	15.7447	-0.782725	1.74933	3.42629	30.9929
-25.4651	-17.3232	4.76311	12.0536	6.38396	22.1751	0.284345	0.170633	29.6689
-21.7182	-13.6493	-6.0809	28.1797	3.66518	15.6094	-3.94143	-19.8323	5.47509
13.719	-8.19216	18.1477	16.4721	19.5736	20.5464	9.08359	7.09538	26.3307
-30.8103	-2.54177	-5.29987	-18.2888	14.0768	-6.67956	-16.283	-2.31501	25.4957
-12.0115	18.9876	3.9215	26.7274	6.11871	10.2679	5.19655	-16.1678	8.94786
7.03509	-28.211	0.742953	14.1454	12.9494	-27.0857	16.3952	0.575227	11.9706
-28.4424	25.7506	-16.0044	9.18808	21.9631	-14.3772	12.8025	-12.5232	11.257
11.4899	-6.75586	-9.21484	1.88525	16.5519	-28.5175	-9.39323	-3.30075	27.4541
-13.7704	6.84239	-21.9274	28.672	26.3853	12.6834	-12.8872	-24.4214	17.0492
-5.80367	25.4786	25.5338	8.1567	0.485242	4.67746	2.35334	9.29777	23.6211
-18.8991	-4.36048	10.9425	4.29168	22.7011	-16.7609	-26.4649	-7.39333	18.5694
-7.85248	-17.3119	6.12378	-4.6361	14.4124	13.1199	-0.595006	-3.95631	18.0159
23.7839	-19.5774	9.89108	3.04935	0.94996	2.16775	9.86527	-12.8155	21.1215
15.5047	-0.0349018	-26.5945	13.3381	15.6558	-1.793	7.98204	-14.9624	15.2095
-24.8559	-27.2475	-10.4344	29.7113	24.774	-7.766	-13.6841	20.991	22.1358
-19.688	20.2633	2.72732	11.2858	25.1769	8.40399	9.74708	25.0698	19.694
-29.3932	11.6437	-18.3868	-21.3472	21.6995	23.8917	16.7029	-9.1956	8.58472
18.3002	18.4657	-20.1056	24.509	7.12587	25.0661	-3.43179	-0.334383	17.3486
-17.516	23.0203	-11.5829	-30.5824	5.78622	16.6759	-0.596861	22.723	28.8978
4.94703	-19.4915	2.1441	19.1442	20.4785	9.37969	25.0752	8.75251	19.5468
-12.6494	6.17288	-7.60982	26.2595	13.9365	-13.6499	-0.301971	-1.27329	26.0081
-22.9462	-18.3989	-7.22798	14.3118	15.3922	14.5262	-2.86645	-22.7735	9.73542
9.00826	19.3185	-10.8878	12.8599	4.12318	27.6257	15.2119	24.4925	11.2538
-8.81586	-14.9308	-5.96821	-8.56439	20.8437	7.23479	14.5547	-6.52945	15.0876
-12.3546	2.88205	-13.0404	13.424	9.16129	12.0312	-11.6052	0.450504	14.1445
-19.5642	-23.2532	-21.7056	8.2399	6.50124	-6.15088	7.75528	-14.8123	28.9917
26.8596	5.27255	10.4125	7.07271	25.3143	-8.90017	1.02431	-9.57091	7.38834
10.8435	4.18591	7.0729	-7.30175	19.6115	25.978	-22.1914	-1.27358	12.4972
-16.8534	0.762511	-4.52365	13.1204	-26.948	4.66102	-0.70695	18.1396	27.1134
-22.0605	-17.7025	-17.074	-5.52913	12.3643	18.0912	0.0657522	-7.66722	10.0018
17.6925	10.8117	17.0174	5.0238	26.6409	-22.0135	-5.28332	11.3688	18.5815
-27.6697	-16.6776	5.28538	-18.0643	-9.24315	21.5544	27.5441	-6.96653	13.0597
-5.99883	9.63735	2.8934	9.46163	14.1301	-26.9894	28.2898	-4.35916	24.0081
20.1996	10.3807	20.1642	-27.0085	10.1346	9.04356	14.1133	4.48037	19.6116
-15.5678	24.2791	-19.4829	15.5669	-8.28758	14.1623	3.35467	-15.2993	28.5518
-20.5639	12.6117	-11.8568	21.8343	22.0668	-2.84741	1.80297	13.7132	20.7623
-18.5606	-15.0031	-1.62388	0.368783	15.5664	19.453	-2.37664	-8.75831	22.4915
-11.7811	8.34212	11.3538	15.9669	25.7485	26.5827	26.0193	20.2876	16.5879
-14.6601	5.25213	-2.45527	18.6262	0.200243	12.33	-5.12105	18.3698	14.807
8.77663	7.74747	-21.2076	22.5034	26.6299	0.488251	1.36611	-0.654245	19.1584
-13.5623	-23.6232	0.0432235	-4.12966	20.6328	-5.62003	0.664075	-11.0376	28.9581
-20.6421	11.8788	-26.5517	28.2078	13.3858	24.8201	-5.7069	18.6982	10.5736
26.8235	-20.5661	0.297131	-5.12457	14.4497	-19.462	-11.2999	4.65496	24.8227
-15.2927	6.12486	-13.8555	-7.23662	7.52291	22.7315	-22.8034	19.9054	25.6755
-7.28843	-21.2125	-17.8674	-2.45795	16.5858	8.41701	23.9803	14.9724	17.3787
15.3933	8.94507	-20.491	-16.5989	23.9962	6.02555	14.4854	26.4504	25.3517
19.3179	8.19962	19.9636	-24.5228	14.918	0.927591	13.0324	-6.02338	24.026
-22.7542	1.62573	-5.47546	-6.48981	12.7142	-12.545	7.33078	23.357	27.7559
-27.8146	-4.05395	-16.1085	1.73866	19.4875	-18.4764	0.996568	12.388	9.09936
-30.2453	-2.77556	-6.52724	-4.15756	-0.876332	25.2567	20.4663	-7.26858	15.9416
18.2176	1.13865	26.9508	26.7034	10.7522	27.4456	10.8283	-2.2943	20.7049
12.931	-24.7446	6.65444	-20.9603	27.3479	23.2419	-4.55927	-15.7736	13.0558
-26.5577	2.47501	-7.51751	19.5677	22.094	23.5818	-9.90869	-14.5779	0.21349
20.5145	13.207	9.08335	22.1266	22.596	3.22926	5.93381	-9.58552	17.2026
5.18045	-25.7132	-5.74984	4.99279	25.2469	8.36067	-2.55135	-16.6732	21.1589
-18.7974	8.31933	-23.9223	6.6224	-0.671918	15.4965	9.45014	19.5014	19.5235
-9.35707	20.3823	14.0719	-4.02405	-4.31752	16.7166	-1.04932	-20.5267	12.4572
-21.3614	4.07379	-17.8622	4.33353	6.10932	0.416486	26.9621	-5.3989	1.11933
-22.9833	15.5437	-15.0677	-0.692726	16.9195	-23.0981	-7.81862	21.2347	17.5784
6.26112	-0.506954	-7.11768	17.8296	8.52818	-0.805385	10.4678	15.7404	16.3852
-17.2148	-4.32754	1.60997	15.7705	15.2279	28.2217	8.27284	6.03186	21.9294
12.0936	20.7483	25.5231	18.6467	23.8036	-6.82049	-27.4158	17.668	12.592
-23.806	-15.659	-15.9768	1.42284	13.0462	-27.7373	-10.1198	7.0819	24.3253
30.1148	22.7953	10.7189	5.50181	28.4017	18.5265	9.31868	-10.61	10.9694
-4.90882	5.76837	-4.33456	2.7404	17.9214	-28.7831	0.877801	-12.8551	4.25047
-10.6041	-18.8978	-1.5326	-5.48282	24.9003	19.6536	19.0296	-0.0421484	5.8318
-21.7896	-14.459	-10.3898	-1.75258	28.2945	-28.2437	-3.29468	-3.14438	14.3341
3.5792	12.6328	1.01405	-4.14656	23.3499	-2.35081	20.4119	7.901	4.86664
22.3462	6.78796	-9.524	14.4474	18.7534	23.0846	2.13764	-7.23625	8.55936
-15.4206	24.0407	-12.2205	8.37754	7.58038	7.37719	17.1517	17.2166	26.5722
-25.1776	-16.2734	-19.297	19.6194	20.6685	-29.3427	16.2321	14.6292	16.1309
-2.06997	-22.4071	-23.872	-20.7943	4.68443	-1.09284	17.7576	10.5855	5.54014
-11.7626	-15.7761	-3.33096	-9.35031	15.221	-7.59036	-5.75888	19.0314	2.32197
-23.2271	-5.57315	-15.688	-11.9469	19.7158	27.1384	16.4546	4.93625	18.5405
-27.0357	-20.5311	-11.6782	16.3397	16.1165	2.51855	-13.1239	1.68332	14.724
-24.1681	-1.6514	2.23385	22.5215	11.041	-23.7586	-4.35414	-19.384	22.5925
-28.1652	-21.2005	19.5122	24.9845	30.0561	21.9834	0.174856	13.4943	28.2058
-26.4571	8.8254	6.51094	-13.2273	-4.33344	-26.4714	12.5645	7.18588	19.7151
-17.2766	9.5992	-7.79041	7.90465	28.6353	17.7942	3.0515	24.331	17.3062
-21.6158	21.9677	12.2161	3.30883	28.3396	-23.3371	-5.98293	10.0484	11.5493
-25.0409	8.96957	-22.4053	-1.08105	19.4474	25.1139	-9.02657	-1.15791	10.0842
-1.22442	20.6102	-12.7964	23.0612	23.1025	18.5698	-9.70355	-22.558	25.7071
10.0719	11.3155	-20.0382	13.9341	18.5506	24.0037	10.6554	-10.959	10.6472
-27.5625	0.422686	-13.3657	11.3936	20.0022	-11.6606	-10.7257	-18.309	14.3547
-14.4684	-17.1303	8.64565	0.756112	15.8759	19.7443	-5.36002	14.9477	3.28394
0.302093	20.3156	-7.6228	25.071	21.2893	-16.5661	-17.6015	-13.6228	20.7532
-6.83696	-13.7856	-9.91196	14.7003	27.0275	29.0145	-21.2224	-19.6492	16.1332
-7.7623	2.45423	-12.2651	5.84173	29.5245	8.05551	-8.66624	-21.3671	6.88077
6.22215	9.20299	-20.5383	15.3488	16.6823	26.7225	-2.80851	-3.27568	23.291
-22.7496	28.8262	10.2379	-9.19343	11.9371	-31.2701	-20.0163	-12.8787	17.4433
3.26881	15.7209	-0.450138	-17.9965	20.1571	28.0262	18.5486	-15.9396	18.8784
-16.8635	6.0698	-17.5491	17.4102	21.9332	-2.8956	1.91054	-3.81572	3.93977
8.09263	10.4376	3.0535	-5.86673	26.0203	-12.3958	24.9704	25.0393	19.9169
12.9405	-20.6949	-17.1283	11.0395	28.2574	17.1044	-2.63794	18.9526	19.1597
6.66431	26.5149	14.9981	19.8773	18.4081	9.18322	-11.3013	-4.16065	7.49694
10.0493	-4.28353	3.49693	-27.7207	25.7981	17.6275	7.66002	-1.54157	15.9748
-14.9384	-3.79212	12.8215	9.2414	24.4897	2.60195	-0.701478	16.3621	26.423
11.945	0.987913	0.835011	-14.6622	19.0674	23.7034	1.6469	18.6556	25.8208
-9.92182	12.0003	18.763	16.0071	14.1402	-5.52785	9.39167	13.6683	21.0091
-20.6754	4.12153	-0.103934	4.51267	13.9908	-8.65344	6.6632	-10.0786	25.1584
-27.3748	-10.3663	5.81682	-12.4936	16.0605	15.5659	3.27141	7.41789	15.0288
-12.4795	17.6808	10.0175	7.02063	15.0205	22.3753	-7.89478	-16.9938	8.27736
17.8459	5.0916	-21.5954	17.4607	7.19733	10.8229	-10.6385	20.1897	27.0497
-27.2086	16.9537	20.4863	24.551	7.86739	8.76887	4.90744	12.2834	16.521
-17.681	-7.16027	11.9248	-22.8221	27.029	-16.2028	1.33781	22.5465	7.16292
-24.6614	3.31091	15.9197	-15.6718	20.1	12.0269	-21.6736	6.84801	13.1816
22.9554	-24.9016	19.5131	10.5209	27.6172	15.0316	-0.429289	-2.03764	27.3721
8.27325	-0.205969	-20.3173	-14.6903	7.51461	6.67806	-4.7263	26.182	-22.8171
-20.2028	-1.46652	-8.81547	-5.19882	9.57965	23.3906	-16.8132	1.81488	22.1051
-18.8659	11.2299	6.96083	-6.94135	12.5898	20.5386	-15.6935	1.0081	11.5477
-14.3068	12.8644	-2.59273	11.2487	30.5759	18.1085	-15.1032	9.95844	21.6717
3.42647	18.4629	7.46177	-2.69262	22.3011	-8.49299	0.0858088	0.41485	-1.39921
10.0224	24.1347	26.6476	26.2213	8.7086	19.8907	6.99596	25.9667	24.0538
-25.2609	12.5405	8.11533	14.3896	11.9422	11.5862	14.3941	-5.85357	18.7261
11.3093	26.2793	-0.0489246	-26.3402	23.7409	-28.8867	0.724948	21.7037	7.47761
-16.3212	1.35527	14.8048	-18.561	20.6749	30.1185	-9.36735	-14.1404	16.2854
-7.78198	14.064	5.46821	10.3974	29.1103	16.1953	-1.62359	20.9619	19.6513
-20.9858	-7.33604	13.1892	24.3048	27.9998	12.7195	-7.39679	-5.26958	10.7578
-10.0377	-6.54614	-8.89024	-12.6291	5.32281	4.34601	5.21375	25.1803	2.85389
-26.5516	-15.6577	1.3292	-13.6431	21.1882	7.05804	-4.26014	27.3046	20.5136
-22.1189	22.0523	3.20068	18.9531	14.0556	-27.8697	1.54038	-7.825	14.7829
-27.0011	-0.905924	13.0439	4.00539	25.8886	13.6808	-2.94754	-16.7154	12.8212
-9.87763	10.0342	17.1775	19.8862	15.7865	8.32476	23.7647	7.97786	24.7175
-2.01844	6.82025	4.38443	1.81145	16.954	23.7143	-15.4392	-25.3618	4.81411
-12.5665	7.87346	-0.682729	26.8696	11.3397	17.4947	-0.167079	21.2931	17.1621
-16.1366	-3.25301	15.2007	26.0622	10.0866	-6.07841	3.66232	-0.582978	4.06621
-6.81691	-6.00416	-1.83226	10.2842	13.668	29.4977	-5.21178	28.6602	10.562
-19.6494	14.1138	21.3888	-20.5938	31.2433	28.3979	-10.78	4.19749	26.5622
-10.8422	-8.92621	14.0754	-0.687465	0.538709	-27.0861	-25.9362	-14.8224	11.8603
-15.055	-4.52067	16.6611	14.601	20.2152	-1.69533	6.92106	5.35671	14.611
-13.9343	-12.4676	-3.50395	24.5356	-2.5285	6.19269	6.64319	18.1699	4.0668
-18.2349	1.00768	-9.69727	22.2826	23.0036	22.7504	12.2081	-11.0444	19.4086
-26.207	-13.6212	-0.158124	6.17294	22.7277	19.8425	-12.1103	-2.06013	-15.0659
-15.4715	17.5761	19.2988	5.65095	28.1167	16.7151	0.795077	-3.60958	25.7376
4.19507	-7.92008	1.15379	9.72101	10.4741	4.54508	-4.69455	19.9754	14.3413
1.13172	9.41569	20.8273	4.08611	28.707	-23.5338	-4.14015	-4.52882	10.9703
-11.8952	11.6093	15.2067	16.1529	24.5401	15.2552	13.2848	11.3395	7.25151
-22.6831	5.00076	3.69061	13.7515	14.2695	0.956458	10.6311	-14.5706	8.59979
-17.0805	14.2628	4.7911	18.7354	20.7957	14.2622	2.7175	-9.11384	21.0977
-18.3594	25.8762	1.89631	-22.2972	21.4304	-7.54826	21.0535	15.9148	17.3222
-7.82122	-25.5753	10.4723	-9.30276	22.2043	26.8741	-25.9679	27.3947	12.399
-20.796	-14.638	15.9315	15.5239	17.6716	21.9777	7.88864	24.8018	9.6314
-19.5887	-11.0249	12.002	9.24143	19.1641	-4.27674	-1.2019	-12.1008	13.4589
16.7094	2.82737	-14.1326	-7.27113	27.9537	16.4951	5.91701	21.2374	11.2021
1.57632	9.66903	7.77855	12.8531	24.924	-24.1473	5.19855	8.50739	23.7104
26.1768	13.502	18.7451	-18.0113	18.3915	10.1007	-0.637738	20.2822	18.6443
-10.367	7.66282	14.0544	28.3771	26.2075	-10.6793	13.5062	-7.43108	21.5886
15.4349	-4.65452	5.38663	12.296	24.5528	25.0387	-6.58847	23.113	15.9939
-1.95626	-13.1907	-2.18137	17.7513	26.977	8.15815	7.15663	-16.1187	7.43498
17.4516	-19.55	-27.3554	7.3334	25.7685	26.9935	11.7064	14.4132	22.8095
-13.4108	-3.46626	3.04779	-11.4297	-30.2795	23.9867	-2.31142	22.0416	-20.3623
-3.60694	-15.5668	2.00088	19.4827	10.7454	-2.96603	-6.11091	-5.04579	21.2114
-4.83156	-8.43783	19.9407	22.7162	3.45526	18.7157	-3.64473	7.28188	1.80039
-26.0784	5.09462	3.37124	-5.00983	20.512	-18.6833	25.8911	-19.6442	21.6099
-21.0243	0.134508	6.59985	-5.86126	22.7233	13.0007	5.18282	-14.5266	8.2194
-8.1173	14.7989	12.6884	25.3206	9.59333	28.0998	5.99599	19.5128	-23.9852
12.3101	15.6812	-4.78473	-15.2567	-3.92027	20.7958	-20.2509	27.2101	14.5541
-6.18669	7.70766	18.1164	23.8966	-0.132638	14.6955	-8.23259	-23.6232	24.5399
-23.6502	11.2261	3.72752	10.1822	26.7234	14.0332	1.84536	-20.7887	10.8666
-2.78284	2.96742	5.33418	-17.0177	24.2966	-7.81229	-10.2363	6.13221	23.5874
25.5157	5.38978	24.1303	-24.0384	22.1584	16.5461	1.40145	3.00699	24.4584
-11.7518	-7.66685	10.7348	11.5121	-8.09203	2.56571	-8.88079	15.7314	18.5725
1.23847	11.1341	13.9988	9.23979	19.1757	-14.5548	-7.37428	29.1746	26.1987
-0.452809	-4.47615	-6.14576	-8.72772	11.8388	-26.2603	13.2995	1.56684	14.3758
-22.9034	22.812	11.1954	-29.7261	-5.82795	7.94333	-9.37701	17.5934	20.5636
-0.0831204	6.90876	16.4494	20.4962	12.4968	25.3348	-11.418	12.7777	25.9473
6.31267	-19.0253	0.644481	4.47672	5.10043	20.0109	29.4029	-17.3969	21.6998
-1.25796	20.0054	25.2879	-13.1682	23.8988	26.0162	-4.24394	21.8147	24.3421
-14.9323	27.9758	-8.88401	7.60704	26.5187	17.4938	8.19297	22.5669	23.7401
-9.86104	26.2805	21.0144	14.2118	6.96188	7.21623	-28.7057	-21.9501	16.3974
3.5825	15.7793	5.27265	12.6129	16.6282	28.8942	11.2454	26.3151	-19.7537
-4.06668	0.300005	4.33913	30.7089	15.4895	12.1128	6.58849	-24.2261	23.0637
-7.53119	-5.16678	11.8531	26.0784	14.7269	-13.1747	3.4597	8.78677	25.102
-3.74593	6.91206	13.7848	-15.9606	5.8572	0.22662	-7.2173	16.2069	18.7851
-23.3685	8.77786	18.1316	28.5252	2.09519	-6.46827	-5.50679	26.8604	26.8735
0.444209	2.88571	12.4832	10.8517	4.81455	15.3162	9.47897	-6.67676	22.9133
-24.926	-7.02198	3.1521	15.1686	26.4406	-15.2828	-4.04832	1.47219	25.6655
9.13174	17.74	-12.3971	-24.049	12.7709	-21.1946	-2.68108	7.00118	21.7813
11.6136	-2.09809	17.0786	-9.50218	22.2997	-24.421	5.04703	13.9073	29.1721
20.7491	11.4814	10.2278	-7.01669	19.7025	-26.7305	0.899066	-4.43817	14.1932
12.4404	12.1102	-0.453349	-6.40353	25.1023	22.7801	30.2827	25.5857	25.3319
-9.40028	-19.2665	-5.84764	-15.2826	-1.38537	-7.25921	5.49535	-16.9872	23.4923
8.34407	18.7285	9.43979	27.4333	17.7962	7.50779	-6.30858	8.43485	20.2957
10.1351	-24.4458	-7.30724	-5.86592	15.6682	13.896	-16.6781	-3.36426	29.633
-5.50812	-1.77205	1.66274	-1.17388	26.6145	24.9912	2.21617	-11.5065	-4.56044
-19.6666	14.7917	21.9203	20.8045	9.01789	18.2705	16.5291	18.2156	28.3157
8.31293	19.4394	7.02622	11.8279	10.7143	-6.85201	6.67675	-2.62942	18.0737
23.2724	-0.0807612	19.9682	8.13414	19.7202	15.9228	0.90905	0.446296	11.693
-8.78321	-6.87107	1.31035	20.2058	14.8949	24.2333	4.28441	3.7573	24.9601
-11.3444	-7.91553	21.1731	11.0652	16.7789	1.17892	7.12847	-12.4044	21.6017
-4.58151	-3.32118	10.8013	12.9453	-13.1837	14.6385	5.02511	10.9678	15.7653
-8.67234	7.93908	-8.08595	4.81663	17.5969	-10.4636	0.101528	-5.66165	24.1832
20.9641	-22.0046	-10.6616	-26.6999	-1.18949	4.8265	20.2308	28.6691	-0.586839
-26.0383	17.3945	20.3277	29.2946	11.6136	-9.28537	-4.82594	17.0314	22.3358
-10.6996	-20.422	13.0722	-7.2563	19.0116	27.5886	-9.66703	9.04371	15.1464
11.8461	-9.64591	7.72038	1.38355	25.2474	-26.2735	-7.21854	23.5631	18.1972
5.33019	5.39675	22.6978	-8.34968	5.13239	-12.2849	-1.8937	13.5091	24.5607
-12.2786	-5.25835	-28.7618	5.71513	26.7692	22.7565	-17.7739	7.42214	29.0185
-24.0971	-2.21127	8.04336	-11.7217	12.9994	-4.31689	-4.08907	-6.52085	5.11164
-15.4989	0.353472	25.2448	-16.3856	21.6013	26.0525	-7.11701	-10.112	-1.33618
26.2528	1.54674	13.3011	-9.0515	28.3689	-18.9809	-8.61828	-1.1984	24.776
11.2801	16.9325	15.2114	-11.2127	8.39468	20.87	-0.371116	-15.3809	30.5309
10.2558	15.3517	23.4605	12.6487	0.684119	-16.3685	0.82869	-10.6189	17.6891
-23.3766	-0.695864	15.5524	8.66448	24.0142	9.40182	-8.32104	-4.49414	20.1252
-19.8245	9.92227	-16.1662	17.9135	23.255	20.0618	3.41786	12.8241	23.8073
22.9185	-7.19551	8.76972	-12.9472	4.4707	19.1511	8.6689	19.6441	18.131
-26.2893	8.64212	18.2224	-20.0687	27.1535	22.0972	-11.4	22.0211	29.9739
-17.7994	0.7665	5.11379	13.5774	20.0935	-18.4121	1.93472	-11.2533	14.8293
3.4559	25.1691	13.861	-4.42226	24.7273	26.737	4.94964	-7.17552	17.2217
-10.4462	24.4674	8.30166	19.4516	9.65447	-18.0454	9.98055	5.22304	21.988
8.08895	-11.211	-0.960154	-15.6478	15.7513	-12.6965	8.90647	-22.9789	24.4541
-18.8741	8.32371	5.98629	27.4815	22.9384	25.807	18.0289	29.9821	23.0968
-6.1013	-4.09357	11.1183	-10.8039	9.88008	1.22416	0.996368	27.7135	19.4654
-3.5357	14.0573	12.0478	29.7343	7.41145	3.56619	4.06284	-9.23179	25.2091
-19.2341	-6.60868	2.29215	-17.9402	16.3583	8.66759	9.27215	16.6619	9.20139
-2.82248	-1.04928	3.42072	21.4297	8.48601	14.3624	-29.0819	-1.02245	26.3308
-25.9197	2.98643	-5.70589	-6.17607	12.8256	-20.0434	6.21571	24.2452	15.7318
25.3865	-13.6263	25.4204	26.7769	11.947	5.03072	5.03448	29.209	16.7044
-22.2966	16.6382	0.740692	25.0568	23.8747	3.21718	-2.47535	14.8743	8.54154
8.37749	4.87196	14.3774	13.6986	-0.9101	14.8968	-8.8533	20.7748	17.5527
-6.67376	-5.20194	19.5275	-9.57297	25.3197	21.5661	14.0158	12.9106	-0.665817
4.71355	15.0543	7.6467	16.9103	-2.58134	-6.20101	-8.01744	-30.2631	28.6367
-10.2423	14.2152	-17.9568	22.2534	20.5382	-16.2659	-4.56421	-4.26787	30.3939
-27.4266	23.9347	6.04803	6.92181	19.0081	10.0103	-6.8031	7.03686	23.5656
16.2894	-9.2509	13.7541	-9.65907	17.299	-4.15003	10.9091	25.5957	7.37111
2.07251	-14.8169	13.257	-3.56207	8.57367	1.26508	-11.4842	-16.93	26.0396
-25.2875	-13.5584	7.68777	0.319041	19.663	19.8663	-12.633	-13.7573	15.3712
-10.9574	6.0417	16.0849	2.2354	5.15277	16.399	13.3861	11.5549	22.3988
-11.4919	13.2984	18.9849	-0.560376	22.4842	6.43188	-8.62358	-2.58948	26.1709
-8.31653	19.1355	20.8252	-16.4672	18.322	14.9046	-5.99411	-16.1779	17.2988
-28.6378	9.99858	-13.1213	7.27467	7.89564	-5.7812	15.6456	-5.07136	-4.36834
-27.6678	-15.726	-16.4008	27.343	16.111	18.5945	16.2013	17.8751	21.5579
26.3627	25.3691	6.46719	-6.6577	7.97498	24.8839	7.50072	-6.04735	18.6974
10.604	8.74169	3.9529	-10.1955	13.0723	12.2474	26.1928	10.8811	5.42161
-26.4405	-15.5232	-7.98604	9.88224	26.0297	13.2728	-3.41925	23.5636	9.43901
-16.1656	15.7051	1.7771	-21.072	18.9037	-25.1866	-0.619471	14.8374	15.6929
-20.1844	-11.5984	5.01157	25.7457	25.3616	19.9731	-18.4978	16.114	24.5879
-27.0163	-6.22054	14.1159	-3.31469	-3.25946	-10.6855	8.69551	-20.6068	13.8536
-14.7779	11.0353	-9.21937	3.44589	11.3384	22.2555	-3.00567	11.9067	19.3257
6.48942	3.99374	9.53073	-9.03171	25.6569	14.2997	-6.94814	19.135	27.6736
-25.5832	-10.6494	23.2493	-19.0858	5.25154	13.3129	-5.55727	-7.41546	15.5312
10.0302	16.9544	-2.01708	26.1369	16.0702	22.0876	1.31057	9.70053	-0.725046
29.3984	-24.9426	18.153	12.8123	12.3231	17.8085	2.85848	-9.11399	14.4786
-5.5101	10.137	-6.70989	20.5667	1.12575	-21.9279	-0.165456	22.4218	8.78036
-10.6879	18.5642	-13.4293	6.98493	8.76039	-2.06949	-3.63364	18.7867	28.5965
-24.0279	-3.43183	-1.37618	-2.74748	-3.57913	-0.347464	2.52469	-3.98724	23.162
-1.3296	13.7682	19.1656	17.024	20.2164	7.04365	-26.3866	26.1924	12.607
-19.881	5.95452	0.929557	21.1769	0.244557	-24.6772	-2.50272	-12.6585	1.44941
-9.49014	-13.4074	27.5015	-28.7035	19.4739	-6.10543	11.4885	-5.93138	4.38662
21.5782	23.0847	13.4335	16.1742	-20.7607	22.4272	-10.2148	-17.0459	-1.67353
18.4302	-11.0171	2.78431	10.6527	18.0719	-15.341	-0.674037	-18.6416	13.8161
5.25751	18.4636	-4.94735	23.3308	9.49627	-14.8775	-12.3753	16.1534	13.1253
7.77898	10.6501	-4.09804	21.2184	24.7802	-5.15093	15.5332	-11.6481	25.8578
-27.0557	26.318	4.80145	-11.1447	22.5339	-1.05396	-7.18004	21.6785	17.2201
20.1785	-3.28929	1.49113	-12.0771	16.6529	7.38565	-4.86279	-9.84301	20.8022
-25.9426	-2.74714	0.273906	4.53043	24.7009	5.47798	4.76843	14.4882	26.8695
-24.5328	8.01961	-2.89857	-3.44077	13.122	22.9813	13.4295	13.8771	22.7697
23.8062	-5.01705	5.83317	-22.6325	-2.02408	24.8365	-12.3291	6.59813	1.49446
-13.9441	21.9304	2.48897	-24.7063	-9.96178	0.30631	-29.6044	27.0999	24.8182
-14.8895	-1.74457	11.7657	15.6907	19.2284	9.1781	-0.0664357	-21.6924	29.5298
-19.7734	-6.90624	10.3427	-14.3252	18.3387	13.6829	2.90755	24.7857	6.67111
9.85013	25.5311	8.76744	7.43422	22.117	-7.94198	-0.613256	9.92688	16.3862
-17.5074	17.5706	-3.05731	-4.162	13.8521	0.266272	6.62527	8.27508	13.4666
16.5765	2.17554	15.1106	10.6866	15.6158	1.01969	6.97381	23.3704	28.3707
25.2123	-9.98772	-0.566062	28.2764	3.14026	3.68012	6.39599	-19.9472	19.0884
-22.6879	13.1935	25.7213	9.08636	21.0063	-8.57047	-16.1444	30.1418	22.2207
-21.2254	16.3774	-1.79251	17.8834	5.79062	7.17822	4.10856	26.07	13.9768
10.7627	18.2911	-6.89986	-24.0734	21.9266	0.710772	-13.0521	22.8304	11.3899
-5.04201	19.8857	12.9592	-20.1058	-22.6276	5.32712	13.9344	20.5139	18.3974
-7.03926	-21.8632	16.3371	18.7657	16.5968	5.13694	8.20514	-8.65485	6.47705
-13.6418	18.3591	0.185719	23.7699	-0.067051	15.0314	-9.12365	6.89185	4.53612
-17.3145	17.1336	-6.14983	2.2586	3.39474	-17.4473	5.13164	29.1043	13.4005
18.0302	27.6562	19.9945	13.2291	18.247	-5.63161	2.55125	-4.65851	23.4064
-15.8946	24.8492	-4.94736	8.04947	9.68221	4.4652	-16.764	-2.21694	12.4952
23.733	13.3843	11.7296	-16.3688	18.3579	-6.81504	3.798	13.0497	10.8611
-18.7949	8.45419	8.61989	19.4345	20.0675	-7.35349	15.3728	-12.125	14.0273
-26.5218	-15.7994	-7.68392	6.25569	8.45295	1.26495	-15.8959	7.15771	20.2043
20.294	-26.0001	17.3964	6.70518	-10.6787	12.0296	-21.5176	-17.5534	23.9369
16.7989	-4.23262	16.1453	-6.62002	19.1546	19.753	-3.62417	12.0758	21.3764
-27.7505	-13.1307	7.89934	15.2633	18.5197	-5.39186	-11.9768	-11.4023	0.515174
-20.259	8.00809	-13.4926	13.2546	24.7152	4.00703	9.89376	26.5412	27.2378
-21.6968	11.3799	18.185	-1.8167	11.9437	-27.8176	-8.38853	18.755	23.3808
30.9831	10.6553	10.8643	-20.5945	1.13254	-23.1418	-4.40392	10.6222	14.9201
29.2938	7.15943	10.0736	-5.34011	22.8105	11.0397	4.54357	25.329	17.2973
-25.8063	-18.0744	1.38579	10.2299	20.2078	2.47653	-14.5569	27.763	12.748
0.480372	-5.58453	23.5305	-4.83744	10.6491	-15.4532	-1.25319	15.2164	9.66233
-17.627	15.6416	2.96333	10.7443	26.2841	-12.4306	6.51766	-9.24059	24.9204
19.6541	-2.5668	1.6884	7.8867	6.55573	0.367189	-3.19778	28.5191	10.158
-1.17152	6.6447	16.4718	-25.9664	-2.06218	-28.5184	6.97189	24.0873	19.7401
-22.6468	14.2982	-8.58675	-14.3149	11.6085	-25.781	5.2453	-7.0555	21.2734
-29.0244	-20.8361	-10.6972	21.2788	1.10102	5.50753	-0.807654	22.0308	22.355
-21.0826	23.2725	-5.67439	-2.47054	19.3548	13.0186	0.326012	-14.0114	20.9663
14.9397	-13.3981	9.54276	-10.769	-0.0991809	2.33955	-1.65774	23.4406	23.8987
-26.9476	0.276042	5.69501	6.28188	24.0725	11.0957	8.25095	-5.36574	11.3228
-13.5052	-7.92757	-16.8682	-3.65477	18.0474	-20.5222	9.33184	19.8316	-3.86561
26.6577	-0.291805	7.92158	24.0325	12.5493	-7.25078	-5.87677	-3.39635	14.202
-28.1042	24.6616	14.7421	23.1672	-13.375	4.89371	27.1626	-25.9107	27.3934
-25.2256	22.5034	6.41261	12.5722	14.2926	-24.075	-2.44966	-6.92266	18.5553
10.0263	5.68233	-3.94658	9.70444	22.7902	9.42028	1.38526	7.6654	12.8468
18.2624	-2.58487	-0.0135359	27.3616	9.05052	-29.8457	-12.4103	9.96229	6.66172
-19.3405	10.3752	-26.7742	-0.39067	25.2152	11.9798	-21.09	3.6567	27.8581
-29.8177	12.969	16.5482	-12.8049	23.777	20.2963	11.1441	-11.5082	15.9712
19.736	-0.232041	6.77254	19.2235	13.4343	19.0368	9.87358	2.6047	7.17733
-8.32462	-7.11025	-2.52055	-19.8324	17.5082	6.87412	3.9958	24.4743	9.18509
31.6203	-5.42519	15.069	-8.16553	3.39718	27.4396	1.81903	-9.95793	26.6017
-15.5402	-7.78824	25.7644	15.459	26.8423	-15.314	4.50377	5.05252	19.1638
24.2315	-26.8282	-8.48712	2.286	24.4728	-25.3024	8.82806	-18.5651	10.5315
21.648	26.9738	20.3495	-10.9725	19.2879	9.4148	12.3579	-11.141	11.7644
-11.09	-8.62487	-2.17449	-7.42162	-2.47018	1.22828	6.77775	19.1609	-1.97488
16.6999	-2.1534	-6.47266	-7.79439	-0.928101	30.2266	0.0587824	20.0733	5.25798
-26.3984	13.8697	13.2355	14.5582	27.7851	14.5154	24.1573	27.7709	18.3402
-22.6711	23.1609	19.0419	16.7565	6.49385	-17.4016	9.58481	8.41914	14.254
-6.38822	17.9332	-4.84886	10.8183	9.17217	7.24381	5.19964	-3.12397	19.5993
-17.8195	3.06095	22.2702	-0.884442	26.0659	8.1384	-18.97	6.52599	15.4889
1.93056	11.0793	25.2266	-12.0465	-2.63238	-3.46539	14.7722	14.7777	11.2855
25.3283	-0.584875	5.07606	7.19614	27.6547	-3.86866	1.37768	-0.267408	8.56404
-13.4567	16.2258	12.1991	9.34405	8.21934	-10.1463	-0.88801	-17.9447	6.54428
-1.11045	-4.31662	-1.20929	19.4455	13.241	-0.0728889	-7.37926	12.7167	20.1033
-29.3263	26.8973	29.5876	21.0641	20.2435	19.2414	19.2857	28.3246	25.9381
2.17737	8.80329	14.8249	4.32896	-2.36745	9.61651	-2.01934	-6.19412	-9.76873
6.84368	14.152	10.316	13.1532	15.5278	7.47708	3.2213	-4.17604	27.0261
19.2677	14.8646	-6.07047	11.6448	8.50208	-7.53647	-11.4626	-12.265	21.446
-20.6673	-10.3243	14.0496	22.742	27.7665	-13.3066	12.8728	26.53	13.6991
-24.3035	-8.67653	2.64596	0.869721	22.4414	-5.78963	8.2282	10.8059	8.99196
21.8843	18.0637	-10.2921	5.21258	13.7598	-2.76162	-14.9443	-13.6797	24.2637
28.8134	1.25875	16.7112	16.591	12.1345	-24.4059	9.16823	20.0843	20.9513
-24.6692	-14.6738	13.0167	21.3382	20.183	-3.31126	-21.1202	-19.5781	18.7093
-2.94107	17.1196	26.5348	-0.0606214	0.241934	-11.2493	-25.0154	-2.83732	12.2837
-15.6908	20.2323	21.7451	-19.8285	7.30778	-14.8217	-6.74331	13.4255	10.8638
-11.3494	-26.2664	19.4134	-7.70498	18.2076	0.538207	4.33944	5.18092	14.0977
-26.0945	22.3445	-5.82181	12.7849	12.8522	-1.06475	-3.85332	23.4041	12.9276
14.1897	0.179299	-12.6528	14.9853	1.44241	14.6438	6.24203	-24.8368	5.23934
-24.7682	-11.0795	4.17478	-12.3432	16.5474	13.0537	-20.1449	19.5755	7.89509
-28.5392	16.0688	4.99711	7.38679	20.6058	-7.32258	13.2616	-7.01966	4.12407
-25.6785	12.124	12.7307	20.1943	29.8935	-8.86523	-10.0235	-11.5145	9.57487
17.7366	9.19105	25.477	0.912081	20.2198	4.71787	-25.9588	15.0306	16.9555
-17.6635	-4.38888	11.4888	-4.56196	4.68505	6.55337	-22.4592	8.38203	11.3776
-4.05654	5.51144	-3.55831	19.2804	17.392	7.28045	-23.7524	13.4237	19.9584
-19.964	-3.70806	1.34115	17.1792	13.8912	2.49298	-2.05383	-25.1332	0.0737371
27.6727	-7.76005	20.1394	-3.12747	6.54043	3.62615	-5.293	28.1512	20.7784
21.4312	21.5534	-6.99506	1.27858	14.7767	16.5535	21.2552	-18.2156	17.9582
-27.8803	23.0306	-6.15451	6.37716	30.6919	-10.6147	7.02982	11.9669	12.1146
10.6845	-20.8857	-11.7262	22.2407	-10.3954	6.05626	17.6882	6.90333	6.37402
3.70243	26.1428	-4.35991	25.5968	8.56965	-6.48125	-0.499826	-4.89459	7.16344
-16.9561	-19.8964	-16.3791	2.98215	18.9271	-14.8836	9.82512	5.18427	7.99596
-1.00174	19.5399	16.0057	18.0408	21.007	9.46627	6.6131	24.4843	23.9948
16.2274	6.18067	8.23275	7.72008	20.4006	-30.5072	-7.10111	-27.3965	-3.87986
17.5654	27.3246	5.0996	-15.9682	-4.93353	-1.38775	25.5423	2.99496	-0.563231
26.986	-18.8925	10.0338	-13.331	14.0391	14.3016	8.47783	19.6549	-1.12761
6.27582	21.6723	9.22369	-4.36212	18.3284	-11.3171	15.3608	27.16	19.4066
-6.58207	10.5669	-2.56938	4.38703	31.2043	-0.831535	-2.71381	-6.2859	16.9752
-19.6867	22.3826	-12.5945	21.9334	17.1021	7.85003	11.6908	-13.1308	6.92316
-11.3796	14.2992	11.2443	20.8762	30.745	-2.89517	-3.46567	4.11049	4.74515
15.028	8.48787	3.10202	20.207	-1.60597	-19.7274	-14.3697	-2.445	10.2968
-20.6095	1.95242	1.02009	19.5347	13.098	25.8127	-13.7054	-0.768547	2.74233
29.7293	17.6845	-21.5127	16.5512	-1.55409	2.9913	16.3167	14.9385	-7.28633
-26.6475	15.2691	-0.419532	3.20572	-2.76194	23.9801	-5.43426	-17.0056	-2.96699
14.144	-17.8556	-4.9704	-12.6603	10.2182	6.92285	-9.43852	22.4901	2.42356
-19.0985	10.669	-3.553	8.5322	21.4468	5.8032	-1.42633	-26.7384	12.7206
-27.3085	-3.09996	-1.75575	24.9211	22.0957	-16.5475	-10.6998	8.38571	19.8839
19.8558	4.88382	7.10548	-7.42677	15.5259	-25.7866	-1.99799	-1.3117	-1.31722
21.2914	16.8891	8.06639	9.23714	19.7074	26.5931	8.05809	12.4483	13.2667
-5.30526	23.7568	4.57555	4.1007	29.8916	-8.73475	2.74815	3.70971	4.73793
-20.7882	-22.9291	-3.74124	1.40392	7.43369	-7.42006	-1.73584	-2.92442	-2.35638
16.6092	7.10747	-7.55204	19.8441	23.6275	-7.82575	0.584432	13.4886	-8.11039
-3.14871	1.46232	-1.17258	-2.8843	10.8303	-22.1763	0.300834	9.14937	22.4017
-14.2041	-1.82241	-4.49537	-0.446112	30.6547	4.66249	7.33065	11.5074	21.171
-21.8026	-12.5576	9.57546	-22.5505	23.2565	-18.9952	27.1012	-4.99678	5.27057
-23.3267	9.16309	-2.56291	20.1621	8.74232	1.46605	1.76939	22.582	9.75157
-28.0862	10.2786	7.02302	7.11316	7.57203	11.1903	-3.03414	-13.699	22.7306
-9.54822	-1.13805	5.68054	18.3857	9.71422	-25.0176	0.997307	18.6973	17.2579
-12.2075	-18.0269	8.76814	-3.48687	1.59854	-3.9813	25.6377	9.22147	4.51477
23.0011	22.6903	1.91321	21.8118	16.5822	22.1691	11.6812	7.14448	1.30014
-25.8178	11.3935	7.76023	12.4353	6.34375	7.03386	4.77341	5.75958	19.4972
22.2668	2.25554	-7.25949	-15.5986	17.9318	-17.6648	23.6535	-1.23582	12.3762
-9.15838	-10.8273	0.83053	-13.8828	20.8758	23.506	11.3222	8.11201	22.6336
-27.4413	22.2358	5.22661	26.3056	17.3212	-2.10486	3.97534	16.8932	-0.519937
19.102	13.7864	13.736	-3.76085	-4.87025	12.8928	23.105	-19.9453	16.447
-10.3014	21.5835	15.0724	4.90759	9.12809	9.93316	13.1374	16.2096	8.79764
-23.8811	3.01039	3.73318	-8.43679	10.6777	14.5225	-4.85255	20.7639	5.63914
-13.5315	12.0529	7.9399	24.8259	26.6578	-1.0076	7.98577	8.48769	13.8604
28.9783	-5.21674	11.2843	15.9699	19.6217	3.66641	-15.2866	-12.5282	10.1315
16.0887	8.80971	-17.491	-0.465465	10.752	-10.7617	29.1318	-21.683	11.1399
10.9347	7.39922	22.7469	21.3284	20.5077	-14.8877	4.73711	24.0369	21.2692
-20.5294	-12.7956	-0.942493	24.3836	6.53904	11.0916	1.72355	12.8212	16.1437
-14.4492	-1.49451	18.6267	-5.7904	9.0161	4.6556	-6.01977	22.4606	11.796
24.5709	6.14328	10.1737	-4.75628	19.4805	9.03951	9.44709	22.8871	14.4859
13.3049	23.1432	-3.29278	19.7531	22.5203	-0.283413	-0.668188	6.70804	-2.11711
-23.0376	12.3116	5.2876	6.31864	-21.2519	-19.126	15.4075	1.88084	18.3837
-12.9229	19.3633	11.7524	17.2328	10.1126	5.6914	17.2825	15.7372	-17.4187
-11.0215	-10.565	21.459	12.8846	21.4247	-11.9081	-26.8414	8.82465	23.0116
17.2796	17.4803	8.61815	-17.1884	7.72186	7.12125	-14.1603	25.8744	-16.7233
-15.5073	-0.379985	-14.6961	-14.1932	13.4802	-9.95067	1.95374	-16.0901	24.0013
20.7496	-17.2485	-4.68009	15.5361	3.8972	-18.0317	28.8878	12.9148	2.17494
0.774636	3.86173	24.0739	8.91622	20.9562	16.9325	-6.0102	-13.7683	19.9045
-26.0453	-5.10385	-2.74396	-3.04188	4.94468	14.1911	-4.82223	2.5292	-11.1016
1.79787	18.0797	1.14067	13.4003	4.34151	-3.58446	9.96111	-19.1335	24.952
-13.1235	3.15139	1.91352	10.8791	15.6993	-5.84442	29.2927	24.3514	10.3054
5.91999	1.02143	9.10359	4.30819	8.73365	-14.3502	13.6817	-16.4345	8.81712
-24.1312	20.9989	-1.34984	2.78941	9.78491	13.581	-7.64154	17.9471	24.443
-27.4442	9.2655	-8.18009	2.13758	23.2962	-11.8757	-27.8212	20.9267	20.5556
-9.42509	13.2348	7.7293	17.7023	6.33289	23.3247	5.14648	18.8614	12.7405
8.70754	13.5943	4.56495	20.3039	25.4927	15.805	7.21153	-5.58139	9.41382
-11.6713	25.1426	0.683037	6.00196	27.1388	-13.1438	-5.55146	-1.78099	19.3843
27.673	-18.6338	-2.31252	-2.99428	27.7982	-2.14671	-11.5611	14.5059	16.972
-8.32364	7.85534	-18.9446	18.9337	24.2743	5.5454	19.14	6.55818	7.9613
-24.9056	6.03104	-2.70886	24.3101	11.6476	-9.67487	17.4499	13.6617	6.2418
-22.3832	-8.27663	-12.4522	-10.7692	26.012	10.8312	10.156	-8.43924	20.768
-20.4184	-23.4484	-17.6215	12.7838	22.5105	0.857251	-10.0163	8.69434	3.66816
-16.385	-19.1061	-20.4315	13.9102	27.7957	13.369	-10.8276	-0.787314	21.7474
-10.7816	-4.07041	15.8017	-8.71046	6.51899	11.5414	24.4699	-2.82465	18.0719
-21.1906	-2.55002	13.7611	-5.5249	21.1216	8.20154	-13.4329	-4.65035	11.0636
-1.23472	12.0511	13.934	12.0239	24.9266	7.18069	2.82924	-9.77091	14.7451
-26.7383	-1.27815	7.96318	9.55223	8.55355	-1.76509	-6.49205	3.55441	7.99274
-25.6316	16.7575	-17.4276	-10.6384	-0.945353	-18.3075	-5.26908	14.8641	20.724
-11.5249	-9.74118	-19.4032	-25.8689	25.1844	-4.97324	3.8107	-9.70508	14.3885
-18.9239	7.08638	24.3941	25.2058	26.0176	2.57798	-24.0387	8.61947	17.7389
7.20969	-2.06778	0.379405	-4.68531	22.3843	9.30243	17.1757	-10.8183	-4.22813
25.9196	17.824	14.4358	14.8882	26.9577	5.03844	14.5213	7.28496	25.5159
-17.1286	10.8927	15.4252	10.0726	0.403584	-3.09299	-11.3416	-2.45882	12.9526
-13.1994	14.1002	7.04413	1.82155	8.15349	18.8639	9.01516	-8.76037	19.4535
-6.51554	-5.31743	5.65788	29.7174	24.7015	-19.8567	-8.52107	18.1462	16.1421
-16.4121	20.4284	15.0923	25.9857	-0.429349	4.08191	12.1833	11.8413	19.2818
-21.5662	9.59295	26.6318	-0.106906	1.924	-5.27894	10.8366	22.0651	22.8155
-16.657	-18.6294	7.49234	28.5955	23.4958	19.443	5.39335	3.14267	23.0597
26.0438	12.8253	-0.0912495	19.53	22.6892	-27.7836	-6.80038	-2.22913	20.1128
-18.4926	10.1277	-0.679363	6.69417	22.3684	5.95695	13.5722	2.76896	24.8891
-15.8796	-8.34746	-14.5029	-2.60815	24.7047	-0.660908	15.0583	10.7426	15.1626
-13.8478	5.48622	-2.62562	-9.73044	22.9825	-8.87997	4.15598	-5.71479	29.1312
-0.223682	-14.1427	29.2319	5.12679	12.1664	19.9996	7.61821	-3.33898	30.815
-15.1374	25.7164	-9.02416	-4.07054	-7.53691	-14.25	-24.0077	1.5772	19.2261
15.4535	1.13235	26.0757	12.9477	-5.82846	3.16548	-19.11	12.0946	10.9089
7.31803	7.62888	20.5727	0.786152	6.72627	-8.02825	16.0795	5.04168	-28.2099
-21.8234	-11.1223	13.5949	-21.0262	11.7182	21.6576	12.2607	20.4322	18.4941
-23.5327	15.7223	23.3252	8.84662	19.5225	13.4271	-11.9961	5.57566	28.8045
19.3277	19.0295	28.9306	-24.6728	2.29419	-12.1779	-2.85462	-18.3379	6.83044
12.8394	-5.44309	-2.08675	13.4241	20.0414	15.8109	-16.9882	-21.6822	22.9513
26.4089	-14.0453	12.688	9.97359	20.6507	1.75444	-8.47106	-0.0905478	15.3359
23.6845	15.2972	-10.5351	-7.09737	2.67535	4.64414	-1.874	-2.4182	16.3049
-21.8755	-23.7698	15.2712	-0.189285	-0.828684	-4.1333	-3.51164	-3.9012	0.466963
16.3913	21.4339	13.7186	27.8853	24.6612	-7.04535	-9.63041	5.12002	6.1306
-14.6242	5.64131	4.74192	12.8805	7.14577	-11.4284	5.63992	22.6175	9.73136
12.4555	3.2371	28.5537	6.8637	18.4199	-2.60996	24.631	10.3392	30.4195
-23.1167	-11.6379	22.4653	-1.44193	10.4814	-13.3654	11.3993	20.2994	14.8348
18.3058	0.319422	8.41595	-5.50906	8.07151	11.8161	0.409803	-9.20636	23.1382
12.0251	12.3937	2.55817	18.7812	1.80376	-10.4493	-12.3583	-7.37243	-4.08885
19.9335	-10.4573	-13.548	16.3604	-0.576004	18.6302	6.71478	24.7833	19.5488
17.8738	6.49788	-0.159824	15.1361	4.30958	12.5215	7.51262	-25.2638	0.847862
21.3871	-1.75559	2.37988	-2.79152	26.0122	-21.4542	4.18561	-23.5236	18.9769
19.9523	2.46313	27.9416	-12.777	7.86639	-14.1807	2.94719	1.06133	-29.3163
20.5976	14.5125	25.6668	9.03288	22.832	-20.2312	-5.44001	-7.89589	-17.0934
5.80279	-6.20085	13.668	20.2722	20.4972	-0.238077	-3.87573	21.4442	9.36803
15.5752	11.5655	5.4629	-16.8849	16.2868	4.28596	25.371	-26.3353	19.7019
-1.29792	0.55542	9.42926	10.2788	21.2656	-14.8705	9.92541	0.63123	27.0869
2.95457	7.63617	5.80804	-26.3831	20.3264	9.26822	0.390165	8.21935	16.4102
-9.48518	-2.28105	-4.59298	25.7576	14.2014	-6.69538	1.88145	-17.6723	6.83766
-19.6215	19.5155	8.18646	8.13828	23.1768	14.1112	-9.06071	-10.2983	-6.35249
-17.9386	10.2696	-2.25542	19.9649	4.8591	2.95818	-10.8515	18.8688	20.5798
0.11523	-18.7858	-10.6194	20.7555	17.9414	4.97867	-13.1873	-24.6217	13.509
1.99892	23.9574	11.0098	30.1283	9.39481	-12.774	8.78869	-0.603458	14.1448
-20.1158	-9.4346	-9.8561	14.1534	20.6251	0.441199	17.1594	-15.614	13.0956
5.837	5.67902	11.6716	13.0935	18.6439	-3.67628	-4.95497	-14.4348	18.8693
-16.9429	-27.6068	13.5422	7.19002	-5.037	0.982559	-17.9103	-28.1516	15.4291
1.60277	9.50355	2.38758	12.1754	17.6283	-5.60719	-7.82029	-8.57509	14.6372
5.50558	28.5862	2.58712	-18.5087	26.3746	8.65643	22.2978	-3.84854	9.09603
-18.6993	17.0295	16.1089	26.5894	23.9047	-10.7636	16.4422	7.38969	19.9379
21.0845	-7.91305	8.50756	3.8859	-1.87324	-2.14322	6.14704	-10.1661	30.8433
17.1601	26.4573	-9.78133	14.9944	4.23039	-16.9874	-12.8437	18.5612	28.641
-17.5798	18.7659	1.85477	-10.3714	1.46192	13.7567	13.4321	23.221	20.6481
-14.7182	-5.75254	0.798556	-13.2701	14.3367	10.7538	3.02038	7.23407	12.2021
10.4366	-7.06119	19.9188	22.3616	2.17665	-19.5067	2.46443	6.27041	4.32403
-16.7121	14.7506	-2.80695	6.50954	10.8494	-15.9542	11.8705	2.04832	-3.71558
-12.1614	5.20076	-11.5049	2.95551	19.025	11.3125	6.82958	-10.8198	-4.64549
-9.3605	27.549	15.9346	-19.4338	22.5432	-13.9862	9.6522	0.596479	29.9288
-21.1437	-5.30944	1.41253	9.43996	11.4297	-2.37236	-0.738338	-29.9324	8.88188
16.144	1.60902	22.3528	30.5448	25.1545	-5.96021	-20.6384	-9.82031	18.9037
10.7927	-6.72022	-0.076899	11.1612	-2.94069	2.40594	-6.93237	-18.9451	15.1023
-6.02844	21.6113	6.30132	-5.54899	21.7214	-1.85328	28.2084	-4.08272	21.3742
-15.9596	-15.115	18.2102	27.8759	20.6609	-6.90643	14.1091	-12.2086	18.6149
-7.30638	26.378	8.23272	-14.8797	19.5087	-12.2385	3.32849	-9.36849	-1.75527
-8.42309	15.3035	21.059	8.79506	18.4371	-9.58607	12.8203	-15.9523	21.8954
-10.2165	7.25466	12.3999	-23.2578	8.5853	3.22463	0.210381	-17.9501	-2.80269
7.9655	6.4314	16.3578	-24.3248	12.4728	14.3141	1.46062	-10.6655	27.2791
-21.8538	-4.84676	6.82764	-6.76833	16.9021	4.07007	-2.63997	0.0208995	13.0177
10.7429	1.73958	23.065	8.31815	15.7232	-8.1518	-1.54535	-7.74384	20.1981
-23.3883	-6.96971	16.6744	25.8569	9.59216	15.5551	4.12537	-4.93421	22.8991
-24.4227	19.0049	0.151936	18.4777	23.2622	-1.27708	-12.0328	7.50954	24.8867
2.60448	-0.96013	30.121	16.7573	21.6774	-17.9093	-4.79952	-3.30003	17.5977
-15.7192	-7.46999	15.6614	27.3778	17.8875	9.3991	-9.13543	11.3699	19.6174
5.38177	10.6734	12.9963	23.5734	22.8556	-4.92554	7.19847	-2.22546	20.5341
-9.03695	4.97328	10.2122	1.35908	20.7417	13.9448	21.4102	-13.3817	22.5987
-19.5255	24.8274	19.0128	7.92057	28.7735	19.5997	-19.0567	8.35698	20.7582
4.24165	-20.5021	8.3944	5.48637	22.9963	4.7898	12.4219	20.0809	0.261568
-7.44543	-12.0609	11.3185	22.927	-6.83124	-0.631108	-0.035634	6.61459	14.7286
-18.7978	8.13978	28.5927	6.56871	16.6585	5.91336	10.7961	4.27668	10.7078
-21.8814	22.396	0.330846	11.2795	25.0877	-0.101605	13.3086	-4.60083	15.6359
1.20132	20.6139	24.643	5.30153	9.1118	-10.7429	-8.4469	15.8919	7.72764
4.24175	-0.218064	12.0626	19.6256	20.1773	4.32643	16.6186	-7.2242	11.6992
-11.5553	25.1723	10.8415	20.6658	0.380519	-19.6105	0.671742	-17.0271	19.2349
-8.72971	24.3711	12.3503	-0.895503	14.6812	-6.25633	-15.9575	-6.55127	13.0347
27.7874	2.88253	8.85242	6.07805	23.5816	14.6514	-2.37049	5.67031	16.8753
-13.742	12.7749	7.09688	-9.35421	21.671	11.0003	-5.60765	14.1853	18.1272
4.60184	11.779	4.11879	-4.31295	30.1639	13.4231	24.8387	2.45467	2.49228
-25.6397	17.3013	29.2337	11.8305	9.99111	-1.60292	-2.48568	-9.12968	20.3016
25.4409	2.42278	-7.86347	8.59132	11.6826	-15.0321	5.13968	17.1839	22.6404
-7.45094	-8.94319	25.4031	3.99208	1.09289	9.52702	12.0641	12.0705	23.1383
-14.7656	27.5998	5.21603	10.747	19.663	-13.3059	-14.5905	-13.4374	23.6893
0.755277	-1.73598	24.4142	24.8478	6.31056	-18.7449	-22.0112	-2.4285	19.2445
-9.34729	-2.82674	13.1506	18.1155	30.574	-19.9821	7.03065	-3.90022	18.0434
5.95832	18.0318	3.64684	14.029	-0.0620823	-12.7464	8.19733	-9.74438	24.7448
-2.19971	1.02573	-15.4416	13.1906	-6.11991	15.9042	-7.35437	4.53278	15.2009
-9.83558	16.2554	-5.60689	2.86693	16.6862	-15.8488	11.1994	25.6234	13.2465
8.7145	22.6631	15.5111	-5.94611	18.4831	-7.6127	6.32256	-8.64435	-26.0492
-20.8342	20.3821	1.07766	6.80504	7.2614	-5.1709	3.33825	-1.19227	21.4849
24.5574	-3.02721	10.1615	-27.8354	17.0863	-16.9613	1.70737	0.604521	13.8013
-19.4657	19.3024	19.6852	19.2542	21.6243	10.8537	-12.1983	-0.722375	3.02716
-2.27959	7.57453	-7.21245	8.98647	30.3487	-21.9493	12.8334	25.311	8.22272
26.968	11.5468	18.6371	-13.5361	31.133	-17.6017	3.71882	-11.5206	10.9999
-6.40548	6.12611	12.0463	11.4955	13.1897	13.7493	18.1049	10.3783	16.1817
-20.5562	6.90661	24.5375	-6.02816	8.71357	-13.4876	-6.33651	1.07966	12.8031
-28.4105	-26.4397	8.03663	-10.5425	9.99117	15.0637	-3.46584	3.64482	21.4294
-10.9246	23.3167	3.56744	-18.0776	15.6364	10.2329	-12.6623	-15.2477	20.0804
-25.5569	-3.79891	-0.825924	23.3297	8.0611	24.9377	27.4114	1.63679	17.9841
-24.9993	-8.35373	10.2851	-26.0186	21.9131	-1.30527	23.951	4.16543	21.7807
-16.4704	18.3721	-0.121299	14.3171	19.893	16.0793	9.12575	-4.54674	1.5933
-15.2229	9.09551	-6.54335	12.5939	30.2427	-3.04188	-7.07951	-5.19232	-6.80469
5.34762	-11.9831	-3.73071	-23.5989	29.5473	7.833	-1.50499	-18.6542	17.8062
-22.5963	16.6814	6.15568	-7.72804	21.0042	22.3856	-13.4192	-5.86159	22.7698
-10.7188	-1.364	0.934224	10.5238	6.11659	0.485557	25.6835	-1.93266	17.2624
11.3511	0.606031	6.90832	5.84717	9.02336	9.37068	14.7205	11.4382	6.35433
-4.41136	11.6456	8.38806	29.2966	22.8958	7.81081	-8.67875	16.4436	16.415
14.2682	15.0222	-1.85883	26.4387	-20.3292	-14.5655	-9.84843	-10.1157	25.6145
1.58983	3.80853	-5.81336	10.1785	18.4376	10.3607	-4.36496	-21.3773	-2.28437
-6.32119	-6.8428	13.1697	-0.0169862	27.5284	14.5725	-3.13566	-16.7769	20.4815
-21.2803	-20.168	0.355118	-3.06749	10.543	5.41276	-10.3135	-14.4787	-18.4967
-19.1318	8.69485	27.501	-13.987	22.4614	25.714	-10.7396	-7.00363	17.5733
24.6726	0.979571	4.22964	26.8084	17.2456	1.99669	-26.9748	-9.329	10.1304
20.693	6.48792	23.5011	16.6781	16.5017	-24.8239	12.9883	6.36565	21.0072
7.2664	2.60774	25.7073	-6.99406	-3.58569	12.0969	23.7373	-19.9555	19.8507
-27.562	25.7687	3.17539	14.4884	15.3482	15.1979	11.3075	-12.8103	5.78345
-6.01572	5.25879	6.18421	18.9622	21.6096	-23.5331	-0.884597	21.7826	6.66499
-20.0618	-2.789	-4.37221	21.654	10.0001	4.51956	22.478	15.7152	23.1735
-2.1454	3.06784	7.56145	14.9751	14.4818	-12.6624	-8.94376	1.23135	12.9747
-1.53172	23.2574	-10.2137	18.4933	27.5599	6.89843	-19.0473	12.6793	8.27425
-15.0799	22.0357	16.7668	13.2504	12.9304	-1.65951	-5.37723	0.234969	25.3161
-11.6542	2.53413	21.2714	4.09864	23.7936	-13.6794	-7.27711	11.7443	22.0062
-15.6666	-1.88607	-3.3159	6.89765	2.51146	5.55824	-4.56877	2.33249	23.6283
-17.5292	-19.1329	11.2267	-18.9632	22.6116	12.8102	-17.9752	-0.238371	15.9717
-24.864	-9.4594	7.3502	-16.9821	24.2955	10.0224	9.6294	-26.8279	13.8007
1.11371	-8.84172	5.0141	-1.93269	20.4602	-21.9417	0.598122	13.5566	19.7899
6.17381	6.08848	-2.78784	6.23281	16.8963	8.26574	-2.5904	-6.66699	7.43185
-22.2134	-18.24	27.9645	12.0463	26.4546	-4.85746	22.1401	-14.1907	24.7078
-21.6108	-4.93648	23.0921	4.70957	9.94519	-8.29607	20.9349	-9.62741	25.5131
4.22884	-17.8866	9.85729	27.5895	22.8907	10.1771	18.895	8.87451	16.4511
-19.5094	-14.078	-4.49547	5.72191	15.0864	19.6593	7.51824	-5.28202	11.9785
-10.0498	2.75042	-9.35072	-4.78138	19.2826	-2.65864	-8.11842	-16.3616	23.8119
9.51228	-15.1353	-1.18056	11.8942	16.2932	-13.4922	6.32997	-2.19833	-1.05306
15.8502	-1.01065	6.96737	23.8012	26.4531	8.23438	-7.30345	-10.7616	15.5965
-24.212	19.8541	10.3975	15.4793	27.4403	-4.036	-14.3896	-25.5374	13.9542
-3.29173	15.054	-8.00462	14.6507	10.6279	-7.5935	7.97227	20.6447	-18.0259
1.15935	19.1574	4.06024	-24.7669	4.65456	-6.95555	14.1354	23.144	-12.9604
-4.4822	17.7861	14.7788	12.7245	26.2798	-2.00406	22.4639	-4.86556	11.2592
-8.34417	16.8554	-10.5349	25.1965	22.4953	-14.1646	1.89903	-17.4914	-5.36853
4.45663	14.1088	-4.80819	22.7459	21.0148	-23.4587	-11.1357	3.40879	-4.414
-5.66284	22.3738	1.25411	3.02762	21.6507	7.90273	12.2145	-11.2885	-6.07925
-13.9002	8.71419	-0.698327	13.6651	25.4639	2.27429	-19.5298	-13.6245	-2.67224
-30.4387	-4.0918	17.5696	11.4923	24.0781	-3.54754	-6.93069	-12.7829	-7.19582
-10.0276	-6.89228	7.13981	-19.1124	20.0419	-8.19427	-7.84183	-15.5999	-7.45242
-19.1053	23.9334	20.7107	10.9868	23.313	18.5498	4.61533	15.0092	10.2927
-22.9501	-15.4468	9.29586	7.53663	-3.66334	-20.8475	-16.178	1.02967	3.905
-26.4379	17.5411	10.2869	21.8328	18.7934	-13.2279	10.5828	-8.1548	-0.480316
12.0648	-21.5892	15.8465	-14.7518	12.6235	-16.3132	9.60863	-17.6874	18.2185
-2.90803	6.21768	-3.92741	26.7919	1.7039	8.55375	5.58081	7.42989	-14.8134
-7.99193	-19.4672	26.9788	-11.1747	24.9811	0.0420974	-17.1903	-18.7992	7.78967
-11.386	-26.5127	-17.6177	-6.29833	0.823331	-0.909256	-4.3501	10.6734	-2.98328
17.7324	18.7837	26.3054	28.1321	16.5967	1.4555	-9.86081	16.0762	-13.7075
-18.3903	-24.2981	4.43072	-22.8774	27.8931	-26.1035	3.29287	23.8389	-1.30249
5.91092	7.24761	8.47568	10.3137	19.5755	18.5859	-3.02226	9.91505	22.562
-20.6607	-23.9161	-1.02723	5.18999	4.53838	19.2803	-21.6207	-5.90953	20.2174
-4.03351	9.70449	15.2544	-10.5244	16.1725	8.94361	11.2664	-21.5855	-20.382
-17.4937	2.39421	15.8226	-0.460486	21.0917	-1.15583	-12.8446	18.6491	18.7945
-22.8493	5.94882	6.55186	-9.68633	13.4468	11.7879	-1.1011	21.9088	-10.5138
-15.341	3.32529	9.22007	16.3946	22.4483	15.8112	-15.2702	-18.0681	20.8753
-6.15478	-21.751	7.4027	14.3236	11.9505	16.2873	-18.9502	-11.9464	8.63663
-7.70245	-17.6133	8.44625	19.6252	17.2162	-5.45671	24.2505	2.76973	13.3176
-3.11714	-4.08968	-7.22437	6.80034	13.6362	-3.44953	-6.48995	12.5735	23.0294
-29.5787	24.7072	-3.64357	0.432014	12.3425	6.7735	17.0284	10.6015	10.5879
-21.7265	9.70192	0.609556	2.21537	18.3394	5.98325	1.6625	20.2253	-2.58811
-1.93327	6.37497	2.85563	-1.61799	24.5176	3.31621	-16.7995	17.3578	5.78181
-14.8058	16.0261	-4.03573	17.9486	10.3446	-8.41982	-18.5645	4.46815	1.7425
-2.45303	23.2077	-5.08225	1.10974	8.07714	-16.5731	-21.1761	-21.5065	-24.2018
-7.0364	-4.20241	17.3522	-4.78684	20.4372	7.35433	12.6659	11.4681	-17.4616
-9.18269	-2.07324	8.6424	-12.8329	5.67008	14.2969	-15.8493	1.40554	20.1763
-22.1694	6.40379	6.19055	22.9422	-5.52905	-19.278	13.4778	-10.5535	17.7391
-11.2357	1.40625	-2.41516	14.9692	7.55156	10.3831	18.5088	-8.61477	16.3585
7.80007	-7.53823	1.55082	-14.7698	1.89756	9.48561	9.63534	-22.8602	11.9388
-24.305	23.2731	16.6969	2.79478	-6.79507	8.205	12.3962	17.2031	15.4154
-1.00602	2.06954	-2.2968	-7.67462	17.1055	-13.4071	8.3361	15.5816	8.6701
2.53436	3.0812	10.7481	-4.11197	10.3305	11.5161	-2.52321	23.7721	6.71603
-18.8338	-9.0413	11.5327	27.1205	23.4744	-9.11172	21.6048	12.5661	22.8006
-1.78144	24.7291	8.53996	19.7267	22.5439	-6.68218	24.323	16.9829	23.3474
12.5685	-19.9781	1.65576	-5.45855	21.706	20.7628	8.25683	14.2981	15.3781
-28.5062	22.5055	-16.1585	24.8465	23.303	2.23055	11.0062	-13.4989	12.5919
6.18861	-1.77791	9.44886	12.7511	5.54826	8.3059	17.878	-0.773526	1.52205
-20.1897	-6.65966	6.82093	25.45	23.9956	5.84733	16.7216	-18.8128	17.3621
-17.7912	2.74381	0.799292	-23.7964	-3.33275	15.3185	-6.5689	-10.5264	13.9209
2.04365	-5.00861	12.8254	21.4069	22.7524	-7.40455	13.4503	5.08315	4.76024
3.30502	10.6438	19.3455	-15.1023	21.1244	-18.4457	8.03465	10.011	20.4213
5.54356	0.574329	24.9265	8.90381	16.5666	22.1166	1.81325	-7.70507	23.9941
-15.7107	1.77036	16.8138	1.77774	25.9235	-3.95625	-22.6634	-1.24961	-1.3077
-24.4749	13.9981	15.4464	26.3564	24.8362	16.9724	-2.96528	-18.1557	12.3665
-4.1412	13.2499	5.12046	8.13683	8.7722	17.2185	-0.47696	-6.65476	25.2352
-25.7015	4.05559	1.61174	7.6059	17.6523	-25.9682	5.69584	18.7448	16.0112
-13.6412	7.55389	8.11854	18.9803	17.0784	7.94602	21.7948	-0.556561	-2.14962
-21.3801	-3.99234	9.13701	-2.42665	-1.26632	19.7383	16.2014	-0.578404	26.7405
-5.58669	12.5037	-0.454685	0.148891	21.5513	3.20402	9.32504	-9.5073	18.8343
-23.3387	-15.6715	-0.223388	21.4152	-0.832537	-11.2694	-5.01605	21.4274	10.4353
-6.22082	-17.8059	16.1203	19.9273	15.2096	21.5002	18.5891	0.155162	11.2617
-11.3811	-16.7115	10.0636	6.57047	24.9941	-7.76118	3.0284	-10.0539	13.2395
-6.96558	9.89216	-7.05359	13.8202	23.5562	-6.42152	0.54123	0.744233	2.1083
2.63981	10.895	-20.2715	-12.2075	20.5102	10.7531	17.7088	-0.934813	7.66937
-1.625	17.4306	-4.70917	-7.75194	19.129	6.13364	3.8298	6.06934	19.4195
-5.21141	-5.59969	-3.35751	11.8415	23.2196	-25.4978	23.5189	-8.66402	12.5087
-9.65299	12.6208	18.3805	-11.1896	26.5872	-4.91022	26.8973	4.48661	8.5453
-25.2867	1.89138	5.05808	17.1296	3.14337	-15.0907	6.17157	-14.0279	27.6449
-9.04949	11.9355	-8.53791	12.64	18.0346	-14.1666	11.9725	26.1174	6.26034
-20.8555	0.272268	5.61574	7.67451	-5.62033	28.8508	15.3751	0.256391	14.7365
-18.4512	-6.76013	2.37909	-23.1922	11.209	18.1198	24.7243	-7.64615	21.8779
-4.67832	28.5627	-5.56862	10.9121	21.9016	12.6061	14.1836	-11.0941	10.3679
-22.0749	-5.14398	-7.76529	14.3059	19.669	-7.06674	-0.687618	10.2457	9.3397
8.30288	11.215	-7.29021	22.3301	25.4043	17.6654	18.28	-7.10848	16.5597
-0.300665	1.14392	-9.50124	23.5814	28.0456	26.4493	26.6733	-14.9675	1.25544
-3.70276	6.38173	1.97591	17.205	24.7674	13.5908	22.6032	-20.5518	23.7291
2.97379	6.81011	-3.38403	4.67452	22.905	15.6931	7.66349	3.62006	-1.76882
21.0242	3.2243	25.0435	25.4132	21.4359	-0.76477	26.1281	-2.48925	3.94648
-2.76071	5.79148	6.15647	2.03309	-4.61516	-4.02986	12.4162	26.6569	15.8395
-5.73655	12.6406	-6.52903	-9.24136	26.0338	20.04	19.6627	5.14907	14.1852
5.66057	13.5118	7.14055	17.8052	8.99231	-13.1941	27.7222	13.2573	-9.71039
2.13517	0.430337	-11.0117	-6.17746	23.3958	-2.7001	14.0279	5.43803	8.82028
-7.72089	5.68015	-18.1349	-0.60455	20.2536	-6.52873	9.06275	1.7284	18.3792
-10.2368	9.41394	-2.07517	14.3222	27.6158	-16.3426	17.4591	-6.15982	20.8949
13.6381	0.259639	7.88047	-3.77289	-3.53374	-11.1043	-0.175192	4.3508	19.8597
17.3122	9.68331	17.9859	15.747	17.3549	19.5594	-2.07837	-1.2204	17.0588
14.493	16.3144	15.9982	1.84645	26.3386	-20.2838	23.3689	-17.6272	25.3443
3.72662	-17.6126	-5.96834	-8.13693	28.942	22.7775	4.83982	0.240451	13.931
-17.0345	12.2604	-23.9879	-1.37991	21.0308	20.4267	7.02442	1.7226	-5.21896
-19.6403	-16.5252	-17.0763	24.9611	29.1149	13.7731	27.4464	-11.2789	12.2253
4.11342	19.8268	13.9371	-11.5716	25.6929	5.75108	10.9682	5.68579	27.6415
-12.8757	-5.07085	-0.596122	15.5472	-29.6351	1.58985	16.5247	-4.64525	24.7876
1.02593	10.0051	-7.48067	22.8113	24.1628	7.64397	19.2391	3.82281	28.7806
-10.6402	12.4062	20.0543	24.8639	16.5152	11.5968	9.9815	-2.10014	11.2108
-6.90013	17.7899	-2.18373	-19.9591	21.0192	-15.196	25.4659	-0.544831	6.6396
-24.1268	26.2897	-3.41661	10.4223	10.0509	-14.018	-5.41958	7.43518	28.4737
7.36854	3.61101	2.41008	11.3433	19.0333	-24.2557	20.6215	1.01096	21.19
16.8004	-27.3853	-4.45458	-5.94801	13.7979	-6.58217	5.59164	-16.8094	17.6189
-1.92618	27.6888	1.83624	-17.285	24.8349	-2.44858	-8.10226	0.121543	16.1177
-22.7857	-10.5176	-21.6479	0.429569	21.7211	-10.0636	17.8126	-14.377	12.1999
10.8175	4.33047	-11.5549	16.4799	19.4443	10.2067	27.9057	-1.88494	28.1231
-24.5267	19.0372	-8.28371	23.6267	25.7756	8.56436	21.3005	-3.4704	14.8711
-6.06799	17.6186	-0.831857	-9.36296	10.8873	6.88895	4.71601	-8.58468	18.5986
-19.2458	14.5908	-14.7207	-18.3141	28.6846	10.9484	16.864	2.45617	27.2198
-3.68609	21.8965	-1.51187	2.40379	26.9617	-16.0187	12.2098	-9.13653	-14.5184
6.79239	-2.45275	16.402	19.9181	12.4018	-14.7243	0.133493	-2.88007	12.6804
-12.0503	5.18334	17.1748	7.20527	21.8542	-4.8152	23.4015	-28.0206	21.1824
-12.9127	14.2612	18.594	22.5518	18.2503	9.18055	16.111	23.293	17.0673
-16.8706	8.21289	11.104	10.9768	19.278	-10.7451	-3.78547	5.40225	10.9329
-1.3229	16.9705	7.92044	9.50196	-0.223472	13.5342	2.4371	-3.1412	23.5573
-13.41	-6.26371	-17.871	21.5334	23.3708	14.4131	14.9185	0.683307	7.42191
3.84632	9.64295	-10.9904	13.48	28.5424	2.47766	26.4	4.19953	21.7597
1.65533	18.5606	-2.82813	-1.38888	11.2183	1.35193	16.8716	-4.06733	13.1597
4.53352	-10.3921	-25.1597	-8.10181	27.45	15.4374	-10.1868	14.6327	20.6918
-3.00582	-2.83795	-11.8883	10.9246	17.5341	-8.4597	-0.0245958	3.14375	6.36692
-3.76144	2.83736	-26.1623	-1.27964	29.619	26.1899	27.3067	0.613558	23.1666
-20.1164	5.02404	10.1396	19.5982	22.1539	6.37378	5.65005	4.73708	10.24
-23.6549	10.3569	1.39989	17.8484	-0.28772	-2.98361	13.6386	-27.1631	-1.13995
14.8443	-23.7001	19.639	24.0532	12.7679	-0.370285	2.94646	8.35767	-19.9119
-6.37009	8.50586	-1.65092	19.0918	28.9813	-7.75003	-18.9729	1.1714	17.4941
-7.59149	7.76495	-19.8028	16.308	27.7164	-4.81977	25.5669	-17.5106	1.94933
-9.73178	4.08011	-11.2343	28.8857	19.0617	0.901384	-8.46804	-5.47745	19.2433
-11.2901	1.92367	21.5973	16.7211	15.0244	-5.84604	11.9183	8.00569	22.6534
-13.73	6.45053	-13.3088	11.1775	26.0335	7.20963	7.06841	-0.644522	-4.14113
-0.884252	-4.07495	-17.5873	20.9464	17.2485	11.2108	4.29217	-4.61974	18.0141
-3.16108	26.9679	-17.1271	27.3043	23.9677	-18.0755	20.0783	19.1294	5.87848
-23.5398	-6.61595	-4.83844	24.7567	22.7048	9.46486	-5.99516	-9.73028	9.09544
0.118938	15.1475	2.20005	-0.718515	24.8457	8.48437	11.9238	28.1285	28.9025
-16.5882	-20.9741	-2.08516	15.27	20.9892	4.8644	19.1148	-2.56508	17.0812
-0.888603	14.1453	20.4961	-27.2703	27.3179	20.0678	0.656244	5.05193	15.1983
-7.5374	13.3424	-13.0286	17.0827	18.3209	24.9023	7.99617	2.66519	12.9619
-26.0985	19.7541	-2.56227	12.0113	20.1857	15.6708	18.1288	-4.63611	22.4989
-17.8101	-3.1045	-11.7367	-3.97631	17.4248	17.3144	8.51277	25.195	10.2484
-18.6968	17.477	-22.2796	4.78654	31.051	20.6702	10.3946	-7.3918	14.2883
1.47128	15.313	3.27034	26.7207	29.2239	-6.33857	5.81398	-13.3669	16.8551
-14.9468	-1.71084	-7.77363	21.6541	28.3761	-13.4044	12.4333	9.60248	15.4968
-23.3053	-8.08975	17.6209	11.3436	12.3951	-8.11796	3.71111	-9.80976	19.8551
5.09422	-9.7363	23.3077	30.1253	19.1544	17.7041	17.1395	1.6014	8.35928
14.1386	-11.0518	-16.3559	23.676	16.0221	6.65703	26.8709	-1.9399	-2.35904
-1.36202	11.7547	22.2278	19.6789	8.66789	3.24414	18.7694	-25.7707	23.4998
0.124259	15.3525	7.09335	15.8803	23.4492	-9.21577	24.2642	4.42309	16.2236
-13.3267	21.3978	-24.0648	30.027	30.3346	8.52199	29.0695	6.2277	17.364
5.86631	13.9402	3.38658	20.9149	20.8247	-5.18563	2.00412	5.24465	24.1961
-1.03784	-3.45676	10.5271	31.2208	22.3166	13.5088	-0.204434	0.740535	18.0312
0.55513	-2.75963	-25.4856	-7.14211	19.618	1.10997	21.3013	-5.95949	30.7125
10.3951	19.9981	24.4965	25.4015	7.16656	-2.51485	24.7917	-3.72829	21.6325
16.1352	-13.1253	-8.44717	19.2754	28.3644	7.73257	15.0338	24.6238	-5.22648
-1.66091	2.68571	12.4026	-4.87197	-0.956983	10.3844	9.74059	-8.26855	-6.72066
5.20814	6.95755	9.20424	19.9866	12.7066	-6.63237	13.8034	-5.46704	17.1737
1.25014	-10.2596	8.63372	9.61137	27.683	-2.54622	11.2964	-3.21142	-30.3598
8.77606	-8.0369	6.00764	-7.06449	11.259	2.88084	14.2082	8.89617	21.8454
14.9131	24.7233	-26.6137	12.5208	-3.97033	-15.7028	17.6167	-4.5868	19.1482
1.77358	11.5336	14.0968	10.0831	6.60606	9.73471	25.3912	7.56991	10.0548
6.01656	9.11449	0.237571	8.24663	21.153	8.397	22.1012	1.825	20.4103
4.12729	5.71412	24.1416	21.2288	-2.95439	-7.54673	6.08237	-18.1411	23.3051
-3.26013	16.6517	-11.7187	27.4549	23.5569	7.31404	1.54608	-10.0239	15.7751
-9.62783	17.2894	2.2254	7.55413	14.5536	-14.9756	-10.9208	5.65118	24.8146
-11.262	14.7041	1.1694	25.4815	12.763	3.18671	7.23715	-2.73425	29.6642
8.88353	3.94591	-7.36933	17.5471	18.4732	-0.237201	15.6511	-6.42568	7.3793
12.4955	17.8632	-19.2231	27.233	-2.23382	19.6786	3.82769	-6.94586	23.2009
-4.45892	10.9803	-14.4646	21.3762	0.447806	12.3564	10.8645	11.4308	17.5916
5.35841	-16.568	16.4945	28.0607	27.3873	-8.82622	27.3863	2.60407	15.2124
11.6014	25.4977	5.11553	22.6524	19.5673	-27.8309	17.6235	-1.77254	13.645
-2.81148	12.8877	14.8122	25.1071	9.87238	-14.042	26.2924	9.12662	19.1779
-5.68589	-14.2951	-3.95766	27.042	11.1027	-20.4218	-4.89644	6.80019	16.0642
-13.6375	7.56461	24.7392	-5.4997	11.6083	-4.13726	13.4504	0.133886	30.0092
10.3105	13.7082	2.62994	23.7967	13.4185	23.6126	24.2515	-0.678569	-15.9213
0.527348	10.2904	-16.1704	26.7473	24.0824	1.27789	14.143	-4.80509	12.2859
-0.976444	-14.8873	-16.737	12.8367	19.9348	-1.05833	18.2138	1.87313	14.5257
-23.437	15.1811	-8.94259	19.5215	26.2604	13.2822	-4.82685	8.6766	22.4519
9.97203	6.30424	-12.8535	-9.79905	6.67461	-26.7413	18.9079	12.3871	28.9649
5.08291	0.827402	-2.19822	0.517661	15.7605	-2.97793	-5.83005	5.65219	17.0439
-10.6334	-1.14783	5.39046	31.1685	21.1968	10.6066	9.35356	4.46121	2.35194
6.37576	16.7524	-0.991367	24.5939	11.8494	27.66	12.9748	-2.785	10.9292
3.05738	16.0982	22.9676	17.2913	10.744	6.42322	6.43402	4.15448	8.04208
19.5362	14.5987	4.60916	-6.29483	23.5724	-5.50303	30.627	-2.14634	29.2392
5.25631	10.908	-21.0517	14.0897	3.24867	14.4807	26.3831	7.575	27.9678
-4.69468	12.5093	-10.4211	19.5359	13.441	5.19015	29.1957	13.0762	2.7849
-11.9571	4.80553	-14.6478	8.59398	12.6179	8.96414	4.71073	1.28367	18.5797
-0.479964	-4.50697	-24.8734	15.9673	0.441336	-8.43668	6.93651	-10.6777	14.5097
-9.79763	-8.41676	17.51	0.945073	9.94744	3.0081	11.949	10.5813	19.3467
-8.51998	-2.54793	-19.5473	-13.0891	5.70783	15.0384	10.6511	-1.07094	5.70276
6.02651	24.505	13.5471	20.0764	4.50779	26.4189	27.9525	7.16067	17.1403
-13.5276	5.52402	5.96233	3.07148	12.3341	11.4707	5.87811	0.0788787	11.7405
7.17836	-23.1551	15.8156	25.3089	13.964	2.27651	-16.265	-31.6988	27.4537
3.87748	18.6538	-9.38621	19.6745	21.9793	0.906848	9.71504	-1.87326	26.8957
4.98551	3.1777	17.4195	-1.98831	24.621	-7.41171	-6.93992	6.64593	23.0062
-6.20384	-16.979	-23.5156	27.4043	6.9969	16.2883	19.1287	1.22109	10.5041
-9.09403	1.29927	23.2597	28.7168	8.66311	-0.76625	26.8843	-3.85942	-2.84802
13.401	-9.6279	26.9887	-4.33063	22.1253	-10.4911	-8.55137	6.38947	5.33159
-16.2137	-10.1757	9.45837	20.6304	17.4428	17.8384	25.2773	5.51931	22.0575
2.76704	2.54674	-19.0749	4.78296	18.2318	7.31184	31.3577	-28.0385	19.4316
-8.43796	-5.98986	22.127	15.6072	-3.45389	-1.9831	16.4959	5.02653	17.8788
-13.8536	22.3442	-1.39132	19.2379	26.3402	-4.70897	20.1167	-9.85198	25.5947
3.45276	3.62243	-15.8366	26.1779	13.0222	-16.3498	11.6809	-7.93511	15.779
1.32682	13.3571	-28.4371	14.6007	22.9752	17.3423	-9.41697	-2.65561	14.486
10.8317	-2.16308	7.76773	13.6146	-8.61288	6.06128	18.8514	4.41709	21.9506
6.43388	-4.09006	18.1445	8.10891	12.4865	8.74009	28.5672	31.0703	6.19767
1.86616	17.4335	-26.0785	5.93671	8.86878	1.82733	3.02685	-6.00224	11.7769
-12.1083	-0.418435	25.4975	1.32081	23.3568	-1.04972	-12.6819	4.09862	20.5498
-4.53391	19.474	16.9264	30.3054	21.6071	-3.0901	14.2864	0.378594	-11.1747
-8.21478	18.8654	8.30634	7.0893	14.3715	3.87027	6.97177	-24.9531	21.741
-13.8023	-1.78602	-14.0292	11.9782	7.95839	24.6045	29.0729	9.72893	14.7249
7.70639	9.20463	9.67499	10.289	3.64945	0.110162	-4.43107	4.65533	7.58242
4.73956	-10.9969	-12.2413	16.3507	4.74337	-19.6216	23.7276	2.874	4.99333
17.0664	17.1187	-15.5965	11.6318	6.68576	13.9941	30.153	1.74216	-4.95734
6.28185	-12.3967	21.0736	20.0266	19.781	-8.20048	-16.2063	-12.6063	24.2482
25.1091	-13.5556	26.9973	17.174	-2.19432	-6.18476	13.8228	-29.8865	22.0529
-8.01942	-19.8576	-17.9804	23.4248	7.64653	12.4544	19.4674	15.992	4.04993
-3.77406	-7.67746	-3.61423	22.441	11.2188	14.4946	-3.33127	8.78896	-26.7483
19.4116	-3.78891	13.7248	-7.27915	25.2672	-7.36497	27.0565	-4.90371	13.1522
6.68501	-9.49344	5.61338	19.491	2.75534	23.8605	24.6382	5.92426	0.663488
-1.22313	16.6877	-11.5402	24.8755	10.0941	20.9672	23.3516	7.12592	10.3839
0.679463	2.80178	25.0681	28.8611	4.82476	18.7245	21.227	1.44871	24.2404
-13.7551	-2.43036	24.2189	12.7974	23.5317	15.0691	19.7774	3.78101	21.1001
-6.3567	15.7383	3.40896	14.3741	1.46771	20.513	22.7641	-0.188184	15.9334
8.47658	-21.7917	-16.9878	4.69481	7.54605	12.9818	-0.346014	10.582	5.88352
15.9925	11.0654	-15.6357	24.037	7.06716	11.6367	28.4839	-8.7559	12.3664
-22.2002	-4.94865	27.4064	-14.6636	3.03015	11.0351	7.38983	-1.20345	19.4536
12.05	-6.65747	-20.9084	11.6271	-18.4063	-2.48424	4.85751	2.34222	25.4373
-8.68982	-16.1633	10.9739	15.5794	18.8519	5.14441	-3.4454	-5.20528	10.6894
-12.3348	17.558	9.7192	25.2533	23.6927	22.5637	14.8773	-10.1997	20.4785
11.1423	14.4142	-5.16111	20.7377	3.31579	7.3208	17.7056	-7.81385	16.843
-6.06031	6.3379	12.8707	6.85178	-8.30962	-6.18725	24.8807	7.51809	1.73581
3.67784	18.2534	-20.2921	23.5583	6.11317	13.3821	9.90667	0.647145	18.9555
-23.3083	-8.99642	29.3236	8.89724	12.5374	-3.98718	6.91885	-2.03246	15.9119
2.77042	-2.69035	-12.1034	25.7981	2.81812	-3.07815	8.29656	3.77332	13.2724
-3.75214	-12.8076	-24.8916	11.1759	9.55765	-9.27652	11.4987	-3.4059	-19.3181
-10.2126	-0.00571482	15.9899	13.5437	13.9495	2.13976	15.044	2.73303	-2.35098
0.00514901	8.58885	-19.37	7.67954	21.2415	6.2574	10.4582	-2.57682	-21.6356
16.8383	4.09758	-22.4618	3.86462	11.6493	9.24995	-11.072	-4.127	14.6552
-1.1974	7.14668	0.359387	16.3565	1.17763	13.9801	-1.00993	4.28763	-21.3433
5.83356	10.7609	28.7388	10.8097	9.6429	-0.0741966	3.10939	1.83487	-20.5458
-6.59222	24.8172	21.6874	-13.5406	23.4847	18.2219	28.9583	-1.16218	12.7686
11.8304	19.1591	6.24524	15.1075	7.31604	25.7919	26.4941	-3.46067	8.36487
6.56661	-4.40243	24.3186	14.8627	6.97513	-4.7383	-4.22819	5.98198	-2.66098
-2.34396	26.5548	-2.02908	27.2325	22.8682	4.44073	18.448	-12.7479	-17.955
-5.0433	11.2847	-24.094	9.2578	3.53417	4.72014	-10.0476	0.406054	6.88341
0.852845	1.05799	15.0467	20.0101	15.9125	0.836435	6.89855	-1.65951	14.4467
-6.24024	6.16235	18.401	18.5805	24.3566	-6.63381	30.2799	-7.6417	19.3635
-12.8317	6.82143	12.8041	25.2913	19.525	-12.2719	8.17717	-0.670109	2.01387
-11.169	-1.64117	22.9469	5.05097	0.972823	10.9827	17.1025	-17.8853	17.5087
14.7493	16.5919	-18.946	25.7457	12.61	-11.6924	20.3013	-6.41057	10.2671
-1.93066	14.0166	20.5218	19.3248	13.5298	13.7275	3.99402	2.4466	16.2206
-4.82039	10.7872	-4.97104	21.7826	17.5646	-7.48332	16.0438	11.7161	19.5984
2.57845	8.92602	-20.0029	-1.72944	22.7654	8.62281	27.1394	4.93069	-17.5136
5.20015	12.3517	17.5987	24.1871	22.0937	15.1328	10.3582	-4.63831	16.9783
-7.48915	10.2398	-22.6812	23.0857	14.1959	4.87383	25.8914	5.78354	24.2483
-13.4708	4.08057	-10.3272	16.6703	5.04509	11.3065	17.2623	4.02499	15.4326
-6.70027	-11.6753	26.7187	-4.71788	21.071	14.2447	8.7858	-4.26014	1.42907
-21.8192	-1.85891	-1.70609	17.8154	3.37943	-5.94783	4.89098	-7.02978	25.3758
-3.5113	15.6301	-6.85299	24.95	4.54704	-9.853	0.478526	1.62594	18.6947
-8.21216	0.700373	-14.6648	19.5769	-3.5027	-21.9149	14.7903	4.93996	25.8281
1.46861	18.4087	4.10407	6.22125	19.959	-19.1642	26.1928	8.3183	5.91488
-10.6251	9.34628	9.38986	26.9069	18.1908	7.91084	-2.41152	0.724321	9.17764
2.68037	-6.13815	-19.5693	-2.74114	15.7144	17.875	30.4027	27.3657	10.4894
3.72545	7.18383	-11.5235	8.40323	6.30851	-0.25023	11.5967	3.72121	0.0759727
6.39596	15.1421	28.7278	9.86906	9.92432	8.36508	28.4482	9.34431	1.95804
-5.14832	12.3411	-17.8453	13.7316	19.3223	-13.6512	3.80664	2.23803	18.4675
-9.99113	-2.77754	15.367	15.3207	10.7872	20.2617	-3.1652	-0.514938	3.69717
29.6241	1.82869	-31.9611	26.347	27.5657	-9.43822	12.2163	-23.5088	14.2563
-7.59064	12.7461	-0.520151	20.3582	20.6012	4.00073	25.6282	-4.01934	12.8965
-26.4003	2.6402	-16.8908	21.9135	2.24489	1.56065	19.175	5.11812	3.01856
10.8668	7.72862	0.0761093	0.84512	19.5058	19.4676	-10.1145	-1.46742	17.9949
5.45217	-0.858585	-23.134	25.1172	13.7507	0.864515	29.248	5.70469	5.68166
-5.36689	0.316195	-14.5976	11.9527	12.8299	20.0838	21.0484	25.9093	-6.55325
-9.2971	14.4423	28.9897	23.5373	21.8782	8.19582	-2.62671	0.0419234	24.7863
-11.9832	-1.06798	-10.094	19.3757	10.5684	19.5015	17.7504	8.1569	20.4224
19.7551	7.34534	9.96356	2.59987	5.53915	-9.63509	15.7071	2.85501	15.6317
0.789019	-5.96115	14.9183	22.5289	-0.513638	-9.13082	-13.1057	13.0227	21.228
6.66273	-8.5097	-29.2615	-6.98324	14.1435	13.2789	7.81509	1.39801	-3.27767
-0.813373	10.7484	23.5529	14.7817	-4.6194	-4.7793	1.09126	11.2667	8.61744
9.2534	6.55854	11.6325	5.07145	8.94245	-5.7013	7.27903	-0.459907	18.7019
7.85183	-7.43151	-25.6397	-3.76684	20.5153	-15.7629	4.22839	3.15734	7.46565
-0.0504985	-6.97051	21.283	19.4951	13.1026	-4.07086	6.06656	-3.5497	11.0563
-4.77621	7.75238	8.13408	11.7751	11.331	6.98837	25.8733	12.5441	11.8031
0.999974	18.0647	-20.6477	1.7125	12.3187	-1.62344	10.2882	4.00698	-8.52224
1.5788	17.1093	-10.542	6.34158	25.3797	-16.2185	24.962	10.5365	26.12
-2.07048	5.08618	1.37475	-0.120543	24.8391	10.4999	9.22475	5.85988	14.7745
-9.25654	15.8215	12.2128	24.9477	21.2535	-10.2271	-4.39065	-5.35871	7.6813
-5.24151	-5.51909	-26.7679	3.1035	28.6811	-2.40398	2.26835	16.9572	21.2255
4.72768	8.4542	-13.7221	12.8275	10.858	13.9339	24.0853	1.1255	26.7202
9.93975	6.60586	23.6091	-3.78285	27.7581	5.9388	8.56661	-1.02703	17.274
25.5547	11.4235	-6.94524	10.1826	14.1272	2.37276	-6.4491	15.2211	19.656
2.69073	12.2867	-14.6608	3.91604	19.9151	-12.861	18.7813	11.802	4.88846
-10.9911	-3.71443	-17.1138	25.5009	19.4846	0.946541	3.38277	-5.73977	13.0517
7.30856	9.11698	-3.1649	26.7157	15.5246	3.00894	28.0335	-8.28126	21.0656
4.84239	9.65817	-12.054	17.7834	21.1164	-5.71138	26.6521	-0.43951	18.1684
-9.76933	1.00444	25.1095	19.1718	16.0168	7.06516	-6.64004	3.46709	3.3724
-22.4713	0.302847	-8.80186	24.9538	17.6897	-15.6171	14.501	4.81409	22.057
-1.42922	19.0981	-20.7078	24.116	-4.36871	1.78722	26.0265	-4.56585	15.8009
1.91482	3.97943	-5.33127	8.0214	-0.239543	-12.2063	13.3166	-7.92112	15.1844
-0.194053	-0.424137	-11.0083	2.34881	27.1454	15.4175	21.2721	-3.80616	28.4864
5.84871	15.945	-26.1523	15.5274	28.5705	9.64954	5.97168	-1.79576	12.0687
1.58768	1.76465	7.05394	9.6244	16.5674	10.891	26.9522	1.61479	8.90345
-3.18417	26.557	-24.8761	-6.24103	27.9365	-10.7343	1.64424	-9.91197	14.602
-9.57259	10.6605	12.4119	8.8916	12.7362	20.4523	23.3758	-2.84103	-15.7309
-18.1218	19.4871	12.2225	26.3149	18.1525	16.0039	7.27213	-4.84604	19.338
-7.88507	11.0378	-11.4038	18.4178	7.20287	-2.1308	15.631	-13.2481	16.9984
-4.25151	16.4651	21.2495	-8.419	14.1743	-14.7738	20.6433	4.46292	-16.9311
-6.19882	8.05262	7.92839	11.2916	16.403	-12.4938	-4.43764	0.064719	3.78609
-3.99589	0.243674	-19.5411	-4.90691	19.7681	13.4678	2.97064	17.916	-17.1328
13.3561	18.6585	6.28494	19.3218	29.8163	8.48787	27.1556	-2.27217	29.2777
-13.9816	5.27495	-18.4929	-23.7991	28.4985	-1.64617	6.98079	26.8325	11.8754
8.57069	2.4203	21.5193	24.4168	20.2942	8.01746	-26.7883	-12.642	-16.5145
-2.39573	13.6672	12.8985	4.75964	20.8887	-0.320212	-12.2767	-14.4337	16.8796
-3.96809	8.65593	-14.0603	8.40811	14.5116	-2.91524	19.6459	16.2154	17.9063
23.9481	-1.22772	-8.75743	22.4002	15.3706	19.3211	25.5758	10.6701	12.1122
-21.0977	3.30083	11.9327	5.73171	18.2108	5.13128	-19.5072	6.77217	13.5681
-4.6643	4.7876	-31.0388	-8.54992	26.3481	17.2197	21.6302	-8.54657	9.55676
4.9495	1.26759	-7.92421	15.1542	11.8915	-14.0085	12.8066	11.4508	21.7452
-9.65347	14.709	8.82831	-15.1948	11.1214	2.93599	-1.96957	-5.00041	29.075
-1.6588	-3.73644	-2.99391	10.7636	6.63629	7.61018	23.2261	-3.08687	20.6802
-14.3474	-2.14633	0.570843	4.79751	29.4279	-2.8236	22.5453	19.8683	15.2036
-13.74	11.722	21.4252	2.57694	8.72928	9.48555	4.10393	-1.48655	8.25224
-6.63145	-4.66608	28.649	12.3858	16.1957	5.41205	15.8276	8.95342	16.506
2.98767	-1.20139	2.41313	-2.73769	14.6109	24.2871	-0.690328	8.23209	22.8238
-12.4489	0.514574	-11.1301	6.25368	25.894	20.3742	13.8639	-2.35274	19.3185
10.9125	-10.1366	24.5601	3.67483	19.4121	1.46843	-2.30004	2.88353	-8.55593
3.75586	2.83233	26.4449	-7.84962	27.8756	-10.3209	12.102	-1.25145	18.681
-1.20288	7.55708	-20.5737	-4.70684	13.8975	-13.9872	17.1572	11.9621	-5.41513
-15.1803	4.36291	-26.8964	7.85282	19.0573	15.0921	3.50536	1.52417	7.79535
15.2856	10.2762	-2.27954	-3.7707	-5.08546	22.1834	26.1875	-4.52616	-5.64185
-0.592385	20.71	-7.82643	-1.38909	9.543	-5.40587	19.3208	24.8457	10.8306
-3.57378	12.7679	-21.5545	2.54923	22.8969	-16.326	16.4455	16.9934	-5.09963
-12.0624	11.2096	-8.71855	6.98606	11.6658	7.8122	22.4025	0.561489	8.70556
17.6881	11.6588	-13.3361	23.2734	19.5585	24.6484	22.9909	-6.04721	16.63
-4.89995	0.0856593	17.1081	5.46186	28.8416	-6.34189	-5.18732	-23.3274	14.6226
12.0176	21.6702	-14.9721	-19.0018	15.4566	3.02424	13.5178	19.1619	13.7144
9.78788	5.9788	12.7038	-10.0022	-2.06561	-24.6728	16.5651	3.73188	19.8188
4.62185	6.89492	-9.22006	-3.05132	28.1943	18.9872	21.7987	-11.9405	2.93635
-6.6228	-5.25729	27.3715	16.3125	16.6359	11.9688	6.40293	-13.5348	7.05453
2.55566	25.9936	29.2677	6.45996	25.4812	-1.37542	2.49936	-20.1397	11.8134
-3.49157	13.6727	20.3904	-1.12218	20.0831	9.1744	10.0794	-1.48583	20.9167
-5.05217	-1.15061	1.82084	-8.43393	17.8975	22.0706	0.131276	5.11188	18.2886
-10.1262	29.4188	23.8513	-14.0243	29.7077	0.461102	5.36693	14.3357	29.5914
-25.9199	17.7274	15.5649	-18.5852	8.68585	-4.13907	18.5368	9.37317	21.4637
-11.4526	19.2737	4.68196	-13.3228	20.4333	14.3258	3.90424	5.51656	21.1291
-8.20528	9.98713	-28.2492	19.254	24.3173	-15.1718	0.318288	0.0849555	16.2966
-1.98376	9.19354	-10.4405	9.99988	25.7914	-6.28933	-20.7887	15.1363	19.4448
0.725604	4.57606	7.61777	-6.72337	13.6368	-9.374	25.3868	4.16548	11.4655
4.18461	1.31613	16.7729	23.6058	16.8498	20.4798	1.63728	11.7848	17.1831
13.3499	8.54376	-12.6467	-0.222179	-2.48295	9.74698	-1.96637	-25.138	31.1987
-3.02591	3.21316	-3.90888	-20.2626	21.827	12.3612	16.6352	-3.76368	29.9565
2.18936	-0.251934	-5.1505	-9.69683	9.35052	6.47414	-2.43408	19.6478	-8.93634
-0.00784655	22.6569	-17.8037	10.6846	25.5637	-11.0962	20.4007	-11.732	19.3814
3.8397	-17.6647	13.546	-1.74619	22.918	2.82248	11.2642	-17.4499	20.9666
3.44748	-4.10702	8.65306	24.8145	28.8354	24.3747	-8.65595	16.0505	14.0968
4.92682	7.28123	27.6962	-0.760104	25.1203	-2.75025	15.8095	-7.29421	11.7979
6.93187	-13.7455	6.35262	-8.30129	15.6629	-25.0322	-1.1701	15.1977	7.55838
-13.3583	10.5334	-27.2227	8.99591	11.6046	16.5947	-8.33355	10.3315	9.49568
0.88092	9.94356	-17.1686	-18.6063	18.816	21.5638	10.3335	5.87697	17.3812
-6.63177	-7.1195	20.2155	20.841	27.7123	3.01278	-1.32795	20.2155	13.3932
15.2134	12.2374	9.5601	11.1407	-20.032	12.186	17.0181	-0.711422	29.3483
-2.64306	-12.0577	-20.791	9.47164	23.911	-2.37462	24.6135	17.9538	10.3672
17.7348	18.9963	-0.33155	-1.19941	20.4065	-7.94914	2.78586	2.26985	27.4176
-12.4775	13.5036	29.4826	13.1811	12.2765	-0.54117	21.4787	-1.40489	16.4715
-6.49688	-6.71652	5.03732	2.75292	18.2125	15.814	1.32067	21.2484	24.5685
8.78636	8.5017	-21.2844	22.3578	25.5727	12.4042	7.70756	28.6212	-9.34608
-3.54383	6.46783	-22.184	3.92966	22.1556	5.82395	-16.467	14.8686	12.274
-4.64203	16.0908	-27.9919	9.51095	27.6344	10.7185	1.87896	-9.77172	23.5304
-20.3192	-13.8641	-7.48313	25.5326	24.7518	-30.9954	23.2503	4.40191	19.3098
-12.5626	7.9298	2.88008	25.2598	19.7132	-9.96278	21.1602	23.7555	15.9544
13.0126	16.891	0.312501	-15.3376	21.9296	11.8365	-13.414	-4.41303	8.73688
-5.43421	26.8916	-6.99639	8.45298	20.4259	6.52801	-24.5706	-6.7349	22.9467
-18.6594	5.86029	-12.9935	5.75296	26.6804	23.0827	15.9614	29.4674	17.3834
-8.40645	0.953375	-13.3937	27.2606	11.6321	1.60172	24.0661	-5.62165	21.6867
-21.7996	14.4848	-8.00483	19.057	22.7134	-14.5856	22.0594	13.1566	19.5014
5.34822	15.1161	19.685	24.0531	8.24665	-22.4472	24.6127	9.62742	13.3494
-6.386	29.0728	18.4044	20.4066	20.2333	21.5561	18.6907	-0.420823	5.64985
-16.2524	21.844	9.87912	14.0291	16.0732	5.0874	8.45429	9.12114	11.2184
-8.02903	3.94195	-23.2193	11.8214	21.8641	8.16625	22.9749	-1.09199	15.6331
6.85718	1.61462	-20.48	6.39216	19.4068	14.7849	-1.70801	0.123213	-8.72609
-12.7973	24.4616	24.4162	13.5351	24.3971	-6.81273	17.6186	3.0346	8.01537
-3.28656	17.4582	-9.77113	-15.204	20.8112	13.4644	29.0879	-4.94175	5.94532
-3.71139	14.0257	-4.91108	22.2679	22.774	16.3792	6.36674	5.47689	6.56671
-14.3594	10.06	-15.6006	4.42078	-1.26745	3.61655	24.0914	23.3383	15.3935
6.25561	7.8968	-18.194	19.605	14.4976	24.3325	14.9441	11.1566	14.8504
21.5975	5.98982	-11.3214	0.0543529	26.1689	11.7731	23.3363	-0.0807403	21.6764
-19.8889	11.2407	-9.15948	24.7829	4.31765	-9.43068	18.3691	22.0191	2.49203
9.3759	14.3722	-19.5432	21.2412	21.6218	-13.1403	21.3765	19.7408	3.08638
12.3203	-2.04734	15.8961	-4.03984	15.2637	-18.4334	10.9958	-2.03633	16.0783
25.53	12.3976	19.0221	16.7858	21.94	-20.1134	-8.83658	3.39659	12.7662
-1.02082	-21.5205	21.2386	3.42917	20.4615	11.2586	24.751	25.1438	24.5978
-24.6328	-19.5352	6.68553	28.0513	9.60632	17.4061	-0.399956	9.89235	8.81742
-3.28375	17.2471	28.2294	11.0463	18.3604	-7.04675	15.6659	-13.4586	7.0173
-10.4808	6.22086	14.2356	1.03432	24.1518	-15.0395	19.354	0.430174	14.2429
14.0286	-7.06394	-8.17075	-19.4369	-0.849141	-2.7065	22.2229	26.0442	17.4213
-5.96273	1.71666	-16.634	24.2916	15.5376	15.5869	16.8109	-18.0138	27.0989
4.41164	16.6344	-19.0724	19.9697	8.32916	12.6268	0.65462	22.9126	11.4667
-19.8357	23.9272	25.6585	-28.7589	-2.3391	5.56546	-2.1369	0.536107	5.7968
-8.20038	10.0421	-20.5814	-11.7566	9.16072	3.58772	24.9693	-4.34578	22.9291
17.93	-14.2428	2.55099	26.766	6.61918	-4.09449	23.9011	22.4408	15.7844
18.5981	13.0132	10.579	16.3882	-10.5123	21.4798	-1.69493	14.3952	9.71317
-2.12295	8.81231	24.26	27.4684	-5.7134	-0.704916	5.69695	15.7425	1.63894
-19.4956	2.47246	-11.031	24.3832	21.0539	-8.17269	18.4542	12.566	3.1564
-19.0883	5.18048	26.698	10.5017	5.61312	8.86469	21.9444	16.4445	27.3426
17.0951	2.88912	5.48272	-12.7623	9.15125	16.1655	17.8077	6.64141	26.2435
-4.13378	15.1199	16.4506	-3.8606	8.39293	-31.1214	7.54802	5.43624	14.4654
20.0182	-16.1813	0.443963	28.1367	2.87557	-1.30867	30.268	8.692	22.3714
-11.2428	-1.69753	-6.33768	18.4402	23.633	-17.6552	24.1572	-21.048	23.8786
12.3897	24.5361	-7.13029	21.7585	22.4965	-5.0635	30.5504	-2.41709	6.23674
-1.71543	9.4417	-14.2784	13.1823	17.5138	-7.94862	8.71962	5.12707	16.9588
-2.87686	-0.0225712	-10.7501	11.0171	18.1035	20.4314	14.1489	8.28723	12.8466
-5.40941	17.7554	17.5627	22.9288	-4.89197	12.6935	13.0566	-0.48433	13.8542
-12.9442	20.9865	-0.423027	21.9519	13.4782	11.1029	22.7118	14.4736	9.11333
12.3481	2.89717	-23.9978	6.56289	16.7564	-8.36735	20.3661	16.3117	21.8049
-10.6664	16.1635	26.0726	10.425	6.53945	22.5904	10.6909	-3.56967	17.9905
12.9631	12.3743	27.5697	3.41194	-6.08112	8.07358	0.844702	12.4798	27.3805
23.1015	4.7796	-12.5453	20.0152	17.5139	22.0694	29.3484	1.91625	6.43526
-3.87246	10.3272	11.2934	-3.51237	23.2137	9.56635	17.5373	8.46211	25.3
-2.2812	-12.2943	5.67452	7.9495	24.9813	-11.9341	27.7548	7.71494	7.75328
-12.6091	19.6395	-21.8803	14.4343	8.4234	7.1065	26.5823	5.59524	24.5136
-5.13647	11.1276	-19.459	2.91677	-3.17196	-15.9337	27.3885	11.2235	11.4281
-4.50678	9.58689	21.4083	29.5728	4.22476	22.5302	12.55	12.9902	-21.6728
25.9414	-3.73081	8.39863	26.2566	22.4635	-7.38567	5.69939	15.2427	19.2358
-19.2683	6.85472	-5.6207	19.5073	14.1466	30.7831	30.2629	14.4687	12.4089
11.5489	-1.48378	7.46912	8.63986	10.6933	-20.5993	6.13052	27.6713	25.4033
4.69369	-7.42038	3.67248	13.3376	25.7737	-29.7313	14.4367	-8.97841	24.8729
-0.344128	7.51729	-20.5452	23.6243	14.3214	9.42746	21.9556	17.6736	-3.02511
-2.83019	0.213874	-6.47651	21.8978	0.90289	19.0264	5.54433	-14.786	19.8636
4.39862	9.33693	-12.8284	5.8492	21.1664	-6.99744	11.7826	16.9604	21.3868
-14.6034	-1.27232	20.9208	12.3496	18.9529	12.1865	18.6584	15.9673	12.4551
-0.123543	18.0104	-9.11312	-10.5652	16.7499	7.23923	5.11941	3.17729	23.7154
3.43351	2.95702	0.199162	30.7212	24.0787	-6.4155	25.5048	-4.43232	11.7561
2.45141	16.2072	-24.551	31.0895	7.5493	-11.2509	28.5023	-10.8535	16.7664
2.99674	5.88136	17.5528	25.9816	9.49598	18.2463	22.6727	22.0294	20.5995
-5.02023	12.1774	-26.4605	16.6037	5.12292	-7.60405	15.2099	3.98397	19.2313
-7.16119	11.2875	9.47898	-6.96064	16.1257	-18.0538	15.8405	7.60294	-14.8315
-11.9132	13.1909	19.7905	15.9907	6.54695	-13.1028	6.98733	8.66629	18.5103
7.11091	6.81861	-13.8587	5.91103	8.90503	-0.854533	19.1604	-7.2559	-20.584
-7.58942	14.9945	10.4043	13.3235	22.4934	4.28479	17.1353	1.54276	-0.674394
-12.7225	4.33504	-23.6049	8.93086	20.444	-20.0065	12.3483	10.9358	19.3309
-8.98927	10.7341	-25.8385	14.0812	26.4398	1.84445	1.57388	9.05868	-9.831
-20.6049	-20.4653	1.71792	12.628	25.0724	7.12639	11.8293	11.6585	-2.37872
-3.46129	4.84008	12.6087	16.1272	-3.8373	24.2535	20.4449	5.39068	14.4956
-8.00943	15.2738	-1.3936	19.6792	21.0921	11.5443	7.75426	12.4287	-7.828
-4.40215	22.3773	-20.2198	25.8571	9.234	5.39199	10.6021	-1.38114	11.5706
27.6035	3.86106	8.08703	24.1724	-1.87912	-7.33587	26.8757	22.401	6.43365
-13.7567	-10.464	-3.79701	26.8439	11.7221	14.0707	26.3334	-12.2135	-18.7898
10.2277	8.05415	22.8326	15.2043	15.8529	10.3129	15.1783	-0.324528	-23.7086
-6.90588	9.46976	-10.9228	28.506	-6.13399	7.37696	13.107	2.62429	-1.86377
10.986	14.305	17.672	20.9483	16.8192	-4.30683	-5.58859	16.1439	12.3771
-14.9013	1.93798	-23.8354	8.75309	23.6169	-20.0424	18.0701	-0.4841	-5.85563
-13.4934	12.79	13.4541	13.1611	-1.07537	-9.34044	16.3857	13.8146	15.8904
-22.1771	3.49475	-15.0909	-4.78207	15.8598	-19.3137	8.37214	9.88978	-0.232711
-11.0978	15.7369	15.858	21.2214	2.10131	-12.534	27.8254	-4.19425	0.875721
18.8198	28.087	14.152	2.36355	0.173722	-3.86471	1.12985	3.09763	-3.09645
-22.7291	11.1265	-21.0294	-1.29972	19.3784	-0.740446	24.613	6.23067	8.50172
-10.0324	13.4037	-18.5889	29.4835	22.0708	13.3535	32.1142	-2.28358	16.0269
1.34416	17.196	8.69361	14.3717	4.90952	24.5361	13.9082	1.23908	-1.13698
14.8209	8.46749	23.8361	6.97301	3.74692	-8.01854	12.1178	-0.817586	5.8157
-4.92596	-0.253012	-0.602273	-9.96292	7.1695	6.4906	22.9412	4.38124	10.7715
-6.02092	2.97174	5.02774	9.82962	27.1939	6.12597	17.3706	1.87906	-9.53593
-14.409	19.3084	9.91496	2.71701	26.7588	24.8674	9.57452	-6.89705	7.98379
-3.68608	8.65103	24.6347	19.0166	18.3007	3.69526	21.2307	2.82859	13.7758
-8.34713	4.73555	12.2801	14.0199	8.55391	-21.192	6.11343	0.549399	-3.70131
-5.97823	-0.562255	-19.7839	30.8608	23.5712	16.6049	11.2475	-2.97788	23.5122
-13.6332	16.4005	-16.5155	9.3774	19.0624	-6.58216	4.75162	8.06213	11.7722
8.4685	12.3863	21.3393	17.6715	22.052	13.9648	19.1449	-11.466	5.23017
-1.71493	13.8491	-5.66121	8.31684	22.9407	-8.64747	1.81314	15.0043	25.2416
-14.7997	12.7073	-0.454683	15.3058	7.58411	4.98898	-6.20596	19.4733	24.3525
2.78231	20.9814	-1.58308	-14.035	14.4898	-7.38692	-5.4149	10.7378	26.1722
-4.2498	-25.8115	-18.0804	-4.88426	2.8912	-3.92124	26.0721	16.2801	21.5666
-16.2828	4.29713	7.86593	17.2141	10.8636	13.1444	22.3303	-2.45229	13.8994
-18.6507	5.97737	6.32474	-3.55716	2.18763	8.72476	-9.1318	-3.98513	15.2889
-2.87839	2.4724	-25.3221	4.96485	17.5005	-6.47101	-28.1758	14.6888	-2.42448
5.19199	-1.43606	-2.33071	22.7115	7.83869	23.0968	16.0655	9.08219	2.82739
7.60888	-0.529959	-10.6234	3.42935	8.32674	10.1579	28.2385	12.1686	10.1821
-8.21166	8.01735	22.9964	11.167	0.323027	-12.1275	7.42007	-9.03373	20.7194
1.054	10.587	6.67397	25.2655	20.4343	4.37874	18.2753	-2.5502	19.8229
19.8135	9.56517	9.82356	20.2944	28.2548	3.61847	23.4523	22.1969	9.84758
-0.628723	4.00989	16.6501	2.53571	21.1067	-23.0023	9.15256	-16.8847	22.9344
0.170591	12.3814	-1.50747	21.2102	8.51844	-5.74791	13.5741	-4.02473	18.1058
-3.21825	5.45311	-19.1693	26.4233	11.1239	-17.2225	11.8829	16.4892	23.2597
4.46703	1.86527	7.59778	13.7241	12.5879	-7.88674	6.23364	2.52341	15.0539
29.8134	14.1102	6.12111	30.5696	17.5135	1.34583	23.9008	-1.53163	5.94778
-21.0662	14.4314	-19.5974	11.5369	19.5904	-3.28584	14.1416	-23.8822	7.42269
-17.0233	10.9836	7.99942	0.293903	1.90839	9.43172	4.23756	5.12225	20.6496
-11.755	16.0834	-0.292609	20.8863	26.3359	20.6316	-10.7919	10.9847	-0.694315
-3.14474	18.7654	-8.9137	-7.36944	18.0358	-2.61527	17.4135	15.699	24.6853
-13.5261	20.5984	-12.5516	6.95867	-12.2949	14.1028	25.2051	18.4357	11.8663
-14.353	6.42528	17.568	19.2986	23.4556	-11.0818	-15.7417	-17.3326	10.1319
-2.18364	0.336919	-3.40526	23.3502	5.5569	-17.0835	12.4886	13.3571	20.4367
-5.84559	8.71735	5.84028	-8.52461	16.1244	15.3236	17.881	20.3308	21.6754
-9.56144	7.25	15.3122	15.9828	26.0329	6.52539	6.69282	17.5264	23.3418
1.20429	20.5192	-20.5904	3.87466	20.1786	13.4943	10.0461	-4.62177	14.3086
8.12534	14.8861	-17.4933	-2.23352	-5.41315	-8.33446	5.23673	8.37861	28.4548
-5.38536	3.40538	24.2627	22.772	19.4712	2.66534	-19.0795	9.80974	13.4209
-13.1012	17.3182	-7.6272	14.5306	22.2698	-7.40365	24.0356	-3.67983	24.2617
13.1684	9.3211	9.77488	28.4518	2.32478	-11.5144	8.01131	5.19903	27.4248
-15.4785	18.9982	21.7046	1.78798	7.0959	27.0322	3.54274	-1.12115	19.4542
1.78175	10.8932	18.7492	8.46219	21.2249	4.80741	21.4705	-6.63918	8.3364
-0.310112	-1.47471	11.0704	12.7316	14.826	18.5993	28.6279	26.8643	17.5639
3.77166	13.8072	-12.9433	18.0838	15.7609	-22.6943	-2.81138	1.3659	9.59915
2.98692	0.443095	3.92545	5.97512	20.6407	-5.06585	-19.585	15.4804	8.63938
-17.6944	7.51882	-20.8478	24.0145	22.3688	11.4621	18.9155	-9.95965	5.25084
-7.06739	16.0703	20.4283	4.388	20.0646	19.683	14.3966	16.2485	15.2618
12.7854	4.6251	0.409075	10.7048	16.2941	-0.86263	13.3815	12.1656	27.6483
6.57506	8.50461	-1.21583	-1.67863	25.0563	14.6838	20.6649	19.6943	-11.4871
0.776781	6.88816	24.0574	21.4173	11.9168	-12.8507	15.5229	-7.2785	10.3469
-11.6527	-2.50408	-4.88778	-4.30388	24.4288	21.1453	27.9334	10.3149	17.1937
5.21241	14.3783	-17.1614	2.09575	18.7962	10.4855	11.8195	6.60391	-3.31775
30.9774	9.6621	-25.4084	-3.17715	-2.42588	17.2097	3.3593	14.4276	28.4437
-12.7696	0.154482	-18.0614	16.6714	14.8489	13.122	9.55532	19.2819	20.2196
8.94393	19.1125	12.964	23.361	11.53	19.2963	26.5347	1.85759	-0.395709
-16.1572	10.7908	-7.71193	6.1385	9.8049	15.2655	21.1138	27.0874	16.7192
-2.74326	5.29269	-21.6297	9.86744	10.7558	22.4054	1.6336	12.3885	4.50055
3.17671	-0.783405	4.53351	7.75929	-3.7206	-22.0661	4.37751	23.0542	20.5312
-1.05948	16.637	21.0541	2.51833	30.316	5.21138	-8.40653	8.99931	30.5363
-4.4854	3.62835	1.13724	16.2713	23.0006	4.36877	-4.40156	-3.36569	11.2416
-17.0667	-4.3647	12.1483	28.0205	13.4664	9.26395	14.2809	-4.46604	23.8167
18.6284	12.7164	26.6704	25.0714	19.4207	-6.6543	27.0496	3.72633	22.0307
17.253	1.98395	2.01975	-5.70397	22.8792	20.3896	19.7135	8.81431	-0.638064
-9.74998	11.6812	22.9908	15.6005	16.7366	-13.2542	10.0632	14.0707	8.73336
3.76686	6.94586	-5.52911	19.7562	9.61381	-0.206753	8.28742	7.97193	25.5002
-14.4205	9.36486	-10.8258	-1.62636	19.5438	-13.8064	2.02261	1.86961	3.81025
-11.2127	19.7862	-20.8881	4.81831	21.5395	27.5194	16.5912	-1.22325	-8.82218
-7.79226	10.6626	-3.83119	25.4863	29.7017	18.2822	-29.1271	18.8122	18.3178
4.46326	18.0847	2.44936	0.583408	20.3231	-6.24535	-0.380717	-15.009	-15.3082
-8.61916	24.7967	14.8445	1.68799	-0.807896	0.42128	-3.60882	-10.4608	11.3379
9.27828	13.0112	-0.224267	26.1968	-0.748285	-4.36388	13.7727	10.9393	13.0096
-0.505202	-0.637182	-13.426	23.4237	30.2339	6.81633	12.3573	-4.7732	14.3883
0.404226	20.5006	22.4937	18.7521	13.9364	-6.94203	19.2843	17.7571	8.55721
-12.3538	2.02622	-9.70676	-3.88021	29.084	-9.53034	11.1108	-13.2536	16.5553
-6.07636	6.46182	5.3536	12.6323	11.5974	7.78551	8.7852	-11.9669	22.061
-5.4398	4.44677	-1.06089	17.2237	23.2971	8.26325	6.41554	14.6724	17.399
-2.68774	0.57785	-8.95133	10.7521	13.0756	-0.566925	18.1371	-9.14058	9.87012
-0.156853	-2.56225	24.8114	2.85543	17.8209	3.26288	-4.06685	21.9783	-3.8566
-9.82901	-1.32723	-18.4054	15.6801	9.44437	11.9188	7.39114	-10.077	21.5229
4.82483	2.27389	19.6861	14.918	8.15075	10.2687	27.1498	13.6694	9.83131
15.5237	-3.59107	26.7008	6.57598	18.9127	0.526559	15.737	18.5944	21.2375
5.44412	22.2766	-19.0108	8.47716	16.8557	-10.8953	4.07861	24.9909	14.8682
-3.68737	11.5306	10.5433	5.97683	24.8498	-2.73432	0.79763	-3.19251	12.857
1.79952	18.4479	-17.0195	12.7363	4.15736	10.5394	9.86112	-10.9628	19.1455
-1.17989	-5.82403	-15.2236	-0.839409	27.7636	-17.1811	-5.54665	-15.6016	3.52232
10.9129	-0.549317	-19.354	26.6277	10.5649	-12.1407	6.21567	17.6433	17.563
-5.73904	6.57407	2.73948	10.3386	11.0887	-14.2851	22.6774	15.1209	10.4555
-13.5571	-10.8357	-12.303	11.1979	10.6111	-4.74318	3.12127	13.5275	16.18
-7.0543	-7.12719	27.4154	12.2009	6.53946	24.3181	16.4293	-12.6317	30.2367
0.60726	0.215773	-10.3254	23.7639	17.2808	12.9456	13.767	-1.96961	-19.6448
-20.3623	-19.7869	-18.8729	15.9996	10.0659	3.57475	24.1753	-10.909	-29.3432
-23.1412	-7.80659	-13.8618	-2.0497	18.0551	-1.38333	9.04424	-11.081	-0.0916701
1.28018	18.1995	-22.0494	-0.0663528	8.91312	-27.2724	3.62837	13.1055	20.1159
-18.6002	5.30224	1.67182	4.55517	12.5885	12.2918	24.9215	13.4818	-31.2365
-12.0624	-8.31579	-1.80673	12.9181	19.2522	11.666	23.675	-0.642713	21.0532
4.29497	-17.2141	18.6015	23.9871	14.6982	5.18957	1.15656	-18.0836	-4.20493
-25.7949	-21.3797	12.0951	-0.868449	26.2824	-16.2552	11.3688	10.5175	11.8781
-20.8004	9.46903	-2.76041	14.8897	20.0717	1.56109	17.5895	11.7287	20.2952
-3.8842	1.60072	22.8006	16.3025	27.1037	9.68105	20.5863	3.49094	12.3126
-12.0545	-20.623	14.8102	-7.04811	24.9935	2.76439	19.4259	-0.564024	17.8312
-10.126	-5.04944	24.3298	1.64082	-3.20918	0.414474	21.4044	12.2767	13.1133
-14.7529	4.4458	-8.62684	22.6604	12.9056	-11.6254	-4.14818	18.1001	15.4542
21.16	-1.93432	13.6596	-3.97633	23.4896	-20.0213	22.8131	2.78726	18.9482
-1.51416	24.7723	-13.391	-9.98392	14.4673	9.03931	25.9125	11.1514	14.4997
7.27339	15.1222	11.3817	0.462666	6.35775	15.1236	-0.174732	1.49693	10.6037
-17.2331	9.10384	4.02455	14.2001	27.9952	7.4385	28.7351	10.1518	15.0271
-27.0014	-11.9167	5.92041	10.5833	26.2862	-3.73767	2.23053	1.03351	25.7333
16.5614	-0.665301	-27.9149	-0.425271	7.18317	-6.54758	15.4482	-8.44418	20.1403
0.836542	10.9703	27.9508	-1.19392	21.0088	11.7182	19.3375	6.20304	20.8562
-2.88566	12.1287	0.884081	-4.71075	20.3582	-9.28138	-2.00997	-1.18348	17.6712
-5.03574	2.7982	14.3948	-2.38199	19.7122	4.66079	22.0343	4.49941	22.564
-6.22027	-1.57197	-23.3814	-7.09071	22.7734	0.871836	-12.1516	11.6638	15.3496
5.6845	13.4096	27.6892	8.91361	8.62462	-7.79054	-1.36071	7.69474	24.4414
1.83754	20.015	20.9688	15.7238	17.5124	17.0246	7.41137	0.844772	2.74702
-23.9314	8.10319	7.87875	14.7572	24.0131	-16.6637	2.82181	6.726	19.0224
-0.527231	-5.89494	23.3666	26.2522	7.14616	-21.9207	25.2859	1.99175	27.1372
-4.45743	-3.81465	5.85228	4.49745	21.3586	6.03935	6.15869	-7.58392	21.5557
8.26279	-0.09696	0.150055	3.10518	16.9377	2.97948	9.47638	6.74573	13.7371
-2.15543	-10.7866	-25.0253	-0.965957	10.6563	-6.38204	10.7005	18.8101	18.3291
9.58154	6.14295	10.8463	7.92877	11.425	-8.50794	22.6151	15.4264	12.1342
-5.80342	-18.8089	2.18698	10.9146	24.257	1.55068	16.5224	23.3224	20.3352
2.13018	-25.7791	-21.5523	12.1123	26.2962	-11.7382	26.6925	8.48201	23.0241
-13.9359	6.84494	23.84	-3.23115	-28.6678	0.49637	-2.84919	-14.527	7.94225
-18.9133	-1.85596	-20.1269	21.8397	24.9359	-15.695	-1.24598	-5.6981	15.3845
11.3692	7.89535	26.0845	-1.57935	22.8332	-22.8664	20.4901	9.40266	18.3758
-24.0444	-10.385	5.02048	22.8216	11.8871	8.63332	21.4755	-1.95204	24.6637
-19.6057	12.7605	-10.3793	10.0295	16.1023	17.9677	3.65606	11.1648	6.13291
3.32069	9.6046	-7.83779	19.4299	15.342	-19.5846	26.2225	0.24396	28.5616
-9.76104	-17.8926	12.876	-3.86776	18.1411	-4.69564	17.6078	-0.0731696	19.9002
-8.80524	18.6922	-13.1529	-21.8067	16.8193	-17.6521	-9.63194	9.66052	27.5485
-11.3998	4.32627	-14.7261	-6.3955	8.41925	15.9173	19.2209	4.68731	21.9514
-15.8993	1.87704	-28.2988	20.7609	23.6526	9.745	-0.905423	5.84864	26.6267
7.7942	-2.50006	12.272	-2.7227	2.329	-3.36636	0.11346	-17.1809	24.1794
-11.0569	7.09001	8.70386	-4.73576	26.2545	-4.04864	8.24815	11.876	27.7492
14.6868	3.12756	-23.4883	-9.72058	1.70424	-25.9553	23.887	13.1888	20.8378
0.239527	-6.27224	7.91	25.4155	22.9237	-14.1865	1.86107	16.6965	-2.09133
-12.3793	-20.5086	-27.7197	-19.0024	0.0942348	-10.926	5.70921	-4.72483	6.77672
9.7667	8.14981	1.63307	3.39938	21.3617	-2.29297	24.7972	21.3158	-19.189
4.86496	14.3003	-22.6916	-17.116	22.2883	-6.37231	11.4785	0.885069	14.1362
3.99074	10.6894	14.311	4.24389	24.5401	22.5034	4.35005	6.89999	13.0318
4.8569	8.81477	0.804863	9.6388	24.9346	-6.16861	7.57621	9.11955	23.9999
-6.1257	0.852694	28.8135	3.05178	18.0661	-5.83353	-7.66116	-0.815423	8.61459
-8.08176	15.501	26.559	-12.3712	19.7738	3.8907	22.8451	-3.675	22.3995
-13.7281	5.21947	11.7151	18.9311	-3.00025	8.98959	20.4172	3.76226	20.3343
-2.33535	9.97305	-9.95102	-2.31528	10.7155	-13.6232	-5.62812	2.36923	27.7335
7.21143	-23.3494	-26.1021	25.0376	4.6404	11.7838	-6.71584	5.20151	10.8557
-1.77079	-2.58092	23.7182	7.44869	22.2118	12.7279	3.00861	-17.6068	2.60959
10.6805	16.6506	22.43	17.0321	13.0735	11.5308	-1.05472	7.61964	23.1493
0.508894	17.9683	-3.46927	10.2764	22.7756	23.9901	-3.46626	22.2059	17.8158
-1.20937	24.456	-1.34299	-20.5445	-19.702	-22.3681	10.8864	12.8255	25.7562
9.10515	-2.50792	-22.0882	-1.28388	8.84443	8.82229	15.3665	3.04521	15.5931
-10.0173	23.445	20.1034	21.055	24.6459	25.3134	5.73673	8.55265	23.6147
-4.47701	-6.06371	6.36024	10.4824	8.35392	10.3949	8.79677	3.79504	11.15
-11.8818	2.56228	16.8185	1.40547	-2.69474	0.345184	6.30952	11.3492	10.4864
-8.51111	14.0944	-28.7791	-15.5423	18.8554	-7.25692	-0.503752	6.23079	20.1846
1.7946	6.47964	-14.6497	2.67322	20.9649	24.4209	20.9852	-2.21936	22.6543
9.97327	7.7171	4.8894	7.93975	13.6382	12.8565	14.184	0.597824	19.9611
6.13625	12.5391	19.2277	-6.45501	3.38873	16.6487	18.2761	9.89172	18.9026
-9.18062	25.8463	-16.8217	1.35345	15.1639	7.28828	26.7462	10.7178	14.4412
2.44365	17.3159	20.3212	24.8217	24.2629	-27.7144	2.48798	27.3793	15.6025
7.27852	10.2484	17.4759	12.1915	14.578	18.9836	13.036	9.38057	18.0084
13.9271	3.72806	-18.6378	14.2703	6.26798	17.2851	26.0035	17.7567	21.3805
-10.8486	4.82453	27.4208	24.3904	23.0952	6.33174	-3.95675	15.3923	-11.2233
6.84945	-11.2291	12.5036	17.951	7.41993	-19.4979	24.1715	0.205493	17.3911
-11.5966	-0.828779	11.0421	-0.363483	1.48141	-29.2781	23.1209	9.14758	18.9961
-4.82356	-7.04193	14.3948	2.19337	-1.31853	5.12902	0.375362	5.1185	-3.38701
-8.54717	-12.6288	-1.46791	22.8723	25.0416	17.2809	-10.419	19.6264	-20.9083
-2.99257	19.4103	-15.2494	9.16403	6.45891	18.4893	16.1883	-7.1364	4.72216
-1.14784	9.39146	-19.7167	14.7235	10.191	-24.9264	7.53744	5.53691	-25.7488
-12.8324	-0.0583103	-4.61119	-18.1851	12.4284	10.758	10.2434	-3.96886	-22.0479
-5.80662	26.5418	-21.8817	6.84854	24.2206	3.88812	3.92396	16.8152	9.36414
-17.9212	3.29123	-7.41176	10.0302	9.42223	-5.41616	20.8975	12.7252	2.42648
-13.895	12.5893	-10.7091	-26.6195	20.5698	-18.6215	23.7808	13.646	4.03463
-10.7002	23.0112	7.64795	25.6991	26.8775	9.00189	-7.97444	15.0486	-4.89917
-18.3926	2.58184	-13.6845	25.0775	-1.01973	12.4033	24.8715	6.13286	-6.83579
10.0728	-5.95963	-28.5875	20.3765	23.9083	3.36249	4.06895	-11.463	-9.07594
-2.08139	-10.4135	-6.05073	21.5795	27.4305	14.7803	22.0119	22.5317	-10.7122
-15.5658	16.4541	12.2896	3.28663	23.2638	-8.33664	16.1262	20.9252	-12.0698
-3.25886	1.05889	6.06807	-24.6313	25.1419	7.13253	-14.0789	11.4729	1.8551
-0.0412066	11.6568	-20.2465	-3.21547	18.2307	18.7589	14.4216	23.9332	17.1342
-24.52	-3.38318	9.09296	-20.4924	15.8241	16.3798	12.6094	19.7076	-1.28112
12.5478	-13.1314	15.2764	6.5609	26.6701	-15.6925	21.2601	10.7228	24.715
-6.06568	-27.6674	29.3383	-6.84379	25.8661	-22.7467	19.6367	23.3799	20.4417
-9.07132	22.8111	25.0968	-21.0856	21.8656	6.76887	3.88263	6.65052	13.1008
-11.5927	5.49789	13.6701	3.45544	9.34249	-4.22661	1.53056	-4.82675	24.9529
17.2796	-13.9651	-3.58248	23.9259	17.7123	-17.1492	-16.0996	-12.5936	15.6962
-12.4039	2.08863	6.46659	0.580137	4.80594	3.95459	-24.9948	3.2933	12.5416
-2.96512	19.997	15.7042	27.2048	11.9091	5.47181	14.3811	18.6721	26.3913
-13.8392	20.9587	21.6061	-25.5073	25.7293	0.268185	10.4757	-13.3963	17.8114
0.135745	4.0988	2.40544	17.9531	-22.6851	16.822	19.6279	10.6529	20.3173
7.10719	18.3315	4.05865	-3.83985	20.0452	-9.1659	10.4206	21.4665	25.7411
0.856371	-19.0236	23.8643	-16.261	11.0769	22.5968	3.08158	3.06792	23.2742
11.5127	28.4766	27.6488	19.3459	8.34478	7.35621	-8.07853	-2.32367	2.58658
-3.608	24.1097	-8.02357	-8.95944	18.2561	18.4038	-16.7427	13.6677	18.9025
-5.19353	12.9886	-12.5629	-13.2037	21.5359	15.3048	25.7037	-3.80361	8.08106
-11.6171	-9.15126	-27.1306	17.7738	23.7688	-2.31381	-6.32287	0.849495	17.2016
-2.28492	8.3304	-0.848597	-6.45202	15.9262	12.901	-18.429	-5.85495	16.3224
-9.57126	14.8318	-26.6949	-23.9937	11.795	-7.75586	0.942412	19.5514	22.5337
-16.0349	16.804	-7.60215	-0.459801	21.7208	0.470816	12.3947	8.34275	21.6368
2.65187	-6.4265	-0.00270913	23.6271	17.679	22.7606	-4.11748	-7.78986	24.2087
-21.5924	25.9477	10.5225	8.49973	9.01489	15.868	20.5319	1.83874	-3.03065
-13.5527	-0.723115	28.2366	-15.8236	3.65127	23.6906	-18.328	26.7055	26.9769
-19.4496	6.27702	20.1098	-21.0133	10.0501	29.3464	-20.6923	10.3491	10.0476
-27.5266	-19.9245	-23.1122	2.90108	-2.42983	12.4747	1.11387	7.75999	11.6604
-11.0108	1.67035	26.7022	-2.41085	22.7174	8.85156	-25.656	-0.925367	26.695
-11.9842	-22.9464	0.465501	16.679	25.8254	-1.75804	-21.7701	1.04005	24.7392
-14.7536	9.97728	16.8687	14.5645	24.7778	5.36942	3.87272	-14.0436	20.8503
-7.20603	17.0067	-18.9335	-21.9186	1.26349	10.6931	-16.0638	14.0033	17.2381
-8.6339	-24.1258	8.17821	24.5386	13.1338	22.7639	-1.97989	-4.47781	15.5613
-8.72535	-10.4165	30.7077	25.1868	21.3217	-11.9547	-4.42379	11.7363	28.4285
6.07899	13.4086	-17.3097	21.5666	20.9698	7.37428	-8.95655	-8.50647	22.1532
-15.6669	28.748	-5.80597	19.9889	14.6149	-4.38714	-13.1061	21.5647	18.0403
-7.82658	24.5071	14.6396	19.4982	22.083	-29.1375	8.70373	-1.96483	13.9014
-21.1085	-9.07324	18.934	4.96128	10.8329	14.3186	4.89567	6.28408	16.4327
-13.3239	27.1748	5.51996	0.33759	27.6841	18.6822	20.3647	23.7521	25.5603
-13.9911	29.3619	-8.49786	16.4828	18.7778	9.55432	-11.1536	20.3935	20.5452
-2.9098	0.743327	-23.6046	-17.9391	21.5959	2.99464	-7.40119	12.844	23.8767
0.316801	3.08236	9.50733	-7.61745	23.8555	-14.2508	18.7773	-0.412058	20.0834
-19.9624	17.9157	24.2856	-23.0289	7.886	13.3505	6.45346	-6.68095	-20.8291
-17.9522	15.6045	-24.681	11.5687	10.2398	3.81976	-5.50192	5.21302	28.0996
-4.83992	21.7909	21.5117	1.20217	15.2735	15.5572	12.3075	16.3489	28.893
-5.61253	-2.0778	-21.6942	-21.9473	20.2645	-6.57604	9.93944	8.15876	-0.960401
-13.0804	1.66917	31.8073	-27.0476	30.4333	-10.0509	15.8468	2.34823	0.286065
-15.1695	10.3677	30.4427	-4.50078	8.99077	2.61604	-19.6081	24.895	-28.5327
3.57328	-7.82681	14.1167	-25.2508	-27.5628	9.38578	-3.5851	-15.7842	20.6479
10.6961	5.17614	2.80802	25.4107	-6.50989	19.0071	-16.2279	-0.398411	25.2151
-26.9808	8.54494	-7.2611	3.69544	28.5234	-1.91079	0.735057	23.051	24.339
1.01022	-2.81544	18.7157	6.2022	30.8749	10.7519	-6.26097	4.42925	23.627
6.90433	-6.03987	-26.8107	0.750491	12.9064	2.72863	5.65904	-5.39281	19.8505
9.37589	15.357	10.1639	22.6156	29.5207	-4.06339	-13.3261	7.26493	18.6445
16.2891	13.7052	-27.2572	9.14122	24.1058	28.7232	23.0837	3.15353	12.4953
-2.54964	9.37144	0.56013	23.5657	7.71274	-5.40433	3.69226	17.5042	17.2617
4.67643	0.859454	-3.01468	14.3416	25.8036	-13.482	24.9076	-1.73556	10.3621
1.97098	7.64126	28.4051	12.8236	16.6033	26.1198	-9.11633	15.2296	16.3778
0.915563	11.1766	7.93154	-3.38673	7.97212	25.053	25.5749	8.52777	27.2751
-12.2403	28.5637	-8.78294	25.8041	30.946	23.4456	14.601	-9.72329	26.4711
-21.6361	-25.262	21.5824	-2.13734	7.352	-0.136925	6.93293	22.5961	14.7717
-8.73947	3.29207	13.1833	-14.9224	30.078	-9.96394	4.31366	-7.44564	22.9176
[truncated: 1,204 more rows]

## Sheet: FigS2_PR678_fed_locations
FIGURE-S2-PR678-FED-WORM-LOCATIONS
HEPES	I1	I2	I3	I4	M1	M2	M3	M4
11.9811	-9.30378	-0.789521	-25.3531	16.3966	4.76046	-0.0780339	17.9939	-23.5527
2.19525	-23.7782	-10.5772	-22.66	21.8846	18.5686	-6.38095	8.42451	-11.0099
0.71342	-0.18203	7.74838	-4.4195	17.4369	7.93732	5.3578	19.5161	-10.4055
19.9394	11.8584	9.43977	0.635977	5.62238	6.77353	-2.85507	7.01877	-9.04373
18.5617	-2.43665	-6.85725	-22.8484	8.27433	-18.6502	10.5462	13.3148	-5.29584
23.8764	7.97993	25.3934	0.0476294	0.192456	7.37741	-17.5523	-1.86441	0.522681
-0.75975	13.9685	-17.4976	11.2535	12.838	5.87441	-20.2764	-8.70053	-13.5429
8.53744	-19.8184	6.31206	-12.5363	9.01041	-1.69372	-11.0258	7.73745	2.19508
-13.9591	0.302008	4.35329	19.4348	20.5855	-17.3849	-22.1896	23.5626	20.0519
10.372	-14.4379	-1.75522	7.08172	14.7762	20.2222	0.314777	-8.04736	-18.9919
1.58591	-17.1744	0.841777	22.4276	-9.48545	8.78085	-16.5399	3.20452	-2.21268
5.73966	9.87528	-0.225516	23.1409	10.6369	18.0726	-9.60585	20.5002	-21.725
9.53717	2.2096	8.93778	13.2508	-2.01521	16.6943	9.93413	-1.81538	9.4146
6.91962	-10.4624	-17.6168	-11.8092	-21.9213	-0.86828	-7.52404	0.961132	3.21242
1.19991	7.37802	17.6305	8.2008	-18.0051	22.7505	19.208	-16.1163	-9.84019
24.1317	7.72792	-3.0494	-4.43465	-2.63727	12.5762	16.9185	-23.0185	8.11831
0.119363	-1.17873	-20.5591	3.05499	-13.3212	-12.6825	0.545438	-19.2412	-2.96164
-4.56539	-7.94132	-5.57314	16.5457	-21.7818	10.8569	-10.324	11.4297	-3.69077
-18.2358	-6.85437	25.3762	-24.9858	-7.78715	-5.86424	26.8598	-20.7539	-4.41703
-20.6617	-14.8201	7.32181	9.86921	-1.53244	6.32253	10.2929	6.0303	1.02186
-10.9933	-25.8915	9.66425	5.20306	12.2845	0.0503988	-0.168965	-22.8745	-20.1639
16.6985	20.3794	13.5636	-24.0432	11.5589	11.1528	8.55618	12.4909	10.2663
-1.82947	22.1613	-20.1325	-0.493279	13.3896	-13.5391	13.0394	0.90474	17.9367
4.47014	9.93271	11.5931	6.72932	0.832577	-3.39304	-19.3012	14.4493	-5.50497
-3.78593	1.30234	-3.2764	3.16522	2.92623	8.43797	17.9038	0.376678	-16.3608
15.0598	-6.30609	-25.4967	-13.159	-5.70241	-0.117963	11.1442	-3.36462	-7.76936
-22.0579	-2.98606	-17.4674	14.4222	6.67913	24.4314	-1.11579	26.39	-12.0893
-2.44384	-25.5412	19.7258	19.7037	-18.144	4.79791	20.6095	1.91032	12.1203
-18.4535	-10.4436	13.8103	-6.79988	22.4875	-3.27673	-20.8909	1.07064	19.1273
-25.4327	4.43137	6.70686	5.44759	0.298095	-4.46282	-18.0638	13.4143	16.0203
-2.73687	-15.3731	-5.58943	16.3586	7.79809	3.64035	24.549	-16.1641	-18.4369
-22.1492	-20.5328	-7.49129	13.085	-0.281811	10.0505	-24.0012	13.3583	-7.0968
-5.18026	-13.8576	-24.747	-15.5488	-21.6142	4.74481	4.94539	-1.72859	-8.87916
9.63182	5.19529	5.52385	-5.37854	11.3318	-23.1321	-10.3017	-16.273	8.02792
3.20251	-9.40028	15.9648	-12.1966	5.31417	13.0583	3.03749	-17.0995	17.1842
11.762	-0.218426	-3.64701	14.1037	-9.49273	-5.22002	-6.73605	-5.71624	7.43869
24.362	10.3161	-9.49436	20.8256	24.0109	-13.2894	17.3127	-26.8549	-0.000812458
-0.335857	5.88093	12.0701	2.09984	-11.134	-8.23253	-7.97851	8.07529	-3.25908
1.71694	2.23466	11.6654	-6.20017	6.27217	-13.9343	25.75	-1.79275	22.4295
-12.165	1.07612	27.2896	6.29	-15.199	23.4778	23.8079	-13.5721	9.8163
-23.8446	23.0577	4.5534	4.98985	-11.9959	-19.5492	9.91167	19.8554	-12.7233
19.9457	-7.75782	13.4059	0.0365623	26.6143	11.1717	-9.48061	21.5502	-6.89768
6.42677	14.9011	-2.32812	-19.376	4.86939	7.83076	15.8742	-7.54809	-2.7181
3.28983	8.91744	-9.71296	-4.21854	-19.2218	-12.843	21.5302	-23.4088	-7.37954
-18.1351	3.57226	3.00948	15.2378	-6.56266	25.1328	-0.714635	-21.8026	7.30826
-21.0505	-17.6732	-1.36244	4.51356	-1.43989	9.35001	-4.24144	-13.1373	-10.8985
4.98614	-4.62125	-10.2919	-7.20314	2.32375	26.0647	9.24233	-16.3642	21.4079
0.425555	-11.3488	6.52156	17.7545	-2.97526	27.2424	-5.13122	-4.05079	-0.76033
2.48984	-5.47326	-6.27351	-18.6612	6.67482	7.64119	-3.00776	-16.0469	14.8976
-2.28041	19.9538	-16.3593	22.098	25.1867	-2.02165	-23.0792	-11.5038	3.31272
-9.08494	-0.0410566	-26.3312	-12.1212	17.7921	-26.0777	-3.65508	-0.282449	16.5666
-10.0947	-23.4872	9.5196	-6.09835	3.39512	26.8347	7.78095	-25.8299	6.12147
-3.37417	-18.1223	17.5553	7.16913	5.5118	0.300732	24.9121	9.05809	-4.10905
-12.4198	-14.1325	-14.6843	-3.2107	9.2268	17.7036	24.3246	-21.4707	22.4696
27.0755	-15.8149	-22.427	-7.50163	27.9404	-7.64572	4.26468	-15.8124	0.829132
-5.9047	1.43892	-16.9867	-4.4961	-7.17729	23.8853	-0.357096	17.1444	-5.87714
25.6909	-6.67938	23.5368	-13.5831	4.10115	-2.77535	-7.27439	5.93824	-19.1729
-1.54247	-5.20834	-0.0723454	9.76439	-8.88816	14.3839	3.54087	14.6089	-14.1918
-5.73026	-27.2467	-10.0085	-25.2702	-22.7558	6.38332	-2.10086	-2.85782	-16.7391
-7.80531	4.80107	15.088	10.2313	1.12458	10.7412	-16.2044	22.5413	-11.6609
-11.0729	19.9788	-13.6762	21.8633	-28.3525	2.30229	-23.0797	20.9686	18.3117
23.698	18.0369	27.7252	-1.327	0.0933866	-8.34202	5.00195	-9.05782	-9.9955
2.32611	3.02997	2.43983	23.5865	-1.83644	-28.6997	1.43986	-1.22104	12.4006
3.76587	-12.7692	-4.61509	3.16642	-0.791682	0.01843	13.9671	4.79356	-5.15529
10.722	-5.56999	0.959783	8.95179	1.84462	-29.4238	-11.3842	-0.415807	-25.2687
12.598	21.8312	9.79879	-2.15236	6.11326	3.63278	-12.3473	-19.8507	9.96261
14.3458	-1.3573	-13.2537	-5.33232	-4.11715	2.58117	-10.3861	8.22153	7.86809
-26.8409	1.93328	-5.57661	-27.9407	21.2513	-9.2032	26.5594	16.7066	5.28786
-0.0061665	-16.0077	4.79558	-11.4231	27.84	-13.7139	-0.614213	3.44108	-27.5449
-4.08178	-4.46111	-2.78344	-0.667119	26.0545	16.8728	25.1675	-10.9738	-7.27478
15.3875	-6.9165	2.9238	-4.84308	-1.99179	-30.618	27.2564	22.7201	16.9169
9.74126	17.4744	4.21836	15.1719	6.84652	-3.63637	-7.245	-5.71524	-3.59678
-16.509	4.17682	19.8435	-26.0091	15.4137	13.4968	-9.78082	6.08305	16.2978
-5.02675	7.50693	-12.8804	-8.27659	-9.86757	5.25723	3.8274	-25.1146	-13.6868
3.91241	24.0092	-4.13433	-19.7447	9.46378	-7.00982	8.94506	1.78385	26.1958
2.35288	3.51814	26.1996	4.64982	-9.11527	-20.9142	-0.97622	6.97418	3.47298
-26.9565	2.75222	3.44521	-3.636	-19.214	1.01612	-8.84579	-19.5844	8.40293
0.149137	-23.575	-8.70938	21.8277	-7.06642	-12.7825	-6.42123	-17.1025	-8.95743
-7.79629	18.9512	-2.76597	-7.00307	15.5078	-16.2765	-16.2739	-1.26711	0.940761
7.01169	-25.9959	13.7767	-21.5641	-20.7532	-23.7916	29.4222	5.4412	10.7179
19.7552	-4.01919	16.8933	-28.2074	-28.9988	26.4323	15.537	-23.4107	-7.45489
10.8831	8.0586	-25.9102	-3.02185	2.37644	4.251	-4.49628	-24.4602	24.6219
1.67051	3.60787	-24.4339	8.24049	1.88817	-12.3013	27.9844	-0.075511	-2.22435
-20.3498	1.39943	13.0937	5.90985	4.91646	25.931	1.46354	-2.00158	-14.4428
-9.29484	0.272109	10.5302	-6.40124	17.7993	-17.4957	-28.5451	-5.45503	-26.754
-21.529	-2.39028	-16.7664	-13.3173	-28.5387	-2.54702	-27.013	13.6863	-19.3772
-0.292616	14.5466	-5.76306	-2.06028	-11.0087	7.3838	-17.606	8.42853	11.2237
3.23474	8.12208	8.27159	-9.77571	2.72874	-30.7709	26.358	13.2644	-5.83082
-21.0876	16.2674	13.5337	12.9534	10.3298	11.3711	-0.0626448	21.1792	15.4284
16.8357	-0.197127	-4.71088	23.4442	-4.68954	7.67956	-4.53486	26.9652	2.33458
-3.60485	2.42671	-7.09617	12.1943	-2.96391	31.4067	-11.2511	-9.3643	-0.183468
-1.66875	1.54726	-5.86372	3.41507	29.52	-11.9277	14.3819	11.8601	20.1266
-7.56676	23.496	-9.89022	-0.808613	-19.9664	-8.47584	-7.73032	2.02035	22.967
-17.9556	-14.8712	3.61638	-7.17555	-2.17799	-20.3016	4.9279	-22.881	-6.21184
-25.8076	2.70134	6.00184	4.19836	30.264	11.956	10.3246	27.0336	-22.3221
0.10626	16.533	23.4709	-11.9648	-1.51856	6.41182	6.4126	-30.8267	1.47926
-1.23729	-27.4356	2.01682	5.13677	-8.9646	9.19511	2.69976	-17.8103	-3.30681
1.83029	10.2783	-8.23443	-2.63255	-4.13431	1.93527	11.1204	9.30951	3.9275
26.265	7.11642	-11.9589	-23.959	3.48911	-12.3537	16.547	5.08029	24.0167
28.0961	30.128	-3.92493	-21.9264	26.0803	-17.4963	26.172	10.7881	18.1625
7.68761	2.19683	17.6344	8.48276	1.76291	-1.68015	-6.10159	0.879741	8.45035
4.37199	-9.04253	6.77528	26.469	18.5	-2.18716	25.5105	3.78764	-3.9289
17.4434	-5.65359	-20.0174	-4.02726	-13.2845	-25.4107	-27.6674	-0.886163	15.4151
5.03295	-7.42248	-2.22127	-19.5495	-21.6316	12.2373	-11.6183	27.4412	13.6759
6.92567	-9.97054	2.91848	4.01042	-7.46481	6.74329	-22.0206	-9.04081	1.33535
22.756	-4.61122	-4.72004	16.7675	1.85847	-13.7506	30.0523	25.2384	0.753875
28.004	-8.0946	-23.5746	-2.72177	-22.4507	6.28087	27.966	20.0458	-10.9695
-9.39649	-1.53516	9.75125	12.5409	3.13461	3.70796	-10.2708	-16.3281	-1.70338
-10.3945	-25.0615	11.806	8.02569	14.1172	-2.10749	6.72266	-3.94605	-11.861
-30.5213	17.6037	-0.532224	4.62943	-25.2058	-28.2386	-17.4873	0.773759	-3.55858
-16.7581	6.53415	30.5478	-9.56577	8.53318	-31.7931	29.6843	-15.3314	-5.94964
-0.508719	7.14602	-5.86314	21.3872	5.06194	-3.56767	28.682	11.083	-27.6463
11.8829	-6.5583	31.3829	7.43528	-5.97296	30.6504	-4.17239	0.386377	1.84295
-20.9828	3.87687	4.5874	19.6906	-29.4014	8.10483	21.3521	12.303	-15.0874
-11.8123	-24.1861	-4.40433	-11.2393	2.00108	-1.45393	-29.12	-19.0107	-22.686
3.24786	-19.5231	-8.80522	25.3236	-24.6125	-14.0375	1.8664	-5.43398	-3.01744
-31.7741	0.436635	-1.40272	0.344609	-0.193191	-20.4725	1.32974	-13.2027	3.99368
10.1264	-6.59789	10.8012	-2.65367	-27.9069	-9.41027	-4.97332	8.14686	-24.4269
-24.2395	-14.9504	-5.91335	26.9947	-1.88294	0.27352	2.86684	-2.17655	13.8983
-3.49345	-5.12525	-28.5125	-6.44561	-8.47706	-29.536	30.7411	-23.6752	16.8337
-7.75547	-0.0891541	24.2673	-14.6513	2.27714	-9.74546	26.7249	-1.63763	7.00031
9.98971	7.05412	3.59983	4.73347	-4.00911	-30.5747	6.37496	3.16037	0.419842
-5.99787	4.17682	-0.522901	2.35047	-15.2927	25.6966	11.7691	-9.40774	-1.88225
17.3101	1.85904	-10.9697	13.1749	31.0053	2.32608	15.5156	0.940515	-4.5713
-31.0525	-1.4228	31.6689	-3.50814	-9.72044	28.3663	5.58123	7.44576	-5.41537
-10.2545	28.5546	-2.70071	-18.7285	3.27759	20.4713	-0.819934	-17.3235	28.429
-3.54723	-1.17636	-14.766	-20.0738	-0.0726903	13.4871	-2.92915	-3.25075	-1.18138
5.90477	0.559692	24.895	1.56726	12.8387	-26.1379	24.8114	10.5067	-6.67753
-16.6797	-11.2609	-2.28108	-2.70712	-1.28913	-11.4498	29.1143	-0.777784	-12.6967
23.6265	-16.0071	8.23316	11.5308	22.2779	-7.43656	-26.7248	-6.05662	7.98319
5.32174	19.045	3.35485	-0.166182	13.3831	23.3182	-7.52182	-27.3832	-4.95021
-6.02965	16.2673	-26.7602	4.07841	25.4918	-2.59626	-0.0136014	-29.6705	21.6471
26.832	3.27874	-24.7119	-9.35722	28.7396	-21.879	6.85649	4.29651	5.45092
1.20237	2.25869	-9.29302	0.653336	7.45963	-27.3843	26.6134	-18.1575	-28.8391
-0.64359	0.40637	24.561	-11.6561	-5.55129	-8.51592	2.10114	-0.73087	-29.8392
-2.31226	23.5139	0.0010043	-8.55811	-2.58892	-14.1541	-30.9294	-20.9004	-26.8534
6.90219	-17.0982	-11.1463	23.1219	0.530947	-1.26527	25.8056	-6.64194	2.55842
-30.1382	-4.59794	-2.32432	-0.337082	29.843	-15.5874	22.1279	-6.13129	8.45932
2.74965	-2.35234	-19.6292	28.6173	28.4533	-16.3981	27.3082	-7.76339	-3.72434
-2.61209	4.88106	-25.2965	14.515	-19.2185	-28.9684	-27.9533	-3.38924	17.1384
-4.9122	-18.2402	26.443	-1.29891	24.4533	9.75377	28.7437	4.08066	-1.68601
-18.4835	-7.95444	1.89866	2.27107	6.71213	-5.60569	30.1207	-10.0942	-14.3674
3.20604	-16.8704	-23.2241	11.152	5.61402	19.8813	0.85015	27.8493	-30.0418
-6.72932	5.60102	28.8538	21.8295	19.8351	26.0795	7.3755	-5.56192	30.611
25.3134	1.7514	30.8901	27.3783	-2.94421	-22.8652	3.27455	-13.8465	18.6997
-5.55649	0.372065	29.7178	8.90557	13.7342	4.75235	-3.30743	15.1977	1.20774
-2.94391	-6.68829	-0.541471	12.22	-5.38964	-23.3751	-5.77673	-19.9189	-18.045
27.323	-18.4964	-2.07447	-0.486106	-11.8334	1.80849	-1.96025	-1.82612	-6.09142
-26.9076	9.60313	4.28012	3.26031	0.911026	8.09526	29.6663	-7.55447	24.0219
26.1324	10.2872	-21.3663	25.5502	3.90255	-4.33227	-22.4187	2.35865	-14.6892
-3.37954	1.06944	0.109229	13.3521	-0.530135	6.61414	-3.9204	3.11621	2.27143
24.5445	-5.81994	-20.1194	-3.03806	-16.9416	-24.2274	28.4107	-6.89898	28.4628
0.872036	-23.452	30.6232	8.85603	-11.1004	-6.37719	12.4287	-11.6001	-2.94715
-27.7644	-4.93951	-13.6148	25.997	26.1911	20.2793	29.0453	10.5855	-25.7089
-7.21572	-3.82951	-8.58901	-16.8999	-1.18301	-1.81289	9.47379	-5.2476	-9.25929
-20.2537	-6.998	-3.51605	28.7061	3.49267	8.78797	24.441	-19.3443	-10.6235
1.07286	-4.96169	10.4485	-5.72284	3.94227	21.1046	7.21951	-21.3561	-23.2783
-6.0245	10.1061	21.906	-1.08405	26.9508	-9.49029	-13.8039	-27.3689	-11.3085
2.39413	17.6827	-13.9883	17.3662	-29.1113	24.7397	-1.97601	-6.00405	5.86176
-13.5412	2.8578	-9.26365	26.975	10.1645	-4.91204	28.0774	4.59646	-18.9423
10.3219	-14.7311	-22.6015	12.7039	-3.033	9.48475	-18.0766	-9.90124	2.32796
-9.96713	3.32675	21.9102	13.7824	-7.99122	16.2919	-1.19897	-14.1469	-2.03029
6.44827	17.1187	19.6454	6.75127	29.9535	-0.316651	-23.1038	2.88885	-0.44065
-29.4879	-3.90206	-25.8551	1.38345	-14.9212	-9.42451	-4.67108	-9.31225	-5.13455
-1.04946	-3.26403	30.0694	0.900462	-17.4071	-6.23615	-7.64547	0.0143947	27.2593
-7.19919	-9.7231	5.00534	-28.6867	3.52077	-0.950063	26.8927	14.8439	19.4913
-21.0911	24.4619	-15.4892	-20.2929	24.2209	-11.2741	10.5724	-15.5622	-7.9239
26.576	18.8126	14.0601	2.94068	27.96	18.7667	-16.8552	0.911921	-25.5249
5.15219	-17.0527	-0.504853	4.99531	6.65072	-25.6181	-25.9539	-5.53834	3.67286
-5.53849	26.751	-11.6209	-10.9695	1.80972	26.4529	22.0058	12.3015	13.8277
-27.0889	22.167	4.09106	-6.28285	2.46517	-20.531	18.4623	-2.12149	26.6442
-25.3102	-1.6249	-7.27475	20.7675	-3.55755	3.71594	3.96665	-2.35604	10.244
-15.1082	8.43007	11.5089	-12.4137	-29.7334	-26.6383	-27.6506	-14.7235	-22.536
-26.8731	13.2844	-3.99523	-28.2084	27.8782	1.00781	22.6922	-11.1119	12.5207
-2.40265	12.536	1.99515	-0.703791	23.1289	-21.0994	-26.8301	3.94903	-11.0646
-13.1164	-18.4193	1.46983	15.5432	2.71968	-27.7124	-0.694149	-0.848058	-26.6831
-5.25598	-13.0495	28.2471	-21.6387	10.8225	-10.4833	-11.9519	-21.4162	29.9309
-17.8385	0.17516	25.6685	3.96689	5.85369	-14.6509	-17.8848	-0.445491	-28.5442
14.0373	-15.2314	5.56589	0.185102	9.6059	21.3547	-20.5497	1.67187	-0.254493
13.3421	-16.6911	4.99315	20.7355	-25.4703	-8.82411	26.0904	-9.67821	22.5146
8.46427	26.2604	23.0794	7.99588	27.0364	-12.9992	21.2363	-0.840167	-27.3808
-5.9891	7.55924	3.33816	-3.5366	-29.0382	-4.61294	7.77013	7.90442	13.9613
-2.67475	10.9236	-6.80147	12.9794	6.11958	1.94191	-12.8624	20.1122	18.3855
-3.87292	-24.3588	-0.804761	-22.1997	21.6269	6.69743	2.90158	-11.9431	31.2109
2.76649	9.36033	-10.025	4.9035	-12.8651	12.019	27.1995	-12.4535	2.82269
-19.114	6.33586	-10.7881	13.2143	-3.63272	22.0191	-14.2444	-9.64849	15.8555
-23.9109	-3.77884	19.2117	-13.0737	-18.6696	17.8455	24.808	-15.2037	19.7705
19.2404	3.8871	-24.008	-14.1539	-0.673537	5.12681	-4.97192	-18.9234	-2.66512
10.1506	-6.80754	11.7787	-0.811271	28.3129	-7.95561	1.17222	0.352612	29.1178
-24.8487	-4.57556	-25.7492	-21.516	-0.883536	-23.3423	-1.88429	-10.4636	27.3374
-23.68	-22.8121	-20.4495	-4.09546	-12.5104	20.8966	29.2493	-5.30701	-1.38665
8.40453	17.3945	-12.2108	1.40519	-1.10429	-14.8815	-18.8283	-6.71519	2.98946
13.9274	-13.2618	-19.614	-11.479	21.9441	-10.1449	-20.2205	1.71981	2.24903
11.7705	-24.2787	-11.1956	-11.7446	1.08894	-18.2094	-6.78585	-24.6464	-19.7561
-22.5421	25.6411	-5.72279	25.2776	-2.8107	-1.31394	-8.85448	-13.9539	2.21057
18.7502	-7.93054	4.23016	3.04163	-5.63807	12.8863	15.3633	-4.97542	7.2748
-26.1654	16.5458	-7.74085	7.62012	-29.0561	-8.60029	4.36424	23.8085	-7.41356
-6.79326	20.8489	5.09582	-6.22654	3.83622	-24.5816	16.4005	10.1742	21.7308
-21.7744	11.4584	-5.86975	-20.2691	-7.47089	11.4397	-11.62	-7.99093	-0.352549
5.97772	-2.22055	-9.6459	20.1642	-0.0136533	2.80851	28.7469	-5.42259	-6.63363
-3.46337	3.84132	-2.94954	4.64904	-12.9463	8.63134	-28.2626	9.96687	4.66533
-4.64969	-24.38	2.09223	21.7038	19.5569	-3.78824	22.8676	-4.58429	-15.5371
-17.1284	15.2198	-1.43957	-13.1004	-8.29776	26.2412	-10.9672	-3.23499	29.777
-27.0781	20.4305	-8.93548	10.4176	5.07688	-21.3246	24.5872	-19.8286	24.3013
5.62402	19.4377	24.032	-12.3605	1.02635	0.0719829	-18.3948	-10.33	-0.123371
10.333	20.0807	-19.2142	-1.73196	1.84927	-7.61319	-9.9839	-21.0225	9.38895
3.90938	-2.73405	15.1916	11.4549	26.5132	-22.95	24.9912	0.307316	-3.82914
-11.7695	3.69125	-14.3602	16.8089	14.1423	-16.2265	18.9489	20.433	6.27275
-15.9556	6.36127	0.953777	6.40772	0.980384	-23.4201	-0.848193	8.82181	10.408
1.32984	12.1335	11.0589	25.3596	-16.4979	-21.8733	-7.28594	7.11595	0.977589
-1.60815	5.47929	10.0963	-17.6268	-17.0801	6.60473	20.0629	-24.4274	30.5495
-14.2543	-10.603	-20.4774	-24.1046	20.5816	-11.1783	16.275	13.8868	-18.4294
2.60524	-0.519087	-26.6732	-14.0998	-0.969647	-10.6885	-26.1811	-17.9639	-23.0136
-10.1128	24.4868	-5.54754	10.7365	-0.149216	5.24994	-4.76615	-20.8806	15.5969
-0.258673	7.5222	15.8576	-11.8876	2.46034	25.4266	-18.5497	-8.89029	13.1743
6.15721	-9.7605	19.798	-8.22574	20.5938	-20.305	-3.17203	-20.8263	-8.19539
-22.1041	-21.1677	-21.9898	-14.8265	-6.64873	-9.20633	-2.79602	-21.7259	0.529127
4.70777	-8.86907	-10.5571	-7.26351	25.9686	-11.9815	17.4082	-20.5221	-28.1847
-4.71452	-1.6678	21.9001	15.8453	18.6305	0.503562	-4.06201	-5.20716	6.49079
-23.3496	-5.27858	2.51766	-11.0868	10.0402	-10.099	27.4346	-2.55534	-1.23736
5.43653	-3.95205	-8.70657	21.3869	-7.94059	-14.0792	12.0997	10.76	20.6063
-15.5546	23.2531	-11.4851	-2.89421	-11.9884	-17.8117	3.63712	-0.607118	13.2632
-26.0113	-15.8343	-14.9962	-9.68163	6.15547	24.6619	-15.1192	5.53471	-27.9804
-24.0224	20.8585	-19.7188	23.4148	-2.18726	14.7915	7.66092	-21.585	3.74418
-10.6819	-19.7283	-0.972928	-6.50015	4.43905	-15.6121	-2.0445	-13.8678	1.87084
-4.00063	21.5169	-22.4041	2.42546	21.3545	4.17212	-23.4509	19.1439	18.9897
-20.3315	13.2039	18.7758	11.0751	1.925	-1.15189	19.7551	-10.702	22.3974
8.03913	-7.61612	-9.51981	12.3672	22.4288	-16.3345	9.96105	16.6368	4.42143
-4.59846	18.6511	-0.542721	18.8766	15.9469	19.2215	-17.3268	8.66738	24.5867
-6.25499	-20.7965	-20.6328	-13.2089	-5.65956	17.2354	-3.27293	-15.8235	-6.59584
-18.2984	16.5754	16.4014	21.8078	22.7805	18.5207	-8.15007	10.2349	27.118
-10.6376	1.92746	-25.0045	17.5488	-12.8868	9.1541	-10.2559	2.61074	-24.8253
-20.7687	-5.12337	-11.4909	6.49826	19.3259	1.30125	1.73677	6.95938	14.995
13.3669	14.2252	-14.1915	1.92156	-3.76193	6.17952	-5.2299	-21.2943	-5.12907
-19.0201	3.06622	1.77329	14.1058	12.2251	6.94195	-10.7864	16.9624	-9.57901
10.3973	7.47916	8.552	9.88648	9.12356	5.33398	-23.4802	1.98073	26.9427
8.5374	6.98671	-15.0362	9.10882	23.6058	20.9346	-16.7282	-11.4902	20.9317
11.6744	-16.5711	14.2471	13.2041	13.827	-17.663	24.8869	27.5914	-18.7766
6.6593	-8.7717	15.4056	5.77541	-13.5159	24.7064	-19.7179	-13.0744	-26.0782
0.942156	-10.5459	6.72971	22.8798	24.4005	22.9084	-13.8189	2.09518	12.0314
9.47509	6.47979	22.9569	10.9432	14.6929	-1.83279	-0.288084	-3.98211	-14.6414
8.01398	21.1059	3.92661	-7.33172	19.5805	23.5725	-3.29923	12.3679	3.66581
17.98	22.7369	16.0672	10.2144	-9.96316	19.4324	-5.42507	2.80766	-26.6379
-14.8686	9.77163	-9.63965	16.6625	-7.77224	2.27681	25.8207	-20.058	27.5429
-11.0404	-2.87496	-1.97711	3.35086	2.09526	17.1564	10.2102	-11.1448	20.0897
-6.24978	19.1307	19.8517	4.8665	-2.32406	9.71884	-24.855	5.36766	23.4644
-10.061	-2.01155	14.0994	-21.1831	-19.3034	-13.4126	-9.98669	26.4105	-21.7305
-14.1559	-6.99797	2.33944	17.0842	20.7018	-19.2548	9.24799	-6.96202	-13.8008
-15.9054	11.2127	-6.29903	-4.30173	12.947	8.54875	3.64119	14.0107	-6.35092
15.8896	3.11586	-17.3821	-20.3564	-26.0344	-5.69155	-2.40704	7.88032	12.3409
18.7822	-4.72736	-9.37318	24.9358	-9.28433	0.670245	-23.02	0.294106	7.46385
12.5362	2.60635	16.2856	-1.69558	-0.351104	-11.4857	7.48868	19.3831	-1.8569
10.3105	-22.4258	-3.71843	17.8342	-26.0633	26.0538	17.4392	-6.76757	-25.6655
11.0473	15.7	15.7838	-7.81379	-23.3172	2.71215	-14.254	4.09092	24.9896
21.0459	-2.3617	7.71251	-16.4489	-4.72423	-3.55477	-20.4542	-2.57605	27.856
22.3262	0.383371	13.2083	-1.32097	-24.1225	11.2582	-17.2729	1.15122	3.54035
25.7886	-9.39581	-7.70595	1.32092	-13.2713	-7.60768	-0.536712	-10.5302	-7.79627
14.0182	-15.8787	18.8282	-3.50026	-15.4592	24.2028	-6.94538	-0.132315	1.80027
-10.1716	-1.18647	-6.53635	-8.71965	7.47099	-27.0183	-8.92611	-1.00891	23.4967
-4.17274	-18.5708	5.98698	-3.84402	23.5783	-13.3701	-21.9644	-7.91007	-18.349
-9.47632	-5.72762	-19.7691	-10.4054	-10.9463	-17.4726	-25.325	21.6066	-19.4561
3.49406	17.0004	1.39545	6.4078	-0.129299	17.062	-9.992	-6.70657	19.5417
1.66273	22.5817	-0.369175	3.67432	6.66694	6.86886	-24.5094	-19.5422	22.4242
-2.78135	-0.710858	-23.8222	12.4542	16.582	-12.5482	26.5145	-27.9111	13.7109
8.04731	-21.6676	3.36371	7.77701	-0.985441	15.4256	-10.6517	-25.4808	-1.4038
9.55202	1.78129	-23.033	-8.02642	-0.557624	-18.4588	19.9301	29.7522	-8.74189
2.75841	-1.39646	10.3605	9.17207	-2.0075	4.21899	-8.16106	-5.42162	-15.5253
5.26057	-4.56066	20.9767	1.62067	0.439662	-14.2558	6.58337	14.4931	-20.218
-0.442924	-13.0816	-5.0737	-6.25759	-3.38708	5.28373	-13.9547	4.82603	-14.9181
9.18388	27.9205	9.0535	-20.6121	-10.7703	-0.279528	22.5263	10.8934	-19.4607
-3.31865	16.9675	25.9893	23.7204	24.2381	11.9102	-1.021	1.11712	-23.8554
25.2872	-0.0079627	-6.72908	18.9731	14.0887	-17.3207	-4.23945	3.97649	-16.5556
3.5351	-24.9181	27.0152	-2.51243	-12.4287	-18.7866	-4.97882	2.06455	-4.84843
23.9214	19.2445	-23.4659	22.982	18.1026	9.33868	0.270346	-1.55883	-2.81938
14.7866	25.5529	13.6384	2.65553	-0.533414	25.8184	14.8893	7.67228	-12.6699
3.81244	-4.70535	-21.071	-3.01128	-6.2098	6.14788	-1.94384	4.61488	12.9487
13.1102	11.2098	6.45683	8.82715	-21.9677	4.78843	-4.61079	-23.4493	20.3004
17.7642	4.76717	-2.5821	1.65847	-19.6571	-6.17494	-7.86448	19.1911	11.6233
1.30848	-16.9984	11.7028	18.1611	6.75344	-1.94348	-5.95172	-4.2173	-9.00439
9.88193	-2.79205	-7.29215	1.31166	-14.1009	-16.3246	-18.8391	-17.2779	-11.5266
-22.111	-7.09124	-4.88194	10.0757	24.0003	22.7005	4.48223	-14.1425	14.378
25.7077	-0.0734938	15.2587	-0.0473032	18.5644	2.59442	-17.1097	-2.39908	-21.9302
-4.64517	1.40675	11.1428	13.5304	-2.42287	1.96118	9.42211	-7.53632	24.4569
3.02973	-0.800366	5.25125	23.8307	19.0576	25.0573	8.05454	4.52041	-16.1784
15.3114	8.39623	-11.7524	7.8364	-9.88841	4.13731	10.3329	-9.40579	-18.8799
-1.92408	15.5399	26.7709	4.22608	17.1169	15.0714	5.50614	13.0119	9.36583
-4.03121	-1.41732	18.9868	0.594246	0.643065	27.3125	-0.175171	-23.3129	8.75448
13.1005	-24.8186	9.45122	19.6213	-12.5325	0.952559	24.3256	6.33656	1.13447
-7.77837	-5.9376	-8.69534	3.79694	-10.6473	9.87651	12.7338	7.50828	-0.468507
-25.2149	-7.64415	-10.8706	8.71626	9.71715	-12.0617	18.8926	-23.4262	16.7571
18.1158	22.2581	-17.1922	5.09439	-0.327049	-20.0246	-25.2041	8.76552	-24.3251
6.67093	-3.7209	14.8736	10.9077	10.3207	28.2029	-20.5007	-0.911364	6.18309
2.86596	-11.3462	-25.2523	22.798	22.3145	-10.5876	11.0491	20.062	-14.1441
5.08914	-1.66378	-17.4945	-23.7012	9.6005	3.68027	10.9105	-6.6084	-1.72078
-7.22434	27.7292	27.0599	-4.21089	17.9291	-8.75733	8.87793	-22.1609	-1.28545
2.08139	-8.66166	0.514713	-3.71877	6.8735	1.38232	-20.9468	-15.4196	-19.3398
-2.27101	-10.5245	-0.0319852	1.27674	0.1128	18.668	-18.361	-2.23503	21.3056
-15.5965	-4.64537	-24.2678	-2.71491	-13.4009	8.87435	9.9906	3.49591	-8.31348
-6.48694	24.3755	4.9019	11.4861	-9.92491	-23.1637	2.35222	-1.63817	-0.143404
-20.001	1.98398	-7.20115	5.31779	1.08544	6.30325	2.94992	24.4093	-4.57301
14.6225	-8.02835	21.0623	-16.238	21.6878	-11.491	8.11454	13.0263	-17.4398
-23.5351	-25.4565	18.6447	6.3667	-8.66912	0.395581	-0.329207	10.6169	4.74779
9.04948	6.70833	-15.2638	28.5647	-7.1343	-15.6897	21.8974	28.4802	3.37338
-8.14789	-9.49068	13.6271	20.087	-4.95733	4.01746	21.2757	7.57019	-15.406
-2.69591	-9.42593	-23.033	-17.8773	18.5331	-19.9196	11.6318	-0.319702	16.1024
-3.38836	26.933	9.54501	-4.17926	19.9879	0.822751	-18.92	-2.958	5.4645
2.90934	19.6118	2.26942	29.7978	17.2354	26.823	-19.9588	17.4829	-2.47938
-6.32166	-7.18648	-10.0966	-2.32587	-0.0983956	8.31776	-7.31972	7.36224	-1.50448
-4.24789	4.84862	17.5683	-7.13971	3.51654	15.6186	-13.0227	-28.559	1.15748
-15.5987	-5.15565	-14.5958	-5.51237	27.6752	2.99935	-17.6524	2.20279	-22.3298
5.35154	7.27643	24.5533	1.24507	3.27061	-17.3046	-10.1213	-10.0366	-6.65199
3.72	-24.4843	-17.275	-2.07835	-29.2133	2.6117	-3.79379	-8.58211	-10.2271
-12.4423	-7.78018	26.9095	28.9018	25.6442	-9.71515	-11.4842	6.63551	-23.2561
21.7455	27.8169	-0.17136	-11.1052	-0.481224	11.7707	22.2725	-5.49083	20.0246
4.25261	-11.2721	13.6489	-4.79404	-3.17887	24.5197	16.7743	2.56861	12.3394
27.2878	-0.844382	3.4962	-0.381124	28.7883	-11.9109	3.57323	-5.7281	-14.6422
7.25929	0.153223	5.73056	2.7004	1.65879	3.5242	5.00053	9.40835	24.8728
0.689045	-20.2866	30.0806	0.937276	3.19593	-8.30447	9.40771	4.6141	-5.52892
22.0211	29.227	-22.2087	26.9995	-17.7836	26.1367	9.74786	5.0221	-18.6832
-5.25696	14.6042	9.01048	-11.84	-20.0399	-3.50896	-2.78263	15.455	18.1626
2.96278	-27.2599	4.49198	16.6038	23.1899	-27.6655	-4.67126	1.42698	-13.4474
18.431	-17.2148	0.252429	5.28145	24.1829	-26.0727	24.0078	-5.02326	-16.6244
-6.84564	-6.92876	22.2485	7.02009	-4.37497	7.12069	22.8938	13.8674	-16.7398
22.713	-4.46426	19.7024	18.1386	-20.4503	15.3654	-2.14805	-8.11765	-14.52
-2.65942	-22.665	-8.88485	-15.9395	11.5212	-11.6221	-0.042942	8.79919	-10.8698
14.3115	-29.5851	7.20264	17.0582	19.8856	0.203573	13.5878	-2.67413	-7.4272
-29.2439	1.7685	-20.5397	-4.8562	-24.365	23.3692	-7.65614	-25.0907	-18.2265
-7.70209	-8.2874	-11.3321	-14.7174	-11.6956	4.64116	-4.35183	-3.92374	-9.65067
-9.81763	27.527	2.76174	-5.47499	28.7914	23.8527	22.8805	2.54355	-18.5806
-7.09698	-30.1997	5.75556	-17.4575	20.9604	-24.6139	16.1031	-12.0206	0.267742
-11.2151	24.0473	4.71907	-21.6472	-1.89676	17.6001	6.70404	15.198	6.64109
11.7018	8.30507	10.6863	15.519	-15.4083	-1.58543	4.96428	-0.836319	23.6112
4.27014	-6.39159	0.029966	-2.43695	2.82228	-2.80912	27.11	-11.182	-8.05533
-2.78857	-0.604906	16.4792	8.54735	-5.69884	22.8436	-5.96571	9.45024	7.59578
14.5074	-27.9081	5.85235	30.4484	27.1053	-6.9184	-23.7322	1.14849	12.694
-21.9234	-24.5035	-25.7992	0.646162	-21.9947	3.18524	-20.1091	5.21137	9.90321
17.133	24.4895	-30.5711	6.77147	9.1595	15.1049	26.9243	-23.2163	-6.02616
-14.7748	0.0599646	-13.6003	25.0859	7.23909	-19.8713	-9.73223	-26.0913	-18.5478
28.0208	-1.70098	3.3953	-26.5543	-0.073104	20.5149	7.38191	-28.7831	-5.17683
0.951958	-6.78259	10.3214	-11.0825	19.3826	-2.66197	-1.74344	-3.48835	-15.6126
-1.26689	3.49762	8.62781	17.2143	12.2186	4.42971	29.0041	24.9997	-18.4579
30.3953	-22.4143	9.51367	-15.5757	9.86674	-18.7118	-26.2129	-0.450717	6.02398
11.7042	13.6298	-20.7904	-1.23599	25.9584	13.1317	-2.68968	7.78675	-24.253
-4.46576	-13.0674	15.7459	1.64749	-26.8823	6.48188	2.25786	-3.79828	12.6761
-2.93367	8.26716	-0.848731	-10.7063	-9.20679	-8.02858	24.2995	-0.35929	-15.308
-10.8868	29.5497	-9.00707	-29.7446	-3.31628	29.3751	20.2486	-8.18803	2.27245
-28.0841	12.6738	6.68888	-24.285	1.06471	18.0809	29.8989	-1.30127	-6.30662
11.8041	-8.70702	-5.03351	-5.31671	-21.8115	-2.26647	3.00495	-3.26396	-0.466057
-8.22233	-20.5887	0.873725	-11.684	27.9607	11.8378	-22.2798	-5.99196	-7.42141
-16.8973	19.2854	10.9566	13.0499	25.6924	-3.81531	-2.96855	17.3507	21.0323
-14.2951	-6.19624	-11.7113	1.04046	3.55097	-0.237519	20.5365	-26.009	-22.3264
0.729767	-7.90795	19.8959	-13.2965	19.7016	15.2984	16.2632	-19.2066	-23.5746
-0.953283	28.8105	10.2332	7.20146	8.73434	-29.997	9.35561	3.56469	14.4921
11.3186	-30.5075	-6.79735	18.6552	-29.9139	-17.403	-5.06698	1.36955	8.22022
8.69993	-0.344864	17.8637	-7.07527	29.347	-1.5164	29.5348	6.33504	3.14326
9.49945	24.6841	-16.8776	26.4843	-9.73656	26.7833	10.7505	20.9082	13.5455
-31.9501	3.25287	0.907886	15.0296	-4.15332	-2.12432	28.8703	5.55479	3.2381
-12.4531	9.09759	6.85598	-1.23387	6.38564	2.7783	-13.442	-8.37048	7.20085
-20.5558	-15.8037	-5.24139	9.13761	7.16656	29.5997	-29.2285	-1.27413	26.8141
10.2546	25.8683	-17.3137	26.1078	5.33065	-0.137177	-2.04627	5.03925	-27.1475
24.7939	23.7262	-9.16397	0.628323	29.2008	8.95153	-11.0316	-1.82982	-1.99286
-10.9799	29.1367	26.7459	-4.69205	18.5423	-6.78753	-1.29788	8.5735	3.42788
18.1599	15.7332	-15.4745	-11.7749	16.673	31.335	19.3508	9.10927	6.87399
-27.8887	-6.18544	2.45895	30.0028	-1.0849	15.2877	17.8194	-4.11399	-13.4239
-31.2612	19.3508	17.031	-6.69519	0.984015	-1.29619	2.77505	-9.05786	8.32636
-3.11024	8.39204	1.49758	-14.6612	11.4977	-26.8687	13.2896	2.6556	4.5603
-18.9361	-17.6164	-10.7184	2.72497	3.95702	-0.881765	27.6556	1.84341	-1.99793
-20.5026	-28.7398	-11.1942	14.901	26.2147	-3.24932	-7.52066	-24.7917	-12.1163
13.2276	30.2107	23.0058	-3.21628	-14.8344	-10.9273	-15.8963	-10.0718	-2.13699
7.3667	26.0691	-1.778	1.85116	5.88135	-18.0731	-2.98167	21.5541	-27.7277
4.00446	2.64951	-11.6737	-5.02062	22.8466	-6.3148	5.82066	1.70512	5.87803
10.3854	13.4054	-19.6151	-7.50121	1.5741	29.4786	-27.679	-16.1512	-12.3219
-6.91468	9.04278	-0.862906	6.70081	-22.2289	-0.229361	25.7471	-6.96704	9.31549
17.3149	-1.90583	6.01837	3.66678	23.7533	-0.613722	2.23136	4.70273	13.6431
25.2833	-23.5338	-28.2397	-25.5396	-3.98196	-15.7219	-12.397	-1.34979	0.552256
-2.26383	26.8982	12.3272	-10.1831	30.1173	0.398605	4.34059	3.90409	12.0045
1.2647	7.206	-0.725888	25.2486	31.5235	17.6459	-28.3615	-7.93035	-6.72216
-26.0386	3.45045	-1.78139	8.77415	-8.70029	26.8457	-4.01933	19.2922	-25.9839
21.4375	0.600747	-2.50841	0.351115	3.36722	6.65508	0.49315	-7.46333	-4.7081
-29.7549	-20.0425	0.04156	-4.32384	-18.4912	14.3276	-15.1823	-0.739003	5.9195
-14.7796	9.3261	-25.7896	3.82983	-30.2042	17.6796	18.7769	26.7587	-18.8808
23.8747	-13.4595	29.3546	-23.2963	30.8402	-4.3452	5.78814	-13.6542	-25.3355
-13.6557	11.53	-12.2303	23.5314	25.2991	30.6277	-9.59284	8.22606	24.1545
-11.5272	21.8326	-1.35184	9.25224	-23.158	25.2738	23.0716	17.9164	-4.41122
-4.40361	-0.360069	24.1667	-0.343552	22.5313	4.30382	8.9594	14.0773	-17.1712
-1.42319	25.0672	3.8048	-4.19686	26.23	1.23754	5.56003	-19.6684	-21.2497
-21.5599	-9.64331	-28.19	0.352466	0.602361	-28.3066	1.72658	-9.18047	7.20367
-6.35046	25.6978	-6.75505	12.66	28.9221	-12.6823	-6.47765	-24.2906	5.80679
26.7797	27.804	7.72727	7.87136	-15.0665	0.456054	-8.53097	-10.3797	-5.22652
21.1263	16.3654	-2.16659	-8.21964	-10.3124	2.73794	-3.97548	27.8923	-11.3173
-2.18186	19.0432	-21.1195	26.7885	-29.9808	-22.61	-1.85924	5.27541	-23.6775
4.86262	28.6321	5.20013	1.9829	9.84791	20.2956	-18.409	-25.9892	27.8503
1.74033	7.59289	27.198	25.5264	8.56913	-10.5694	4.61152	4.77223	-5.78338
19.1187	11.4287	-12.7279	16.3628	9.18432	12.4982	2.23222	-5.97593	21.045
-23.9707	-7.01572	-15.1494	-3.28049	11.6991	3.55793	25.0903	-11.0146	0.301716
-12.6561	19.7615	9.26055	-19.8433	-19.2788	-1.51173	-2.73463	-2.37703	-8.55406
4.01024	9.94783	10.5259	-4.41759	-5.00524	-8.04793	-25.5921	-5.0698	24.7629
-5.1409	1.6197	25.0168	7.01767	-20.2183	-3.37558	1.18185	27.1687	0.0114821
-21.2891	-27.0275	-2.81825	5.57597	-13.3037	-27.9974	2.7788	23.6915	-19.9213
25.386	17.7388	5.7134	-1.12335	6.41869	-5.47207	3.22768	-16.95	10.358
-28.3102	5.40568	6.11749	23.7612	13.7647	25.4185	8.1969	-20.2089	4.04649
18.5416	3.47442	-1.93621	-20.9231	24.8637	29.4602	9.74995	-9.10266	29.4089
-7.14456	12.9513	-12.5258	4.89117	-4.70194	-24.7538	5.09845	10.2288	12.4921
-9.60529	15.7519	12.6833	-24.3724	-3.02295	14.3774	-2.30267	-5.70493	-23.8473
-12.6611	21.6556	8.87582	13.552	-27.7287	-5.1833	7.50297	9.46348	-5.65496
-3.31349	-27.5883	6.51993	-6.17323	-4.96039	5.14834	-2.77689	7.30776	-3.07835
0.691209	14.4336	10.1512	-11.8475	25.6575	27.6328	5.79173	15.1965	-27.6777
-6.90265	-5.37942	8.37211	3.12589	-18.5124	17.4945	-11.7805	0.867953	-28.1731
9.63011	2.587	-2.64544	-11.7687	-3.44633	24.4413	-1.45138	22.7215	2.38445
-8.24856	0.89425	-27.4656	-0.746527	-13.7275	11.8485	1.81854	-20.6201	-1.47132
3.52335	-23.8695	-17.7966	6.06297	1.6268	22.6396	7.40106	-2.88571	7.63347
-11.2927	-3.0064	26.0271	9.98976	-1.19343	7.80994	3.97578	26.3307	-13.7899
1.77582	3.97462	27.2487	22.6216	-0.443412	19.2995	19.2172	-12.0378	-29.16
7.88595	-16.0074	-23.5933	-16.6744	-11.4843	-14.1174	10.6432	5.54682	8.37256
-6.08709	-20.6172	5.72576	1.91429	-24.3741	-2.76631	28.3231	-0.0614507	-17.8046
9.74626	13.2655	-18.7968	-13.8793	-5.67499	-27.7393	-4.30714	1.55108	2.25087
-2.16432	-4.26239	11.5718	9.14893	-9.32484	-16.2807	0.234791	9.95492	12.3851
-7.35158	-4.90945	-16.7643	-13.5972	8.5231	15.9928	-9.24061	15.0853	-16.166
1.58819	-3.59072	1.35133	-5.86569	7.30347	25.2708	-27.5698	-3.73247	16.0988
5.28177	-12.324	-17.5809	6.44857	-15.603	28.3665	-24.4574	-2.22585	1.22344
-19.8402	9.28219	-1.06033	4.47546	9.15275	2.4531	-7.28867	5.44446	0.651992
-12.9811	-13.153	26.3604	-8.81351	-6.47033	-7.76217	29.9802	6.10635	22.9105
25.8946	23.3997	4.4559	-2.73379	7.43331	-6.47773	-2.71662	16.2495	-27.5191
8.87228	-8.69791	3.79018	-17.2944	-0.433469	25.4329	29.2377	-8.29197	11.5532
25.084	-2.58825	0.898692	-19.9397	-16.3835	-18.7591	2.67138	-10.1038	12.8555
-3.5269	24.4973	-21.957	4.78882	8.11645	7.75665	27.6987	8.10005	-13.1662
-13.6178	16.4603	-23.3176	23.2627	1.826	27.7987	-0.879401	11.7847	-28.6205
-27.8634	11.32	17.3379	-7.32675	-1.81334	0.529366	5.08125	-5.72903	-14.0804
3.30774	-0.317343	-21.2647	-23.7733	27.1289	12.1309	10.7916	-1.18705	-2.41944
13.1792	-22.8334	27.1217	20.0832	-14.803	-26.4783	7.0919	-4.37995	-19.5133
20.6964	3.99406	-3.13394	10.7832	28.7526	4.19395	1.38265	-16.0256	14.8552
-12.9646	7.10479	8.11119	19.4726	21.7436	-0.069396	9.18076	4.66123	-8.54652
4.55979	16.0483	-4.06071	6.65022	-27.7793	9.90512	-4.47934	-18.4494	-23.3887
-13.489	10.6836	3.60361	-4.76945	19.0719	5.30328	13.3998	-1.2112	-12.1049
16.6923	0.132913	-1.30128	-17.1637	10.8446	-10.8917	11.6314	-12.3987	18.1025
2.25187	-16.918	19.5265	15.4133	27.4394	17.1464	-14.8393	-13.7544	1.02187
-2.71347	-23.2895	24.5332	22.5589	17.567	-8.77016	0.880986	-0.364836	-14.9447
-8.31795	-5.14649	9.14922	-4.52211	-9.25086	-0.725468	9.64212	-15.0116	4.83601
15.6129	-6.64186	26.9352	-2.79463	0.100209	-3.87906	23.8464	-6.14104	3.42914
7.3711	-12.4555	-26.2814	6.2631	5.16509	-28.3755	2.91077	-21.927	10.3507
10.6885	11.7837	-23.3145	4.02379	8.94078	23.4509	-14.0516	-12.2437	-1.39745
16.8601	21.0472	-5.74332	-20.0306	1.1566	26.6227	9.05833	11.5433	4.04524
25.0185	-0.773957	-8.18974	-14.0955	19.0972	10.176	-24.6762	1.16517	5.95091
14.4369	-2.05844	24.0171	-9.62913	0.873297	15.6699	21.8947	4.0429	1.70566
8.52903	-3.42407	20.7993	-19.0637	-4.68787	4.1865	-2.64011	3.37953	9.10808
14.9569	-18.2451	-0.617783	12.0172	17.5242	-12.7139	-16.0823	-3.52074	-7.46084
-5.98558	4.41013	-23.8118	10.3845	20.4549	-19.3688	-0.557819	-19.837	10.8779
-14.916	6.61678	9.64324	22.7046	-18.2963	23.032	-13.6322	20.4351	25.3971
-16.0435	0.981919	1.08871	-20.8919	-7.69079	9.59027	8.96778	19.9645	-1.8183
-22.297	-15.6426	-20.824	13.1004	22.818	13.0327	-6.4677	22.8048	-1.16912
7.04951	-5.23209	11.21	-7.97411	-0.0808913	-1.05079	14.2937	14.2363	18.0711
-2.56342	-13.973	12.4499	-3.0061	-26.9275	4.98279	10.889	-18.767	7.39416
5.85662	-16.4411	18.4333	6.12041	-26.6881	-5.48155	22.7207	-19.2293	-16.2366
13.8947	17.1824	-4.88161	0.672633	24.9925	-7.13972	5.4109	13.1503	19.584
4.81019	9.29339	4.70389	-14.6342	-1.77824	-15.2152	12.7692	-9.14288	-26.9354
-17.4484	22.8303	3.37367	-17.4206	4.56237	-27.5843	-0.860341	1.53673	7.667
-14.4981	0.243907	-5.22112	7.40784	-3.54232	9.83389	9.04501	22.8327	9.7574
-13.4486	0.992538	-19.3702	-25.5278	-16.9809	7.1969	-22.0682	12.006	20.0219
3.66758	-24.4718	-2.00076	-16.2376	-24.3983	1.89823	10.2173	-4.24432	7.01587
7.43446	6.57981	-0.57847	-13.3732	-13.5219	-1.17499	2.13059	1.46338	5.27829
8.62007	-11.5666	-15.362	-16.7745	27.5827	-20.2389	1.64875	-9.97335	27.5662
-4.82221	-16.6033	21.6424	15.1232	-10.3698	19.9531	15.9506	-11.0378	19.0455
11.3036	21.138	-18.5939	17.5925	-18.6159	27.9003	-8.20351	5.06686	-13.8495
-18.0001	-20.0736	5.78729	9.16587	20.7213	9.01427	6.69439	2.49206	-17.7897
-21.9359	4.79141	-2.89683	12.2061	-6.97036	-6.14172	9.38887	-6.89055	7.76598
-16.5367	5.53151	0.271112	2.52495	-14.8141	-16.8938	5.14954	-18.3822	3.74368
-22.6747	-11.3083	-13.3235	21.2539	0.57797	14.9548	-14.5762	-24.3562	23.466
0.259419	-16.4357	13.2262	19.8284	-0.983665	-3.02526	3.04801	26.6727	0.741155
-11.4501	-8.49312	12.5943	16.301	-19.8466	25.2668	8.16692	-9.30641	-8.96833
-0.43662	-13.223	-17.5861	-17.2106	7.06855	-21.5241	-5.60372	-8.06179	27.4895
-14.006	19.1751	-7.91042	22.4125	16.5594	27.1824	26.953	-12.6551	19.3166
-3.27207	4.82016	-9.53324	-21.9773	8.74707	-4.46384	4.22631	-6.36803	-6.08565
1.51506	-6.56292	-10.2026	10.0227	4.06603	4.06613	-9.87643	-18.9681	11.6611
-7.22087	-25.1097	-8.80322	-13.8772	-24.8173	12.669	10.6985	-9.81481	-11.9387
-24.1049	19.8905	-22.8448	-7.28212	19.2084	-18.1618	-0.316386	-17.4618	-6.09878
22.9448	13.9648	-20.2025	-23.8375	-26.2159	-14.9127	-6.84527	-22.9134	21.3401
-4.38316	-20.1	-7.3899	7.92283	-2.21762	-14.6217	-24.0692	-17.9363	-7.21901
5.66401	22.1573	25.8997	11.4998	12.7446	7.45628	-26.683	22.2397	2.75616
0.0477969	16.995	7.16719	17.9517	-4.83617	4.63982	7.80441	15.4299	9.71268
24.3051	-14.0567	24.4666	-1.09836	-5.46207	0.229432	23.0914	3.39613	4.4562
19.0532	-1.02935	-3.46706	-23.3724	-15.6459	1.68304	-9.25658	12.845	-1.25303
15.0864	25.2649	-20.8801	5.09447	10.5432	9.05381	15.0159	-2.67251	-17.0029
0.507595	23.5791	16.6783	-8.38881	22.1887	-2.30745	-15.202	-22.4308	-13.5573
2.22879	-16.1392	23.6056	-1.91183	18.6628	16.2195	-21.0035	23.2271	-24.7523
-6.62113	-0.119688	-18.0984	-0.226959	-13.2277	5.7178	-1.19981	13.7331	-14.4277
23.786	-4.72644	-11.7179	-6.74445	14.7661	-1.46772	-16.8928	-14.6407	20.4592
2.7034	-13.8619	9.17763	3.62147	-7.19878	20.7187	3.64801	20.6633	-11.8544
16.4218	0.31747	10.8377	18.5522	23.1027	15.5693	13.7287	-1.92931	-10.3519
-26.3477	-11.8062	-22.7044	-10.2347	13.4618	21.3854	-22.7535	9.71187	-20.3857
5.06138	15.9473	-13.8133	-17.6874	12.1145	14.191	-23.976	11.6543	-17.893
8.93114	10.2839	-7.48345	9.46138	-5.38915	-0.57065	-17.7609	17.5943	-19.0444
-10.005	-9.27158	0.279899	-1.42491	12.8719	8.85066	23.7612	0.975636	4.41428
-23.3932	-23.2833	-24.1947	11.8505	0.0642526	-9.23855	0.893434	-7.6632	1.22269
24.7395	17.1186	15.0551	-4.11196	-23.3081	22.1289	-9.00464	1.22341	13.0301
-22.5706	-13.1135	-12.9503	1.71271	1.3674	-2.05477	25.3474	10.2253	5.73739
14.0719	-24.4055	5.00631	-5.7245	19.6985	13.4394	21.4404	-19.2863	23.3857
12.4473	6.30222	9.4941	-14.5781	-4.66085	5.49118	-23.4191	-16.0851	-21.8548
4.79683	17.9476	12.2934	14.1277	-2.07734	-6.11653	-17.473	6.23473	3.62257
19.7542	-0.497336	-13.5299	13.6906	10.5176	-15.4615	13.8203	16.2179	6.47861
-3.35077	12.0561	22.9671	1.2372	21.0356	15.0065	-9.50632	14.4373	2.34251
-7.53461	10.2507	1.4201	-9.41121	12.4874	-4.77775	-15.0461	6.71874	24.7652
16.4645	-17.0446	-20.3756	-4.40878	-19.6446	2.97634	-24.5598	-25.5813	-6.89938
8.2396	-26.3166	0.580105	-14.0348	26.2874	-25.2578	-14.2134	20.0777	-20.341
-1.57052	18.3191	-0.921385	24.4381	0.769332	1.21821	8.24629	8.90954	5.25389
20.4338	-23.864	-0.464509	-25.7069	17.7572	20.4163	-19.3347	-19.7048	-3.92572
21.3151	26.039	19.3377	15.4506	-18.5191	11.7012	10.3131	-17.8923	-15.1776
22.8103	3.76357	17.5988	7.54447	-2.37184	-22.8796	-2.76574	13.3857	-2.77224
-0.696046	-2.01415	2.86983	-0.686601	-8.82282	5.47318	1.12785	22.9754	14.0914
0.936052	-4.65427	12.3904	-10.9628	-0.223439	19.8757	-3.23042	-6.43924	12.2575
-7.12372	20.3034	-19.8136	-18.0089	6.14545	-12.2078	3.12134	17.3635	17.3445
-25.1488	19.0726	-21.7991	4.65978	-4.4126	-11.1082	-9.21162	3.5104	15.8864
-23.6352	7.63112	-17.9222	17.629	19.1315	18.1422	-0.120915	2.08218	4.68603
14.15	-22.3872	-14.7068	-19.5929	-0.999179	-17.3835	-13.0932	-12.835	-14.0709
2.10253	1.32208	-1.71515	8.92338	11.7415	10.8516	3.71578	19.079	17.0963
-27.0641	23.43	4.63026	24.8232	-5.76736	3.26762	-22.2013	0.244296	21.5415
7.29972	5.62857	-23.9115	-25.0498	25.6243	-15.3452	8.50582	-3.96696	-12.534
-6.09466	17.789	6.58431	-9.57763	21.2796	-8.47543	14.4208	-21.757	-7.70632
-10.6326	9.48889	-26.8593	26.5604	-18.8431	12.6904	-21.4813	-15.2906	25.4818
-12.2885	25.5885	25.3506	23.0082	5.009	-8.09297	12.9092	-16.4905	-16.9688
-4.25256	0.716174	8.89128	2.6283	17.7764	16.0003	11.0261	-11.7096	5.52352
-21.703	-16.2226	5.59276	-6.82293	23.9106	8.06389	-19.1526	1.76086	12.0079
-25.9032	-5.80826	25.8212	-12.4594	14.7141	-0.626097	22.6841	-23.4466	9.9101
-9.59025	-8.86873	-11.4974	7.80674	19.0935	18.9317	-12.5831	22.0659	0.785663
16.736	6.03936	-21.003	25.4014	10.8477	18.0755	-24.3642	-2.41189	2.60139
-1.48825	-13.0841	13.1314	6.84276	22.3328	21.0544	22.8603	5.34648	-14.2346
-11.6752	-3.05756	-8.2589	-2.36208	-0.697366	-2.26755	23.2209	-3.65343	-6.0916
9.16552	-5.11322	-25.2843	9.87932	0.745438	-1.40101	12.8382	20.9773	3.35923
3.86302	-14.9245	25.0083	23.3774	-7.65028	13.8262	-7.59542	4.93517	-2.68108
-5.50394	24.5481	27.6615	9.07815	-0.511632	25.477	12.0397	-1.43416	9.03725
-3.56717	-1.27541	14.7501	14.3205	-1.22694	11.4681	9.56809	-9.87767	8.16139
11.4866	1.8029	-26.7461	2.39888	-20.4796	-14.9909	5.89207	9.8131	-1.74956
26.7177	-10.3064	-2.50567	20.0589	-20.8393	-22.9536	0.218682	-19.6095	-19.078
0.404366	18.0342	-15.8373	-4.26234	-2.9525	0.40893	-7.57041	-17.1635	10.9502
6.97341	24.5152	9.54841	0.937635	5.11017	-19.7651	10.0302	11.2004	1.70631
-8.00529	19.4717	8.75982	-18.2308	5.53389	-6.42468	-16.2136	6.40182	2.51878
3.97323	4.71239	-21.2393	0.20916	1.64159	-15.9633	10.5755	1.79843	-24.3919
-5.50084	20.7073	-16.8463	26.5683	-0.243652	-10.1067	-0.432875	19.4702	15.1359
14.1047	3.3418	-4.45379	-25.9533	-6.09741	-21.4754	-6.16336	14.1722	-12.7624
28.8363	14.2837	-23.5029	25.2899	19.0075	12.5432	19.2406	10.4505	10.6962
27.8178	-26.048	12.7349	-19.0413	9.21571	-9.87184	1.461	-6.88188	0.549969
-21.5985	10.9564	-10.7664	-2.17695	16.4361	5.21289	0.542285	8.01521	6.13364
-19.8187	-3.70061	27.782	-19.8551	26.5433	1.00633	17.0549	-4.81796	26.035
-0.362466	-6.9332	-28.7813	22.3361	21.2019	14.0562	17.3961	4.39822	4.03394
-11.1749	10.2305	-3.53013	9.21506	-2.2508	21.795	-8.82408	18.1726	6.70208
10.9279	7.56482	23.8073	-3.77849	0.585731	14.852	-20.3453	-5.54818	-16.717
-10.052	-5.5543	-24.7465	-25.9197	24.8044	-3.41693	11.9209	-21.6952	11.4819
1.71507	4.98684	27.0419	2.36187	16.1795	9.88268	-17.7263	14.7723	-23.7351
-20.7589	18.7524	7.52628	-1.0609	12.0388	-6.99195	-25.4572	-11.3245	-7.26029
13.6804	6.30973	2.43093	-17.632	12.9959	7.63772	3.84286	-18.0534	-19.6148
0.359366	7.35658	21.0287	24.2827	20.9669	10.7583	-4.21994	-7.5234	19.4264
-29.7419	17.0049	10.1212	17.7311	21.7596	11.9518	4.31058	19.9589	-25.1361
6.66857	-7.93331	-2.31438	13.4796	19.3355	15.2514	-2.3843	25.2907	-11.3466
-12.4843	-0.0131704	-7.56858	15.8509	25.2145	2.20861	3.60336	-16.4671	-10.1778
-23.2365	24.3354	3.85369	6.40812	6.59991	13.6176	-1.85766	-26.8671	-5.55587
-29.427	3.29355	-28.2135	-24.5521	17.7572	-5.87393	11.9127	3.2245	0.446445
-27.6247	-16.5205	9.29938	-5.91841	10.727	1.56909	8.96537	-14.7135	-4.02394
-2.90706	-28.092	22.9076	-3.10415	6.07808	-5.32571	25.5671	-17.0811	-3.08931
3.31528	-15.584	3.25774	11.5128	1.70726	-11.4306	-19.2575	-6.46028	18.5297
-2.32746	28.1483	-21.094	9.52441	25.6756	-4.05872	21.4379	22.43	-13.7676
-21.8514	19.4308	-22.2273	16.7906	-19.282	-22.4826	2.30888	0.916618	6.85857
-25.9794	-4.44423	13.3707	8.62199	18.5556	16.6111	1.16406	-12.2915	-17.9264
0.71287	-5.21472	29.8065	28.4483	16.9758	-7.88832	23.435	3.92963	-2.56303
5.66368	18.0278	21.6325	18.5746	-5.86615	-1.02675	-5.16058	-2.82667	-23.5788
-26.5582	6.49747	-4.09155	23.8969	8.38529	17.7261	15.6338	-13.0648	25.2731
7.09008	29.111	18.3039	26.6611	-3.19496	19.8642	7.76899	3.20377	11.1177
12.9109	10.0865	-23.4034	-7.81285	-13.2563	0.0640949	2.8667	-5.46228	22.1336
-3.36178	-5.17384	-3.12929	-16.7349	0.942309	-13.5798	11.0138	-8.94729	-0.687592
1.08191	-29.109	4.54934	10.3446	-11.7067	9.05859	5.03453	-6.62	24.5017
8.24242	20.4949	6.93067	-11.188	10.0394	1.58657	-3.0852	21.3222	16.7841
25.8939	18.6227	-20.7174	-23.4851	18.5388	19.0281	-8.63438	7.15366	5.24627
26.6358	-7.47854	8.16357	-24.8695	8.88983	27.0878	8.37992	2.07122	1.58173
-4.92261	0.31178	-23.9124	-13.536	20.8921	5.11543	-0.289218	27.0834	0.0300029
-11.019	2.57952	1.0298	26.3383	-10.9588	-1.86817	-26.1729	-15.7168	-11.0186
-19.9569	22.5202	13.6567	-21.0887	4.94042	17.9449	24.1624	14.6968	12.3377
10.255	-3.34926	18.4258	-20.464	6.21	7.20281	-11.7991	27.8599	14.3918
-15.8626	-23.3998	-28.0974	5.20316	0.123312	14.1445	22.1498	5.4335	-25.5503
-3.07697	-24.2099	-27.3173	3.59539	-9.55275	-18.6098	-26.7717	-10.1033	25.9931
3.17476	-21.0487	-1.86095	-6.86686	-0.916892	21.2176	14.0057	16.5698	-12.3913
-2.28147	17.861	4.95269	-10.1799	-7.05325	4.22284	19.9871	1.74982	-19.699
-1.2162	14.2463	1.70859	-10.8438	24.1986	-19.4291	10.2131	28.5338	27.9831
-29.721	1.76134	-12.4285	7.50082	19.5299	-3.38781	6.97004	-8.23054	-15.1719
-14.8932	-30.4842	-30.4039	14.1663	25.1001	-7.58415	-18.7693	-1.15543	-24.4337
1.91923	-0.635512	26.2473	-5.95865	2.51325	-24.8266	23.3131	-24.3055	16.5772
8.01411	10.5984	29.851	9.40208	11.962	9.46461	24.6383	0.0393788	24.2358
14.4698	15.6158	-3.56764	-16.397	-19.5139	-19.878	-12.5029	-13.3409	4.88829
28.9822	5.6083	-24.447	0.112058	-10.6884	3.26006	25.2559	11.2858	22.916
0.450063	11.5685	-10.5216	-4.78121	-1.69994	7.59781	3.28962	7.72859	-20.7139
6.173	3.94155	-29.4229	-28.2106	-15.2441	0.0433792	-6.10169	-19.1448	3.30482
20.7498	24.8525	24.587	-10.6323	3.74957	10.8227	-21.0744	9.39062	-9.45649
-19.2437	10.114	-29.9173	2.13385	-26.1073	12.1591	-1.76191	-5.83584	11.6579
10.9958	0.540709	27.3075	-3.22169	1.37026	-26.632	-4.64053	24.127	14.8669
8.31232	-3.39864	-0.458884	1.03072	13.364	-3.89286	-11.7929	10.2803	-17.6344
-2.17439	-9.29988	16.0005	-28.8488	-7.08301	5.27476	20.3872	0.580945	-0.602693
-4.35126	-4.14245	2.31751	13.4925	16.7489	-10.7855	-3.53259	27.0189	-19.7614
4.59829	27.3882	10.106	-5.88187	26.5581	5.91972	-8.88767	-9.76138	-3.04055
27.2963	-10.8134	-20.7722	15.9189	-19.1893	17.1254	-14.6232	-22.7254	-18.6328
-12.6459	24.5662	-7.30155	8.51595	26.0963	1.84212	11.2992	-26.9338	-27.191
26.6367	-1.18472	13.0498	-2.3518	12.6865	-7.74478	7.02527	4.41315	26.3921
-25.3466	19.8173	11.0258	-26.5201	-22.6125	13.222	4.38625	-28.1993	-8.60525
-16.194	-9.3059	8.60881	-4.78208	16.4895	21.0223	1.08481	7.21504	-17.1892
0.827632	-25.1287	1.79103	-3.33319	-8.58627	18.2261	-19.6816	-15.1474	-7.22087
-10.6363	5.23858	4.30108	4.92602	13.2961	6.88284	-28.0665	-4.34456	-25.551
15.8211	26.4988	30.7563	-0.94823	-21.6938	-26.6207	-6.27577	-3.38402	6.74232
-11.9513	2.00771	-8.25554	-9.471	-28.2629	0.854541	-26.3457	-7.81339	1.11261
26.8375	-3.86068	24.2613	28.7716	19.843	12.5314	-12.3777	-19.7805	-19.6705
6.93874	-5.30635	-12.3237	-19.0617	-22.9051	4.24454	11.4185	-14.285	11.4062
26.5125	-1.505	-19.8514	-0.0599952	0.0806049	23.6877	3.03758	-24.6357	-12.9528
6.38196	10.533	23.2411	0.319132	26.9555	24.9261	-11.0445	0.279611	14.2059
-15.0193	18.2331	15.8557	-22.5667	23.6745	-2.79899	9.45361	2.44988	-2.57652
-5.88083	-31.1766	-16.1009	2.95564	-3.08539	27.5781	-20.1557	20.3647	4.18424
-1.75325	-11.9053	28.8773	-2.5208	-7.30472	26.2485	-15.2764	-17.2607	5.28647
-5.25944	3.72812	-3.07779	27.5098	-27.8465	-11.6772	4.96793	5.67931	2.72469
-24.9276	-10.9189	-18.8847	11.0314	20.7538	-11.1927	27.4942	-10.7364	14.8382
19.8169	13.1008	-28.9304	10.1594	-9.6716	8.52219	-11.572	1.29131	-25.9175
-14.1825	26.9342	-17.2798	4.04191	-8.48201	-3.70427	-28.6431	-2.53186	10.1023
22.5812	6.79039	0.0426552	-29.3353	-10.6273	-20.2107	0.483712	3.34556	-14.934
13.6082	-29.8281	21.9221	4.60332	16.0604	-21.9008	2.18963	24.1271	-9.62168
9.28689	0.0478101	11.0289	-15.3201	1.63705	0.624404	-17.1832	16.2805	7.54675
-10.0199	30.9833	-5.89059	5.14169	24.6051	-8.38923	-2.13748	27.8193	-3.53836
7.12222	30.2173	-26.2675	-2.21017	5.28449	28.1261	6.58094	13.9645	12.2077
17.2976	5.08128	1.03636	-4.39254	15.0207	1.24167	-5.7776	4.02119	-16.2875
-17.4398	13.8471	28.5987	1.85833	-1.76322	19.1338	5.90708	-15.3591	-6.05385
-18.5748	-1.13293	-18.3909	-19.2949	-10.7078	5.35801	-26.7098	-1.65104	3.73927
-6.26684	-12.9127	25.849	2.15592	23.9627	-8.25125	12.4554	24.2241	10.8411
-13.2987	6.57875	2.13387	6.41412	16.3909	-13.2605	-7.64714	-6.24426	17.607
-20.3847	16.9206	-24.0417	25.384	-4.53729	-17.9703	3.80012	8.7226	-29.2689
13.4289	-5.54978	-6.45898	-16.1338	9.83681	3.52473	-24.92	28.9544	21.7795
2.938	2.88921	-8.00108	-0.956904	27.6679	2.84097	-20.2424	10.2838	25.6365
-5.07921	-21.6489	-2.54068	-5.03372	6.08968	7.23809	9.30805	14.1665	-19.4253
-25.432	-2.37061	28.4604	-0.176284	-1.90947	22.0038	25.3746	-5.32501	-18.5842
-14.1287	-0.272125	23.5343	-30.3602	-16.9428	23.3756	-6.05144	6.96782	5.71462
-1.66998	-19.3647	17.7604	3.57259	-12.7639	20.2324	-14.6395	-3.22857	-10.0267
19.8781	4.45377	-26.2912	-29.4606	11.5123	-20.4896	22.2603	-9.98242	-12.7557
-11.2602	-29.1843	-2.46857	17.915	6.98846	-3.83996	14.7781	5.2528	-20.4613
-3.06466	-30.6356	-27.9009	-2.49449	-8.81944	-15.5604	-0.464342	-3.674	9.25019
-19.4324	-6.78967	13.2268	-28.0447	2.70494	-13.7111	-1.18557	-13.7169	17.9446
7.0943	-8.44706	-15.0642	-1.46087	5.91823	-6.06215	-18.3422	21.5257	14.2342
9.53609	-1.84248	11.6784	-16.4696	-20.2347	-7.69659	27.0877	28.6013	23.3462
20.3973	-28.8762	-23.0128	9.42654	-7.34513	25.485	-27.8628	-10.8115	13.1016
-0.875856	-24.0067	28.8556	-27.4389	-0.365729	29.9976	-16.4038	8.55117	1.85627
-9.26844	28.3495	21.7211	-19.6382	-18.6535	-9.15718	-27.0665	26.6329	-0.0991663
6.04369	-0.86882	-1.67335	5.26956	-5.44993	-16.5292	-15.3304	4.87608	22.0738
0.597958	2.97576	3.44291	-28.4137	3.01637	5.9947	-24.5493	-0.120402	-5.14619
-23.5632	-5.58926	5.75752	6.34046	16.9502	-2.61335	-28.607	-7.47156	-8.05639
-20.1347	-9.77139	-23.851	6.84911	-18.9521	29.1204	-5.63611	7.91164	-16.9158
5.46769	19.1797	26.9406	-5.17137	-12.9333	-28.7787	-6.48258	5.78085	24.4663
19.586	21.2431	-7.50755	3.06416	-28.9103	-10.5387	-18.2111	-12.1866	11.381
-11.4289	18.4455	-20.1452	-1.12474	-4.73292	0.265264	-7.72919	-18.7058	0.608931
3.86604	-26.453	0.879734	-3.39064	0.745409	-11.5541	-29.3383	-24.9424	-29.4193
-19.6223	-10.3933	27.9493	-9.22101	-23.0159	-19.6898	-21.5987	8.28614	-25.122
26.9818	1.72138	-11.371	-8.17334	29.9904	10.9609	22.7758	30.8671	3.17392
-17.2036	-4.99718	-22.0566	1.49526	9.86254	27.7171	15.7973	-17.9812	9.9703
-13.8144	26.166	-11.6722	-27.7392	7.78882	3.10329	13.8745	4.11922	6.2283
8.06857	-23.7204	-27.8718	-20.647	1.37783	-3.58905	-13.2693	18.258	-21.0236
11.7257	-29.5836	-8.74006	25.4356	-12.232	18.9326	29.4901	2.22981	-11.7935
0.952022	-1.14441	-13.9425	-26.9473	-15.7775	25.8418	3.42187	0.814976	-11.2724
-3.55627	26.5078	18.9936	7.43327	23.4196	30.7175	-29.784	-3.07352	-19.2307
18.5084	-11.8846	-6.87455	-10.9057	2.33972	-5.75473	-0.408505	17.4421	-3.8486
-10.1111	2.10366	-23.3096	-1.63007	-26.4911	21.7884	-4.69387	14.9947	-25.2741
-11.06	-12.7567	-28.5307	-4.04671	21.3016	-24.793	-20.5248	10.4765	-2.08788
-12.1124	-25.3905	6.75268	3.35661	6.5191	-27.2486	-25.5488	-26.9341	-20.3842
-25.8146	18.085	-0.0028346	10.9944	-10.7285	-17.5861	26.38	-22.5046	-24.4137
-1.4065	-16.7577	-22.6803	0.216116	11.0465	25.8481	-27.7877	-17.3496	-3.77771
-20.9953	-2.63262	-15.1427	7.79185	-3.58256	-24.1593	-23.0149	-27.9302	19.5934
-12.723	-6.89785	8.58285	6.69552	-28.3178	0.36714	28.2088	21.4693	6.55343
-3.95606	-21.0855	10.4081	-12.7098	26.0281	9.45572	-1.22932	29.7654	-15.5159
-13.8276	24.4673	0.378138	-2.73062	-12.319	25.6417	-6.20267	-19.8241	11.3093
-9.12209	11.399	3.58785	-8.80241	5.94476	-2.41887	-1.55656	-14.6105	-7.57964
-7.85296	5.00535	-17.2914	30.05	29.1363	31.3808	29.4234	-5.31774	-8.5322
-11.0806	-15.453	18.9094	17.7656	-1.28134	4.45739	1.61379	16.5449	-29.7022
-17.5598	-7.32724	14.492	-3.2767	23.9383	16.2196	28.4939	3.65551	7.45979
1.98468	-2.26617	11.7031	8.7666	-16.0679	-15.2808	27.1705	-1.70201	0.0751815
-0.251487	2.91728	-19.5034	8.08569	-12.6539	29.0165	-0.1418	17.8388	0.48746
24.2911	-26.5163	4.96214	-16.2359	19.7092	1.20727	-1.89843	1.88231	27.2717
-16.4588	2.72015	-3.75375	-27.2654	-5.70402	-30.4526	30.4544	9.04719	-1.41106
-19.7798	-6.31862	12.5809	-0.21145	-14.852	-28.4712	25.5191	-2.9949	4.44296
16.0827	-20.7219	-20.1697	7.34833	17.0018	10.9276	7.89222	-14.2089	-8.39688
-9.00863	17.4311	-6.77955	7.03859	-1.3043	-25.2811	26.5052	0.814329	-0.698302
-15.8145	23.4013	0.458409	15.5151	9.18633	6.59296	29.2876	-7.98243	-6.4642
-7.72473	-3.67372	7.96719	3.22878	9.80368	17.5247	24.6333	-22.6497	9.37966
7.91966	19.1809	-11.2575	-6.21583	1.43255	-30.2922	-18.245	5.68269	1.05842
9.45231	-7.95524	-8.45666	-0.0786481	-24.6456	27.3568	17.9251	19.7921	-6.97064
-15.7357	-26.7214	15.4729	-24.1058	28.9711	18.4148	-3.03765	-16.0867	-1.21309
-18.518	24.9871	24.4213	-3.58983	-23.0596	22.2458	4.03096	0.449236	30.312
11.994	-14.7128	5.40812	-28.9929	12.0833	-8.34628	31.4922	2.9014	-29.0407
1.97568	-21.1707	-11.6728	-20.3266	-27.5481	-22.9041	-25.038	-6.10669	16.0608
-10.0342	14.044	11.7871	-13.5936	3.96261	6.78869	28.4906	11.9724	6.4742
-6.90137	-5.84296	2.53682	-19.6976	-23.8535	-28.5846	-3.15252	3.4239	-5.69266
-24.2284	-3.56555	-14.0272	-1.33256	7.23343	0.539515	-27.8673	-24.5176	8.57804
-17.0622	-16.2893	21.3086	2.464	0.0741342	20.9488	5.68434	17.8406	-17.0578
-1.48857	-22.8436	-4.02127	-7.6405	-10.4884	2.99595	-29.2349	13.0322	-15.089
-8.12586	-20.5678	-14.3523	-20.2462	5.1355	-15.4785	-7.88369	-10.0135	-23.9864
-5.90569	-0.446282	11.2209	4.96196	-1.63806	-14.5876	-24.9158	18.248	-17.9485
3.90513	7.66628	5.24013	-0.326103	-4.82855	9.49025	3.89126	18.8986	10.9624
-9.34668	9.55207	-6.8152	1.70237	11.2431	11.9031	-29.059	26.7045	10.0954
0.321193	12.342	14.3313	-6.57064	1.52326	-2.67748	27.2434	-28.4765	-12.0181
22.1721	10.177	-0.311837	21.2226	25.6552	28.3297	0.881686	-2.9773	-11.3888
-4.42412	4.46665	-16.0629	-2.27191	9.12792	-28.0563	26.9517	0.78062	1.99624
-17.6109	-7.02786	-23.0752	-7.48202	-24.3409	-7.06901	-0.400872	-26.3083	-4.3234
9.98936	21.8306	25.4804	-11	-4.25813	17.4662	14.8446	-16.0158	22.7477
6.24204	-19.323	-9.13681	4.67822	6.64185	-9.79629	2.49586	-5.41689	29.0273
19.5937	2.87501	-20.8385	-12.3315	6.98186	5.9535	-1.94902	8.3063	20.6874
18.6558	20.2213	-3.10105	16.787	29.0445	13.8681	25.0951	-7.01839	11.2314
-13.3555	-9.95214	12.7404	11.4144	1.68819	4.54068	22.4025	12.8983	-19.3165
24.2824	-24.3429	-14.6341	-3.66256	25.5326	24.8322	-25.151	5.19107	-4.83374
-15.4064	10.1081	2.54217	-28.2063	17.45	-27.5048	-31.9115	-13.2469	25.648
5.6332	-6.33907	-23.1008	-15.9662	-22.4904	-23.6783	9.71518	7.11244	20.0483
-9.93913	-21.2495	-7.5383	7.18766	14.3103	25.3215	-24.72	6.33358	-16.7903
-0.23422	13.0727	2.76101	11.1414	15.4175	10.6935	2.87379	1.07825	7.6258
-19.4129	-0.72655	-5.15847	2.59736	0.217222	14.6007	-3.18603	14.9926	-20.1786
-12.3133	-2.52354	-16.1342	-0.460857	-8.12532	-3.19902	28.6503	-20.5548	-4.14013
25.3064	-21.773	-18.8207	-19.1312	-5.57465	-7.6535	16.2199	10.317	-28.5614
-18.0896	-4.24285	0.734346	-8.31066	-17.8958	7.48218	-32.6364	-9.21794	16.207
-14.6757	-22.5826	-10.5548	-22.2611	-0.241239	-6.49231	5.41328	13.6469	-11.6542
12.8588	5.64891	-14.6244	9.84756	2.91384	18.2517	-26.0386	-12.3689	1.22401
-20.7223	9.30589	12.1195	-13.9232	12.8929	-0.193575	-26.6551	-26.4271	4.10304
-3.71995	2.13182	14.9008	-28.1295	-1.24117	6.38885	15.1181	17.6655	23.3742
16.1188	23.8595	6.97272	19.0229	27.1905	20.1564	30.4167	-3.18009	-15.7873
17.2226	-13.3711	1.46683	4.80704	25.6796	-28.5102	20.1799	-16.9395	13.42
-2.71045	5.11591	-1.04002	-4.52723	4.14247	28.8055	-0.0809446	14.6237	-30.5866
-0.352884	-19.2211	8.81653	3.44624	-9.21409	-25.8543	-5.45244	-5.88191	-14.2466
-19.9417	-17.6901	17.3456	0.329596	-19.5979	-26.3892	-13.3214	16.5477	-15.2515
-1.06083	25.2635	1.76315	-27.2765	28.7527	3.58736	1.25538	19.7559	-2.92084
6.66494	0.849109	-2.58816	-10.7321	-16.1758	-2.51011	3.90307	-17.7222	20.8172
4.19085	14.8307	19.7042	-0.119768	-6.79353	-3.78224	-7.14588	-24.2646	11.0628
17.3357	-6.2781	-9.94572	-5.28292	26.6561	0.435359	30.5768	1.11916	0.768675
-11.6099	-1.37497	4.68749	-24.9934	-23.1256	-10.4434	-30.9328	-14.8634	-26.2476
14.3101	7.42155	2.53221	5.74113	-18.5175	26.7346	25.554	-10.5598	21.3793
17.6515	24.8722	-19.2535	-13.072	20.8486	4.44382	0.308445	12.5719	-1.16515
-14.8262	3.1271	-21.9163	-21.4772	14.2478	-27.3646	26.6215	-22.7922	-14.0286
5.76182	23.9949	2.88235	0.607029	-12.0284	6.16309	-30.1582	14.2253	4.63953
15.4927	-19.3371	17.9966	-1.44376	-1.92188	-10.2337	-1.99202	-14.0463	17.0803
-14.3915	14.2562	12.8885	-9.14391	25.6314	15.696	-3.6255	25.1993	-3.9012
16.8382	12.3568	10.7239	-5.25499	-20.8111	-16.7002	-0.932365	-8.60935	-12.065
9.22509	-2.43728	18.8612	4.08681	-28.0216	-5.44212	8.06131	0.951155	-19.5334
-22.5524	5.58096	11.6624	-6.92809	4.74233	12.7643	22.3339	8.54488	-7.39696
-2.57839	0.853929	0.241454	-2.56441	-3.73573	24.4541	-1.74294	15.1192	-9.46397
-5.1986	-0.241636	6.57995	8.6606	-15.4449	-21.4462	27.2973	-4.22525	17.1265
-3.2093	23.179	-5.66088	4.57459	14.0392	4.03694	26.0822	2.2969	-28.2594
26.0236	3.47931	-4.52624	-12.3711	21.6362	-0.721898	18.8429	-14.4791	-23.848
4.61355	8.14108	25.9563	-23.016	23.4323	-9.00058	4.70805	-10.3213	5.31657
21.0983	9.35159	12.7185	23.2498	-6.53239	-10.6713	23.7159	20.0686	-9.19099
3.0053	23.8814	7.87464	25.3559	-19.495	-8.06581	0.798806	-24.1978	2.44041
8.79993	12.1656	5.50646	26.1677	5.51075	16.2193	28.2969	-2.25759	-5.22876
0.167769	-3.18376	15.6819	-4.42313	24.9725	-7.28723	2.63726	-18.8832	4.07203
20.4385	-6.91568	-2.7102	-14.0527	18.8154	21.8945	-0.768727	-18.4071	-0.0661955
14.7583	-18.8348	14.9907	-3.28035	-19.8698	17.6706	-4.02527	16.9362	-6.98188
-26.6684	19.5601	20.2094	5.57586	-1.73802	2.29828	-4.59376	10.254	-26.9297
26.5658	8.20727	-4.08701	-19.9143	-11.8547	12.0582	19.1855	-15.1337	6.26034
5.41421	21.7122	18.4902	-10.5253	-26.016	10.6081	-8.28411	4.27199	-15.7091
-13.1642	2.62763	16.8308	-9.69439	-14.3977	-0.369377	-9.64792	-12.9803	-17.3313
12.6801	19.2797	-22.5518	12.0145	7.7435	-5.40582	-14.0016	5.79548	10.7949
-17.4351	1.35853	7.97495	-7.1802	10.7849	4.4867	8.69926	-22.2515	3.05515
-5.39643	-6.08552	3.23542	-8.60908	14.7982	25.8691	10.7851	11.3119	-9.98982
-19.9517	-8.06138	-17.9765	13.6221	-2.92599	27.5212	14.4781	1.63939	-7.78993
0.0351312	10.5781	-9.59843	1.06463	1.36881	2.72259	-22.5247	15.1555	-13.5096
7.09537	5.70574	-0.272362	-16.2004	19.9763	-11.5047	17.1046	7.41784	10.5215
25.8457	1.6749	6.53575	8.56501	3.68971	-4.44057	-4.18357	-1.64154	-6.04205
6.02211	-24.0334	-2.72071	-16.6131	-22.2023	-26.1631	-16.8446	12.0913	8.61029
-14.8203	-5.46359	-16.5828	8.12086	16.2181	13.9952	20.3567	-4.99695	-2.54123
10.3932	-4.07062	2.4144	-14.4264	-16.1321	8.86976	-13.2712	-12.3621	-3.70256
-24.9772	18.2053	-20.538	21.2822	18.9252	24.5665	-22.8404	11.7391	-11.8214
2.87502	3.75313	9.49477	-13.7688	22.3891	-6.624	-16.335	-9.08926	-23.8242
0.925264	-2.19051	12.5171	-2.12517	12.3925	-9.50568	23.4194	-8.45679	-17.2726
23.0424	-17.3614	19.9837	-15.0172	17.268	4.83905	21.7153	-18.0464	0.5567
-5.24316	-25.6024	-21.6198	10.5202	20.6652	11.8973	3.88698	-22.5983	12.965
-10.3291	11.39	0.960349	-18.7713	-0.223318	17.5038	-4.9487	-3.89702	-6.71066
-15.3984	-10.2552	13.122	2.00489	-3.50173	-19.0122	-28.9361	7.95205	-0.259291
14.425	15.4725	11.4629	-1.65408	18.5005	-24.6317	-26.237	11.1471	-13.1397
-17.453	-5.63016	19.3771	-15.1476	8.61747	15.2545	-2.80582	4.92783	4.75914
1.10579	0.770044	21.5537	24.1672	-21.5954	2.53668	-12.8128	-11.4816	-8.9559
-13.7796	6.44791	-3.26415	-6.80255	-4.34737	-5.77042	23.0453	-10.45	19.3606
4.04506	19.588	-23.1468	0.138539	15.6641	-17.5642	-3.32392	-7.53809	-12.5696
23.8123	16.533	10.3499	-20.0765	-15.4767	9.89641	8.47399	-21.0976	1.17624
-0.00579962	3.75841	17.7392	8.47592	-20.8812	7.70111	27.9396	6.38299	2.30938
-4.94519	9.97319	-26.6078	-5.22433	11.1435	-20.4265	-6.29627	-0.026469	-12.314
-11.3293	-22.7085	27.0239	5.89983	-6.17433	16.5409	26.3679	21.9269	-7.36804
3.32787	13.3234	8.56264	13.3871	7.55194	4.64559	-1.88214	-11.3341	7.44292
2.02554	-10.0732	25.4981	17.3935	3.47639	-22.5234	-21.1322	8.15212	8.49898
1.17631	14.6688	-8.10526	-13.4913	-5.73873	-1.23645	-3.99552	-5.99322	-5.37978
-18.907	22.6845	-3.83117	2.01868	-23.7713	13.3878	18.8275	-2.5845	-13.4983
4.79232	9.19179	9.82085	4.88411	13.2046	25.0745	1.92491	14.3009	13.4426
24.8338	24.6836	-28.8419	8.45969	-7.74741	-12.4034	-10.3756	-4.65176	-8.07674
8.13048	-0.990638	12.0441	-10.8324	-24.6878	23.8538	-11.8307	-0.36918	-6.02713
-1.46059	12.758	-11.4693	12.174	-11.3596	-16.8491	17.3258	-7.47009	25.6997
5.60986	23.6185	4.26689	0.05112	-16.5519	7.57616	15.165	16.9177	14.5292
-26.2322	-14.9872	-26.3889	-7.7413	1.88394	0.32987	8.46761	-20.4349	-16.1539
-23.0831	-24.8485	8.05854	-14.6027	-7.01494	-13.105	-7.60386	-15.4651	3.88588
-3.53282	11.2915	13.8502	-10.1122	-11.8555	9.68343	-5.52111	-8.27672	-2.21036
-28.3822	4.18369	-18.5379	19.7029	7.82508	19.5001	22.905	23.8512	10.984
-9.87869	6.5761	27.566	-19.0486	-5.48395	6.21821	17.3669	17.4602	6.50413
-19.7657	-27.0896	26.9233	6.25567	-2.701	26.4066	-4.28687	21.9227	-3.88249
-5.69727	21.5909	24.1034	-11.0478	0.197207	-7.15306	-15.7646	14.0128	-26.3418
29.5219	-1.43616	12.2958	24.2497	17.9223	-24.9092	26.9963	13.0485	20.7072
-5.36555	24.7602	23.0646	-16.4641	-1.43013	-1.30891	-7.47692	23.8337	25.1983
-7.67682	7.13277	20.5382	9.97321	-16.744	11.5489	6.60662	20.952	25.1034
-29.439	2.70637	-0.593756	15.8989	12.1438	-23.2332	-8.1433	25.4404	9.56343
20.3092	-18.0215	3.31267	11.3326	-17.7286	0.981987	-9.3305	1.05457	11.5643
-2.80075	29.2933	14.9652	-19.6356	20.6535	-5.32983	0.907489	2.58835	-17.1541
-1.32933	-10.4268	22.6539	23.5987	4.51024	8.81915	2.56769	11.7588	-19.5613
-2.03931	5.90951	9.75358	-21.4645	6.94059	11.0152	-22.6831	-2.68241	21.0442
-7.19684	-5.26296	-1.77162	-15.7706	9.22535	-4.00711	-0.817245	26.0083	-0.0124536
17.845	14.645	27.9325	0.505743	-19.2885	-8.60027	-1.69422	-8.18949	-15.3985
-17.3268	-23.2517	8.35422	2.11306	0.900821	-2.92184	-15.5191	10.1147	-6.33295
3.84151	0.580525	20.3834	-8.88444	-7.76698	-13.5825	-8.78798	19.7494	4.7798
25.3487	16.5509	4.24098	13.8304	-10.1112	19.8801	-15.0956	26.2382	21.4081
6.89173	4.97025	9.61772	-3.99418	12.6386	4.69207	-5.44848	-6.41208	5.44513
5.63214	24.5204	-9.2785	-4.92442	10.2706	2.586	-12.6681	9.17763	-7.51924
-11.3514	14.9915	-13.7247	1.19134	-14.0793	-18.2283	18.5388	24.4649	25.8613
-8.73162	26.376	24.1969	4.89475	-8.58951	-11.7082	25.4759	1.8505	-23.3343
9.7511	-4.28672	3.36279	-26.6698	-3.97215	-21.2409	-6.22764	-24.5225	-18.9138
-5.96512	-29.3549	-3.35949	-23.3058	1.56261	22.6789	16.7313	15.129	-20.7362
-12.9947	-24.7197	-26.5435	-16.0149	-19.9306	-6.33601	15.8123	5.40982	-4.26202
-13.5076	-2.82346	29.7305	12.2976	8.61333	-14.1486	-3.72863	23.8991	10.8141
17.7656	-25.7236	-2.20742	-17.5716	17.5466	-3.43075	19.889	-3.90972	-8.81896
24.3462	5.1024	-24.8887	1.41124	1.27935	-0.412344	3.61603	11.92	-6.21549
27.7635	1.04926	16.4359	24.3369	24.9503	7.61562	-25.8689	8.33103	4.28626
23.3488	15.1616	-29.2509	-0.0305622	-17.1352	-22.3999	8.2677	25.5044	3.18137
1.11462	14.6166	-0.324576	0.645198	7.41548	0.692217	-27.3923	-17.6154	-7.13367
5.89015	-26.384	6.35161	-3.52809	-20.1576	1.19729	26.8551	13.0041	5.7882
2.95625	27.6658	7.09977	24.9963	-1.32828	7.25508	23.0651	7.82846	4.01699
-4.16832	2.19748	25.8717	21.5951	22.4407	13.3241	17.461	-8.04446	-19.3351
-14.2643	-2.9088	28.7808	-14.9678	1.8937	-9.98008	1.37835	-0.286564	-14.5212
-27.9501	30.3796	19.3987	-4.1194	-11.7142	-16.1135	11.7427	-21.902	21.0523
22.2581	19.5091	-23.9411	-10.7007	23.7367	-24.6763	-26.532	19.2909	18.1841
-3.25593	-7.95198	-5.29902	-17.0629	-4.19874	-14.7461	24.7788	-17.4993	24.7973
-0.21206	-18.2312	-27.9415	8.30069	-22.1377	-7.41687	19.0344	-3.52845	9.71487
28.8044	-5.01003	11.5068	2.92244	26.6778	-18.9225	18.4293	-14.8532	-13.3208
1.94651	5.70573	25.5971	-3.90641	-18.9118	4.34097	-24.0776	-7.31835	11.6483
-17.7441	-30.3543	26.3434	-5.53236	25.8085	25.7241	25.2725	-12.9725	-12.5669
17.1472	21.7606	-5.60402	20.6127	15.9541	12.3748	-11.3484	18.7863	25.3919
8.05924	1.87657	-12.025	-1.73614	5.24696	-3.33733	-15.991	3.74947	7.39983
9.2496	7.71697	13.7116	22.8651	-11.4572	-24.6789	5.26455	5.09207	18.7865
12.7142	9.41437	9.13496	-25.1295	4.811	20.5687	-22.1552	-2.24536	8.57251
1.44968	19.9042	-26.912	-27.3473	-6.1394	19.5902	3.52525	25.8582	-3.87633
-1.08037	29.1255	-4.91315	-14.5265	23.7097	8.08661	-24.0939	11.2544	0.745086
25.7941	3.77634	-24.8414	-3.06111	11.609	-17.7126	4.55423	-17.0556	6.68385
-2.98294	-15.0988	3.64788	-14.1974	22.1916	15.4982	19.5764	22.6702	16.5621
-19.2094	-1.6911	-31.8281	9.82422	28.1935	-4.58385	-16.3806	24.7422	-0.251562
11.917	14.952	23.9202	-9.57341	-26.7715	3.41771	11.8388	-4.10142	-5.0067
-30.0519	30.4398	10.5199	-8.89259	17.6991	4.76785	11.1642	6.62611	7.8137
-2.41007	-0.583239	5.516	-15.9905	-4.82466	-1.84551	22.8647	20.6271	-1.95759
5.88759	7.42388	12.1755	25.8298	14.1919	-22.5126	-6.87744	-9.70606	-17.9349
17.3249	-10.4216	18.7664	-6.5731	27.8262	17.5497	6.63926	-19.6231	-20.7672
9.12158	2.64474	-16.7563	-27.6016	-2.44888	-5.95232	0.892532	-23.2702	10.9582
19.94	0.569812	4.44664	-18.6403	-22.5067	11.4768	-1.48442	7.56712	9.08687
23.1786	-22.8952	-14.6463	3.36044	-6.59434	23.279	-17.5349	-3.04972	7.09323
30.6781	-25.2537	6.56083	-15.5868	10.4349	2.45637	2.50399	-8.63956	-0.170191
15.1274	-3.13651	1.18852	5.60433	-18.3095	-2.20349	-2.26848	-11.087	6.03055
-4.43695	-9.70124	17.4139	-0.640665	-21.2089	6.2244	-4.95192	-13.9253	-9.3535
-1.9042	-15.3203	-3.94737	-18.0662	23.9787	-9.52448	1.88343	-3.00906	2.36856
-5.49905	4.60425	26.3451	-0.0687578	19.254	22.6485	21.3687	17.2679	1.29431
6.93374	-8.35889	21.0793	-22.7783	14.3375	-3.97188	17.8144	23.7381	21.8515
-15.2305	6.44188	-5.69801	-20.8331	28.4225	7.64368	2.64651	16.1723	-4.22033
-7.05089	7.68402	13.74	2.41002	6.5936	-24.484	-14.9226	-12.5057	24.8713
1.27448	-5.60439	-15.4704	-8.47923	11.9567	23.8404	10.4929	-0.168322	6.8153
-29.0105	-30.7844	18.2009	-2.91033	-2.19832	-12.8899	-21.2565	18.2783	3.77557
6.15552	-3.31635	6.21361	3.06197	-26.3653	14.9884	0.422103	-19.9326	8.98712
21.773	-24.4233	-24.0378	13.1431	-27.39	-20.781	16.0189	-0.622862	-18.4479
-29.739	24.9754	-17.6177	-15.254	3.46917	22.0857	-15.6047	-6.14197	-1.8235
-0.433842	5.63577	-0.604808	-18.8012	-28.2483	9.37239	-11.1466	-22.8273	-12.2382
15.3441	-4.17149	-14.4456	-26.2833	4.99846	23.1933	5.17072	-10.9389	-26.7387
6.77557	-0.24599	15.5265	6.93559	7.19702	12.8734	-6.43137	13.4077	1.93664
16.7212	22.0165	24.2967	21.4529	8.45092	-4.47102	-13.343	23.9378	10.0766
21.9029	11.3578	-2.76997	1.38683	-8.38612	15.7827	-10.6491	19.8415	-10.2392
8.07913	6.41677	-0.158861	14.1767	2.40163	18.9542	-24.8318	0.77383	-7.09052
25.9148	21.2702	7.67616	19.1263	-25.5059	3.89529	-15.8444	-22.7779	-22.5658
1.26727	-7.7183	-1.29666	-27.4202	3.60528	22.7889	-18.6636	-23.9304	22.9193
-2.00622	-9.28346	-3.80385	15.2713	4.14144	1.76433	-17.2846	4.81465	15.3003
21.2539	-28.0154	27.3402	14.314	-7.66983	-22.3336	3.03718	-2.99427	-16.5043
-6.11796	28.3006	-10.3016	28.1012	-25.6472	-6.15713	-1.32192	2.78154	-12.252
-19.1819	-14.6091	7.63995	-15.9096	8.91703	-7.14325	1.87616	11.759	19.6822
30.2816	24.8705	-5.75822	19.2043	7.19731	-3.27989	10.1324	-16.5651	-3.2602
6.74837	-18.5834	-4.12457	-10.2963	-3.48056	7.95119	8.37184	-14.8943	15.2309
-0.737933	25.446	16.5655	4.9363	-22.5402	-0.785551	-20.7923	-5.37651	-0.414049
18.4399	6.44166	22.977	-24.6963	17.2157	5.29638	12.264	-7.31816	4.87265
16.0977	-11.7745	-9.32551	23.4199	15.282	-8.56025	0.912881	24.748	-18.015
1.92299	9.76305	-29.112	-26.6018	3.32211	18.808	22.1824	-10.159	1.58816
4.90915	23.5567	27.526	-3.5389	6.39295	-5.11426	-1.26935	15.8146	-20.0036
8.60401	3.29467	1.25892	-8.75351	-21.6031	-12.4267	-10.7422	4.22836	8.53311
-21.5335	-1.9568	-12.4466	8.33603	9.33365	9.17513	-19.9635	21.7602	18.0757
7.23718	-10.8659	2.08513	23.0869	-5.9879	15.9538	-8.87806	-18.5038	-13.7983
3.30906	12.5028	-7.70838	-0.246795	28.0789	13.1945	-0.650618	4.6945	14.3566
13.1862	15.6767	-13.2587	-19.2239	21.1509	-3.21986	-4.84146	28.6314	-6.85935
16.8891	-16.6123	-0.258713	-25.0815	-20.6254	-13.0082	-22.3548	20.4616	-18.3572
-25.2814	8.67707	-3.79195	-27.2502	-17.5357	16.1943	13.6989	-1.02512	-19.4407
29.486	-25.7699	-21.3848	28.0706	12.1354	26.4817	18.4453	6.63825	-21.9416
7.69768	2.10767	21.2034	-24.2925	15.3575	27.4683	21.3388	-17.209	-22.7484
28.5827	0.534059	0.440246	-20.0143	-8.74071	-6.129	-26.2805	28.0999	15.7834
-1.84874	-13.925	-7.48976	-2.02604	21.6702	14.9153	12.5965	17.2703	-17.3675
-4.4905	17.4897	-20.7345	-11.8906	4.32971	-8.39549	-6.74126	19.1297	10.9605
0.0486059	1.52326	11.0436	2.82961	9.54131	-11.34	14.0623	4.34304	-4.85821
-13.3309	-5.82057	-2.12591	24.1939	7.34505	4.04561	-22.5027	-23.5975	19.9655
-18.0808	20.0691	13.112	-24.3564	21.334	-1.15026	0.325167	14.4688	13.3057
-27.2497	-28.7909	-10.0945	-4.18823	-0.856455	7.95587	2.3011	1.149	25.6266
0.726796	-1.85839	-8.54292	-14.2615	24.5053	2.64476	10.2152	10.2452	-27.7469
-6.12843	26.7685	14.6601	2.46471	-7.31134	28.2724	18.29	-14.2415	8.28971
28.4859	-11.2747	13.1871	-8.44154	7.13242	11.158	-3.78773	7.50797	22.3538
10.6695	5.3533	-21.5972	7.51605	-19.9477	-4.28501	-9.52749	-15.6191	7.31526
7.79802	-8.40566	12.6542	-10.6155	0.287295	25.614	-7.15138	-27.8415	-8.70397
-1.35804	8.6397	10.4088	-9.67392	-15.6352	-5.02151	-23.5619	21.4708	-5.42942
-6.8507	23.259	18.7316	29.9802	20.4276	-21.048	-11.0524	-11.4554	4.46682
11.8392	-13.2081	11.3335	3.32005	6.33466	0.761589	-14.0251	-20.9498	-0.94817
-4.21969	22.2985	-15.2556	17.7624	17.4758	-10.0468	24.0416	-1.47812	-2.23149
3.15775	26.3025	3.01914	24.2796	13.218	21.8366	-3.90597	-17.0261	1.39401
24.8806	7.78708	-0.667579	3.75481	-8.55193	8.85343	-12.5916	-21.3532	-3.17813
9.2148	0.648447	-2.78789	-3.63241	-2.37268	2.65175	-24.6673	10.3527	6.3657
-7.55275	22.3636	-11.4668	-25.4969	16.9155	-22.3035	25.4787	29.969	-4.94747
23.3977	-9.3685	4.9002	-30.2481	6.76641	-25.8538	-4.76803	-3.77388	-13.4782
26.8711	17.1344	-23.2271	-7.16576	2.79348	6.64794	-11.2075	-14.8715	-1.82214
11.2664	-0.180823	-26.4726	18.986	-20.1862	14.6774	2.29395	-5.08374	21.0624
-5.10716	-2.88759	-2.06221	-4.75725	-16.5987	0.100495	-26.4614	2.3486	-27.821
6.71633	-8.68348	11.9671	12.4913	0.731799	26.4643	-1.36252	-18.5227	16.2552
-24.5905	-19.741	8.38909	30.6282	-27.1984	14.342	-16.6391	-17.4831	14.9831
-13.8524	-15.5029	-21.4668	-18.0101	9.98831	-12.0703	18.1605	1.43521	4.3194
21.8416	19.4437	24.1355	-11.6514	-20.9886	-1.79861	-23.9397	-24.8733	27.9068
23.4164	-18.4074	13.8681	-13.1121	24.4116	-10.2639	-23.1035	-7.44089	8.12144
3.5411	-12.5573	1.16044	30.1595	-10.6781	24.9019	-0.308357	-11.8899	-18.9433
-16.5472	23.8035	-12.0988	-13.64	6.11744	25.5131	20.4538	5.03335	-11.3298
-5.41748	28.1233	22.2344	-15.3503	0.0790222	19.0601	-19.6664	21.2794	-16.9391
27.9159	11.6933	6.54356	1.87301	21.7788	6.72131	3.82055	8.88289	-14.9203
-8.97077	-7.13764	4.31958	-21.0844	-17.1215	7.19885	5.68086	7.12991	21.5242
-15.0035	-10.5885	14.386	-2.01057	-6.62353	3.7835	2.99677	-10.4919	24.6367
-3.34346	-4.33885	-10.1893	25.5046	-4.81534	18.6246	-20.8384	6.4828	3.70671
28.3362	-18.0745	0.566649	10.1962	-24.6348	17.4365	13.4564	24.8314	14.3731
11.8331	7.53092	14.6738	8.07987	-16.0134	-25.1046	-4.5806	-20.1069	-9.07688
-13.4188	-23.3684	-6.81897	-14.1171	-18.2477	-4.2632	-2.7519	11.7599	-14.1652
-21.2558	3.12109	-12.9976	-1.4923	22.4621	-0.341559	-5.44025	-1.33214	-22.9148
-4.07634	-14.0865	-22.8807	27.5346	-12.7761	8.55752	-1.64308	9.2241	4.9292
26.5382	20.101	1.97628	7.53892	-9.79338	-2.27913	17.3112	-3.34699	2.60454
25.5447	-2.3808	-16.7517	24.5642	17.0385	23.22	-16.7463	-7.31895	-1.99099
3.04693	-9.82343	-19.3494	-18.8409	25.8419	-11.4183	-12.1649	23.9583	-24.2656
-6.82649	-10.7321	12.2432	23.3807	19.0388	16.1991	-18.9999	-6.29452	-2.39213
-1.05543	-1.49024	11.4793	-3.72056	-1.44736	3.28665	0.247956	-1.81822	18.9135
18.6891	9.20866	9.91446	-23.3551	21.3896	-6.31612	-0.174579	-25.6765	10.8433
-4.97697	-4.72786	-7.64314	-29.0854	0.948683	-1.65833	2.46395	22.9031	28.2429
14.9776	16.6569	12.185	12.6187	-3.52864	22.0226	-21.6637	-12.4313	-26.4243
3.48341	-22.8088	10.574	-2.30422	-12.7884	-8.05783	25.4989	30.174	-9.3967
-9.91579	-3.20781	2.82652	22.236	21.5745	-20.7482	18.2634	-7.27658	12.9326
15.5609	0.910776	0.137235	11.5202	18.3301	-23.9268	14.9602	15.9417	1.97044
-10.9889	-21.4311	0.611063	5.9024	16.9679	26.3203	18.8761	5.83454	0.375066
-2.76633	-13.2476	13.6069	2.32407	-8.62733	20.4951	12.8707	31.0369	5.42476
-19.8216	-0.657643	-0.242385	8.86006	13.8086	4.96449	2.10659	4.78268	13.8681
20.7918	8.75269	-10.437	30.1517	12.4742	16.9678	1.24609	-14.9612	-2.11782
-12.5756	20.7126	-9.77034	-12.7101	20.7142	5.76508	-1.63824	10.9587	-9.85561
1.36854	-10.6107	-6.67313	-27.9917	15.5326	10.7759	-28.8907	2.28038	6.58946
-20.2883	-11.5726	5.50231	30.8183	-14.9704	22.512	11.8783	1.47265	-4.1649
22.9366	-8.05432	4.28185	14.873	7.10659	-8.94565	13.8535	-28.7708	-18.4026
5.88434	-16.0975	9.49115	-0.768524	-2.65316	9.73375	27.2797	-9.20862	17.9314
-5.39417	-20.5762	0.696899	12.9884	19.1287	17.615	3.15475	9.68407	-0.476865
7.41287	9.24551	-6.14072	-15.3968	-8.08713	10.1331	-30.0059	16.2563	9.63063
-8.09229	-7.29874	-25.5249	11.6273	-5.27211	-13.4644	26.0851	0.308557	15.3276
24.4468	17.3899	-10.4035	6.94728	-6.76344	15.5924	30.0627	6.75214	-11.5669
19.7336	15.39	13.6257	-14.6947	8.8239	-25.6108	23.6816	-0.629909	1.64898
-2.11129	0.126301	-18.4273	-5.03454	1.58454	-13.0089	10.5269	-16.8429	25.1416
14.97	-18.8806	4.68135	9.83623	16.1179	21.0869	9.84495	24.1282	-8.72605
16.6782	2.06405	-5.66632	8.53422	-15.9519	-8.1621	11.7081	8.15153	18.7159
21.778	-20.8065	19.7671	-26.0383	3.89452	-13.76	6.27425	-4.31106	-27.8933
10.9379	-8.44204	-5.33635	14.8179	-5.81954	-27.288	13.0109	-1.25414	11.4962
-5.93416	-3.93089	-7.41162	-18.312	25.2948	-3.07825	24.4232	-26.2764	2.50637
-11.0122	-22.3147	4.07915	5.06011	2.60409	-6.86413	-23.6646	27.4099	-20.6796
-22.0297	5.78163	-4.43447	-15.7836	-4.46376	6.44883	-20.46	1.85515	-24.627
25.6918	-9.64136	-9.18354	19.3864	-10.2191	-19.4548	2.26693	26.7814	-28.9731
11.903	-22.7815	-24.9194	7.02656	-8.50892	29.8236	0.0119017	17.9	-3.61531
-19.6908	-1.57815	2.12843	-23.7139	12.4271	0.677961	10.6972	-11.8003	-19.7032
8.56494	-17.0967	-16.5616	-5.13936	-17.1383	-26.4063	29.9256	4.89078	10.6026
-7.59549	6.24644	-4.40926	-28.1245	-2.54969	13.0826	-4.15008	29.7641	5.86024
-17.0059	-13.3037	-7.37444	2.12143	-3.70574	7.49288	-24.127	-2.88645	12.2696
-0.805072	-0.386469	5.63944	-2.6031	-9.79156	8.37496	5.12815	13.2232	8.66718
-23.6832	-9.86146	-2.78439	0.99611	3.87226	-26.6691	22.7776	-7.42926	23.2216
5.13617	-6.51862	0.83479	11.3666	2.76978	10.6023	28.8875	12.4555	17.6643
2.18715	-2.31054	-0.0110281	-1.44696	1.39566	9.94469	2.30693	-15.6665	1.73979
-9.38688	7.33124	-6.58022	-9.58579	-6.75755	-1.1082	-19.4681	-22.8282	-1.7838
18.0836	-16.8918	-17.2715	-0.715769	-4.22894	-10.8163	24.7195	-24.1158	2.72185
-14.5043	1.19288	-11.5785	18.3984	-11.5236	21.68	-6.96641	26.164	16.8525
0.211721	-1.44213	4.43634	27.873	-14.3501	-14.0317	7.9534	9.90219	10.9519
1.03192	-6.30449	2.25971	-23.3851	23.3546	4.80254	-28.4821	-16.2683	-5.21753
-8.10632	-12.33	-21.5004	-11.5436	-25.9622	-1.89474	25.3517	15.4088	5.39348
14.3239	5.62546	-7.21827	-28.1002	0.515273	2.61183	16.3403	-21.2026	4.08471
10.0377	4.88705	-3.37896	-25.0978	6.46098	-6.89628	27.5015	21.4786	-7.56843
1.33567	2.44187	-26.8757	-5.95865	24.3544	-4.63489	-8.18597	6.24429	0.361495
18.809	-11.3469	0.867102	-22.0104	-21.04	3.33215	6.43037	-24.0939	-0.926277
-22.1079	8.50124	-19.4116	15.4673	-7.67002	-3.37146	3.33437	1.56216	-19.7515
21.3128	15.1757	-2.91138	-25.6296	-16.6451	18.0906	28.0046	24.8177	-16.8161
13.7522	11.6233	3.38421	13.296	-1.36538	7.43751	10.216	-8.3696	26.916
10.4197	-17.7296	-1.50922	28.7635	-0.332167	29.1216	24.8807	-3.84412	-9.78054
9.15675	-2.00185	-0.370277	25.4293	-13.0474	24.2152	29.6704	16.3229	29.7051
19.4748	-0.522437	-5.678	1.10694	-10.8936	4.4737	-2.96766	2.95445	-18.6187
4.92234	17.734	0.484911	5.54903	5.58057	-6.71913	-25.341	-26.0396	8.03004
20.0834	5.0814	19.4552	0.090465	-9.20408	-2.32163	27.1099	23.1605	3.27076
-0.564044	14.1414	-8.18136	-27.3373	-14.7636	-7.52198	14.11	15.916	-4.74089
1.30151	16.8384	14.6692	14.2236	-1.18199	11.5421	30.4482	12.9068	3.98032
-4.99357	-7.59236	2.06654	4.31725	3.80912	30.0253	11.8922	-19.4397	-4.22987
17.3796	17.4568	-10.9816	-1.98494	-5.25231	-26.5526	-9.76937	-29.878	-8.83995
15.9195	-5.21477	-2.22603	-1.9672	16.9378	6.0322	-5.80063	-13.1087	-20.3747
25.809	2.07364	28.7564	5.76151	0.293859	12.9916	-26.2131	4.29846	-19.0635
-19.1717	-9.99642	-25.597	8.61825	6.67921	-14.422	3.85096	-10.7444	2.5018
20.6879	-18.7084	-0.0206684	-0.176726	-4.88278	-11.1463	-4.81773	-6.02604	-23.8193
11.8259	26.0233	-5.5882	7.71451	-5.5124	5.50073	11.0571	1.27054	5.87162
21.3645	3.51598	13.565	16.3747	-13.7674	-10.2034	-20.3661	-3.88039	31.2946
15.2817	2.60538	-9.24263	-21.3274	4.22237	26.5845	5.11209	21.7138	-3.20565
21.3068	-8.18429	-26.9657	-22.0939	-1.95545	30.3017	3.39457	10.33	-13.6836
11.9951	0.0899304	-28.8248	18.6228	-4.55477	-7.51314	-25.8666	-6.31791	9.05022
-0.000266221	14.1157	25.3328	25.531	1.46861	-1.99172	-2.30896	-20.5686	-31.6161
2.46291	7.44211	10.9141	2.26827	-12.6089	14.2858	24.5705	-9.5512	6.37819
13.7721	8.9091	-10.5327	-13.3097	-1.11274	9.38767	-1.23823	17.946	5.59679
5.64634	-6.71387	-6.00082	-6.1772	-5.94334	7.86514	-14.0516	-7.8804	25.0365
8.15129	-19.3645	-3.11642	26.0397	20.2784	9.81822	29.7277	0.452542	1.13704
-1.54216	5.0775	-7.6956	4.03901	1.00283	4.39002	13.3833	13.1415	10.662
4.5402	-5.58516	-11.5349	13.6302	-23.2506	23.148	16.9814	5.55649	-11.7387
-5.16709	-4.5772	-1.13466	-3.51187	-11.1347	4.86866	27.7534	-15.4627	-24.033
10.3855	-9.01407	-3.51426	-24.0004	-8.10805	-29.8656	25.7101	-10.7087	30.7278
9.05619	-3.40353	0.606039	-1.37399	-15.4347	18.3581	9.58272	-2.34135	8.67997
2.89569	0.175723	-2.12716	-26.9037	5.00563	2.58073	-7.60549	-13.0388	18.6629
4.88331	-13.2871	-4.70004	22.4639	9.01184	-1.49129	-21.0887	4.56703	9.65244
-7.2781	-1.58973	12.3813	-5.58723	-9.52421	-20.3845	-28.1653	-22.1157	15.3795
6.46406	3.09019	-10.8572	11.0569	5.41518	-4.16884	-24.2967	15.4825	2.18308
10.2835	-13.5731	1.47238	11.9007	-2.90783	-17.6946	0.59705	-29.0617	-2.57297
3.94771	-26.0864	4.12837	-17.9582	-13.4379	25.9565	-0.69206	-14.5455	10.3346
9.13318	2.04529	7.1063	-10.3586	-0.36013	-3.03689	25.1424	20.2806	0.884447
-1.82855	0.978912	-2.67973	-11.5852	-4.97135	-11.9331	24.2814	-22.6853	-31.2165
-2.18922	-11.4084	6.2957	14.8214	22.731	22.846	14.4854	-25.3762	27.781
0.691123	-5.49248	-26.1057	20.1308	8.2042	19.7252	-14.5021	-6.78199	4.05079
-14.6842	8.92501	5.20927	4.30013	-5.98818	5.02283	-27.4385	-11.8043	-7.23682
3.50823	13.2215	2.15097	6.64916	6.14752	0.853317	4.57332	17.5961	-7.89506
11.5071	-26.8925	-13.7648	-3.25175	27.7617	-26.7519	-26.6496	27.5613	-8.69344
1.87177	-0.722951	0.0886021	-20.8193	-9.03353	-1.02899	3.59753	11.3221	9.84874
23.6233	-14.4907	-1.34291	7.82803	-10.164	3.97655	0.884565	9.65549	4.63414
4.591	20.0709	-8.31216	22.8974	-23.2387	-5.15274	-7.86303	-2.90952	1.08674
-2.93643	4.79127	-24.8888	11.3249	-21.3845	-27.5494	-22.9037	-22.4406	-20.8416
9.93508	2.55467	-6.94302	5.07492	1.57659	26.277	6.31272	-16.4835	7.20007
-4.80016	1.12139	14.1101	24.6038	-3.12993	-14.746	-10.2594	-24.7439	-26.526
-1.13786	-1.00695	2.88174	-1.11288	-13.5429	-1.83692	-13.2074	-2.41748	-5.12501
-5.85872	-8.9783	-13.9355	11.3543	10.8562	-10.5622	9.58992	-5.9015	-5.74451
-8.40693	-7.2096	-16.8378	0.997827	-8.08476	6.82076	5.54235	-9.04127	28.162
6.74379	-25.3234	3.93046	14.7751	-2.06769	-12.9741	11.8544	-12.954	11.9682
2.02556	0.465083	-3.18297	8.22868	-6.34986	28.544	-29.2754	-11.9344	-9.67942
-2.14875	1.83175	0.887453	24.9928	19.2702	-3.63849	23.7131	-4.38646	-0.283463
5.74515	-4.68085	-7.5584	19.2755	5.27272	29.3439	-8.03117	-0.410459	5.23659
-0.121822	15.099	-10.1826	6.29706	-5.45206	2.40259	-26.2689	-12.278	-31.0793
15.1126	-1.03773	-6.19757	-8.22276	23.3909	-7.38624	1.39186	16.4278	-2.05288
10.8766	-12.9887	13.6586	5.65352	6.66943	9.70417	17.0763	-3.44749	-20.1332
-14.7093	-0.964813	-5.21196	-17.3276	9.43738	-27.9549	3.58267	-10.1863	-17.0986
-24.9959	-3.04533	19.6943	25.118	4.07662	17.0614	14.8806	-14.3761	-27.1696
25.2352	15.5477	1.92509	15.1447	-4.89876	18.6028	27.9362	-20.4139	23.095
-20.6651	14.7336	-11.4753	2.52402	-0.446247	-11.6425	23.1718	-22.3835	2.35677
-6.28668	-11.8728	5.77797	17.0625	-8.04231	15.5079	-12.5293	24.1176	1.25971
-0.676682	-9.50052	-2.51219	5.32828	-4.35643	4.53715	5.0415	3.62676	11.8389
3.57548	4.75074	27.8156	4.31603	-6.91236	-16.5337	-13.3009	9.30696	-4.74289
4.63886	-6.67491	4.83185	17.2803	-22.4157	17.9934	7.3859	16.1791	1.77435
-7.61004	-4.9523	-18.7954	-6.71649	4.24038	15.8291	-16.7029	-18.3108	25.7923
-24.1939	20.3801	-1.93733	-19.4331	-6.25746	-10.0423	-1.79223	10.4794	19.5679
-8.40215	-27.8316	29.0178	3.87889	-16.1702	12.297	18.9543	4.79522	7.00363
9.27703	-20.7849	3.07594	-0.790591	5.04277	-14.5244	-14.5898	-13.1869	28.7915
2.4942	-5.49285	1.29401	14.5471	-11.4927	-7.62235	15.9843	0.363049	9.59872
-10.5086	5.32445	-13.3898	-16.7613	9.84553	-0.530122	-24.9773	-13.7945	7.63449
-12.497	2.69235	-30.2271	-5.33504	-7.54069	9.60491	-26.8891	17.5664	2.48499
-8.59618	-28.8441	-4.05131	12.4339	3.22002	-19.0768	13.7712	8.92742	3.19959
-11.4176	-12.3314	3.88838	8.33297	22.2305	10.1405	15.4469	-6.18359	11.6594
-4.20809	-7.61719	-8.89568	21.2927	-22.0372	-25.9504	-2.32678	-19.7199	-6.31432
-1.60315	-5.02347	-12.7856	-1.8539	-12.4958	0.772297	24.0072	15.7748	15.9042
-25.5187	-4.053	-5.97121	-21.2709	-14.9889	20.6426	-9.17398	-9.50558	14.5542
12.3369	-10.028	-10.1634	13.3109	-6.18277	-22.9391	3.44983	7.71737	22.4716
-11.7521	0.637525	-2.91516	7.51585	-4.9467	-16.853	-4.29017	-26.1254	10.3633
1.86867	0.374169	-5.32365	19.8753	-22.7993	16.4436	-17.7905	-14.399	14.8787
-12.2391	8.96502	-11.0172	-3.43587	2.31654	28.1508	15.8912	-10.1393	20.855
-14.8778	29.5494	1.51727	12.8249	3.16857	-11.3694	24.2657	-21.8167	0.0370225
3.35032	-17.3201	9.32996	-21.9263	-10.9372	-17.6443	-10.3786	-7.29939	2.42169
9.9482	11.5991	-17.0598	5.41852	-7.66769	9.15069	-0.539473	-17.4828	-2.53852
11.4857	7.89754	-2.43233	2.2737	12.8288	-5.79153	11.4674	-19.9414	-16.2319
8.36359	-2.92626	-13.8051	-5.31431	12.3927	-4.21759	-5.33369	0.941028	-20.5899
4.09128	-4.3498	7.30226	-24.8411	-1.44158	-19.6224	-12.1107	-3.98198	-25.1197
18.169	-8.10545	4.00813	8.35663	-5.36069	14.3778	-6.44458	5.8156	-26.2645
21.3317	15.5134	-4.48015	-4.00896	4.74589	-7.89391	9.9869	-18.8338	22.6432
-8.48012	-12.6074	-12.4248	9.2912	1.20438	21.6523	4.43514	11.2164	3.30996
0.566304	-27.6259	-9.59407	0.658876	-7.06711	-13.0142	-2.61859	-15.9782	-7.16363
-4.64244	-6.76974	6.18529	-10.0593	-6.055	12.1643	7.80203	18.8667	0.650579
17.9865	7.30041	-8.09104	-3.05231	-9.57491	-4.89396	-10.6898	-13.7864	16.9327
10.4939	11.1307	5.66097	-1.29214	-23.4234	-22.8382	20.654	21.079	-22.9225
-3.3097	5.63104	-2.33799	14.2581	-17.3233	2.22654	18.0927	2.9874	7.44102
-16.1485	1.45523	-8.94824	-5.66526	2.20235	23.4328	21.6415	-5.2377	-6.1941
-0.819476	-5.38357	2.85167	7.88805	-8.64267	8.86122	-13.5028	-16.4094	11.8079
6.21604	-1.49091	-3.72977	-0.46962	30.3389	11.0879	-7.23221	-24.1932	-18.2537
0.00680483	-0.958059	-10.4964	26.3475	0.229176	-18.3863	20.0554	7.16771	-19.5529
8.7047	13.3783	-16.2849	9.62108	-10.9574	-1.96448	4.56793	1.03876	13.0838
-5.0139	18.9241	-4.92231	3.4887	-13.3056	15.6741	-6.11807	-19.3422	-12.6614
-21.2002	-11.7268	21.0301	-5.36767	18.7366	-10.8628	26.5967	-26.3749	24.2404
1.42146	-2.27779	8.02415	-19.7708	-2.70511	20.9961	-14.6338	8.92072	-4.32837
-9.43456	8.14111	0.796005	7.44695	-3.55691	-12.2026	-16.8345	2.63747	5.90637
4.53225	-3.93881	-12.1152	-2.92767	26.8066	-8.81602	-11.9142	2.09566	5.48852
-9.65683	-2.74843	3.93739	-4.7922	12.1959	10.2985	16.4643	25.2528	21.143
-2.1829	-10.5424	8.39235	-14.1331	-14.8259	13.3418	20.6847	4.09646	18.4297
10.3963	-1.71516	-0.434237	6.67447	-19.5064	4.81622	-1.14348	17.3187	19.0585
-5.68349	-20.5723	1.44968	5.28742	5.03542	17.66	-7.11776	14.7149	11.1886
-7.83035	2.5323	4.79639	6.05042	6.61696	3.87041	6.26889	-7.30809	12.9983
1.32436	2.56132	-6.17603	-22.2974	-14.5149	18.8051	-6.6262	-2.93466	-23.7422
8.96822	-7.30069	-9.2964	-1.71571	-0.79526	-3.34962	-15.1881	-22.9896	22.2339
-10.309	21.657	15.96	9.68038	-8.78719	-7.93577	11.8611	-4.0948	9.74918
19.6851	14.8646	-3.16817	10.1094	-12.1262	6.6568	-0.147837	6.92895	-18.9518
-0.880513	8.32845	-1.78284	-5.53003	-10.4089	12.2069	15.2795	15.4693	11.7136
2.49973	-1.4007	10.3696	19.693	13.1392	22.0292	9.85324	6.40407	-5.97121
-2.42575	-10.5894	-7.44502	16.2013	-11.8781	14.6725	3.52698	-2.03017	-0.917145
7.16901	-28.0715	-15.0087	-13.4376	17.5888	-19.5104	16.4658	-0.322289	-5.24455
-6.3485	-13.2952	8.22061	8.10229	-7.62524	26.7246	-3.5263	10.9538	-0.199064
2.02503	0.153359	6.1099	14.9844	-12.5656	-23.1688	-8.90631	24.9652	8.55502
5.86268	-9.46752	1.65258	13.2815	5.99838	-17.5511	-5.58789	9.32627	-7.5812
3.96745	-13.6485	-1.41804	-10.3154	22.0169	-19.0631	-16.7424	18.7123	-11.7706
10.8123	-7.89907	-23.6473	-5.25555	-9.51734	22.0805	-18.553	-0.915915	11.1476
-7.12165	-9.09622	26.6553	-0.802625	3.82188	-3.43459	-19.8936	5.43877	0.403329
-12.0266	3.30311	2.63806	7.37332	-3.92623	7.22456	-12.5279	6.34058	-27.0814
9.11584	-4.45187	-16.5155	23.7589	20.2039	-9.80766	-10.9787	-25.0258	22.0324
10.0767	0.69533	4.74276	4.66592	0.822579	-19.9647	-15.475	1.9638	-9.00976
3.23926	4.0947	7.14595	-27.3524	-6.36279	2.59182	20.1959	-17.7334	2.5457
-12.884	-15.1685	-22.0204	6.14995	2.13813	16.9041	21.5615	0.640322	-0.367543
-1.53873	1.32195	-6.66307	-8.00116	-7.8802	7.64417	15.3166	6.81333	14.8123
-13.2984	0.00404318	-4.29084	-6.97956	12.3486	9.60907	-3.17515	-10.2478	20.6979
-3.5037	-1.29044	-27.2837	10.9926	8.1776	-24.9107	9.73342	-9.26543	-1.5995
16.2541	-5.13367	1.54365	-4.73252	-15.1967	5.28155	-8.03149	-14.7803	-16.2717
2.16483	-11.4383	-1.46899	-3.49164	2.56066	-7.27106	-2.25872	-25.3472	9.405
-1.23709	-17.3079	24.7061	7.98925	-18.596	18.702	-1.22444	21.5714	-3.72954
-6.64156	-6.73505	13.5661	17.1934	3.39123	20.5972	-0.57319	-12.3488	-7.09135
7.19656	22.5499	12.2941	-27.6541	3.09311	3.29159	10.5825	2.70869	-13.4118
-0.811792	10.0429	0.815451	-1.73153	-6.82264	-2.07558	1.14525	-3.81165	23.1525
-8.09129	-25.6149	-14.9988	-11.9576	-24.7474	22.866	-22.9869	9.27565	-18.2371
4.02285	2.2496	3.75028	-28.4146	28.627	13.8673	0.308741	-23.4853	12.0405
-15.2499	-3.89204	5.68133	7.08966	-7.44885	-9.91983	-21.2531	-8.18305	-10.0613
6.35272	-22.1394	-2.25414	25.6118	1.32794	-15.1705	-8.31604	-1.18537	23.9602
-8.44684	-23.4002	-26.2581	4.63844	9.08264	6.15825	0.736365	4.83612	-3.62911
-14.773	-4.46412	18.3142	5.27026	-2.46315	-20.3955	24.6964	-9.33561	-8.22628
8.77521	7.54373	1.42481	3.48945	13.8751	16.5582	-0.995908	1.82973	17.7224
-13.0621	0.633343	8.8167	-9.39994	-0.684147	21.4664	-11.5641	1.56685	-22.3009
11.6081	6.52671	2.70586	-5.98519	-8.06797	26.1036	-18.3444	-19.2292	-9.45235
3.02708	8.14103	-13.0408	-0.832058	-30.3297	-10.9767	0.00197285	-15.4082	-1.07458
7.62437	-6.3101	-9.30934	7.47537	11.8715	-3.07569	7.93148	-21.5936	15.1555
11.2868	-0.597779	-10.0467	-8.23276	-11.8651	9.33895	4.13868	-23.3558	-25.2953
-1.39416	-10.7518	-6.57197	-2.60027	-7.00998	-19.4616	10.1399	-5.56919	8.28797
17.3831	11.001	0.0596133	-13.6962	0.016861	0.314754	16.1543	-20.2462	20.4009
-6.79206	15.6168	-1.93704	1.34914	-4.85961	2.08025	-13.2119	-9.22784	-6.45021
-18.2413	0.224505	-7.16681	-12.3705	4.61944	17.8936	-10.597	-0.557798	-2.13861
12.9768	-5.55987	-20.2985	0.719341	-1.28028	-2.44228	-3.48738	-2.29682	-12.7915
-12.2041	-7.64991	7.55039	-1.82861	-4.54443	-13.1116	3.373	11.8852	-15.3903
-4.54302	-11.3777	-5.08562	-11.6585	-6.46522	10.4664	1.99699	-4.00597	-7.40801
-8.33968	-2.95041	-23.437	2.73338	-10.7453	11.3717	13.8674	8.29944	18.7835
-9.22941	1.58866	-0.83812	-3.17102	19.7101	-11.3158	-6.23475	-8.88326	12.0034
1.70807	-8.69831	1.36986	-19.1267	-3.37541	15.0313	10.6712	21.731	-13.9579
-14.8462	-18.3302	4.50928	-5.9956	3.01296	13.8643	1.70817	2.87964	-8.3147
9.55316	-2.4503	3.35794	-12.1789	-9.66872	5.93294	-17.1486	-21.7656	4.6261
8.56465	-3.93592	-7.13975	-15.9019	-18.3149	-3.81112	0.210469	-6.01617	-4.61601
-25.1256	-9.6243	6.60882	7.46907	9.92982	22.0099	-7.39914	14.4569	-9.95854
12.0779	-21.3524	-27.3089	1.8428	-8.43653	5.0412	-0.251047	-7.45866	-8.74969
-0.999546	-20.8631	-9.66503	-4.26786	-0.443742	1.89671	10.6525	-1.93544	9.22263
-6.78278	7.25845	-1.14454	6.1037	-15.9595	-20.1037	-11.5274	22.1232	7.62072
-5.91556	5.64359	-0.0178233	-3.70192	5.74995	-0.185036	-25.6726	-7.6326	9.85465
-3.2884	-4.99977	-7.57443	-4.88621	-6.59257	-0.644681	15.4232	13.2782	3.28615
7.98429	-8.63789	9.28056	0.706671	-4.53316	-1.22056	-0.642586	2.21676	6.01866
-6.25332	-7.11493	-26.3814	0.0670818	23.2356	7.5844	2.72177	-11.7582	-2.91351
-11.5011	-10.8701	0.949647	4.09911	-5.3962	1.31734	-24.1101	1.42587	2.49833
18.604	-25.3124	-10.9395	-5.52842	1.18117	19.7067	-4.00697	-0.784038	-2.09791
-4.04231	6.39971	1.87134	7.00863	-10.5512	5.77276	0.819217	12.4092	4.07198
-6.03224	15.6466	-16.6434	2.55202	-3.02507	-16.914	3.51522	-9.18605	10.6143
6.00002	-6.72852	-2.30479	-7.31831	26.8527	13.6556	7.32954	3.80936	-1.21557
-13.5941	-13.6344	-4.8694	-29.7603	22.0732	-0.108465	7.8518	2.02611	1.89881
15.5125	25.3985	-5.7819	-15.0118	-11.9533	-11.4782	-5.87379	-3.09057	-7.40581
1.9883	3.69834	-12.2239	-3.83979	-4.77286	-14.5725	6.6211	-10.5661	2.2851
10.3985	-1.11854	13.9963	4.30973	17.9533	2.73431	4.48084	-28.3226	12.3402
-8.30815	8.60277	8.59291	9.99897	-19.2189	-5.89162	-7.43156	0.926621	2.98904
-3.0782	5.97798	0.225727	2.09609	-20.5381	18.6242	-1.389	-3.91776	-21.2681
3.37094	0.603167	-6.11575	6.58448	4.69066	1.5515	-6.40644	-1.76955	8.63441
-10.4161	23.2833	3.47693	-9.18893	10.1638	4.93113	5.57152	-6.07279	10.1253
17.3875	-16.9219	-7.38969	-13.8802	6.09055	-6.73335	-6.03695	11.5428	1.17186
6.57302	-14.9183	-21.1611	-4.42414	24.3831	0.476075	25.8201	-9.72021	-7.14985
12.0859	-8.60193	12.5904	-6.04867	2.90341	-5.06046	7.19081	7.29441	21.576
2.82483	26.687	3.98723	-7.94562	-1.34736	13.2572	8.47997	0.707746	3.10371
0.473898	10.8283	-4.26548	-30.3272	-6.10165	-7.4476	2.24887	-6.79415	2.14314
-9.61941	5.34576	-12.7897	-3.45969	-16.8062	2.03861	0.552872	-0.503222	-8.08417
-6.45153	-0.918763	8.03635	-12.5004	12.962	-9.24561	4.67701	2.6027	9.81844
-27.1689	-5.29065	6.25385	3.05944	15.01	-10.461	-3.0534	3.31292	12.791
0.187881	4.76515	-0.838747	-16.3507	0.937061	10.1701	-7.14358	23.8361	-1.67235
-7.67369	-14.2863	3.82051	11.0159	-9.12271	-8.55297	-7.76129	-5.70827	11.8383
1.21623	-6.49916	-1.23325	20.2858	9.98772	-0.471058	10.773	1.77644	2.16214
8.7015	2.88978	-9.44379	6.31204	-1.98944	-5.10535	1.75616	-8.2208	-24.0004
1.27379	-14.2336	-11.7407	-6.53899	-14.038	6.18221	-0.0570324	-7.7471	1.33372
14.931	-0.268401	-10.0339	-24.6081	-14.9185	2.28919	-22.9606	-1.36549	3.58285
-12.3995	-3.91553	-23.2533	-9.44688	-15.8796	-0.964513	7.84806	8.47136	-9.41527
11.4839	3.91725	-5.8885	5.0021	2.06988	-3.33898	-5.48842	-3.75566	-7.73311
-15.4884	-4.49277	17.2829	-10.0597	-3.7126	-2.81906	3.63816	-6.6981	0.0316912
4.85033	1.29866	-2.69122	-4.2216	-13.0607	1.48686	0.796132	4.39365	-15.2612
-20.905	-5.14423	11.4444	-7.3867	1.34342	20.3441	-6.99366	-0.176792	0.630229
-25.9133	23.4457	1.14049	-7.9831	9.17909	7.26268	-1.94378	6.28717	-20.3332
-1.4645	5.35073	-1.98212	-2.37985	-19.9913	9.84134	1.15217	10.3306	-0.925675
-3.9293	-9.44973	-9.56169	-10.8195	2.98931	2.85062	5.28931	-15.6385	-25.675
-10.637	6.38662	3.46765	-19.9164	-8.9367	13.0624	-3.72868	-1.16893	8.77646
7.31836	24.6907	-0.0773228	-1.10941	0.991569	12.0875	9.42567	-2.71334	-11.0684
0.479923	-8.00315	-1.58996	-8.64706	-3.6647	7.93076	24.3534	2.08842	-17.4794
5.84965	14.2764	15.3518	10.1057	-27.23	-6.28739	-3.08448	-5.7898	-26.1879
-7.69045	0.750711	-8.71372	9.80028	-5.62163	9.71285	1.13637	-8.49238	7.114
-9.43269	-0.0707338	-12.1052	-9.738	-2.14677	-5.12381	-5.02203	16.398	-0.203586
-8.89243	-27.4181	-0.877254	1.44829	0.363669	-10.0422	11.0185	0.000636383	2.92641
4.95655	-18.0674	4.52638	3.80571	-4.22804	-0.288381	-7.51896	7.1425	-7.1659
8.25367	10.014	7.96919	-10.5285	-15.3772	-27.9963	7.71443	0.482987	-13.426
9.13842	1.71324	-4.06203	-7.31179	-11.2165	7.47596	-7.9489	8.33457	11.7247
-24.158	-12.0511	-6.97242	-6.67038	8.47198	5.47495	16.3843	-7.53369	8.17751
1.01206	-20.2447	-7.47583	-8.83109	-26.9311	-29.0198	-6.18451	-12.0337	-4.1655
13.347	-6.27923	8.96588	-4.22313	-10.4633	7.86294	-1.99277	27.2092	8.69693
-0.569059	11.5744	-15.5306	6.91245	-18.7349	1.58148	11.0443	15.2082	5.68665
-2.58549	-5.84744	-0.488072	-31.7235	-21.2328	5.70739	25.916	-1.74526	4.49596
-5.86175	-2.80027	10.3915	-18.9781	27.3895	-2.63566	-0.790695	-17.8922	2.48817
6.1557	3.54111	5.88379	-0.73766	-22.4873	-16.4492	7.53809	4.34924	26.5193
1.42037	-1.49532	-9.85379	2.77838	18.2862	-7.66813	9.97915	-6.14507	9.89357
7.10882	24.9138	-16.6082	-10.9417	15.3402	15.0538	-29.3456	5.4806	0.47078
8.98674	11.7916	-8.38155	-5.58877	-2.14757	1.11475	5.1307	6.45551	-2.68513
4.89828	17.6918	-14.5542	-11.8402	3.17606	6.24952	4.21109	-8.36754	-5.1995
-20.0835	-3.55206	-2.79601	-26.038	-2.84862	3.46803	-2.44842	3.92107	-2.05827
4.18241	15.0258	0.347226	1.6548	-7.44224	-28.2299	3.31086	1.96232	-14.4517
0.536886	2.13619	-13.5891	-3.80819	-4.99369	-6.84824	-3.34466	2.78299	-4.49157
9.43831	1.57458	19.4653	0.40792	9.91923	26.462	17.2094	0.201204	4.01102
1.57129	-14.3595	3.97167	4.50683	-1.55949	19.4872	2.65824	-6.58934	7.90021
-4.59067	-0.0190169	-3.3732	-15.856	-18.4323	-2.05992	28.2599	19.6359	2.57837
-16.5996	-7.19245	-12.8581	6.03771	-0.932799	-4.0191	-3.876	-2.4989	19.2885
8.18796	-9.68103	12.0478	-1.83815	-8.82161	-4.92653	-4.80346	-20.9971	27.149
-1.33918	14.2652	-2.60497	-21.8403	-19.9465	8.42307	-5.28252	9.75195	-1.15285
-8.60706	-13.9416	-4.6233	-15.3273	-5.87563	4.34186	4.80757	-7.76778	8.53973
6.12915	-1.70663	24.8905	-1.61136	-3.7095	12.1579	2.72962	16.5424	5.84816
-2.91518	-24.0762	-17.7973	-7.86591	-8.18615	4.328	-6.04428	-6.4304	1.86164
7.22975	-2.5241	-5.30504	26.3911	-23.4662	7.20001	12.1197	8.2927	11.8594
-13.1873	12.3255	9.10209	-22.3401	-19.0934	-7.94577	0.222374	-1.95877	5.01946
-0.364896	-0.916027	10.6448	29.0126	-25.6919	5.84176	-28.8699	1.14694	13.5249
-7.30031	1.19404	-17.4081	0.87677	14.8967	-7.39553	4.27976	3.30889	6.54475
3.23357	16.7323	-16.6242	-8.83239	-9.71527	4.00003	28.5805	0.451853	7.49117
-11.6791	-6.23557	-18.8327	-6.58458	-2.62577	-5.86624	0.061533	5.95414	-0.719849
0.296968	24.8939	-19.7108	5.28214	4.59033	3.26116	-4.23969	27.5037	17.7317
10.3438	-5.85846	7.53973	3.52934	0.345871	-5.52159	-8.78965	-6.91164	-13.0111
8.00002	13.4636	9.05328	-4.48534	-14.5217	7.96221	27.6343	7.8274	-4.15614
-28.8343	-10.0859	18.3475	8.29785	5.00153	-11.1259	5.38738	1.54094	11.1194
-27.2485	-13.8231	-16.6046	-10.4975	14.0275	27.3018	-6.75897	-1.4807	11.4686
5.40723	-5.05856	-0.425595	-0.408287	11.1236	0.561868	19.5337	-7.82656	5.45451
7.12335	-16.3519	13.5871	11.3259	-3.11986	-6.82867	-8.45244	-3.84155	10.0355
-5.84243	5.33276	21.1611	0.258632	-8.71631	-6.46366	9.71603	-4.69828	-11.6735
-13.1744	-14.691	4.65357	-5.47938	-7.91265	9.44413	1.81646	14.1848	3.51163
4.19568	9.66537	11.1334	-14.9524	-11.2331	-13.2404	-2.01939	-11.3414	-8.15999
-8.20338	-10.8144	-6.99508	6.48888	-1.36647	-27.2216	17.446	-7.31128	6.79965
-18.9119	10.1088	-17.7543	-13.1086	6.51011	-13.1681	-2.67438	4.2567	-10.3991
-1.1022	-19.5206	18.9552	9.6067	-5.64064	1.14367	21.0599	0.513419	0.277802
25.9786	-22.6405	7.98146	-9.56516	-13.2031	5.59374	3.39227	18.4243	-2.9292
9.27115	-12.8583	-0.340817	-12.5332	-6.48648	-1.57329	-6.79106	6.69781	-16.3245
-5.14599	-15.9254	-18.7508	4.14023	2.68955	8.27319	27.5288	-7.01472	8.57137
-1.89989	-1.90807	21.7861	-29.748	-3.79158	20.5523	8.69701	-26.9062	-11.4849
6.1318	-25.419	8.68243	7.24506	1.36567	-6.65909	3.75981	7.60168	4.51506
2.21742	-4.45812	24.3676	-6.77736	5.6184	-16.6743	5.73315	-2.06348	0.765797
-6.06002	19.5059	-5.57403	3.01262	-11.8054	9.10255	-4.21062	-7.65298	-22.8708
5.71832	-8.59786	0.144737	0.908907	16.3713	12.4874	21.6075	3.17361	-8.05044
0.209526	4.55717	-3.03899	-8.76578	0.899515	4.45006	8.98881	8.11672	-13.9539
4.60423	6.59952	12.4918	1.7002	-25.4372	-4.86025	-10.389	-5.64985	1.97236
-5.68011	-6.23327	-12.2689	-24.0313	4.39332	19.6252	-28.8045	1.37685	25.0223
-17.0564	-17.8193	13.5438	-14.7343	4.90046	-9.63207	-2.38622	0.356844	3.80397
8.65968	16.0717	-5.22027	6.23598	24.0422	12.9743	-4.61111	-0.893587	-7.41189
3.12911	-13.0196	-4.16047	5.38269	-23.7048	-12.6464	-16.7093	4.76771	0.211137
7.6963	-7.5427	-4.78836	-3.92706	22.5087	7.27906	-3.0238	8.77448	26.9989
1.64097	-2.96896	8.57783	-8.62628	0.256901	8.22609	9.02161	-0.271057	10.1532
-15.4225	-4.35582	-5.64403	-4.53812	-12.1898	-13.1168	-7.55816	27.1804	-4.94565
5.05124	-2.35923	-10.4368	0.767368	24.8414	-30.6047	2.46746	-13.871	2.9539
-7.84625	-23.4635	15.8605	10.1817	2.30733	-5.50825	22.5346	-3.47093	-20.1621
-28.697	11.3889	7.0857	8.2693	5.34063	-6.21265	23.1339	2.95181	-12.7361
-7.28157	-9.66958	-10.2814	4.18288	7.52021	-29.4817	1.11519	-0.879369	-5.58654
-1.25495	-2.28736	-8.72194	6.04609	0.977863	-31.368	-2.87622	1.40011	-0.929708
11.4613	-11.7797	12.4209	-1.12613	-8.17835	25.0832	7.49364	2.45399	5.7522
-4.46756	1.01616	1.08103	-7.96473	9.99273	-22.2498	5.10736	4.9443	-8.67689
-23.4979	-18.9741	2.24437	5.17994	-16.3606	-8.83589	4.49677	3.45016	-10.5286
5.55334	-18.3526	6.57183	-2.48385	-6.73562	-1.32577	-10.2371	-5.33435	12.5684
20.3265	9.27094	4.23234	14.0316	-20.4448	9.12789	-6.73541	0.435937	-9.54783
-9.49026	-8.56615	-0.552493	-3.12845	-5.70586	-7.2852	9.90097	-1.10729	-23.7327
-13.471	-24.1598	-7.86606	-10.4579	1.65212	-10.5429	5.92954	-11.8271	0.32842
1.68346	20.0253	7.3465	2.50174	21.4184	4.08421	-8.8711	-5.71932	-2.6916
4.84022	10.6045	1.40575	0.226133	-4.67045	21.0944	-3.78795	-6.27201	-7.34823
-12.5444	1.71026	12.052	1.05276	19.0432	23.6533	30.0455	3.13181	2.30654
-5.8546	12.3236	-3.16773	22.8646	14.4774	12.2176	9.4417	4.40882	27.236
21.3495	-24.6788	-15.6566	6.36484	-2.2181	15.9957	2.3157	5.49994	5.45708
12.3782	0.111412	9.01384	1.919	3.62548	-6.30066	-29.0277	-2.67996	26.2691
0.926288	11.9691	8.7038	-1.99061	12.1548	-2.92891	-1.20332	-0.509639	7.25993
3.46316	4.28959	-5.67234	-15.2053	5.41624	-3.61237	-5.16955	-4.18735	10.6121
2.85453	0.819118	-13.3631	-7.3	-16.2858	7.71746	-8.09124	0.845874	3.35485
18.7428	-1.22227	4.23631	26.4072	-0.755387	-10.9011	-7.62088	0.188313	-11.4007
7.59644	-0.363296	-12.8173	10.8107	13.4139	-0.497812	5.68062	2.96551	9.38896
-14.5293	1.8662	-15.3411	-4.10982	14.9295	6.79934	-21.2358	-0.84156	-4.23272
19.0465	-16.108	8.37489	-1.3324	-3.99294	-18.5476	-14.2816	-11.7549	-19.8356
-0.0915432	5.63459	6.28443	-6.28309	-12.618	4.20102	-6.50234	-1.4957	-0.224118
-7.8309	-10.4296	-2.20482	-9.9876	7.43564	3.24267	0.302344	3.77613	1.36111
3.16404	-15.6691	-14.1639	9.57768	-14.5886	6.42027	11.701	-5.10021	6.24525
-10.1664	6.65917	-6.53721	7.73482	-15.5758	10.4223	3.90842	-7.22387	4.42908
8.31668	0.413188	-1.30714	-8.79675	-17.0831	13.9162	-0.994663	3.09342	2.05312
13.193	25.5837	1.38479	5.46585	6.52968	-5.70907	27.6383	-29.1524	2.72103
0.500928	-5.18614	-8.83862	-11.2245	9.19249	-17.5533	7.41526	-3.08817	-4.04449
5.57231	-13.9813	7.4757	-3.66258	10.049	20.4232	6.46804	0.289631	-5.77614
9.65664	-9.09816	-5.78956	-14.4247	0.890192	6.15291	5.71512	6.04656	4.41608
8.58958	-4.04112	23.3829	-5.59411	2.39035	11.1302	9.55086	4.23742	1.30476
-6.18856	-3.16067	-13.5293	5.06143	-11.2231	-26.2752	-1.91582	1.03786	5.86024
-10.4041	19.6155	3.32869	-10.4715	24.8369	-11.7985	-6.62141	-5.86528	-5.52335
0.629848	11.8095	-0.627213	-2.14509	-7.21936	22.842	28.73	1.61173	14.9347
-5.24079	-5.44433	26.8994	2.79064	25.6985	-9.72596	-11.2344	-25.1536	-16.9016
-16.1564	10.9081	2.83156	-26.684	-9.58585	1.72228	-2.54216	3.1678	-26.2996
-4.22145	-3.37853	19.6253	-1.5305	4.29092	-25.2514	-9.23316	-4.94616	-11.0084
-7.03714	1.40245	-7.71704	0.497735	2.58136	-31.0897	4.43053	-0.317735	-12.5231
-26.4491	25.6769	0.244374	-0.827821	14.3033	-3.37744	2.82849	-1.95658	-18.25
7.16806	14.3456	-8.99308	-5.72566	18.6719	2.77565	-10.1228	-9.31717	3.87721
-0.435823	7.38104	-1.88547	-3.90891	-4.48256	8.31199	21.4442	1.96036	7.04637
11.4597	3.93424	-19.2851	-9.98692	3.519	-5.90324	-3.52353	-0.856018	10.9849
4.36518	0.35846	7.87611	25.1544	-6.37799	-2.36653	-4.96135	-7.30341	-6.83983
-10.9119	-1.85797	-10.452	-24.7047	16.4632	-18.2134	-5.47284	21.6719	-8.81064
-3.23727	-7.40587	-3.87697	0.293017	7.14351	-12.0224	22.3693	-3.36408	8.97936
8.19004	-10.6908	-5.39029	-5.20879	-11.2945	4.80759	10.0808	9.36899	-1.04404
-7.35392	-5.46311	-1.37045	-10.6326	1.48839	-8.48946	-24.9833	-2.54062	4.6376
-12.9765	-9.27448	-11.935	-6.61751	4.33489	-26.5323	4.42533	6.88341	-7.41288
23.5198	2.45933	-4.90012	-0.0819023	5.72142	-10.6291	8.64578	3.15323	-12.5834
3.38165	-0.706602	-10.0417	3.65443	-2.72958	19.7467	0.96373	-7.32531	2.59096
1.80405	10.5369	-6.24615	5.38647	8.79733	7.42202	-0.0838992	-0.632342	-2.93312
-14.8937	9.15419	18.1803	-9.5097	-7.27669	3.51978	-8.79626	0.937982	8.78272
0.986901	-13.5689	8.89192	-17.5638	-9.7243	6.18019	-21.5876	14.3705	3.76471
-11.6752	7.75667	4.39941	-27.2804	-13.9767	-25.4629	7.83172	-26.702	-19.4444
-7.66951	1.00768	-4.19782	17.7013	-22.9134	5.63207	-19.1524	-4.85137	12.948
19.1723	-9.65847	0.803034	-20.6793	-4.42205	-2.78428	-22.1752	-1.99907	-30.1331
17.3684	7.05241	-2.52188	-21.0791	-2.34839	-5.18774	3.13064	-10.4789	5.74526
15.8108	-25.3941	-9.34744	-1.56313	4.00401	-1.47517	21.5249	24.17	1.44313
16.1245	12.6573	-28.7219	15.3228	-2.0385	-2.04471	13.7089	3.1258	10.7622
2.70372	4.35459	9.87128	-3.74383	15.065	-10.0948	-25.3825	12.1678	6.38129
6.87794	-6.66777	-1.45638	-11.6006	-13.0886	-8.03102	-28.1878	14.8028	-6.4219
-5.96445	-3.9974	-18.4713	7.05034	14.27	-22.0912	-13.2994	18.3666	-10.3798
-4.20371	25.1489	5.27089	1.5154	-0.447771	-14.0539	4.81973	-3.39187	-4.48001
-3.25809	-15.6029	2.11723	-22.5028	18.1014	-19.5396	-11.6079	-11.4504	0.991313
-1.46145	-20.0462	13.3519	11.8764	0.697768	22.196	0.686628	10.6907	-13.2096
1.75808	2.79896	-3.26049	0.421948	-6.81202	2.94281	-4.84604	0.584659	-3.7685
-15.1206	-0.0717405	-13.3941	-0.730695	9.47108	-10.6078	-8.46873	-21.7597	2.26273
3.21629	-1.86091	3.97442	10.1284	2.26898	26.3753	-26.0764	-8.21097	-5.87787
-7.99485	17.5887	-4.0636	-3.88079	-10.5089	4.37601	11.2851	-3.5962	1.57921
-0.268251	-15.3498	-15.1542	-8.79314	5.81946	6.16256	-8.77869	-6.45212	-7.78269
9.88631	5.02651	-4.88487	-6.16527	-3.41684	11.4923	22.2699	-19.4116	20.9411
-10.9448	-0.553632	-0.57268	-7.3609	-2.91153	1.09113	-0.366555	-17.9667	-10.0354
3.83551	-1.06747	9.23712	-0.248632	4.82505	-7.41934	4.0973	4.07851	10.8491
6.30665	-4.01094	23.5885	-18.0774	-0.983261	0.758413	-3.93647	-14.638	6.22521
-6.41878	-21.5531	-6.59573	-22.3964	3.02483	-30.0202	6.01333	-5.77292	13.2122
-17.7256	7.34893	-26.1065	-11.5526	-8.35247	-15.5293	-8.78675	-7.28348	-4.84979
-25.0452	11.9972	-4.0209	13.5494	1.66695	6.0494	15.4175	0.362711	-1.63883
-15.4622	-1.92275	3.75942	-13.0311	8.68511	7.79387	9.66011	20.2865	4.87783
-6.05985	2.2894	18.9647	-8.89959	6.33311	24.9374	3.67199	0.431886	-23.4809
-10.4395	4.72369	1.44755	-18.6237	0.64995	-11.1439	4.5876	3.19844	-11.1956
4.39987	0.0923743	-4.07756	-26.0964	-12.9549	3.68073	17.5449	-4.4691	-5.37515
9.13459	-8.18966	-2.00498	-5.78704	-0.187117	8.12765	23.6735	1.15625	-26.8693
-7.61552	3.46807	10.4659	10.2816	-6.17837	-13.4655	18.976	-12.8409	-1.22735
-10.4945	-14.9566	-2.78254	-10.9065	-20.4788	17.8175	5.44058	-0.245296	12.5233
-8.4205	3.90635	-1.40076	3.23041	7.15954	1.50963	7.64534	-3.48009	-2.90729
-0.532739	-3.44377	1.73252	-0.617426	-1.90039	9.37715	1.02287	2.32241	-7.89822
8.89766	-18.3767	-13.5939	25.3592	12.1087	-2.67001	-8.04211	4.20077	2.19723
-3.09785	14.0849	-9.36965	4.38578	-5.43756	-14.7954	6.24152	-18.5484	-3.86702
-1.20298	2.65303	4.79094	18.3968	-9.79699	-16.713	2.20403	17.6578	-29.0954
-2.28094	27.6984	-7.92287	-6.19725	1.73504	6.42422	-2.99565	8.98406	22.5608
-0.546293	2.62832	19.8094	16.9605	-15.5036	-13.3275	-18.376	-1.25475	-8.90233
-17.5322	11.1895	3.99949	-11.3336	3.31468	-1.87107	5.27483	5.02468	21.3068
18.6855	-24.1112	-30.0989	9.86407	-7.98481	-9.24019	-0.570559	-3.76927	4.16354
8.38955	22.0415	8.98314	-9.81686	-10.0555	-3.42821	3.08633	-7.87609	-0.464599
25.7601	-7.77891	-11.8077	11.1341	-13.6198	-0.707159	-5.42132	8.08304	16.2509
-3.42624	4.95192	10.3262	13.2429	-11.5072	2.93254	18.2001	-18.8878	26.53
5.76799	3.35855	0.448192	2.87366	-0.173827	-17.4798	9.29593	26.5126	13.0157
0.622571	-1.74423	-9.78308	-1.86052	5.31065	-6.1778	-21.4875	-5.01425	17.883
22.8814	-15.7408	-3.38897	-12.7096	5.77198	20.9813	0.0774479	2.14339	-2.35765
-11.6028	-5.54869	11.0482	-6.46318	-9.17518	4.25347	-12.5712	6.13361	-3.39666
11.5916	-6.71839	-1.86913	0.953868	-0.360986	-17.1593	9.66973	-20.0195	-17.3653
12.8964	-10.3756	-12.3202	-3.231	20.3544	4.93154	-19.8304	-23.9427	11.0838
11.1064	-1.93308	-4.50565	-19.7945	-4.47284	-10.9379	-3.56175	-3.09483	-0.952606
6.53619	-28.5719	3.92445	21.0833	-7.33581	10.8619	-10.4694	9.50151	5.04882
-6.20305	2.30701	-9.04666	-20.9809	8.68093	0.0590315	2.76036	-14.6712	-7.28099
-5.71205	-2.90015	5.67994	12.5005	-2.91894	-6.90997	2.19562	-11.4509	-9.08988
-4.40622	-1.28009	7.92319	-18.0623	11.7793	-0.7485	4.01022	4.83544	11.4476
[truncated: 1,937 more rows]

## Sheet: FigS2_GN1077_fed_locations
FIGURE-S2-GN1077-FED-WORM-LOCATIONS
[truncated: 2,221 more rows]
