# Supplementary material for: Satiety, TAX-4, and OSM-9 tune the attraction of Caenorhabditis elegans nematodes to microbial fermentation products
Source: G3 (Bethesda). 2025 Oct 13;15(12):jkaf245. doi: 10.1093/g3journal/jkaf245 (PMC12693527; doi:10.1093/g3journal/jkaf245)
Supplement: jkaf245_Supplementary_Data [file jkaf245_supplementary_data.zip › Supplementary_Table_6_G3-2025-406189.xlsx]

## Sheet: CoverSheet
Supplementary Table 6
purpose	Provide the numerical values plotted in each panel of Supplementary Figure S3
structure	each sheet contains the numerical values for the indicated figure panel, locations are in units of mm

## Sheet: Fig S3_replicateMeans
FIGURE-S3-REPLICATE-MEANS
WellNo	Total Worms	Chemotaxis	Compound	Strain	Physiological State	File Name	Well width	Plate ID	MeanPos
1A	392	0.0655271	HEPES	N2	Starved	BSP18_Scan002	3042	BSP18_P05	1.14921
1C	296	0.116279	HEPES	N2	Starved	BSP18_Scan002	3045	BSP18_P05	1.61052
1D	360	0.128358	HEPES	N2	Starved	BSP18_Scan002	3038	BSP18_P05	2.01301
1B	348	0.137615	HEPES	N2	Starved	BSP18_Scan002	3012	BSP18_P05	3.25076
1C	478	-0.0605327	HEPES	N2	Starved	BSP25_Scan002	3037	BSP25_P05	0.239785
1B	534	0.113006	HEPES	N2	Starved	BSP25_Scan002	3041	BSP25_P05	2.44105
1D	619	0.139194	HEPES	N2	Starved	BSP25_Scan002	3025	BSP25_P05	3.14808
1A	713	0.203947	HEPES	N2	Starved	BSP25_Scan002	3050	BSP25_P05	4.08898
2B	412	0.0957447	I1	N2	Starved	BSP18_Scan001	3065	BSP18_P02	1.70908
2D	464	0.0973872	I1	N2	Starved	BSP18_Scan001	3067	BSP18_P02	1.7662
2C	432	0.145	I1	N2	Starved	BSP18_Scan001	3058	BSP18_P02	2.48795
2A	463	0.167464	I1	N2	Starved	BSP18_Scan001	3067	BSP18_P02	2.42363
2D	469	-0.0231362	I1	N2	Starved	BSP25_Scan001	3064	BSP25_P02	0.0560925
2A	381	0.0513595	I1	N2	Starved	BSP25_Scan001	3074	BSP25_P02	0.604918
2C	267	0.0762332	I1	N2	Starved	BSP25_Scan001	3072	BSP25_P02	0.779337
2B	249	0.13242	I1	N2	Starved	BSP25_Scan001	3061	BSP25_P02	2.30582
4C	287	-0.445693	I2	N2	Starved	BSP18_Scan002	3042	BSP18_P08	-7.40326
4B	281	-0.439689	I2	N2	Starved	BSP18_Scan002	3034	BSP18_P08	-7.33031
4A	400	-0.436464	I2	N2	Starved	BSP18_Scan002	3052	BSP18_P08	-6.63778
4D	435	-0.241026	I2	N2	Starved	BSP18_Scan002	3028	BSP18_P08	-3.26416
4B	475	-0.39759	I2	N2	Starved	BSP25_Scan002	3033	BSP25_P08	-6.41852
4C	390	-0.347181	I2	N2	Starved	BSP25_Scan002	3027	BSP25_P08	-5.85791
4A	571	-0.317172	I2	N2	Starved	BSP25_Scan002	3039	BSP25_P08	-4.06774
4D	291	-0.2	I2	N2	Starved	BSP25_Scan002	3037	BSP25_P08	-3.43572
1A	370	0.118541	I3	N2	Starved	BSP18_Scan001	3044	BSP18_P01	1.99881
1D	467	0.122642	I3	N2	Starved	BSP18_Scan001	3041	BSP18_P01	2.09622
1C	405	0.139108	I3	N2	Starved	BSP18_Scan001	3046	BSP18_P01	2.87315
1B	334	0.2	I3	N2	Starved	BSP18_Scan001	3030	BSP18_P01	3.81309
1D	564	-0.0168067	I3	N2	Starved	BSP25_Scan001	3017	BSP25_P01	1.32636
1B	570	-0.00203666	I3	N2	Starved	BSP25_Scan001	3035	BSP25_P01	1.12828
1A	571	0.014433	I3	N2	Starved	BSP25_Scan001	3047	BSP25_P01	0.973146
1C	638	0.0178571	I3	N2	Starved	BSP25_Scan001	3033	BSP25_P01	0.690197
1C	326	0.228758	I4	N2	Starved	BSP18_Scan003	3043	BSP18_P09	5.28952
1A	365	0.238372	I4	N2	Starved	BSP18_Scan003	3047	BSP18_P09	5.97753
1B	310	0.297297	I4	N2	Starved	BSP18_Scan003	3043	BSP18_P09	6.80158
1D	383	0.305556	I4	N2	Starved	BSP18_Scan003	3041	BSP18_P09	6.71945
1B	612	0.143939	I4	N2	Starved	BSP25_Scan003	3034	BSP25_P09	2.37774
1C	742	0.175227	I4	N2	Starved	BSP25_Scan003	3024	BSP25_P09	3.3659
1A	527	0.208333	I4	N2	Starved	BSP25_Scan003	3046	BSP25_P09	4.82367
1D	531	0.306383	I4	N2	Starved	BSP25_Scan003	3040	BSP25_P09	6.33868
3D	333	0.00334448	M1	N2	Starved	BSP18_Scan001	3077	BSP18_P03	0.636693
3C	410	0.0953678	M1	N2	Starved	BSP18_Scan001	3063	BSP18_P03	0.534988
3A	350	0.164087	M1	N2	Starved	BSP18_Scan001	3069	BSP18_P03	3.31299
3B	303	0.285199	M1	N2	Starved	BSP18_Scan001	3061	BSP18_P03	3.73606
3A	401	-0.0116959	M1	N2	Starved	BSP25_Scan001	3024	BSP25_P03	-0.0496828
3C	512	0.108108	M1	N2	Starved	BSP25_Scan001	3027	BSP25_P03	2.31349
3D	424	0.146667	M1	N2	Starved	BSP25_Scan001	3044	BSP25_P03	2.93523
3B	354	0.308411	M1	N2	Starved	BSP25_Scan001	3028	BSP25_P03	4.87895
4A	364	0.127596	M2	N2	Starved	BSP18_Scan001	3051	BSP18_P04	2.75093
4B	309	0.129825	M2	N2	Starved	BSP18_Scan001	3053	BSP18_P04	1.88167
4D	303	0.160839	M2	N2	Starved	BSP18_Scan001	3049	BSP18_P04	3.61183
4C	345	0.192547	M2	N2	Starved	BSP18_Scan001	3052	BSP18_P04	3.54172
4B	399	0.215339	M2	N2	Starved	BSP25_Scan001	3046	BSP25_P04	4.40028
4D	417	0.221918	M2	N2	Starved	BSP25_Scan001	3064	BSP25_P04	4.07135
4C	448	0.265753	M2	N2	Starved	BSP25_Scan001	3042	BSP25_P04	4.76648
4A	438	0.327824	M2	N2	Starved	BSP25_Scan001	3040	BSP25_P04	5.70906
2B	314	-0.0648464	M3	N2	Starved	BSP18_Scan002	3070	BSP18_P06	-1.9926
2C	355	-0.0271903	M3	N2	Starved	BSP18_Scan002	3043	BSP18_P06	-0.997056
2A	384	0.109244	M3	N2	Starved	BSP18_Scan002	3066	BSP18_P06	1.52653
2D	293	0.164751	M3	N2	Starved	BSP18_Scan002	3069	BSP18_P06	3.0373
2A	496	0.0498812	M3	N2	Starved	BSP25_Scan002	3067	BSP25_P06	1.22137
2B	459	0.0780856	M3	N2	Starved	BSP25_Scan002	3060	BSP25_P06	1.38534
2C	487	0.197183	M3	N2	Starved	BSP25_Scan002	3065	BSP25_P06	3.06279
2D	467	0.246377	M3	N2	Starved	BSP25_Scan002	3056	BSP25_P06	4.37197
3B	369	-0.233429	M4	N2	Starved	BSP18_Scan002	3038	BSP18_P07	-4.06541
3C	317	-0.0238908	M4	N2	Starved	BSP18_Scan002	3068	BSP18_P07	-0.269656
3D	385	0.0786517	M4	N2	Starved	BSP18_Scan002	3065	BSP18_P07	2.17696
3A	331	0.0798722	M4	N2	Starved	BSP18_Scan002	3055	BSP18_P07	2.09493
3C	573	-0.0214425	M4	N2	Starved	BSP25_Scan002	3051	BSP25_P07	-0.000932934
3B	514	0.0393013	M4	N2	Starved	BSP25_Scan002	3068	BSP25_P07	1.50318
3D	444	0.0773067	M4	N2	Starved	BSP25_Scan002	3063	BSP25_P07	1.17341
3A	646	0.257658	M4	N2	Starved	BSP25_Scan002	3047	BSP25_P07	4.54426
1A	213	-0.0538922	HEPES	CX10	Starved	BSP23_Scan002	3039	BSP23_P05	0.199813
1B	181	0.246575	HEPES	CX10	Starved	BSP23_Scan002	3046	BSP23_P05	3.77757
1B	150	-0.128205	HEPES	CX10	Starved	BSP26_Scan002	3042	BSP26_P05	-0.871225
1C	165	-0.0406504	HEPES	CX10	Starved	BSP26_Scan002	3046	BSP26_P05	0.534008
2B	345	0.0909091	HEPES	CX10	Starved	BSP30_Scan001	3048	BSP30_P02	1.56692
2C	294	0.107438	HEPES	CX10	Starved	BSP30_Scan001	3079	BSP30_P02	1.27401
2D	382	0.158879	HEPES	CX10	Starved	BSP30_Scan001	3064	BSP30_P02	2.20241
2A	364	0.272109	HEPES	CX10	Starved	BSP30_Scan001	3042	BSP30_P02	3.33606
2D	161	-0.163934	I1	CX10	Starved	BSP23_Scan001	3066	BSP23_P02	-1.63706
2C	229	-0.153061	I1	CX10	Starved	BSP23_Scan001	3068	BSP23_P02	-1.49704
2A	160	-0.150442	I1	CX10	Starved	BSP23_Scan001	3087	BSP23_P02	-2.23514
2B	184	-0.0136986	I1	CX10	Starved	BSP23_Scan001	3076	BSP23_P02	0.228442
1B	305	-0.0431373	I1	CX10	Starved	BSP30_Scan001	3053	BSP30_P01	0.142985
1D	312	0.177778	I1	CX10	Starved	BSP30_Scan001	3038	BSP30_P01	3.4858
1A	390	0.204819	I1	CX10	Starved	BSP30_Scan001	3033	BSP30_P01	3.57388
1C	229	0.305263	I1	CX10	Starved	BSP30_Scan001	3046	BSP30_P01	5.07692
4A	170	0.162791	I2	CX10	Starved	BSP23_Scan002	3048	BSP23_P08	3.74911
4C	198	0.345912	I2	CX10	Starved	BSP23_Scan002	3028	BSP23_P08	6.97411
4B	164	0.152778	I2	CX10	Starved	BSP26_Scan002	3061	BSP26_P08	2.33211
4A	156	0.243697	I2	CX10	Starved	BSP26_Scan002	3054	BSP26_P08	3.30575
4C	184	0.255172	I2	CX10	Starved	BSP26_Scan002	3055	BSP26_P08	4.11869
2C	277	-0.0782609	I2	CX10	Starved	BSP30_Scan002	3065	BSP30_P06	-0.778494
2A	343	-0.0413793	I2	CX10	Starved	BSP30_Scan002	3077	BSP30_P06	-0.853244
2B	251	0.0185185	I2	CX10	Starved	BSP30_Scan002	3058	BSP30_P06	-0.206401
1D	183	0.025974	I3	CX10	Starved	BSP23_Scan001	3051	BSP23_P01	0.944322
1C	178	0.0364963	I3	CX10	Starved	BSP23_Scan001	3045	BSP23_P01	1.68009
1A	327	0.263158	I3	CX10	Starved	BSP26_Scan001	3045	BSP26_P01	4.35436
1C	228	0.289617	I3	CX10	Starved	BSP26_Scan001	3019	BSP26_P01	4.95819
1B	160	0.352941	I3	CX10	Starved	BSP26_Scan001	3047	BSP26_P01	6.89162
3C	363	0.09699	I3	CX10	Starved	BSP30_Scan001	3053	BSP30_P03	2.10524
3A	356	0.205479	I3	CX10	Starved	BSP30_Scan001	3070	BSP30_P03	2.72903
3B	286	0.253012	I3	CX10	Starved	BSP30_Scan001	3046	BSP30_P03	4.31866
1C	252	0.394231	I4	CX10	Starved	BSP23_Scan003	3050	BSP23_P09	7.61374
1B	181	0.493151	I4	CX10	Starved	BSP23_Scan003	3058	BSP23_P09	8.82292
1A	284	0.5671	I4	CX10	Starved	BSP23_Scan003	3042	BSP23_P09	9.82647
1D	255	0.647059	I4	CX10	Starved	BSP23_Scan003	3050	BSP23_P09	12.2809
1B	152	0.518797	I4	CX10	Starved	BSP26_Scan003	3027	BSP26_P09	10.5372
1A	250	0.5625	I4	CX10	Starved	BSP26_Scan003	3050	BSP26_P09	11.5893
1C	195	0.593023	I4	CX10	Starved	BSP26_Scan003	3028	BSP26_P09	12.3214
2D	300	0.477612	I4	CX10	Starved	BSP30_Scan002	3066	BSP30_P06	8.71681
3D	161	0.00787402	M1	CX10	Starved	BSP23_Scan001	3081	BSP23_P03	0.0425764
3C	201	0.12987	M1	CX10	Starved	BSP23_Scan001	3078	BSP23_P03	1.03482
3B	154	0.193277	M1	CX10	Starved	BSP23_Scan001	3063	BSP23_P03	2.77527
3A	211	0.202381	M1	CX10	Starved	BSP23_Scan001	3077	BSP23_P03	2.54716
3A	251	-0.0985915	M1	CX10	Starved	BSP26_Scan001	3065	BSP26_P03	-1.82102
3B	152	0.193277	M1	CX10	Starved	BSP26_Scan001	3066	BSP26_P03	1.46246
4A	387	0.225806	M1	CX10	Starved	BSP30_Scan001	3045	BSP30_P04	3.2294
4B	344	0.333333	M1	CX10	Starved	BSP30_Scan001	3031	BSP30_P04	4.51513
4C	200	0.0787879	M2	CX10	Starved	BSP23_Scan001	3032	BSP23_P04	1.3699
4A	191	0.139073	M2	CX10	Starved	BSP23_Scan001	3038	BSP23_P04	1.8422
4D	179	0.238806	M2	CX10	Starved	BSP23_Scan001	3037	BSP23_P04	3.73053
4B	159	0.401575	M2	CX10	Starved	BSP23_Scan001	3037	BSP23_P04	6.48281
4C	187	0.341935	M2	CX10	Starved	BSP26_Scan001	3048	BSP26_P04	5.89374
4A	301	0.5	M2	CX10	Starved	BSP26_Scan001	3039	BSP26_P04	8.31315
4D	421	0.157593	M2	CX10	Starved	BSP30_Scan001	3055	BSP30_P04	3.55086
4C	357	0.275862	M2	CX10	Starved	BSP30_Scan001	3040	BSP30_P04	4.40149
2A	217	0.16129	M3	CX10	Starved	BSP23_Scan002	3060	BSP23_P06	1.62581
2C	221	0.284916	M3	CX10	Starved	BSP23_Scan002	3075	BSP23_P06	4.62208
2B	212	0.435294	M3	CX10	Starved	BSP23_Scan002	3077	BSP23_P06	6.11513
2C	159	0.104	M3	CX10	Starved	BSP26_Scan002	3077	BSP26_P06	1.1427
2A	162	0.287879	M3	CX10	Starved	BSP26_Scan002	3077	BSP26_P06	3.64576
1B	281	0.127119	M3	CX10	Starved	BSP30_Scan002	3035	BSP30_P05	2.04309
1C	347	0.134948	M3	CX10	Starved	BSP30_Scan002	3040	BSP30_P05	2.71573
1A	364	0.194444	M3	CX10	Starved	BSP30_Scan002	3040	BSP30_P05	2.79193
3C	214	0.172414	M4	CX10	Starved	BSP23_Scan002	3078	BSP23_P07	3.11227
3D	212	0.176471	M4	CX10	Starved	BSP23_Scan002	3093	BSP23_P07	4.28512
3B	211	0.179775	M4	CX10	Starved	BSP23_Scan002	3089	BSP23_P07	3.36045
3A	271	0.333333	M4	CX10	Starved	BSP23_Scan002	3063	BSP23_P07	4.98869
3B	160	0.235294	M4	CX10	Starved	BSP26_Scan002	3065	BSP26_P07	4.70739
3A	241	0.356436	M4	CX10	Starved	BSP26_Scan002	3067	BSP26_P07	6.66181
3C	179	0.442177	M4	CX10	Starved	BSP26_Scan002	3076	BSP26_P07	7.30901
1D	412	0.251462	M4	CX10	Starved	BSP30_Scan002	3036	BSP30_P05	5.30783
1A	192	-0.116022	HEPES	PR678	Starved	BSP27_Scan002	3047	BSP27_P05	-1.1946
1B	207	-0.021978	HEPES	PR678	Starved	BSP27_Scan002	3050	BSP27_P05	-0.0456496
1C	220	-0.02	HEPES	PR678	Starved	BSP27_Scan002	3043	BSP27_P05	0.76816
1D	199	0.0382514	HEPES	PR678	Starved	BSP27_Scan002	3057	BSP27_P05	0.824661
1B	180	-0.0632911	HEPES	PR678	Starved	BSP29_Scan002	3050	BSP29_P05	0.805277
1D	173	-0.0201342	HEPES	PR678	Starved	BSP29_Scan002	3058	BSP29_P05	-0.0896003
1C	183	0.139394	HEPES	PR678	Starved	BSP29_Scan002	3049	BSP29_P05	2.07859
3C	390	0.00286533	HEPES	PR678	Starved	BSP32_Scan002	3077	BSP32_P07	-0.498125
2C	182	-0.188235	I1	PR678	Starved	BSP27_Scan001	3068	BSP27_P02	-3.48437
2D	202	-0.0666667	I1	PR678	Starved	BSP27_Scan001	3057	BSP27_P02	-1.59292
2A	220	-0.0208333	I1	PR678	Starved	BSP27_Scan001	3075	BSP27_P02	0.326547
2B	202	0.0167598	I1	PR678	Starved	BSP27_Scan001	3046	BSP27_P02	0.70422
2B	191	-0.12	I1	PR678	Starved	BSP29_Scan001	3057	BSP29_P02	-2.13173
2A	158	-0.0935252	I1	PR678	Starved	BSP29_Scan001	3084	BSP29_P02	-1.54272
2C	239	-0.0146341	I1	PR678	Starved	BSP29_Scan001	3076	BSP29_P02	-1.16026
2D	170	-0.0138889	I1	PR678	Starved	BSP29_Scan001	3063	BSP29_P02	0.533915
4D	215	-0.358696	I2	PR678	Starved	BSP27_Scan002	3058	BSP27_P08	-4.94761
4D	166	-0.233083	I2	PR678	Starved	BSP29_Scan002	3048	BSP29_P08	-2.10376
4A	257	-0.224138	I2	PR678	Starved	BSP29_Scan002	3051	BSP29_P08	-3.17362
4C	156	-0.122302	I2	PR678	Starved	BSP29_Scan002	3041	BSP29_P08	-1.55161
2C	385	-0.381924	I2	PR678	Starved	BSP32_Scan002	3070	BSP32_P06	-6.09742
2D	403	-0.312849	I2	PR678	Starved	BSP32_Scan002	3055	BSP32_P06	-4.94192
2A	426	-0.254692	I2	PR678	Starved	BSP32_Scan002	3057	BSP32_P06	-4.05494
2B	491	-0.145455	I2	PR678	Starved	BSP32_Scan002	3066	BSP32_P06	-2.5794
1D	242	-0.106977	I3	PR678	Starved	BSP27_Scan001	3048	BSP27_P01	-1.84885
1B	295	-0.0909091	I3	PR678	Starved	BSP27_Scan001	3039	BSP27_P01	-1.28752
1A	330	-0.0344828	I3	PR678	Starved	BSP27_Scan001	3030	BSP27_P01	-0.931298
1C	310	-0.0218978	I3	PR678	Starved	BSP27_Scan001	3034	BSP27_P01	-0.470941
1D	225	-0.0845771	I3	PR678	Starved	BSP29_Scan001	3066	BSP29_P01	-1.06831
1B	163	0.0135135	I3	PR678	Starved	BSP29_Scan001	3042	BSP29_P01	0.414084
1A	229	0.0505051	I3	PR678	Starved	BSP29_Scan001	3046	BSP29_P01	0.756471
1C	160	0.144828	I3	PR678	Starved	BSP29_Scan001	3050	BSP29_P01	2.19748
1C	181	-0.148387	I4	PR678	Starved	BSP27_Scan003	3043	BSP27_P09	-1.38735
1D	242	-0.0194175	I4	PR678	Starved	BSP27_Scan003	3052	BSP27_P09	0.336497
1A	189	0.0731707	I4	PR678	Starved	BSP27_Scan003	3051	BSP27_P09	1.62892
1B	209	0.144444	I4	PR678	Starved	BSP27_Scan003	3067	BSP27_P09	3.42711
1B	169	-0.0748299	I4	PR678	Starved	BSP29_Scan003	3054	BSP29_P09	-0.357626
1C	253	0.0353982	I4	PR678	Starved	BSP29_Scan003	3042	BSP29_P09	1.13937
1A	226	0.0582011	I4	PR678	Starved	BSP29_Scan003	3059	BSP29_P09	1.46356
1D	226	0.0990099	I4	PR678	Starved	BSP29_Scan003	3040	BSP29_P09	2.33738
3B	163	-0.0769231	M1	PR678	Starved	BSP27_Scan001	3066	BSP27_P03	-0.751586
3C	182	-0.0714286	M1	PR678	Starved	BSP27_Scan001	3053	BSP27_P03	-1.7072
3D	203	0.0382514	M1	PR678	Starved	BSP27_Scan001	3071	BSP27_P03	0.120327
3B	195	-0.103448	M1	PR678	Starved	BSP29_Scan001	3072	BSP29_P03	-1.73145
3C	210	0	M1	PR678	Starved	BSP29_Scan001	3073	BSP29_P03	-0.0267095
3A	223	0.020202	M1	PR678	Starved	BSP29_Scan001	3074	BSP29_P03	0.761209
3D	190	0.0722892	M1	PR678	Starved	BSP29_Scan001	3067	BSP29_P03	1.86541
3A	368	-0.0342679	M1	PR678	Starved	BSP32_Scan002	3075	BSP32_P07	-0.214852
4C	165	-0.00680272	M2	PR678	Starved	BSP27_Scan001	3048	BSP27_P04	1.14719
4A	195	0.0179641	M2	PR678	Starved	BSP27_Scan001	3036	BSP27_P04	1.96913
4B	231	0.02	M2	PR678	Starved	BSP27_Scan001	3047	BSP27_P04	1.29893
4D	160	0.0496454	M2	PR678	Starved	BSP27_Scan001	3068	BSP27_P04	1.11489
4B	245	-0.00943396	M2	PR678	Starved	BSP29_Scan001	3046	BSP29_P04	1.13042
4C	265	0.0512821	M2	PR678	Starved	BSP29_Scan001	3043	BSP29_P04	2.5223
4D	219	0.161616	M2	PR678	Starved	BSP29_Scan001	3060	BSP29_P04	2.99986
3B	352	-0.0828025	M2	PR678	Starved	BSP32_Scan002	3087	BSP32_P07	-1.39337
2C	193	-0.147929	M3	PR678	Starved	BSP27_Scan002	3054	BSP27_P06	-2.91184
2B	164	-0.109589	M3	PR678	Starved	BSP27_Scan002	3062	BSP27_P06	-1.21708
2B	174	-0.0886076	M3	PR678	Starved	BSP29_Scan002	3057	BSP29_P06	0.202255
2D	246	-0.0410959	M3	PR678	Starved	BSP29_Scan002	3071	BSP29_P06	-0.644561
2A	240	0.00478469	M3	PR678	Starved	BSP29_Scan002	3058	BSP29_P06	0.691598
2C	233	0.0192308	M3	PR678	Starved	BSP29_Scan002	3071	BSP29_P06	-0.24094
1D	438	-0.109375	M3	PR678	Starved	BSP32_Scan002	3054	BSP32_P05	-1.56043
1C	463	0	M3	PR678	Starved	BSP32_Scan002	3056	BSP32_P05	-0.101449
3B	151	-0.185185	M4	PR678	Starved	BSP27_Scan002	3069	BSP27_P07	-2.81955
3C	161	-0.185185	M4	PR678	Starved	BSP27_Scan002	3071	BSP27_P07	-2.10692
3A	190	-0.047619	M4	PR678	Starved	BSP27_Scan002	3065	BSP27_P07	-1.93795
3A	218	-0.106599	M4	PR678	Starved	BSP29_Scan002	3070	BSP29_P07	-1.75716
3B	183	-0.0853659	M4	PR678	Starved	BSP29_Scan002	3072	BSP29_P07	-1.90938
3C	183	0.037037	M4	PR678	Starved	BSP29_Scan002	3070	BSP29_P07	-0.00377891
3D	235	0.111111	M4	PR678	Starved	BSP29_Scan002	3067	BSP29_P07	1.18024
3D	513	-0.0307018	M4	PR678	Starved	BSP32_Scan002	3074	BSP32_P07	-0.224517
1B	274	-0.180488	HEPES	GN1077	Starved	BSP31_Scan002	3046	BSP31_P05	-0.959836
1A	306	-0.108225	HEPES	GN1077	Starved	BSP31_Scan002	3052	BSP31_P05	-1.22365
1C	292	-0.0594059	HEPES	GN1077	Starved	BSP31_Scan002	3037	BSP31_P05	-0.175839
1D	309	-0.0277778	HEPES	GN1077	Starved	BSP31_Scan002	3053	BSP31_P05	-0.305545
3A	236	0.0429448	HEPES	GN1077	Starved	BSP32_Scan001	3060	BSP32_P03	0.129648
1A	185	0.04	HEPES	GN1077	Starved	BSP37_Scan002	3053	BSP37_P05	1.20812
1C	374	0	HEPES	GN1077	Starved	BSP42_Scan001	3047	BSP42_P01	0.627722
1D	301	0.1875	HEPES	GN1077	Starved	BSP42_Scan001	3059	BSP42_P01	2.52714
2B	328	-0.107438	I1	GN1077	Starved	BSP31_Scan001	3070	BSP31_P02	-0.825872
2D	282	-0.0829268	I1	GN1077	Starved	BSP31_Scan001	3057	BSP31_P02	-0.589987
2A	310	-0.0649351	I1	GN1077	Starved	BSP31_Scan001	3084	BSP31_P02	-1.14795
2C	297	-0.0516432	I1	GN1077	Starved	BSP31_Scan001	3065	BSP31_P02	-0.328931
1C	176	-0.142857	I1	GN1077	Starved	BSP32_Scan001	3049	BSP32_P01	-0.570203
2A	193	-0.0962963	I1	GN1077	Starved	BSP37_Scan001	3062	BSP37_P02	-0.206857
1C	170	-0.0990991	I1	GN1077	Starved	BSP40_Scan001	3033	BSP40_P01	-0.0476499
1A	311	-0.207729	I1	GN1077	Starved	BSP42_Scan001	3048	BSP42_P01	-0.443402
4B	270	-0.103093	I2	GN1077	Starved	BSP31_Scan002	3032	BSP31_P08	0.181837
4C	292	-0.0471698	I2	GN1077	Starved	BSP31_Scan002	3036	BSP31_P08	0.390364
4A	344	0.016	I2	GN1077	Starved	BSP31_Scan002	3039	BSP31_P08	0.898234
4D	397	0.209003	I2	GN1077	Starved	BSP31_Scan002	3036	BSP31_P08	3.03703
4C	220	0.0070922	I2	GN1077	Starved	BSP32_Scan001	3072	BSP32_P04	0.341494
1C	176	-0.03125	I2	GN1077	Starved	BSP40_Scan002	3049	BSP40_P05	-0.729521
1A	239	0.142857	I2	GN1077	Starved	BSP40_Scan002	3055	BSP40_P05	1.62277
1B	205	0.151515	I2	GN1077	Starved	BSP40_Scan002	3037	BSP40_P05	1.16588
1C	363	-0.146154	I3	GN1077	Starved	BSP31_Scan001	3029	BSP31_P01	-0.69797
1D	290	-0.0909091	I3	GN1077	Starved	BSP31_Scan001	3047	BSP31_P01	-0.458113
1B	315	-0.0655738	I3	GN1077	Starved	BSP31_Scan001	3040	BSP31_P01	0.0282445
1A	281	-0.0147783	I3	GN1077	Starved	BSP31_Scan001	3036	BSP31_P01	0.30456
1A	183	-0.245902	I3	GN1077	Starved	BSP32_Scan001	3054	BSP32_P01	-1.51837
1B	159	-0.025641	I3	GN1077	Starved	BSP37_Scan001	3042	BSP37_P01	-0.560165
1B	181	-0.241935	I3	GN1077	Starved	BSP40_Scan001	3046	BSP40_P01	-1.02334
1A	157	-0.0666667	I3	GN1077	Starved	BSP40_Scan001	3056	BSP40_P01	0.95078
1B	249	-0.0978261	I4	GN1077	Starved	BSP31_Scan003	3054	BSP31_P09	-0.809491
1C	309	-0.0916667	I4	GN1077	Starved	BSP31_Scan003	3054	BSP31_P09	-0.492036
1D	348	-0.0438247	I4	GN1077	Starved	BSP31_Scan003	3057	BSP31_P09	-0.242362
1A	373	-0.024055	I4	GN1077	Starved	BSP31_Scan003	3024	BSP31_P09	-0.0458223
1A	185	0.024	I4	GN1077	Starved	BSP32_Scan002	3048	BSP32_P05	0.701432
1D	246	0.0751445	I4	GN1077	Starved	BSP37_Scan003	3072	BSP37_P09	1.28176
1C	191	0.0839695	I4	GN1077	Starved	BSP37_Scan003	3057	BSP37_P09	1.69507
1D	195	0.09375	I4	GN1077	Starved	BSP40_Scan002	3036	BSP40_P05	0.705587
3B	314	-0.0434783	M1	GN1077	Starved	BSP31_Scan001	3079	BSP31_P03	-0.425573
3A	308	0.00440529	M1	GN1077	Starved	BSP31_Scan001	3078	BSP31_P03	0.426698
3D	334	0.0551181	M1	GN1077	Starved	BSP31_Scan001	3061	BSP31_P03	0.746988
3C	278	0.0697674	M1	GN1077	Starved	BSP31_Scan001	3054	BSP31_P03	0.871843
2A	159	-0.0204082	M1	GN1077	Starved	BSP32_Scan001	3072	BSP32_P02	0.00172594
3B	158	0.0434783	M1	GN1077	Starved	BSP37_Scan001	3081	BSP37_P03	0.769366
2A	192	0	M1	GN1077	Starved	BSP40_Scan001	3066	BSP40_P02	0.344957
2B	169	0.0545455	M1	GN1077	Starved	BSP40_Scan001	3059	BSP40_P02	0.928169
4C	314	-0.12	M2	GN1077	Starved	BSP31_Scan001	3039	BSP31_P04	-0.136064
4D	302	-0.0636364	M2	GN1077	Starved	BSP31_Scan001	3044	BSP31_P04	-0.169371
4A	287	-0.00448431	M2	GN1077	Starved	BSP31_Scan001	3041	BSP31_P04	0.737075
4B	264	0.0526316	M2	GN1077	Starved	BSP31_Scan001	3050	BSP31_P04	0.732216
2C	165	-0.119266	M2	GN1077	Starved	BSP32_Scan001	3070	BSP32_P02	-1.14579
4A	164	-0.2	M2	GN1077	Starved	BSP37_Scan001	3066	BSP37_P04	-2.0117
2C	170	-0.0973451	M2	GN1077	Starved	BSP40_Scan001	3072	BSP40_P02	-1.55179
1B	289	-0.0865385	M2	GN1077	Starved	BSP42_Scan001	3038	BSP42_P01	-0.104536
2D	296	-0.0684932	M3	GN1077	Starved	BSP31_Scan002	3065	BSP31_P06	-0.494727
2A	269	-0.0421053	M3	GN1077	Starved	BSP31_Scan002	3072	BSP31_P06	-0.88791
2B	258	0	M3	GN1077	Starved	BSP31_Scan002	3063	BSP31_P06	-0.370516
2C	269	0.0248756	M3	GN1077	Starved	BSP31_Scan002	3070	BSP31_P06	0.0506566
3C	171	-0.0630631	M3	GN1077	Starved	BSP32_Scan001	3072	BSP32_P03	-0.100874
2A	177	-0.228346	M3	GN1077	Starved	BSP37_Scan002	3068	BSP37_P06	-1.90488
3D	155	0.0961538	M3	GN1077	Starved	BSP40_Scan001	3067	BSP40_P03	1.49653
2A	260	-0.0113636	M3	GN1077	Starved	BSP42_Scan001	3081	BSP42_P02	-0.292443
3C	309	-0.0423729	M4	GN1077	Starved	BSP31_Scan002	3063	BSP31_P07	0.346792
3B	325	-0.0413223	M4	GN1077	Starved	BSP31_Scan002	3076	BSP31_P07	-0.883625
3A	423	0.0357143	M4	GN1077	Starved	BSP31_Scan002	3070	BSP31_P07	-0.0411658
3D	278	0.0935961	M4	GN1077	Starved	BSP31_Scan002	3061	BSP31_P07	0.66511
4A	192	-0.129771	M4	GN1077	Starved	BSP32_Scan001	3076	BSP32_P04	-1.25658
3A	168	-0.145299	M4	GN1077	Starved	BSP37_Scan002	3076	BSP37_P07	-1.49651
4B	170	-0.225225	M4	GN1077	Starved	BSP40_Scan001	3057	BSP40_P04	-1.61817
2B	221	-0.134752	M4	GN1077	Starved	BSP42_Scan001	3067	BSP42_P02	-0.531641

## Sheet: FS3_N2_starved_locations
FIGURE-S3-N2-WORM-LOCATIONS (units=mm)
HEPES	I1	I2	I3	I4	M1	M2	M3	M4
-16.2131	-6.92322	10.6571	21.1192	-13.3426	13.4893	8.55084	14.6088	7.25605
11.8868	19.4137	23.3859	22.6998	-15.6365	14.3968	-17.2207	13.4769	3.37259
-25.3478	-15.2657	3.34137	-5.57124	-21.4273	-9.71276	24.8167	-17.2515	-21.217
0.828952	-18.3863	11.9467	6.72014	-17.7593	15.679	-25.1398	-20.2989	-20.1406
12.394	-14.031	7.4372	19.8577	12.6752	19.9063	24.0289	-24.6497	-18.9173
-23.0734	-17.135	-6.27332	0.731367	-7.51507	2.23583	-7.76947	11.2294	-23.7794
-14.6433	24.3986	-16.269	16.644	4.34991	11.8785	-10.3897	17.9168	10.306
-5.30657	18.9985	-2.90363	-3.58074	-22.9905	-7.0993	7.34022	-7.16841	-3.6649
-0.37024	17.697	-9.37776	-7.4608	-8.3526	-13.6193	-2.34115	4.99285	20.9316
19.577	19.4999	17.7828	8.25205	-18.9467	20.483	-8.69517	-1.77403	-24.6456
-6.45242	9.38438	-21.9196	-4.3629	5.76943	23.0557	16.0883	8.44409	6.69251
9.71231	-25.9893	-16.4309	13.4387	-23.0849	13.0386	22.473	-25.0575	-1.37057
-1.98904	-25.0624	8.61326	12.0599	17.8793	9.97227	-0.949808	24.2082	14.6914
-3.62469	0.459087	-24.8283	-16.5544	-22.3357	-25.2051	-24.0447	21.8612	18.0501
-24.8537	-1.24888	-1.64633	7.11509	9.24735	6.06192	9.78998	12.0594	-10.1734
-20.636	14.6355	-22.3316	24.5417	-25.7361	-4.67592	3.79344	-19.782	-8.9279
-22.5103	2.08017	19.5988	9.79798	-10.0768	-16.3257	19.6125	-19.0979	-0.896771
-25.3494	6.12686	2.96376	5.22212	17.9392	16.227	-13.1432	20.5567	24.2525
4.38203	24.094	5.12934	11.0773	-19.3008	19.5801	17.1379	-14.7599	-16.6221
-13.1615	-18.4063	-26.2804	-16.9485	16.7425	6.30703	-7.82549	-24.5901	20.727
18.5895	12.512	4.41766	-2.99078	-0.527497	14.6165	13.6471	5.76545	-12.3149
21.537	-19.6513	-23.9498	-12.5681	21.483	7.46639	-9.17307	-16.8892	-5.88698
22.2362	13.026	-22.4324	18.5172	22.2269	18.5323	-23.4043	-20.2284	-10.1863
-21.779	2.73302	-10.3161	3.02578	-25.7301	-14.611	-1.65748	4.24081	-17.4251
8.73831	18.1736	-21.8563	15.027	19.9888	25.6976	-10.2611	-25.1883	-24.701
15.5952	12.01	11.0129	-20.3983	13.1998	8.39208	-26.0025	11.2628	-20.8232
-26.6199	8.94332	-19.3823	21.7149	9.42445	5.20337	5.07956	-22.5556	22.8781
16.7218	-0.796618	-19.1398	18.8064	26.9193	-24.0482	14.1332	24.3738	-4.56529
-5.12261	-7.38757	-20.1514	22.5215	14.1126	21.6013	20.9997	25.9641	18.0472
20.5159	-11.8913	-15.6321	4.40884	-18.4585	-8.04275	-12.6719	-25.9657	16.9063
-25.2555	19.2122	-2.81328	13.4378	24.1797	-9.99546	-27.6312	-12.4932	-19.5301
21.3715	11.2782	3.28529	12.2342	0.506973	3.09765	-19.7865	-16.2879	-20.0891
6.64737	10.0411	22.1544	13.2257	12.8504	14.8865	23.345	9.06395	26.0642
26.6621	-27.0499	0.134301	-17.5908	14.0555	-1.06337	2.46065	-2.06345	-15.9466
21.6784	13.275	-21.5384	16.9122	-13.8585	23.6856	-6.01648	18.9211	15.9406
-14.7227	3.49142	17.4784	14.6458	-10.0462	15.8426	2.74566	-27.9931	23.7134
15.1682	-20.6508	5.34562	26.8684	17.9942	12.6489	-21.114	-0.466612	-9.98607
20.6312	-5.47048	-15.6703	4.87969	10.2956	-4.77085	16.8003	14.0715	-14.3189
-18.9719	20.3466	8.52552	15.4609	2.86966	18.3551	-10.7483	-27.9446	-1.64215
9.76125	-25.6031	1.88909	-10.0784	15.5304	-9.04454	10.5102	3.01065	-12.6657
-11.648	24.9165	-11.7041	14.0074	-14.9934	-23.4035	-14.928	-2.1097	-22.7397
20.4412	18.4495	20.6455	18.085	-24.3259	20.9137	18.322	-20.0127	-24.87
-14.1138	26.2365	4.38095	26.1998	22.4383	-8.23631	26.7897	-21.2347	-11.953
19.3799	-0.0507829	-20.4583	20.5281	-20.1118	-19.5066	22.9035	15.1759	-23.9997
16.2611	-0.519984	-5.5638	2.44318	8.56046	-21.4071	19.8964	17.2249	11.6942
12.9438	23.2708	-18.1945	18.7575	7.86048	-17.9841	16.0835	2.27689	21.2305
2.59958	12.2861	-23.1827	-24.846	10.5207	19.7282	-6.57054	-5.20612	-23.072
6.72872	20.9332	26.5088	18.3153	16.4827	-12.8891	26.0297	16.2614	14.1144
25.9314	-1.47969	-10.9082	13.4153	-21.0363	19.2506	-18.8588	6.74781	-12.5804
24.6757	-26.8534	-21.49	-25.9153	3.51345	-5.89375	25.3098	-5.88992	-10.4878
-6.98689	-26.4019	-19.2134	-7.36183	24.3245	17.9382	-8.22955	-27.6283	-13.381
-24.7122	19.101	-4.87918	11.3885	25.4366	-1.60122	-9.5007	-6.55525	10.86
23.993	4.70218	-27.2681	-0.840451	7.77028	-10.3041	-10.7863	-28.4242	6.38957
16.6488	-16.5664	25.2391	21.6124	26.6724	10.5618	13.1606	-23.5263	-20.4674
11.7022	20.1328	-20.2745	13.1009	24.8249	-15.3552	-16.4943	-27.0902	27.2556
-20.0001	-10.9483	-6.36839	7.14036	16.432	23.9974	20.083	-7.60168	-19.2197
16.1727	17.2987	-22.0654	23.2288	-12.628	-6.27893	15.1931	-11.2029	26.2088
1.51147	-17.9147	-2.36655	27.2808	25.9172	24.3958	21.5825	-24.366	22.6822
-1.66982	-24.1476	21.4847	11.2215	27.7982	21.4314	-22.7257	17.3526	1.08892
-18.0783	25.493	5.13326	22.4677	-14.484	6.74338	22.1163	12.5013	13.2871
27.3005	26.7431	11.793	12.0349	-18.4851	20.9327	-18.2238	-26.3743	27.6303
-17.6863	-27.753	-14.2975	-14.2281	-15.9833	4.27135	3.67753	-17.4418	-17.3909
25.8061	-13.1455	-20.0311	13.4509	-28.4482	-14.2814	25.3531	19.132	-20.9819
-28.0682	9.25359	15.4469	1.86143	25.1756	-16.5422	20.4354	3.47833	-22.6617
12.2875	-16.7219	9.34128	-10.8836	22.4592	-10.8537	17.6833	-15.527	-15.1333
13.7621	1.65155	-15.586	-22.0092	10.0568	-26.3738	-8.84056	-19.318	-25.4972
10.3769	15.7247	-13.4174	-16.4111	0.352249	15.913	-9.40786	-14.0186	22.6872
6.25134	-3.33807	9.0489	-23.2367	11.6107	0.626615	-24.8742	-18.3821	-18.0538
3.68398	-25.5311	-22.1336	16.3505	-13.9629	5.46347	-14.0515	-7.56943	-16.4893
-13.7897	17.9439	-18.9301	4.13705	-14.9109	-8.94758	5.18985	5.21393	-21.7445
-14.666	3.79836	-14.3537	17.7769	-17.3398	20.7192	18.8645	28.1794	2.8973
-15.033	14.6429	-26.7565	22.2231	22.1282	11.7185	7.65409	19.6373	-8.673
9.68564	20.3013	-25.4553	-24.2487	23.3603	24.9561	27.3662	-28.8103	-13.9866
2.88188	-27.7704	-5.04116	-25.6934	28.2805	-4.39986	-10.0312	22.4052	6.8301
23.518	23.6413	10.9201	25.955	17.8706	15.2979	-14.8128	10.366	2.90902
28.4595	-15.419	-5.64381	8.35556	-25.0372	-20.1022	1.27255	15.7724	22.867
-23.4436	-15.8334	-14.7073	16.8492	-22.6504	-6.49034	11.6742	16.829	-18.2734
-22.0378	-21.7678	-19.8418	5.54755	7.64973	-15.7142	20.9788	-28.6905	23.9878
-12.3227	-1.98727	-3.84571	20.3922	16.4725	10.869	26.7284	-6.67808	-23.9421
24.2804	-20.6283	7.89541	25.8344	-2.13275	19.9162	13.3587	18.7204	-26.3769
-28.7307	-28.2953	-5.84487	-15.7974	24.3105	9.97691	-9.73612	-19.1589	-25.3123
-12.3874	18.2321	-21.6459	-19.6808	-20.026	25.3754	-7.83439	23.0967	25.1274
-25.8753	13.3195	-19.1304	-10.9904	17.3982	-5.26784	-18.3436	24.9456	-25.3736
20.7966	-13.0767	-22.5035	29.0624	8.77378	-10.0737	-19.7233	-27.6528	-3.89259
-27.7598	22.2945	27.5179	8.48769	-22.0373	-0.507118	-19.27	-3.49127	-27.2627
-22.6366	16.1051	-13.25	-20.1498	20.1669	24.3138	29.8293	-12.1684	-9.40266
-8.7941	7.04165	-9.72953	26.6501	6.0496	-6.58405	8.9309	-27.029	22.4998
14.2953	4.49169	-25.5843	21.9966	16.6973	17.7437	10.1841	-13.4247	12.8712
28.9844	9.74284	15.1829	12.3169	-16.7348	-12.7042	-27.1154	17.6072	-22.7907
-7.01734	-16.5115	-6.1391	25.122	25.6107	21.328	23.4692	5.93193	16.176
-7.63893	-25.2574	-14.1227	-7.94831	-12.177	4.63657	18.348	28.198	-0.550774
26.0632	2.64039	12.5333	-13.7119	7.18044	7.06651	4.87019	-21.1699	-19.5242
19.7662	28.0889	-6.23113	0.713027	-2.26354	-23.3277	-28.2043	-27.7051	-3.46978
-13.8199	2.94077	-9.37994	-20.6184	28.9014	-14.8844	16.8355	11.1673	28.3071
-18.3355	-0.280761	4.16472	28.9361	25.0718	27.9277	-9.47082	-18.1657	-26.4052
24.6332	15.9484	16.6615	-9.23722	20.246	-19.3923	-17.8331	-23.8703	-11.7224
27.9147	12.4697	-28.219	-10.4316	-9.57586	21.4018	28.5202	16.4053	24.4363
7.98974	-27.1667	-27.2229	-21.8465	10.8305	-8.7196	22.1249	17.1811	-17.9507
-24.7685	-12.442	-17.7721	26.6876	-2.81964	-17.3062	22.5994	4.23643	-14.7597
23.6005	4.89277	-24.6056	24.2105	-4.89589	7.68657	6.15644	-6.94788	-19.2651
15.7684	-23.9298	2.8438	20.8763	3.05538	-4.01029	-12.3906	-0.47081	-20.0241
18.2512	27.7987	-11.7207	11.0906	23.3941	-13.8608	14.7577	-30.1954	20.5017
-10.1617	-4.24353	-12.9668	-29.0323	-23.7701	15.7087	10.611	-9.71586	-28.5432
-26.5885	-11.3602	-26.4695	-1.65889	27.8274	-9.09857	19.7058	-22.9807	-17.4962
1.80657	26.6458	-29.8023	-3.17252	27.4121	24.9587	20.883	23.0528	14.5317
-6.7295	-16.9909	-23.4315	22.287	26.1379	6.19566	-24.4378	-17.9789	-3.09553
-28.6796	21.1379	-18.3192	6.43676	18.6002	-26.7448	10.253	20.8789	-14.5388
-18.8149	19.6607	-4.31162	-15.2597	4.62729	12.7969	16.5393	-22.1667	24.301
8.27129	25.2386	-24.2062	-24.8852	20.8608	15.0457	-5.0668	-28.1197	-22.4829
26.2017	7.34589	-28.9133	-23.1783	26.5732	26.1453	-6.63851	13.1323	-11.5696
13.0954	-25.5077	-19.6772	-25.8015	28.5594	-4.18353	9.51719	7.86557	-7.76
27.9197	18.6461	-10.2332	23.0737	-21.0053	-23.2025	5.86268	27.6668	8.49261
21.5652	25.957	3.58283	-16.0343	-25.3951	7.43234	27.492	30.3238	-18.5389
-28.1324	17.5436	22.661	11.5512	-7.31297	-14.6862	-9.15344	28.1952	-22.01
-11.3759	14.6656	14.9309	-4.60845	27.4103	10.4187	-13.4645	14.2114	-24.5465
1.35696	26.5299	14.3899	-14.801	19.8463	18.8146	-17.3901	5.4555	-5.25237
-18.3397	-19.1965	-1.98878	19.0337	-5.5103	-13.3532	11.3109	-9.98528	26.6959
-29.6609	-1.93428	-17.752	-27.6799	-28.2008	17.1974	31.032	-8.58907	-14.4514
14.5918	-25.2114	13.3762	-14.998	22.7066	-12.6394	-19.499	-30.3863	-16.3585
30.5385	24.5412	-13.8684	-29.6697	14.0674	24.5416	-1.31243	-22.1509	-13.2004
-16.3937	-24.5389	-5.79612	-1.583	25.3331	-9.06551	-8.05239	-10.6057	-17.5953
24.7852	-28.987	-11.4973	-19.8569	-28.3402	-5.58996	8.01153	8.66059	-9.89051
-8.48922	16.2029	-30.6077	21.425	6.48855	-24.0036	7.00811	23.3078	25.0945
30.3422	-10.2485	29.6675	14.2611	24.7644	6.88363	-6.87271	-30.1548	-18.9416
-30.5782	-21.0408	-23.5065	28.6818	20.075	-15.4938	-30.8262	30.9884	-25.6804
26.4672	9.83441	-7.96472	26.0882	-12.561	-25.8758	-29.7671	-12.9026	-27.6905
18.2846	8.99742	-28.9012	4.8297	30.334	-22.1936	-16.8264	-28.8634	12.8947
29.1305	-28.2116	13.003	-20.392	26.3928	3.60523	-20.4514	26.0834	0.886565
13.9067	19.2187	9.96386	14.9756	23.9061	25.6805	-14.6089	-1.84283	-28.2654
15.5018	25.7908	-31.3689	-12.4477	27.2504	1.75069	20.303	-13.811	22.9369
1.96228	29.2636	-30.8838	24.1784	-16.2354	-13.4442	30.9855	6.36915	-4.75243
-28.1586	-7.96584	2.46261	27.5636	-11.0891	19.3161	13.2661	11.1608	-23.0438
-10.0385	20.6669	12.0755	22.9093	-4.72853	23.2995	8.96247	-31.3657	11.7934
21.2683	24.2523	-13.7086	3.17588	21.0921	-8.80614	18.7555	-28.9403	-29.4141
-29.4189	0.440959	-24.5827	12.998	-12.867	-18.4263	14.5891	-31.8048	-24.2915
6.4043	-23.263	11.2198	-19.1746	-10.1521	1.22065	8.22621	-0.431286	-7.73652
20.119	-15.5441	-23.6735	30.9625	22.098	-6.53227	-30.116	-10.425	-26.6905
1.91406	-14.3595	-27.5992	23.314	1.8318	-18.009	-4.04529	24.5634	16.9511
-9.64496	28.2406	-26.2516	18.9822	-24.7538	9.15773	-19.8733	30.8731	-21.5555
8.51572	15.3121	-10.3097	11.1207	15.5439	24.5484	10.5182	14.3175	-6.89782
17.7435	-29.1392	-6.87153	30.4582	13.9115	-8.8286	-5.37833	13.0438	4.42705
25.4292	4.58798	-14.9664	-13.2619	16.2312	-8.3007	22.9253	31.5059	26.3153
16.0037	-12.5578	-15.3747	-24.7539	29.027	16.5677	-12.1986	-19.6306	-12.3962
22.1483	22.0295	-25.9845	18.2837	-30.0286	-4.91059	-9.1249	25.7544	15.547
29.2917	22.9602	-7.53937	29.8758	12.8691	-19.4219	-11.4362	-22.253	-23.5342
2.92082	-19.2832	-25.5969	13.6083	13.435	-27.4205	-22.2257	-27.557	-4.03401
16.7168	17.4314	-13.5964	8.95652	-5.56371	8.30409	15.3546	-7.79762	-15.9419
-7.65984	-7.12357	-10.7568	-24.7486	-18.631	23.6947	-17.7828	29.0994	-24.6686
20.7034	26.2844	-23.1062	28.4669	30.2408	-16.7069	25.5577	22.0556	-15.1885
-21.148	24.7185	-24.2032	-23.5996	-31.0554	-4.02925	-4.77421	27.5419	28.7059
5.07498	-16.67	-29.1538	-11.4457	5.49383	-13.8743	-28.2231	-11.4478	-19.3894
29.7558	14.0843	28.2473	-20.5204	22.4168	24.6677	10.9704	-28.4545	-20.7106
-28.2274	12.9443	-15.1678	19.2522	21.2648	11.4232	-7.24001	-25.4867	22.603
7.29711	18.3505	-14.5247	-23.8196	18.9705	-6.56808	19.8327	0.469419	-28.3427
11.1212	-18.8557	23.9547	-2.55726	-10.9733	17.2002	21.8851	30.9419	1.39627
-26.7954	11.0412	7.32576	30.6851	-27.9632	16.0702	9.4336	14.3661	-9.71354
-23.1801	9.35182	-24.5205	6.67843	-8.31943	3.23812	23.5501	-30.116	7.82792
-6.76179	19.4593	-26.1394	9.66468	-24.2841	-7.20809	-10.349	-29.3259	-28.0092
20.0651	-15.1954	-30.1022	5.21858	23.1383	26.1722	21.3861	3.61603	29.6247
8.12451	-29.8668	-8.33716	15.1375	11.3417	18.049	28.5343	-26.8149	-29.8792
13.5569	2.29075	-9.65058	-9.42767	-23.9032	-22.5005	-27.2425	30.4576	-22.208
3.33598	23.7816	-20.7714	-17.5285	17.982	-14.9758	-30.6733	13.8211	-10.2983
18.4461	12.1475	-27.5793	-23.0166	-27.4154	10.238	15.9356	8.76935	-13.7752
-22.375	-15.8112	-25.1595	22.9114	28.2738	-3.30981	17.0296	-13.7748	7.24362
-17.4171	-29.0092	-7.56458	21.0137	23.9148	-0.572065	7.81711	8.1596	10.9664
-27.9467	27.2969	12.3992	-5.46308	-19.731	-4.6689	30.0574	-16.9802	24.7976
12.5993	-16.9145	-14.2716	-0.675847	-19.1582	23.1239	13.3607	-30.694	-16.95
-9.8184	30.0092	-25.5402	23.8286	0.79798	25.4787	20.2775	-23.2928	27.6247
-26.9952	-1.27378	10.2505	9.37911	16.3594	4.37946	-10.69	-27.9391	-27.4577
10.3266	-7.07439	-21.4131	7.58674	-20.5043	-20.6219	-21.9246	21.5601	17.3378
23.3779	22.5161	-22.5974	13.2014	-29.8079	-11.6435	-8.18752	19.2225	0.440728
14.943	24.6084	-4.95367	16.5496	32.1723	-12.5027	25.7793	6.9689	-18.1599
7.56025	11.0978	-25.1879	15.7036	22.5563	26.2558	8.84953	-11.3278	28.1157
-30.662	8.96659	-11.5327	6.73945	-10.7913	14.461	15.0303	-29.0825	-8.39726
-31.2186	8.19092	-12.2669	-22.3386	-12.2285	10.2771	0.728421	-18.8239	-20.9396
16.8916	17.3933	-28.4018	-14.6257	10.4861	-26.3255	20.411	11.4997	-27.9246
-16.4455	28.4569	12.948	-20.7071	24.3445	-3.83969	-18.705	18.1451	26.617
-13.6207	18.3456	-13.1221	-11.5715	30.4038	21.2602	21.6991	-17.424	-28.7045
15.6007	3.15238	10.8805	-23.1458	23.2653	23.982	-7.46864	8.51534	-15.8657
29.9791	-18.476	-17.0241	-24.5065	21.6358	-0.86209	24.7302	-5.34158	30.3721
22.0191	14.0543	27.0519	5.52805	6.98415	-8.08462	23.2217	23.6204	11.4224
-25.5736	-14.5973	8.37061	-5.8778	-4.80166	-14.1013	-24.7478	20.6447	20.0278
18.0941	-19.9089	-20.1086	-13.9574	28.3095	25.5534	26.3762	12.9999	9.84099
8.73721	-27.5532	-3.77957	-19.2025	-25.6913	-13.5583	-14.8041	14.8244	-23.6444
-20.4741	2.47453	-8.64655	18.4278	-3.72543	-11.6278	12.2929	27.3637	-29.1687
30.9197	17.6879	-17.972	8.44673	-28.789	22.1091	-10.964	-22.6872	29.0382
-16.1505	-11.7029	-23.8963	-16.8249	19.9644	19.3211	6.64001	-9.46889	-26.2593
-23.6778	-17.2366	13.5247	17.0089	27.3818	18.349	23.0635	-23.3432	-29.9778
-31.0394	22.5004	-17.1876	4.6343	29.2484	0.453892	16.7176	-14.8468	21.053
29.3881	-17.6945	-6.24195	-24.7181	20.7295	4.18447	17.94	24.3428	-26.8957
11.1582	19.5039	17.4309	-8.24824	24.2039	-11.1193	20.0264	21.6394	10.0554
-16.5341	12.9759	-5.56408	1.6585	26.7472	12.3361	24.5638	16.0113	-30.7265
6.6232	25.6059	27.1123	25.4366	-25.3794	6.60129	21.7094	11.533	5.46881
8.29886	-10.7529	-15.1389	-29.0365	26.162	-10.4036	9.39647	-29.4779	9.93378
-19.1047	-20.1601	-26.1846	28.7655	25.112	-29.7758	-12.247	8.866	-9.41283
-9.89004	-28.8349	11.7338	9.72032	15.6289	8.20278	-1.20459	7.34975	31.0174
-14.2418	16.2551	8.66892	-5.16741	-11.8921	-20.002	-10.5554	-22.3141	17.1473
30.027	-26.9036	-4.24785	-12.2592	-26.0971	14.3767	-5.81754	19.115	28.0811
25.161	7.45203	20.9845	-21.0949	16.8858	-26.7565	14.7281	10.659	6.40543
-18.2451	10.766	-23.7823	17.8491	24.8906	-14.0224	13.4609	-22.95	13.7678
-5.81069	28.9886	-6.60288	-9.82787	24.4197	5.11283	11.1253	-26.684	-13.6951
-19.6271	31.5567	23.1088	8.96907	-7.51881	-11.8197	0.717488	-11.2329	28.7515
-0.0847325	-8.48611	-18.707	-17.9986	22.2146	-21.1096	19.2157	21.8601	29.1402
23.1535	-10.9854	-9.09626	28.6708	18.615	-32.1505	27.6915	-23.4652	18.5336
9.2595	18.2504	-5.2445	-11.4865	16.6018	-7.56478	1.53255	-9.42741	-15.4037
24.3899	0.52207	-8.22618	-2.62283	7.55464	19.1894	-5.47998	-2.7092	17.2021
12.7817	29.7668	-4.21552	22.0872	-19.4898	-14.8753	-27.9727	26.3914	-16.2694
6.14045	31.0216	25.2861	15.0581	24.9038	29.2242	25.9372	-7.23124	30.9772
-6.60888	15.5736	-28.1179	-8.86507	8.10364	-12.9657	19.8567	21.7538	26.2922
25.565	14.1262	-16.1027	-10.6828	-23.8089	17.5788	6.9657	17.3344	27.7712
-28.0738	-3.19007	12.2025	10.9446	26.4717	24.6215	16.5103	-10.9622	24.1422
-5.40682	23.3952	-13.3245	-15.6828	19.7076	19.984	11.5171	18.9726	-22.7637
-24.0199	-17.847	-17.5065	-29.9896	29.8987	-26.4934	14.8561	-22.1818	-26.0808
-13.0473	31.0308	-26.9842	9.51801	28.693	-29.1866	4.13037	-28.139	-21.436
-18.6678	19.9318	-23.9501	-20.6955	20.5343	-0.945862	28.7379	22.5475	-23.846
29.3309	9.68673	-5.30662	2.48123	21.6826	15.9585	-12.1284	-3.17444	-31.0957
-24.5906	-13.7204	-6.4353	24.3732	-16.485	-16.9412	-12.7863	-19.8928	9.13375
-2.62205	-21.7344	25.6022	20.1636	24.0443	-12.2558	-18.5479	-10.0044	-29.3786
8.04288	3.09651	-21.4165	-2.10075	-5.08328	-13.6635	18.953	21.9562	-14.3196
-12.4707	-25.8225	-14.5029	1.91294	22.6157	9.45756	-1.98989	-15.4319	14.1241
21.2219	-29.5155	-19.3524	5.47819	28.4874	-27.0511	25.2715	23.3843	1.77991
4.90871	-12.093	-13.6854	-13.7068	17.8556	-7.99937	24.4847	17.5203	-16.5741
-11.8949	-22.622	-25.6643	-20.171	16.0511	26.4218	23.8269	24.1722	-17.286
12.8606	12.652	-23.8794	-28.2879	27.6995	28.7012	19.2396	16.3548	25.6112
-17.8568	-5.02764	-21.9902	19.4716	24.711	-24.4538	5.42026	8.03923	-18.0617
-22.4283	19.3636	-6.37563	9.72198	-9.60042	-12.8209	18.3863	-18.3534	-1.63521
-24.351	-1.16499	-26.6961	11.2762	12.1404	21.9942	-20.2988	-24.2476	-7.06333
-24.8109	-26.7713	1.94724	-14.5659	-14.0186	-27.3555	-6.29173	-13.2595	-2.6165
-6.3047	29.7449	-1.12201	-15.8518	5.06832	-0.3244	-14.3624	-28.4966	28.1471
29.7865	-14.4258	23.8691	-15.0877	-20.5787	-10.7528	17.3389	12.882	-27.7185
15.6585	-24.0524	-16.3383	18.9275	11.2133	-24.8831	-16.4301	-16.9784	-30.4417
4.31219	-11.8453	-26.03	2.69462	-5.64627	-17.7816	4.81451	-22.4683	-0.121971
27.9566	-21.7125	19.7212	21.8018	20.8299	-12.3709	7.28095	8.54296	-26.0062
-17.1951	14.9817	-15.8507	-9.78395	-4.45375	-9.48239	-22.9165	7.23372	29.6349
-27.4232	-18.755	-17.0697	-1.62606	-26.1116	9.93169	21.4152	-18.7259	28.6724
14.7921	2.57317	-21.8861	-19.9401	14.7168	11.3594	19.3605	19.9408	-22.2842
8.79737	-8.19508	-10.8358	27.1674	23.1669	-2.56188	8.11975	16.4593	-17.3587
25.6436	27.5876	-24.5092	23.2768	20.0819	-3.34698	-3.19257	-5.89565	-29.6132
16.434	22.0758	-0.0584505	21.0015	-15.5054	11.7668	11.5732	-10.5476	22.9972
-2.25408	17.7618	-18.5437	-19.0134	27.2857	17.8871	23.5082	18.1826	-15.0213
-0.0378989	-29.5681	15.089	18.1881	25.5438	8.83825	12.3316	-1.00488	-8.14272
-29.1679	-30.5097	10.9897	-13.0458	1.54441	27.0657	22.4923	-22.1245	-14.0288
19.3477	-16.8763	4.9198	5.48325	0.0523169	-18.0193	2.56933	10.8711	-16.044
28.0143	23.0993	-19.6363	17.4384	19.2225	18.0611	-16.9241	9.72705	-11.9108
-6.87521	15.9838	-26.5568	9.21986	28.6801	-14.098	22.0458	-21.3359	6.50231
-28.1849	22.532	10.3277	16.3581	10.2375	-19.0901	-10.881	25.9054	-25.847
27.5795	11.7854	26.2291	14.4149	23.1184	17.1395	-13.079	1.31322	-27.0116
18.6914	28.3359	-9.10078	-3.72407	24.5729	-30.519	26.3758	-10.2821	-10.1661
2.44867	-16.3038	-12.805	13.0741	-26.3133	21.1986	-11.629	-7.28622	13.731
9.81251	-19.2246	-8.2677	-2.59125	10.7873	26.2217	14.9164	-23.8492	-13.6305
17.7637	-18.0939	-3.5134	22.964	25.7856	-27.9749	-19.9587	-1.7201	-10.7028
-9.40165	-24.2422	15.1065	18.7414	19.27	4.08019	-7.01064	-22.6383	-21.7033
-2.79566	13.4654	-6.4889	-27.6027	-6.29139	-23.2259	28.4327	16.9904	-26.3845
-8.92217	-18.7048	-19.5276	0.321603	18.7227	-4.5727	7.63091	15.6997	24.0111
5.79338	15.7296	-21.4986	16.2112	20.8039	-2.40872	-21.3319	10.4427	-16.3525
25.7268	-0.263864	-4.35257	11.6236	-9.56845	-9.59625	23.5986	-25.5896	12.8791
-26.5399	-3.73378	-20.689	-11.4319	-3.39929	14.8497	-27.0854	-20.2678	18.2055
15.8325	-26.1487	-15.6093	19.7751	22.1295	-11.6922	6.08303	16.2228	-28.3562
13.1834	29.3601	9.15224	-11.0423	-1.94832	-3.01914	-22.6884	25.8	22.3241
-14.4007	-8.46152	-9.65945	-20.0375	24.1966	-30.128	18.3401	10.406	28.4403
-17.8421	23.2217	14.7229	-5.96597	22.4946	-29.3841	5.50542	-3.82568	-6.30288
-0.205276	15.2382	-16.8873	-6.93965	24.9452	9.31401	15.623	-0.288814	-17.3304
13.4663	10.0359	3.48397	7.52612	23.0888	-24.8981	-6.01646	-25.5984	21.5444
-2.10006	30.1762	13.4491	15.5139	-7.04578	19.7426	6.4158	-7.26852	-18.2587
21.2478	-15.5175	-20.4133	14.3662	-3.04712	-10.183	8.02502	-11.0308	30.0125
-9.54674	19.0205	0.592819	8.56549	-11.7001	21.5779	1.97148	24.3024	-8.10172
19.9157	-22.5953	-22.1414	4.2901	22.0121	-6.10031	4.39139	-23.1905	-9.16281
25.088	-21.9812	-7.18702	-12.3795	-24.6511	16.9037	11.2519	-8.58237	-2.97922
-10.6256	-27.3611	-14.9449	3.47222	-25.1811	-3.47284	0.733484	-19.1361	-13.2902
12.0719	-6.97227	21.9901	27.172	24.1791	-29.0594	-13.0185	-2.83134	17.0545
-14.9677	23.12	17.8983	-1.27445	-21.3365	-17.2391	15.1508	23.6901	4.79065
17.2316	1.08173	-24.4647	2.03519	-9.87408	-25.1869	-23.2244	-21.2646	-21.6536
0.657895	13.1766	-20.8774	-27.703	-3.22146	26.1853	24.8005	-22.2924	-1.49128
4.53811	20.4873	-5.24331	26.0665	12.1065	5.10547	-12.241	-25.028	-27.1867
10.5583	24.8711	-10.7223	20.2588	17.4505	-2.65677	-7.53616	-25.5114	15.4327
7.43316	15.8413	-21.7281	17.0152	10.4827	-0.702876	-25.5984	-14.6723	27.3964
-28.029	17.5006	3.22598	10.9645	-24.334	-9.25967	-4.99063	10.9033	-26.2665
17.9518	-28.8095	-10.2265	8.42908	-0.375597	-21.0976	5.94394	-10.8682	7.23227
5.87367	-12.3744	-0.162164	6.83817	4.67697	28.1933	-10.9862	-9.71245	-18.7785
-22.9388	21.3807	-20.8836	-5.74204	5.81665	-11.7084	-6.21166	18.6899	9.21298
22.155	11.8891	-19.3629	23.6304	15.3912	2.38431	-18.236	17.683	10.0878
-20.9571	-0.476155	-19.0345	9.40161	27.8221	-5.69478	24.3602	0.958086	5.5952
-4.4514	6.6689	6.93571	-16.2611	-4.65177	-8.77305	-2.88788	-20.409	-27.8123
20.978	-28.7747	-21.279	-4.16844	-25.1864	-13.1839	17.1933	-18.8873	21.3113
-1.37085	-14.2817	3.99516	-20.0511	-12.0112	16.7714	-13.969	-7.079	-26.1827
-8.56644	-29.2515	-23.7548	2.16468	-18.3633	25.9586	21.4672	-23.846	0.623636
9.95163	24.6092	-8.65196	24.8135	7.90036	9.13759	4.16104	-3.85178	-9.68998
0.225639	14.0875	-9.20057	24.377	20.2131	-24.5505	8.0148	17.5789	25.288
-2.16215	-20.0815	-19.133	-18.625	27.1261	23.643	-10.3702	23.6638	-17.2669
8.02163	-26.5381	-18.4221	-0.711051	-14.1058	-27.9247	-24.2708	8.4093	-14.3569
1.73384	-29.6343	-21.5513	3.36713	10.8515	-25.177	-25.6163	13.931	-24.3325
-9.49807	22.9949	11.8543	-6.44601	-15.2317	-3.63023	18.421	-16.4987	9.33319
-5.44821	-11.0546	-17.8245	22.0541	-15.7409	8.13097	-11.6972	-14.0024	-28.213
23.7813	-21.3895	1.32368	-2.95003	-26.5983	-19.2558	9.7572	-23.0754	-20.5533
15.6276	-12.8156	-23.7627	6.60013	23.5272	6.63924	27.4616	-3.91718	14.0824
7.03532	26.8912	-15.1038	-6.15771	8.89411	18.1195	-12.4036	-19.3826	-15.2438
-12.9803	16.1364	-14.3057	-22.9841	5.21974	-27.2441	-15.415	-25.2636	15.928
-3.43101	-6.4134	10.4916	-7.11435	-24.6406	26.5155	11.856	-23.8212	-18.1426
-6.17574	-4.70047	13.8009	11.7883	-19.1037	-3.95672	14.773	18.1403	20.3594
-4.99373	25.2156	8.70166	-19.8033	4.51315	1.83647	-3.20049	-22.511	-16.0801
19.4954	-22.0572	26.4798	-27.17	11.8495	9.55668	-21.8438	15.6046	-18.7047
-7.3945	-9.88053	-11.0636	19.5116	24.4949	4.12838	-18.163	0.670008	-22.6279
-12.7143	7.13755	-22.3322	-5.47153	26.3406	9.02598	-1.96655	13.8357	-13.6901
14.4886	5.57487	19.6803	-23.1948	16.345	-0.0326871	-13.9826	-22.1122	-23.5601
-21.0373	21.9813	-8.58249	12.9238	-12.3857	23.5213	9.05214	6.35245	-7.57459
11.3849	20.283	-22.8802	-14.9238	22.8831	2.49967	-4.94074	-17.9496	-19.3757
1.82807	10.22	-26.2856	12.2145	-8.42634	-25.2768	-3.4299	-14.5018	-22.1576
-11.0046	19.0392	-14.0489	9.76187	-7.11673	2.67262	10.3308	15.2706	-27.0589
8.33862	-6.0809	-24.7948	-3.13178	-11.6257	-2.15984	17.5325	11.6512	-24.4655
13.3611	-23.6604	-6.77729	0.87302	-14.4519	-20.6478	-0.19947	-10.9913	-17.7363
15.0537	-15.0346	2.96949	-18.5962	-10.6101	18.8321	0.429149	-7.78034	-27.7065
15.7154	23.5541	-15.7378	-19.2447	-25.1876	15.9259	-3.93123	5.98674	7.91541
-6.52514	-12.4521	-24.6135	-9.64288	11.1079	-6.75471	18.2117	4.14294	-16.3543
-12.3812	19.8237	0.567579	-17.7486	6.88197	18.1657	7.58692	-21.3435	20.9824
-3.93971	11.7194	25.7478	-25.5791	2.81	-0.35206	-7.15126	15.6288	-19.9007
-7.68365	-26.3961	-1.64609	6.38959	21.9686	16.0722	12.3662	-7.52848	-12.7559
21.5385	28.3225	-22.856	-16.0577	19.7653	20.3442	6.75509	8.48188	11.1359
-5.73528	5.66586	20.8413	3.80912	25.7504	19.9388	15.2875	9.03525	-25.3557
-2.34954	21.5475	-11.9319	-24.7634	-10.024	0.559806	-21.9041	18.0741	24.098
-9.87337	-22.8149	8.4663	-19.991	-8.77409	-26.1436	-26.7513	-10.5022	-23.8397
0.278883	-5.20924	10.7097	18.8456	10.2075	-1.14811	-4.3671	-4.73251	17.9213
-10.5066	-7.01032	-23.4821	17.9801	2.39035	-18.1035	5.73421	-3.50281	-18.4533
24.1239	13.6453	-10.2418	19.6899	-7.22844	-21.6994	2.85338	3.1313	10.1735
8.41202	-14.7835	0.269485	-20.8079	17.5229	-17.2801	16.5398	15.2456	-14.5011
9.68561	1.08793	24.5516	-16.4686	-9.01294	2.01685	12.368	-17.4185	14.0568
-25.1538	20.9387	-18.9867	-0.671285	-9.79437	-10.2493	-8.54757	10.0373	-27.0681
-26.7511	7.98713	-3.26243	-10.3588	-4.85166	18.9372	-26.1418	-6.41069	-15.7489
7.61297	17.2787	-4.04109	3.46163	-9.10619	11.992	-8.90441	-3.52661	-11.6879
-7.01169	-24.8022	-11.6533	-0.0837847	-9.95522	-13.8182	-1.69227	3.37181	-15.2245
-18.7101	-1.18624	-4.37833	17.2628	-10.3301	-16.7321	-7.30927	6.09978	16.6938
-24.0283	-17.6638	-19.9816	-4.10023	-12.0027	9.24758	7.9532	-17.6149	4.45206
-13.7015	10.0374	-19.5372	-12.7953	-12.7344	-17.7527	-18.026	-3.87139	-17.0665
13.4295	9.16362	-3.45335	6.59793	-14.3414	-15.6999	-26.5101	24.7834	20.6248
-1.23686	-10.4634	12.503	-11.9753	18.2608	20.2478	-4.65155	14.2549	-20.235
-19.664	27.0373	-13.43	11.6708	-6.33863	5.51032	-3.98011	1.11718	-23.9814
10.0093	-3.28117	-9.58183	-8.3675	-1.62219	17.147	-23.6842	19.2399	-22.1714
-21.9459	-13.8871	19.0294	-13.805	19.921	14.4396	18.0056	20.916	16.2525
4.76895	16.7427	10.5891	0.626475	21.1415	11.2233	-9.72862	-8.83535	-22.8738
9.60507	-7.00499	-10.7465	8.40245	-5.98885	-5.66558	15.9557	9.56194	25.7813
-7.94107	-8.20209	-24.9887	-22.793	-5.06349	-1.67588	7.08701	17.1416	-25.318
7.72542	-12.8722	-14.0931	24.4569	-7.67029	-19.8879	-7.01767	12.0507	18.9223
-13.3355	25.8308	-23.2601	-24.3056	20.911	-2.23107	9.00616	8.63182	-12.9611
-19.2668	-0.599825	-12.8196	-26.0801	10.0159	8.08869	-6.20498	-20.6874	-13.345
24.1775	12.7826	5.79236	20.1233	11.6352	-20.5442	-10.6806	15.3476	-22.8431
-9.63398	-12.5677	-22.1603	-13.7884	1.4073	12.7065	2.08881	20.8502	23.7681
-5.01617	23.3169	9.60832	15.8843	24.0845	6.54064	18.8593	23.2086	3.92828
3.43796	-7.80962	20.0584	7.64666	25.2322	22.4108	-15.4969	22.7288	-18.5738
-10.8778	-13.4401	6.26752	23.8486	23.135	3.78996	23.7832	-5.26472	-21.496
21.5764	8.25059	11.5227	0.0311413	11.4167	1.40372	10.2712	3.65693	23.329
-1.67979	5.02263	-8.53704	-7.4926	-2.12474	25.6796	-5.37247	-12.0303	-3.44283
5.81985	-16.3906	-15.4821	-9.83004	-18.609	-8.16793	0.112591	-13.2516	-26.0386
14.609	24.236	-24.7283	19.0518	17.3276	-19.7223	21.1513	-18.0218	1.52729
-25.6468	17.1028	19.6408	-15.7627	23.8345	-17.4616	4.61075	19.8455	9.23783
-24.7224	16.1165	-6.09438	-6.97299	-11.0553	3.13438	-4.35551	-22.3399	15.2958
1.21903	11.4059	28.7911	9.83836	20.3667	-18.8615	7.65417	8.12239	-19.0815
-20.2322	-12.3427	-26.6075	-1.53602	-21.6055	-0.384559	15.8353	-3.25349	13.9919
-9.19715	22.5486	-28.5732	10.6156	-25.3892	13.1665	3.66879	2.75535	-9.90088
7.04727	20.3796	20.9641	-0.507959	0.00708597	1.12094	12.49	12.903	5.95467
-11.82	14.5145	26.7352	-2.53739	7.21884	9.06948	1.81123	-12.649	-22.2607
13.7587	-15.5496	-17.4332	1.91185	14.7209	18.7046	-5.75959	-22.4196	-21.1933
-7.22806	-26.7425	-23.3955	-14.1953	18.8597	12.4912	6.80567	-18.8004	-8.22637
-10.1259	26.4515	-21.2443	-1.37714	9.68262	24.1421	24.2261	-19.6229	0.836051
13.1697	-19.1377	-24.0833	7.62462	-19.161	-18.2622	-6.51168	26.3167	-18.998
-1.27286	-27.9032	-20.1461	-15.1598	23.9457	18.0816	-18.8338	10.3541	9.32708
15.2072	1.40208	1.98766	-23.6285	-2.99451	8.34525	7.56428	-17.1635	-17.7053
-10.8989	-25.7735	11.9852	-10.9044	14.1516	21.1356	-9.00927	5.81449	7.33331
4.6726	8.77805	-0.70715	-18.3317	-18.3371	-4.51998	19.726	21.2365	6.38612
-9.61475	9.41626	8.06289	-24.491	-22.1389	-2.52906	11.0947	-24.2754	-11.916
9.88494	-9.38845	17.2793	-20.7613	21.7932	6.35103	2.72999	8.02163	-14.2868
-19.1832	-18.3631	-11.6052	-15.1545	20.832	-11.7196	17.9588	12.8427	16.1215
-15.9432	-10.1811	-30.0617	-5.63088	22.4823	12.635	-0.703125	-10.5373	3.14255
3.62458	19.6161	10.2138	-0.398455	24.4435	-25.3222	-16.2828	-19.5225	19.9367
-2.64527	13.4634	-19.1165	10.6597	-22.5439	-14.5665	-19.3364	-19.9616	25.0196
10.6728	-23.8118	-25.7666	-15.0391	-15.2083	-23.986	-19.9777	-15.707	-10.3606
5.82089	-27.5208	9.81692	-16.8022	-14.3522	5.71246	20.7179	25.3041	20.6674
-7.76753	-17.973	-19.7732	-7.37923	23.9236	26.1582	17.5739	-12.6596	20.3504
-25.0848	25.8163	18.1159	0.24586	15.124	-8.98204	10.3031	-22.2369	15.6267
25.3478	20.1343	9.60925	-9.21396	25.3506	11.1239	-1.66749	-24.4946	-20.4878
4.17757	11.7326	-23.1516	20.0351	-4.2808	10.4554	-6.14105	11.2733	-8.89628
-1.89883	-22.8305	-9.71608	21.2787	26.2961	1.8307	-7.53847	-11.1233	-25.1728
15.2218	8.12921	-20.8324	21.5062	7.40542	-6.58014	-17.5028	-23.8234	-9.58041
19.2378	22.699	8.93601	9.24982	24.6742	8.62291	21.1467	-20.9384	-18.3358
7.29085	10.293	-22.794	12.786	-15.5496	16.0267	-1.11654	-28.6861	-20.1597
17.7889	-2.37526	-23.6389	-12.4589	-6.37734	-3.39087	8.30172	17.4577	25.6755
2.24782	24.4026	-28.3207	-16.2117	22.3239	-11.3663	13.9554	19.0585	-2.13135
-2.30899	-20.8712	26.2338	-8.81861	18.578	15.2389	-23.9064	27.7557	10.3066
-11.8099	-10.5624	-24.9899	-24.8853	23.2031	6.60876	-24.5663	-27.974	16.7395
-15.5894	-14.3521	-12.3978	6.5312	-24.4092	0.604712	23.9475	19.9136	12.4294
18.7607	-26.1026	-17.9616	-13.0048	21.1352	-0.192686	-19.0972	-7.37127	13.4215
12.8622	19.6871	-29.7927	9.43762	16.6774	7.49202	20.038	-14.0032	25.0744
-1.27673	8.97591	-7.9956	16.922	27.3839	-1.47978	9.34795	10.2997	22.796
-8.69862	-16.5607	-25.6537	19.8822	-12.2807	-27.128	-0.503294	-13.867	2.08096
-18.6801	-25.9527	-23.9724	-14.6519	4.86939	-9.96117	16.3175	25.8015	-14.9249
5.90846	-12.4789	-30.3083	1.5755	-6.43035	18.5277	8.40496	-19.0741	-21.6307
-6.73843	25.2812	18.9192	16.1795	4.347	8.02391	-25.9179	-12.7826	-23.4349
-24.8044	-5.50313	-0.734464	-18.4759	-24.6795	-13.7922	20.4655	-17.2845	-15.5069
19.6637	9.63358	-3.80453	8.3736	22.9638	19.155	24.1615	-23.7198	-5.47821
24.5749	19.589	28.8216	4.18382	18.8155	8.94598	-5.43941	-6.01402	0.477517
-9.04346	-20.7348	22.7704	-16.4342	26.1388	-9.13472	22.2555	13.4549	17.9279
9.09084	13.8713	-18.3533	16.6757	-23.0234	10.4672	13.9278	27.505	27.5382
3.11754	-11.6159	-20.1096	21.2284	12.7186	-26.6753	-15.8661	-11.0703	0.977413
0.289768	8.41839	14.491	17.1594	15.2506	21.3311	25.6843	-28.2112	11.9846
24.2222	-11.1867	-1.54473	-16.7127	20.3669	20.0559	21.679	29.8698	-14.4648
12.705	24.8525	-11.4886	9.40333	-27.9959	-7.27275	15.2409	-18.0087	23.7127
15.2776	2.98964	6.26838	-10.3495	-22.7817	5.80677	10.1553	15.3062	-8.12425
11.4989	19.9879	-7.84457	-22.1833	23.0592	15.9671	-23.8113	6.06938	17.6235
-25.7604	-22.895	-27.2082	-19.6938	26.539	23.7196	14.3118	-16.169	-19.2972
-16.4984	16.9353	-10.62	-0.908407	27.9655	-12.2939	22.6169	18.9633	5.77861
-12.1185	5.35214	-15.7104	11.3479	7.44296	18.4365	-15.0317	16.4277	13.4074
-22.1548	-4.00267	-29.9055	0.641699	14.2641	-6.09783	12.9961	13.8271	-25.9959
-22.8113	-4.86259	-17.8382	-4.35353	29.0821	22.2419	10.3922	-17.2793	19.5938
-24.9092	-24.158	-16.4273	-7.6716	24.2575	9.68493	-25.6738	1.70315	-21.4086
-15.4296	21.1917	-28.6244	22.8225	20.863	-21.529	18.1442	12.1345	21.6793
22.1036	-8.08315	-9.18748	6.18882	-12.1513	23.6416	-16.0775	3.86632	-23.5016
-0.372017	11.3289	-24.4682	1.2622	18.8104	1.62947	-1.86873	-14.8959	-28.4657
-24.8166	11.9761	-10.1259	25.2716	28.1322	17.537	-22.6801	-9.98844	-1.38446
-15.2225	-23.2801	-29.8015	17.3774	24.8043	11.1798	-13.2218	25.0954	-26.6278
5.5928	9.61594	-7.71986	16.703	12.7284	3.36592	24.2253	-27.0147	27.0384
10.871	0.29597	-22.7359	18.3004	17.359	-26.7884	-26.0875	-16.5317	12.7554
-2.33222	-7.36687	24.3362	-24.0651	-12.3647	16.5777	23.7774	25.8122	-28.1954
-3.88252	19.6183	10.9833	-12.556	22.6011	-0.00405694	19.5457	-23.8139	24.2797
-5.65705	22.1906	1.24438	-19.6428	-16.6267	-1.03935	26.7818	-23.092	-13.7188
25.7338	3.23904	-25.2024	-22.5272	6.64163	6.52131	24.6513	20.0976	24.8998
-15.6176	18.7991	-20.3331	15.8162	26.1931	3.81911	-14.1632	4.24336	7.68693
14.9952	7.63375	-20.9993	-20.9702	17.8361	-28.0442	-28.1732	-11.8877	6.38461
-25.9036	-11.4431	4.1339	20.3031	-25.2696	9.11197	19.0533	9.95886	-12.9116
8.75811	11.1459	-19.358	17.3334	-29.0783	15.9131	19.6286	-18.3832	26.3486
-10.2952	-20.2971	-23.7066	15.489	25.0111	21.7005	-18.5835	10.9662	-3.84657
22.9831	2.03215	-23.2535	-13.702	28.5779	14.6306	23.6494	8.99542	-17.7124
3.57426	-3.03898	-6.23616	-9.05182	-3.51149	-11.1283	-5.85805	-15.8664	19.7129
6.93428	-6.1205	-13.3976	-10.0622	16.0933	-25.6284	15.9937	22.979	-12.7446
-25.4809	-1.59813	9.63619	7.36931	23.398	13.2214	-16.1572	27.6518	22.0347
2.96625	0.978491	-17.1817	4.11113	10.773	-28.9454	24.6905	-26.0539	23.7914
-6.61194	-0.687355	21.0349	19.9723	-14.7366	20.6474	0.827849	22.4609	21.3594
-15.5152	19.2065	-4.76554	6.80516	22.5801	-18.3712	14.1997	-0.649124	20.5535
-13.41	21.4777	-14.4049	5.84019	29.494	28.0941	20.1775	-29.2659	-25.879
19.1077	18.2286	-24.4656	-7.22059	21.7268	11.6045	7.04783	-5.44644	-18.6342
5.13812	-18.1357	-7.44547	-5.59193	17.0437	-13.2429	-23.0833	-28.3192	-24.1411
-8.70307	25.8552	-11.8874	-27.0534	23.9208	-0.755973	-2.53045	9.80454	24.5744
15.0681	9.42168	-23.8997	-23.4946	18.5062	-14.3758	-16.5778	11.8265	0.770489
24.5988	-16.3944	-15.4028	14.5517	8.783	2.9331	-5.14409	-13.7298	27.5474
12.3091	21.8767	-18.8687	15.5059	13.2183	-25.17	17.8664	-11.3193	-9.6125
-7.52043	17.1794	-29.909	0.348452	23.0719	19.2925	4.24735	-16.2563	-20.4308
-9.94029	-2.64564	-7.58956	-2.86525	24.3862	21.1704	11.2992	13.6935	-21.7264
15.7436	-13.5122	-22.4993	19.6278	7.56012	16.349	8.85426	11.2186	26.6779
0.390953	-25.1897	13.9304	10.5694	23.5703	5.63347	23.4829	10.4271	29.2302
-7.87976	-19.9537	-16.1878	18.549	-11.6278	11.1036	18.1876	19.3216	22.5391
10.3915	16.518	-20.7417	-27.4273	21.4802	-14.3485	22.38	27.3692	4.37892
27.63	3.81015	-21.8805	-5.02803	-5.84906	26.6338	-19.0386	15.0569	19.0413
20.4173	10.399	-10.776	23.4797	29.3094	-8.01939	27.7547	-7.05733	28.6532
-6.69575	-13.1425	-14.2453	21.1898	26.0216	-21.9271	-29.195	-8.73228	-29.5608
-24.1392	-9.50379	12.7544	14.1557	-5.18023	-15.9879	3.10552	21.17	17.584
-4.78573	-5.37376	-11.9065	-12.49	14.5567	24.9148	25.8544	-21.1653	16.5928
-19.3511	-6.61167	-13.3262	16.5749	4.23125	13.5505	28.528	-9.06579	12.284
4.77884	18.2923	15.3049	-2.02063	22.2966	4.53474	16.4703	-21.0467	-18.7253
-12.573	-25.0611	-15.7113	-7.03905	-17.1303	12.4959	-20.3826	8.63955	-3.62027
22.3147	5.76469	-0.883829	-17.7445	10.8983	-14.3512	-25.6687	18.9588	-10.8773
13.1994	-18.2648	-8.66964	-9.03275	-24.6579	11.0732	9.94522	22.3806	-2.03454
16.2895	26.1267	-5.32728	5.82002	24.85	-16.4765	-23.9192	-27.8509	11.9092
5.78608	1.96921	-17.65	19.0597	-15.6272	17.8231	25.2948	-7.65196	-29.2256
7.33667	20.2864	-12.5718	4.88926	4.5315	-25.4196	-28.9519	-30.4294	-11.9752
19.1712	17.7851	-26.4889	0.188621	-20.7194	11.7639	-17.277	28.4227	-30.0248
10.0974	-7.91382	9.68042	-23.5662	27.9246	18.2866	28.5988	31.4018	-26.4079
-2.63063	-13.0159	-1.2105	3.79484	26.4766	16.8264	-12.5197	-15.698	29.2685
4.50368	-15.7832	-9.58168	-6.3147	25.4601	-19.0579	22.7507	-30.0106	13.5218
3.08231	-4.51094	0.184237	-4.20679	-24.1411	-22.1052	29.8736	30.3949	-13.005
15.9406	-12.3829	-14.8761	-20.2923	-21.1127	22.836	-24.8419	-20.179	25.3874
-26.4292	-24.0318	-21.8166	8.72678	24.3427	8.90344	23.5885	13.3195	-23.3558
21.2683	19.7576	19.7288	4.1616	11.8051	-24.9012	14.8164	-31.0068	31.1382
12.3909	-18.4504	12.9691	-19.5271	29.3334	-10.7518	20.953	19.4727	-26.7196
29.1992	23.2969	-27.4428	-15.2176	21.306	16.9047	11.9979	-23.8841	24.7531
16.2669	16.9116	-8.31056	-22.4312	-29.2149	-26.9032	-19.1864	-26.7184	12.4338
-17.8288	21.0164	-27.962	-21.304	19.2835	19.444	17.1945	12.0789	29.6528
13.8036	-3.30772	7.02981	-12.016	-9.11534	20.0241	2.77835	11.4112	23.0336
-28.6902	11.6748	8.83839	-17.5057	30.9596	14.9549	-7.3183	10.6063	19.1039
11.6427	11.5853	16.803	27.906	-21.91	-28.386	-26.6933	-4.16749	-14.9878
-29.0285	-14.9365	11.2485	-9.08245	25.7202	-5.66936	-30.0451	-11.2666	12.9135
-0.979236	-6.4633	25.7079	17.4647	22.8864	15.543	-14.5097	-6.51484	-24.4054
-22.5899	-11.3336	-9.89531	-11.4921	22.5251	9.79873	-6.08511	-15.2679	-21.9949
4.98431	-0.216516	-20.5011	-18.7468	20.9788	-12.1228	15.4878	22.6807	8.4742
-8.65456	-12.9668	27.7445	-12.8984	-18.8462	-10.2305	-13.1749	4.54539	-6.36088
11.6191	-1.46701	-15.4226	8.6744	22.2286	10.8135	9.81265	-27.323	9.99933
-15.3566	14.6338	-26.7882	12.1995	26.8328	12.507	22.7647	-28.8517	14.0925
28.837	-17.026	11.9625	18.1194	29.8856	-1.75665	12.4075	-29.6491	12.0468
14.8816	1.64413	-24.2746	-14.1817	-0.0407794	-14.9683	10.3914	8.81321	-6.87116
-17.37	7.73084	-12.8261	-27.1233	27.5331	14.8675	-13.8565	25.6913	25.4717
-2.62486	-10.8653	-10.7467	-15.163	28.6999	-26.6723	-27.9479	-15.739	6.91149
-13.1407	-11.8463	-15.9106	19.8431	11.563	9.5678	-23.7198	-9.86628	15.0893
-24.6991	-2.77691	17.6153	-8.37485	-13.8616	-4.11641	30.2712	4.21921	-21.0357
6.13216	-8.15088	-22.2446	-6.41583	30.6667	8.18553	18.2999	1.79468	1.76513
1.37311	7.28557	4.68203	17.7384	22.8183	21.4817	-17.9174	-10.422	16.8459
-26.617	4.80195	-4.27478	22.8316	22.0689	16.6415	-19.6834	-16.8128	27.2534
22.2726	22.5621	-22.1974	10.0417	15.9829	-27.5322	27.6823	-25.6906	-28.6321
-25.2249	23.324	25.1908	-26.2944	30.0868	-30.5084	10.4853	-16.0625	-16.9387
-0.171131	1.51669	0.20228	-11.2169	-22.152	11.3446	14.6088	-26.7403	-29.1257
20.21	24.9274	-15.4751	13.2547	26.518	15.5474	-6.90212	-23.8734	17.3738
0.566358	15.3807	-23.061	16.3929	-0.518343	-29.8999	15.5387	26.6861	29.2577
11.7325	13.2234	-12.7997	-12.2993	24.103	13.3266	24.3637	-28.8003	12.0841
28.9282	-1.55937	-17.318	-19.0403	-20.929	-12.8724	18.6724	-30.4484	-30.9601
10.3542	11.8639	-24.895	-19.6353	25.8402	14.2943	22.119	10.9828	16.2535
5.27488	-19.7976	-23.7365	17.1901	24.4329	8.92116	15.9158	-22.0498	-23.5219
24.2012	19.6917	21.0148	-18.5015	15.3101	-29.2208	16.7073	30.0089	-28.0996
18.9815	8.00294	-25.6977	25.9572	12.1127	26.6388	22.8863	-15.3551	-22.6508
12.5896	2.96916	0.875418	27.9586	-7.16902	-0.164716	12.6255	-17.3784	28.7491
21.1667	-17.7599	-7.83367	-4.18314	-8.57673	-3.98937	25.3626	-18.5319	-29.6397
-2.53614	-14.4233	-26.6587	19.9161	-27.1663	-22.7251	30.8734	-27.2471	26.8128
-26.2211	16.4634	-2.74583	15.6264	-3.95669	-19.7652	14.1969	-14.9936	19.0758
24.9215	7.72042	14.3462	-12.9763	-30.5317	30.8133	11.9114	-14.3743	29.5698
-11.3662	-17.2117	-8.69427	-17.6072	-24.4357	18.4992	19.8384	25.3878	-6.6907
14.2316	-0.70425	6.82195	-10.9807	17.2794	-23.796	7.74619	18.4021	-1.07798
-30.0038	17.3775	-18.823	-28.1446	-13.1908	-27.2045	-5.2543	-6.63507	17.41
6.20553	20.6562	26.5344	3.34886	-24.8707	-11.4322	20.6075	-22.6481	-30.2917
-10.1202	18.7235	14.6298	10.7814	18.9671	7.22672	-29.1329	12.7703	-27.1452
24.4191	27.0407	-24.1854	-6.77075	-6.22562	11.4177	-19.3568	16.4337	4.29983
31.3329	28.0152	-15.4174	-16.5278	-29.5848	-5.74627	-22.6982	-24.8935	-7.84549
-21.8039	22.0795	-14.9657	24.8101	21.9895	19.0601	27.8764	-3.85926	-28.1385
11.9877	-13.0861	3.75169	-21.8938	-7.22293	9.46688	-6.50822	-11.1509	1.39861
-6.9609	-20.8557	11.2752	5.13325	26.9917	-4.43686	-12.7593	-14.3621	-23.5214
27.3941	17.1633	-14.1937	18.8103	-28.7613	-19.7513	-31.4565	24.0631	-29.3023
-9.20259	-14.4754	-4.00415	13.9438	1.8545	-12.9659	30.0513	15.2144	27.0582
-28.8592	12.5354	-21.1354	7.89532	-21.9404	-31.4223	-27.6534	-27.3938	-18.2961
7.30147	-6.86046	-20.1404	7.15333	29.2225	18.1998	30.5648	27.2977	-7.02956
-29.4431	27.0513	-22.6554	19.3516	-10.8974	28.867	18.209	18.9552	-13.7159
30.5904	-9.72809	-25.0627	5.70684	26.0215	17.4024	17.2456	-7.4892	-1.0611
-24.1506	6.39013	2.55243	-10.209	-13.913	-23.9551	-26.1607	-12.0451	17.5685
-8.44402	-27.5554	-18.7798	6.19364	21.3777	18.17	-24.9866	-26.2867	-2.6305
23.1409	-28.3401	-2.49273	-1.75463	-6.76553	10.8125	21.28	-28.3935	-12.2284
11.193	11.3172	-0.138009	-0.754062	-27.9285	1.78622	-8.53259	-28.0674	15.4737
4.26452	-20.279	-15.5935	-10.8131	15.6941	-10.666	27.2966	13.8047	-14.3893
1.526	19.2485	-19.3071	19.9349	27.6053	21.1701	15.8663	9.88715	-10.2093
-27.1178	20.9651	-3.26659	17.6273	29.605	27.712	-30.4614	6.7275	-22.1277
29.9897	-5.70442	-4.89369	21.1475	28.0521	8.18714	-19.4005	9.15419	23.642
0.855304	23.5864	-18.5801	12.8934	23.265	19.0943	22.1863	20.0004	-9.149
6.64433	13.8553	-24.4262	-13.4562	-22.3586	4.43768	-13.94	-25.1444	17.3169
16.0978	22.2252	-20.0623	-7.99264	16.1255	-29.2833	19.2074	2.52864	27.4974
-16.5858	-27.1755	-21.1169	12.024	26.3866	-30.4097	18.4596	23.6951	-12.7791
3.54758	7.23504	-17.9367	-16.8611	25.5367	7.50907	16.9073	-1.24795	-15.9973
-2.36427	4.55849	-24.2708	19.355	22.5637	-4.80296	-20.2755	-28.1904	6.52735
-29.7896	-17.6392	-11.9836	13.828	19.3853	-31.5142	14.9949	27.2263	21.7948
-6.39354	-24.914	-15.5832	-8.45015	-11.4405	25.7438	26.6911	1.84293	27.979
22.2806	-11.2526	-20.7028	24.0054	-13.5293	2.0721	-28.6496	26.4587	30.6656
9.83342	-16.6919	-3.10188	-7.36529	20.7024	-22.5757	-28.0738	-8.42238	-6.92219
16.766	19.9358	-8.07185	-23.0487	-26.61	-15.037	-12.8995	10.5351	-13.8834
-30.171	9.84507	-15.2693	24.4893	21.6156	-5.96079	19.6118	-11.9581	-28.7081
-25.4572	13.8891	-22.3309	12.576	14.8833	15.7074	22.4511	-19.7847	-22.9095
-27.2737	-13.4288	-25.4303	25.7526	-10.651	-12.0958	12.7906	19.8828	22.6533
23.0362	26.6157	23.6478	22.3237	-25.6738	-30.8736	21.2053	-19.0695	17.4119
18.2116	23.7801	9.72769	15.5701	24.7361	-9.62086	-13.9185	-27.4948	19.26
19.8167	0.0907636	-16.4614	11.4235	27.7851	8.4787	-26.8806	-26.71	-11.5758
23.6725	20.2246	-23.603	-18.1038	21.7808	12.191	-29.5533	28.4833	9.89109
19.05	15.1441	-7.72838	-2.62107	29.3673	28.6751	26.0988	6.91144	3.96286
1.99247	-19.9689	-11.0065	-12.9163	8.30584	-21.4486	-24.6793	22.7123	29.5726
13.1916	-15.3599	19.1381	7.6934	-19.2215	-13.9429	-29.2541	14.8842	-12.7553
-5.45678	23.9645	2.85656	-16.6524	-12.8202	16.387	23.0349	0.486044	-22.649
-28.3407	20.926	18.4086	-14.7013	-9.58279	22.4611	-11.1434	-16.1474	19.9339
-2.98401	18.4625	-15.0875	1.98058	-14.8505	9.9288	26.6347	-12.2834	-26.2687
-24.7485	11.2881	-9.84988	-17.6237	20.9968	-31.0318	9.30303	21.1962	26.6074
-10.7216	-11.0075	-12.2599	4.38595	19.8174	-2.18788	-3.75938	-15.1133	-21.8794
-21.5616	14.636	-21.6948	-18.6004	-13.3333	11.6809	24.6414	25.5108	29.1834
27.0112	-19.3189	8.12919	24.859	14.5009	-16.1596	-14.0144	-11.3535	0.847549
-28.9006	-3.2355	-6.57657	6.87375	-1.49815	-9.03039	-3.40039	23.1741	2.49593
14.3267	11.8641	-15.3192	-10.2964	-24.8065	-25.5845	-18.9262	13.7688	-25.1186
6.21317	-9.95337	-18.9807	15.0216	-9.1586	24.4709	14.5715	-24.7743	-14.5514
21.8036	-16.4363	-17.1287	20.6968	11.9924	30.2628	-13.5218	7.31649	-18.1821
-17.7113	18.6457	20.8712	26.0219	-25.8625	23.8714	-24.0759	-7.63738	-28.4067
27.3204	-10.2181	-1.49598	-2.32904	20.5128	12.4967	-27.3508	4.7788	8.38919
-14.1296	-14.508	-6.34293	19.5085	29.5254	19.1208	17.4223	18.2667	-10.4468
3.17379	14.4414	15.3469	23.4701	22.7871	-29.1317	7.62473	-13.686	20.7932
-28.4311	19.2684	12.7277	11.5769	13.6109	17.141	1.30913	-28.4076	-18.8354
16.4965	21.4696	-18.9681	5.54208	26.3291	20.4613	0.648359	27.3266	-17.1156
11.592	3.7353	-17.626	10.4053	-10.1521	-21.5947	-28.8943	16.8193	-15.2134
25.5585	-13.0986	11.4993	1.45249	20.0523	-19.7714	-22.5095	-0.502785	-20.4515
28.1191	-22.7581	-6.70546	17.8078	9.51379	18.3921	5.05809	-21.5145	11.5393
0.303314	29.5553	-16.0126	-14.0492	24.8251	-26.746	9.11886	-23.0455	22.3472
21.0611	-5.94098	-1.06355	16.294	-24.0427	-13.8294	7.39149	25.1568	-25.7689
-13.2959	24.4715	2.56268	-4.53468	28.5296	28.4771	-10.0953	6.61446	3.75716
12.4208	-14.8515	-15.1029	-10.6412	-16.4468	-9.34737	-28.0177	-16.3982	9.64838
-25.5967	-7.70903	-18.279	-16.4806	-5.41601	4.12336	-16.1482	-19.9419	22.8297
28.3628	-16.2952	-13.3295	-23.6803	-27.5304	28.0178	5.26006	-13.1318	-16.0535
-26.9687	-17.9218	-24.8377	-5.11945	23.3995	-10.2874	-2.43499	21.791	18.4893
8.5599	-0.509755	-2.61905	-14.7297	-29.138	11.4933	18.4382	16.294	-1.65084
4.91943	14.1771	-23.3088	-8.94986	25.6974	23.5893	24.4159	26.571	-11.6532
-0.425689	1.60453	-20.4785	-1.33031	10.6557	-1.85076	-21.8873	-26.0841	-17.408
0.68676	27.0513	-21.6196	9.2536	20.6951	-22.3227	2.25631	-24.6974	7.04307
23.6252	-8.4231	-10.988	-25.6176	-17.2489	-28.9854	23.4341	-4.86745	-23.4908
-18.4946	-10.9324	-9.88109	30.2404	-9.22286	10.4733	-28.2983	18.8551	-13.4452
20.416	19.6852	25.8888	25.1081	-11.6465	-30.0338	17.5254	13.1884	11.043
21.2363	26.5513	-1.85874	28.1838	24.869	12.2448	-17.6707	-18.162	-27.791
17.8415	2.03104	-23.6644	22.8532	-13.155	18.0188	19.6741	-23.4469	7.87764
27.1006	9.7782	24.7224	8.57799	28.5397	19.4575	18.9896	7.2066	-16.8345
-19.611	16.0014	-12.0435	-12.2019	19.6514	-6.3483	-11.1357	11.1169	5.63801
10.1899	11.2174	-21.6266	12.674	-27.913	25.6441	25.0008	-20.5966	-13.2652
3.50412	-15.9489	-1.28735	-9.56992	26.9961	-26.6804	-26.1303	-25.1717	-12.727
-21.0612	-27.4946	-4.38781	-14.7317	6.85664	-20.1016	16.7887	-27.3194	21.5406
19.4471	13.2527	-10.2594	-7.35326	25.3099	-23.4728	11.5495	16.4699	-16.0295
-25.7233	-1.21351	-24.5944	17.3071	23.8441	19.7776	-22.3402	-3.02655	-19.6372
-26.903	14.0578	-19.0534	15.2549	21.5239	-11.9076	-24.2457	-20.6071	16.9342
-23.5027	0.773042	17.6506	8.54601	14.88	-7.71051	27.9872	-11.4232	-23.1124
11.9414	18.6212	-8.12391	3.76271	0.350804	-27.5109	-19.1295	17.9556	11.7454
-11.3411	15.0533	-0.119486	-8.00764	-19.6089	16.0836	19.0411	10.6567	-27.2873
-7.47781	-16.7485	26.9375	6.06444	13.544	5.51521	4.97827	7.02097	27.5745
-26.4082	13.5443	-24.9882	4.6259	-8.53784	4.32761	18.5757	6.59578	-18.7211
1.25932	7.3924	-14.8963	-11.1751	26.1138	10.8604	-24.3434	-21.8008	-18.3801
-22.0745	-6.39578	-25.771	10.1667	-23.0392	22.3569	5.4607	19.0329	-22.3429
25.2353	-4.93389	12.1568	14.2531	-7.01336	-1.81494	-26.7764	-22.7039	-28.7628
3.20122	23.346	-12.5289	5.55744	23.3735	-9.15861	-23.2634	12.7213	26.1672
-19.973	16.4525	-15.2915	19.6485	19.3547	-27.6492	21.1628	-9.82947	-26.7274
7.80909	-15.1615	-20.2814	0.714812	-18.6985	12.8395	17.4163	0.983594	2.09899
11.7222	11.9656	-16.7159	-9.61931	27.9031	-28.9567	25.9266	22.9106	21.6886
22.8495	3.81712	26.1109	-24.2513	15.6964	20.3198	-9.55368	18.1904	22.808
23.8476	-13.8474	25.2391	11.5227	22.5437	16.442	11.8618	10.1617	-11.0299
14.2207	9.43592	-7.07317	-22.0635	-26.2426	-18.251	8.11121	25.9906	10.2705
-5.3792	14.6934	-10.3209	18.6302	21.752	-2.8612	8.83294	11.7833	16.8964
-10.6965	14.2049	17.3721	-8.78222	26.4725	-25.7662	-17.466	24.0928	27.409
17.2036	18.2448	-10.9309	-20.3709	20.2363	21.4388	-12.2862	10.8537	25.9205
21.1031	-11.8104	27.8856	16.8977	-26.9718	-28.1958	5.32768	-12.6871	-21.3018
7.37239	25.7725	-17.8347	16.3102	-26.2726	-15.2101	-21.222	-24.6312	20.6127
10.5873	-19.4826	14.9091	-10.0528	7.51281	19.502	13.7541	-19.3492	-27.9723
-20.9113	13.3884	-15.4289	-12.9316	27.5918	8.60322	14.8729	18.2225	27.1655
-4.56461	2.49387	-27.5714	27.0891	18.5735	-23.1023	-26.5495	23.4947	16.5338
-7.90926	29.6421	-15.9014	-13.5618	-8.1548	19.4782	-27.2193	-14.933	-24.2715
2.3439	-22.6296	4.9776	28.2662	-12.9438	-28.8948	2.12558	20.0261	-23.6304
24.6679	18.7077	-14.2976	6.58029	2.16181	-14.0438	-7.66294	-26.993	7.25954
25.5848	3.00315	-25.2866	24.3678	25.3049	-9.45121	-8.68833	-23.2797	-22.4416
-17.5561	24.7779	-12.5742	-1.09579	-9.08018	-15.1936	-20.1752	1.17138	12.4407
-11.4971	20.0054	17.1484	16.3297	-13.7779	-17.1455	-21.8677	-17.6704	-1.18291
-16.585	-19.8211	-16.7478	11.0808	-19.0657	1.97015	10.9508	15.3241	-13.0934
-3.36578	15.5525	22.4559	18.1391	9.56228	-4.45265	-4.87769	22.9945	-18.143
2.97089	21.3877	19.6174	1.91976	-5.92471	10.3168	18.3974	-25.9362	26.1622
-12.4151	17.5247	-25.9604	-21.1092	22.4677	-23.4691	-14.5833	-19.7983	23.7751
1.63915	14.7056	-20.1921	-23.257	-20.4183	18.9086	-24.311	13.97	24.9541
15.3536	-10.3112	-26.8606	15.3688	-22.717	13.7918	5.51936	-20.2866	2.99256
-13.9249	14.2312	26.3519	2.41575	23.6922	-18.6605	16.2484	-14.9083	-9.76037
19.14	9.26171	27.7953	14.7539	26.0751	-21.1632	1.07082	2.78397	-26.6217
9.24003	-9.06959	10.6897	20.7661	-5.16864	13.0941	26.3275	5.43632	-6.23942
-14.5542	-13.8901	-1.22895	-11.0114	-16.8014	-8.33135	0.459493	-23.2544	17.9824
26.3241	25.003	-22.0152	19.3325	-18.1032	-13.5521	-5.8144	24.9107	8.05146
2.45588	-9.78792	-24.4783	4.67569	0.269899	27.687	8.94111	-20.6305	26.3832
-23.9387	-21.9339	-13.2556	-21.6636	-15.0597	11.2825	-15.9447	10.5756	-14.3111
19.9421	0.457024	6.18526	21.8744	23.3397	-28.9043	15.1424	3.13684	13.4615
9.85997	-3.65396	-16.9611	-19.9293	25.4116	-2.34635	-6.33244	1.26423	-27.5713
-9.18545	-31.4461	-26.0351	17.9198	21.5032	3.837	-8.88281	-22.6033	3.80179
12.0226	6.29173	-2.44223	19.981	-5.90314	14.3481	-24.2651	21.9009	-10.145
-24.9882	25.5782	-13.8111	-7.85345	-13.13	-26.933	24.7033	4.66355	21.813
-23.3033	7.67256	-19.4297	-23.1824	17.4837	20.2928	13.2834	6.11705	-21.1246
-1.38399	-19.8285	-8.31628	12.2542	19.5629	-9.78521	19.9941	-7.36476	22.3381
6.87605	22.8897	-10.7855	-2.18228	24.8358	-2.72833	4.91774	-21.6673	-23.9036
21.9001	6.95447	-22.0591	-14.4331	10.7787	-9.22287	10.6666	15.4531	3.46497
-22.4104	29.1341	-4.62653	14.7087	14.9951	1.07832	2.47568	-15.4173	-0.0571859
-2.42923	19.0312	-25.8323	13.1783	8.26845	10.5114	21.511	-2.27657	12.4956
16.2291	-20.9911	-12.337	-12.6463	-1.70208	6.78531	5.81017	-14.505	-5.36506
-6.63676	3.76379	-23.2448	11.7083	11.768	-20.5592	-11.883	23.1727	-24.2563
20.7008	-12.2931	-17.2101	-5.98975	7.6534	-18.922	-23.4584	12.4795	5.46858
-23.3954	-18.3859	-6.71591	10.0036	25.594	-4.41758	-13.1092	12.9714	-12.6479
7.35963	-10.7949	6.53843	17.2318	18.3703	18.6352	20.9035	8.06676	9.90991
11.1106	1.18388	-18.8532	13.8915	12.849	16.8552	13.4937	16.6608	-5.77062
13.5065	-10.4089	-21.5711	-11.9154	2.80184	8.07227	-2.90049	-23.8211	16.8053
3.23879	13.6685	-7.61543	-19.1962	-10.2083	-10.3747	-10.9666	0.817549	-26.7053
-4.64419	17.0834	-23.4555	-10.7231	23.8106	27.6708	8.55509	6.43906	18.8429
-14.8022	9.89775	29.3709	6.60027	-2.62975	-16.9897	3.15832	4.66623	-21.3447
-16.1057	-2.64218	-15.0109	28.9513	-3.20666	20.0083	-12.4213	-10.4431	2.69325
8.05571	-16.3188	28.0836	23.3581	-11.929	-12.5602	17.105	16.8968	-12.317
-4.83979	12.3061	-28.1639	8.15639	-11.0094	-22.9169	2.42293	-2.9681	-8.21756
24.5065	8.50753	-7.4472	-22.7578	-15.0522	21.9048	-2.05216	-20.9932	13.7236
9.24302	-30.2393	11.5238	4.81261	-21.9216	4.53279	-14.1422	7.55936	16.9687
-21.3113	22.2865	-3.49943	-23.6934	7.78131	10.4023	12.0395	-12.8193	-22.8706
25.8537	11.3405	-27.165	20.4981	-1.06698	3.01478	15.9435	-15.279	-14.5633
12.6969	-4.89255	8.60399	22.7684	8.64652	-27.4818	1.42758	-2.46569	-16.1035
15.119	-12.7025	-25.0873	18.0047	-23.6376	-28.3877	-19.3194	-23.7192	-23.4649
-11.0751	-6.69426	-27.1804	10.7528	-22.4488	17.5959	-22.6461	20.1592	-25.6197
-9.4398	27.5237	-23.4741	-7.42975	-19.8527	-2.47697	-21.1771	18.8323	-7.56185
-16.3751	-22.2085	-15.5731	19.9977	2.89193	6.78536	-25.2852	-6.27822	-15.2918
23.4146	19.5832	-19.0928	-11.6406	16.0431	13.3574	5.32673	-11.5425	7.83777
-7.6435	-20.3127	-12.3243	-14.5281	8.40088	10.9705	10.4756	11.3057	-24.5771
5.14637	23.8327	26.668	3.6923	-15.818	-0.559926	-24.6718	21.9767	-17.4189
-18.3513	-21.4049	-6.64351	-1.56627	22.2509	20.2432	-6.88905	-9.98867	13.8723
12.4141	-22.7474	20.9714	-4.95	12.0411	15.9867	-9.75595	0.984999	-10.063
11.3161	-32.0116	-28.3416	-8.82491	10.6732	-24.6583	-0.578117	20.2758	-4.39597
13.7955	21.2624	17.5075	24.0471	-25.3204	14.2705	13.8344	9.78946	-13.2663
-14.9009	-19.7022	-15.8582	18.2279	-19.8864	23.8951	-5.352	15.7495	-7.79525
19.499	-25.6059	8.49627	5.99346	13.9279	17.8006	-8.05879	23.8844	-0.783486
0.267922	-5.60811	20.4484	-13.2446	2.58651	7.45722	-17.1395	-10.8614	-18.3594
-15.1991	-11.5847	9.89952	-25.8184	-12.8835	18.9822	-4.02102	-2.08986	4.28886
1.2447	24.3951	-22.4239	19.2435	-18.9789	-12.5712	-14.7741	15.4055	1.45732
14.8103	12.7205	7.00715	-0.199613	-23.2548	-1.49893	9.09072	-1.52203	-22.6172
21.5669	3.62169	2.19562	9.32873	15.1151	-11.5663	17.75	16.5622	-12.9776
17.147	28.0437	-16.0335	3.98321	4.85184	-17.4411	-4.67591	11.0275	17.2408
6.32413	-24.4863	-27.1518	10.9453	-2.99926	5.11096	21.8546	-0.717506	4.45948
-7.99098	18.4039	29.1179	6.86668	14.3246	14.1518	25.7654	-16.9268	6.14108
0.544358	20.4907	-25.4022	23.0596	16.1887	3.23347	18.4467	-18.2595	-6.53118
-14.5865	-28.7153	-16.2262	19.0337	21.5399	-8.55561	10.708	25.6578	-0.694681
12.3825	-13.6151	1.05002	13.3104	-8.59239	-13.6398	-12.8037	15.8503	21.0244
-9.70561	-19.1959	26.434	-25.3179	19.8	12.6645	24.211	1.28451	2.9483
-16.161	-20.7059	16.8241	7.77237	18.7542	21.53	-22.0321	20.3106	-5.00613
2.74626	27.6221	-9.82892	-26.735	2.97825	15.0155	4.95484	13.4215	24.5322
-17.2864	-30.3792	-30.3035	22.6335	-9.48301	-26.3446	-14.0766	0.12951	10.4365
-6.82627	25.153	-13.9099	-12.3631	1.58042	10.2835	7.53654	20.7652	-21.3264
19.1949	-29.5507	2.12455	-7.06747	-21.8324	-12.8602	-7.93876	-19.8137	-8.72766
14.3247	19.677	-16.6416	16.2987	-17.5269	8.33064	-10.4974	0.0326319	23.421
18.0847	24.0937	-2.03044	-28.7297	-24.2066	-16.4642	3.35979	26.145	-1.52462
3.16409	17.7998	-12.5477	-11.0667	-12.1082	19.4807	5.66697	23.6449	-15.508
0.607031	-18.4853	-13.217	10.1751	24.764	-25.8354	-8.38608	1.99185	11.7602
10.8221	21.1217	-7.96258	-15.0295	-14.07	1.99788	-6.14818	-25.3367	4.79764
-4.93923	-31.3471	-20.5188	-16.8593	16.4917	5.09338	-1.71474	15.6386	18.0406
-6.67094	-7.51193	-29.1431	17.022	-17.2699	-0.485714	8.44827	22.352	14.0272
2.43938	-25.9131	-2.62977	-17.7461	15.1634	10.8018	-9.7753	18.2337	14.8249
-12.2872	10.4149	-27.1107	8.47153	22.75	4.2448	5.25236	9.81048	-26.57
22.0416	-9.50523	-30.1562	19.941	14.2458	-22.9343	16.2074	16.8089	-18.9823
-16.8587	18.1031	-15.4877	14.7541	18.9095	-15.3311	-12.5049	-11.9327	12.9697
3.91211	-5.42417	31.6443	-23.7088	-0.748793	-12.5264	7.12976	-19.2634	-11.2701
16.1275	12.5201	4.17408	20.9401	-14.7473	-18.6018	-16.336	14.7793	8.9539
11.6465	-24.4948	12.1989	-16.4441	-8.66052	18.4455	19.8701	-18.8726	-1.60038
25.9267	-30.357	19.6154	13.9186	-15.5191	-17.8743	12.2176	-26.3188	-16.5796
24.6943	11.1552	-23.7108	16.593	-20.0549	-20.0039	-20.2844	5.28374	20.6661
3.20535	-15.7898	-0.359718	15.3313	20.2701	16.4866	16.8477	-10.8425	7.84447
14.3076	-19.7916	-1.46999	-28.4173	15.062	6.8734	-8.64489	-20.3786	25.9566
7.51707	-10.5133	-25.5704	13.3076	18.159	-20.6735	9.97053	20.6393	-4.31519
-18.2798	-22.1719	28.7434	7.19054	23.2377	-0.176022	-13.2909	7.20277	3.77572
10.8612	25.2482	-19.5815	12.21	-25.8003	-14.3027	15.2685	25.7486	-3.41274
-4.95258	-19.0469	-24.5542	2.07504	4.04321	23.0305	13.0189	14.2512	-10.6543
-25.2774	21.346	-5.57526	-18.3628	21.4118	-5.49765	-19.1279	-4.64552	11.8014
19.3343	-8.53782	-8.30488	18.4353	10.2789	-17.3818	-17.5619	17.1833	25.0028
14.9797	22.957	-21.541	-8.41735	25.7311	-6.7312	-25.833	-20.9842	19.034
15.7507	13.5515	-4.70979	0.467779	19.77	0.649438	8.93174	-8.78925	1.12076
-16.2245	-12.168	-26.8404	10.4257	-24.1358	22.4604	3.84191	19.1164	-12.6192
26.5243	-23.2745	-28.8251	2.77885	2.4686	2.15993	15.4255	-22.5907	18.4589
9.53413	-16.9938	-8.97774	12.2995	-8.95667	-2.99108	-9.9336	11.7751	16.2494
1.68039	-14.1335	-30.5245	-12.743	21.4928	18.9803	-7.69847	-27.1536	9.60905
18.4476	-30.9845	-19.9577	24.7171	19.1658	15.379	16.0758	-15.8625	24.1942
-10.1817	-15.7532	-15.7562	-20.4545	26.3302	-10.4251	20.7064	-9.60196	0.249176
-15.2229	-5.62855	-14.8435	-22.4418	16.5445	-0.833691	17.5421	15.2197	1.96454
5.11555	7.60005	16.6552	-1.6033	-25.4586	-19.7284	23.789	6.01645	14.6645
13.6059	22.4256	-8.70928	-4.53506	25.7138	-15.2815	-26.361	18.9255	-0.71182
-26.5934	-8.53737	12.9018	-8.8517	20.1894	12.3944	0.598967	-6.81365	-25.2038
18.1543	-12.9568	-23.6989	-25.7885	-26.7937	-16.0411	-6.85537	-25.4585	-9.16197
-2.79936	24.6117	16.2242	21.0963	-16.4134	-18.5097	2.97789	20.8155	26.5243
-17.7186	23.9432	-31.2723	20.3067	-27.4132	4.05435	26.1972	1.66531	-15.8544
20.5995	-7.00364	-19.0165	-4.91489	25.1894	6.37142	15.372	-17.9828	26.0131
16.4142	22.9574	23.9263	29.7337	26.4202	-7.36589	20.0172	14.1083	-10.2927
-0.240362	21.7946	30.4977	22.7336	2.46143	-14.4649	-13.0416	0.886951	20.6795
-19.2496	18.7333	-28.9377	18.1217	-6.08445	-4.90985	22.3928	-17.1904	-16.828
-12.464	9.42964	9.06921	-15.5202	-13.0673	2.77372	-20.0999	-27.0246	17.232
22.8341	-2.20831	-6.07499	27.985	27.0084	-16.5511	6.50239	20.341	-5.00607
18.6602	-12.571	1.57029	21.6131	24.7085	20.266	19.4073	-27.5287	2.98145
12.0296	7.8077	-15.6351	15.1958	-15.319	17.1015	13.2305	23.1292	-10.5943
-10.6466	-14.7093	-14.3269	-24.2818	20.1966	19.3519	-13.8953	-3.59015	-4.07831
4.14769	10.8493	-12.9042	-21.1661	-16.5149	8.75764	21.098	-14.635	2.27562
-16.0812	2.89357	-0.783439	13.0482	18.3992	1.75066	-26.1447	-8.33349	-14.8377
0.590882	19.484	28.0595	-21.7723	25.289	-7.74901	9.94922	-12.8503	1.14712
11.7216	-16.2962	-6.92111	18.7927	-28.4317	19.148	-5.41277	14.1901	-5.29428
26.2832	18.2644	-19.5181	20.3057	14.8054	0.679072	-14.9908	-19.1992	4.74811
-22.7659	-16.6722	-30.4375	9.97836	-11.5607	-2.1316	19.6359	18.0692	-15.5172
-27.5584	-17.8883	6.54447	-19.9075	18.4265	-10.0313	11.9632	11.9452	9.40998
14.9303	-0.301801	-6.54857	-25.8005	25.0951	-18.4984	20.5591	21.3122	25.4641
-6.16615	-1.2663	-7.59283	10.7011	-17.1917	-9.35329	15.2353	-21.056	-7.18582
5.36937	6.35179	11.5705	-2.13233	20.622	-16.8001	18.7487	22.6794	1.37765
17.6639	7.35051	-18.0931	27.7924	9.79603	7.37327	13.1562	26.3264	-12.8085
16.4192	-23.0638	30.6099	-8.07595	18.9468	12.6126	17.9344	8.04044	-7.88111
27.3867	-20.6445	-10.5045	-18.8303	27.7756	10.5407	-12.1241	-25.7907	11.725
-20.1908	20.5805	-15.943	0.354645	-3.6111	21.1674	15.8764	-23.8076	10.6807
10.3721	-11.4353	13.6508	-18.3793	27.0424	-25.4216	4.54602	14.1756	13.6667
14.4612	-21.5326	-20.3856	7.11131	28.437	9.79813	7.13914	23.1816	22.7689
-16.5511	-25.008	16.7779	-5.69953	-14.4718	0.881415	-9.16057	19.2279	17.2511
8.89042	24.3106	-18.8124	3.21805	26.514	-26.0822	-19.6737	5.4846	26.8448
25.1645	25.9712	-4.56693	7.6808	-10.5787	8.45893	-28.9603	23.7744	-1.45168
21.3431	11.5815	20.29	2.30627	4.51923	14.9163	7.72569	-12.728	-9.15684
6.14236	-15.1138	10.2807	-24.1707	25.8941	16.5662	24.2643	21.6759	15.5823
12.4012	-20.0321	-12.6568	10.0465	22.3838	-19.1718	19.4143	16.5301	-7.46809
-14.7759	-22.4969	-14.2028	-5.83668	24.4099	-1.18145	-11.1033	8.32905	1.20806
-19.1493	18.1833	-13.3801	-11.0573	-24.7446	-20.3526	21.41	26.352	19.3412
-7.15688	-27.6081	21.7053	-26.1559	23.6599	11.7313	18.0021	2.48101	17.1377
28.1259	5.97139	-30.5696	13.8777	8.7268	7.45279	-2.39054	27.828	26.3108
13.071	-23.548	-24.532	13.1849	20.3826	0.425338	-12.7673	7.14035	-3.06696
-10.2146	18.7919	-4.36354	20.5356	15.9128	-3.32228	22.506	-12.0546	-4.00013
7.41914	6.56898	-6.55414	2.23277	16.2499	-6.09317	14.454	-24.8131	10.9722
19.7777	-25.2115	-20.7281	2.81653	18.61	-1.30641	16.1321	13.3969	-27.1799
9.93219	21.4721	-5.50741	28.2095	28.2415	4.22128	-9.32824	-21.5165	-9.561
-10.3122	-16.5039	26.3321	14.6528	-15.984	12.4775	2.00671	-27.0819	-23.8644
4.84968	3.3735	-18.68	-16.8842	21.454	9.56317	22.3363	-17.8274	-15.1042
17.187	19.634	21.1285	11.8308	23.992	26.9637	-26.6651	-28.4409	-19.7151
-13.3857	20.3382	-18.0074	25.3128	-21.1727	17.8217	-17.678	15.8	22.9928
0.110549	9.59084	-4.49375	5.50762	24.7288	-9.30741	21.5713	14.9613	-11.5864
20.2959	21.9802	-22.1522	-6.39771	25.9779	7.73972	0.223132	25.861	-8.09126
19.1162	-24.7821	-17.422	-17.6269	-11.9035	23.6897	-8.23524	10.0172	-6.79339
-5.74934	24.1309	-9.08594	25.9162	19.7107	6.36475	-18.4801	-14.7356	-16.0784
8.69135	13.0475	-14.9045	16.4703	25.0163	-17.3931	-16.3065	-18.9781	-18.7636
14.5177	1.96493	-6.18699	22.629	-29.9032	-8.27479	29.0863	28.1172	24.6437
26.6993	11.6217	7.98846	12.75	27.178	8.13749	11.9376	26.5044	-13.3977
-0.748955	-3.82583	11.1567	15.4505	26.6853	20.8898	-11.8146	25.3606	23.9617
-18.8271	6.67787	-27.3605	26.9238	29.278	22.538	6.23508	-19.5242	-10.3812
-9.56618	-26.0829	4.23609	-7.60557	-20.0195	-24.2422	23.0964	15.1079	-19.2928
-16.575	17.4125	-14.9033	-0.474881	20.1612	22.8955	-13.1825	-22.8495	5.56476
-6.8559	20.6424	-19.801	-21.0109	25.4226	-18.2267	8.81667	-16.571	18.0337
23.7964	28.2877	-21.8682	-25.9633	20.5585	12.2432	15.6002	-9.18936	-22.248
-8.78169	13.4144	-20.4281	-25.635	-28.483	10.7741	-5.99509	24.3895	4.21664
-14.7916	-14.0787	-8.86465	19.3722	19.7697	-16.6695	13.6376	-12.7668	-5.59292
19.6227	3.84403	-6.47485	10.5849	22.2043	17.131	26.0815	-21.0332	15.5176
10.5353	-10.6891	-27.9764	-20.5433	18.1015	-23.3239	9.68481	-29.4386	13.5066
27.7784	19.1148	15.7443	14.9426	7.03688	16.544	13.8924	22.0203	7.79241
7.73323	24.3579	-10.2105	-12.5335	-29.7568	-19.7504	7.24042	19.8359	25.3012
-10.6475	-23.4981	-29.498	4.12251	23.4301	5.86326	-8.57215	-23.26	8.19658
-11.4445	-28.5849	-13.7994	13.6327	20.375	-18.2388	14.5351	15.7121	4.06204
-25.0339	-14.4086	-7.72345	10.9223	12.636	-21.7333	22.7739	13.7848	1.7272
8.65543	10.3965	-18.4725	-23.2994	-6.71436	22.3514	4.92691	7.33169	13.9942
1.20264	9.48953	23.6909	7.25587	8.90818	23.3993	21.5292	-20.4442	6.23948
24.522	-10.0875	-12.875	-2.96175	18.8909	-4.86131	19.6086	-29.0958	27.6378
7.6406	-15.714	11.4118	23.9696	27.3264	-16.5213	12.5012	-19.2339	15.8031
28.6349	12.3124	3.53142	-15.8072	23.0977	13.1408	-14.5583	7.61924	-4.6138
16.5015	6.22669	8.69175	25.0936	26.0376	2.37598	-23.6739	-9.6225	10.739
-14.3347	-9.29548	-16.0891	20.8489	21.8777	-0.844392	5.70188	9.23378	-16.5454
-11.8392	-3.85352	-7.74731	10.9271	17.5347	-26.346	-1.90427	-23.257	-4.03553
28.2446	-2.77209	15.1616	-19.2283	-21.2111	-9.49666	-1.05704	17.8745	-5.48262
13.41	5.32936	-3.27758	-17.4826	28.6493	13.9243	-15.9386	27.7396	26.0368
0.68248	-10.6003	-15.3569	18.787	24.9692	-13.2693	9.9052	28.4819	-9.91955
-3.4852	-1.33359	-24.1044	-7.60693	-30.3271	27.4793	-16.9072	-8.5286	25.0071
-22.5649	-12.0918	-14.7438	-1.07032	-19.3854	-16.5219	-28.3689	-6.90003	18.3569
11.2345	-18.2286	11.7044	2.06413	13.4499	22.0858	12.4159	14.9759	-14.8321
-16.1177	2.55523	-27.3373	-16.2935	-26.5234	-22.4543	18.2413	-13.267	8.26624
-9.56912	-20.4173	-8.20098	4.3876	-2.46698	9.94846	-3.95788	26.3928	15.2541
10.6309	-18.4819	-17.7229	20.2257	22.4431	15.7619	-1.53952	18.4199	-14.0663
8.54862	-5.75706	-27.6913	-0.028382	-20.2048	-27.9776	29.8603	16.9439	-27.3822
7.3245	23.0875	18.4417	-17.1607	24.3858	-12.1747	21.3379	23.2213	16.7278
11.6503	24.0688	-16.7032	18.7138	25.9727	-4.32729	-6.85239	26.7534	-0.411162
-12.5455	23.7942	-10.3605	-22.8518	9.47008	17.6309	11.1838	-30.329	-8.98813
-17.1372	26.347	-25.6997	22.0578	29.4146	-18.4229	-11.2181	-25.7853	-23.6276
-29.1214	8.08038	-24.7634	26.163	23.7301	1.01791	19.6412	24.5941	-4.6131
28.6209	-24.1451	-26.8882	-17.0778	30.8996	-21.8016	13.1282	-13.4625	25.1202
11.0833	8.79403	-19.2733	1.10291	-17.1509	26.3162	-18.7414	-15.0154	-16.2925
-2.2874	-5.15912	-9.14057	-9.51568	28.5612	18.1384	-14.0622	14.7149	-19.8255
-5.18072	7.39519	-18.5619	14.3555	-6.66323	11.3705	15	22.584	7.47129
12.1148	5.20951	-20.4312	17.702	-27.4519	-11.9457	4.08082	19.2868	-13.6328
19.7298	13.08	-26.2652	-0.365698	18.1445	-8.33638	-29.6531	-29.1701	-7.18103
-19.1492	20.6704	22.61	-19.4168	20.895	14.5947	25.6501	26.8461	7.2462
11.2076	25.3787	-4.38155	22.8901	2.54424	29.1932	10.1586	-27.4596	-8.40456
21.195	6.74052	0.472129	10.0595	14.126	-7.50132	8.78978	21.2137	15.4204
1.9831	-24.816	-21.0593	-9.55123	-6.83436	19.8368	13.3043	-8.49139	-11.5372
-19.8905	10.428	-13.0397	0.870603	25.3231	-23.9658	-24.7303	16.6953	-12.6072
-18.2075	14.2358	7.85523	3.82068	18.9692	14.1911	-14.6832	-16.4051	-25.5792
6.2338	11.232	-6.25091	18.7956	28.0165	-16.4516	-16.0096	-30.704	-6.00644
28.4924	-20.0338	-9.49356	22.6623	21.8807	-23.5508	-13.4043	22.778	-15.2616
-22.3808	-12.6526	-14.1347	13.5245	14.9134	15.8153	29.5288	11.0867	0.253665
-7.65124	24.118	-22.1888	19.6946	-29.2826	26.4274	23.2532	29.22	17.3433
9.73619	19.7895	14.4887	-15.0407	23.6376	-13.7592	-16.7543	20.8146	25.372
-24.314	9.96925	-1.32957	-24.7218	-25.6527	-1.5468	17.403	-24.8557	15.3296
13.4793	-22.0539	-11.2845	24.3018	13.6194	28.1777	32.0263	10.1503	18.8201
-16.4281	-16.0685	-15.0225	11.4438	-7.57814	20.1968	-23.1685	28.723	16.0455
-21.1158	-9.81001	-10.3179	1.33703	-9.23036	17.3435	21.4425	-5.99796	21.6736
-9.79733	12.2924	-23.6148	17.8759	-30.3121	10.5651	-15.2895	-20.1331	20.729
14.9856	-22.6364	11.7389	-13.223	-14.9878	16.8271	-26.0773	-29.6862	-0.415396
12.3031	20.2345	-4.43471	20.6003	23.023	-5.56999	19.1914	9.34861	-10.2658
-10.4017	-11.9648	-17.5197	2.00677	26.606	-10.6486	15.1838	13.9132	18.3691
27.0061	-2.74811	-9.25709	-5.30772	-0.539283	-24.2883	3.1018	18.6733	8.38128
-6.83578	24.2346	9.23318	23.6568	30.6996	-29.1725	-10.6731	-21.1127	-10.7639
-13.5741	-20.3223	-14.6815	-18.8701	-11.9862	21.4896	8.45468	-3.08926	12.8964
-15.3065	4.85362	8.57767	-6.91326	18.9063	9.38749	26.5827	23.7105	-26.0762
-27.6863	-24.7355	5.80521	8.61523	27.2125	30.2184	-5.36428	12.8557	28.8214
26.2534	-8.71994	-5.66495	-19.9936	-25.918	-18.9994	27.2997	25.9066	-11.2783
25.526	16.0674	7.33001	-4.52383	-28.5037	-13.2595	20.8224	14.8235	-12.0102
10.4839	12.7975	12.5004	24.9881	-9.4441	20.7555	9.90258	9.78196	-21.0216
17.5057	16.8212	15.7442	-13.1559	-15.5004	-14.2891	20	6.49905	-19.2485
-20.0016	-4.87888	13.1854	23.6882	19.4287	5.71839	28.0897	-31.2801	7.14766
9.07633	23.772	-9.95532	-10.1814	-27.4672	-27.3435	16.2351	22.1038	-15.704
11.5717	23.1109	-15.4867	-4.60287	20.6859	-6.65824	-14.0378	-25.589	-17.6149
14.3656	12.8779	10.3595	26.8769	17.3029	-17.2178	31.256	16.4655	6.76646
-5.42179	8.95008	5.52557	13.009	14.1592	27.551	-5.73653	-18.7224	-10.8186
22.8438	8.2736	-23.3463	-7.8419	-19.652	3.54848	-22.5955	20.7679	-29.2279
24.5415	-7.13848	-22.5212	21.8057	-28.9918	-24.8865	-15.7928	-9.01688	6.12443
12.9016	6.3969	19.7241	14.1934	-17.4811	23.0433	-12.8201	-28.948	29.4215
21.8674	-21.7755	-26.4436	20.1295	24.8572	0.764741	27.6452	-4.23781	-7.80757
8.37469	1.27017	1.88756	-18.0536	25.6808	24.6092	23.634	-16.0238	23.4532
-19.2507	9.29206	7.23712	13.6643	13.6768	29.6945	-15.0764	29.6738	17.7908
-14.0984	-1.83282	10.0146	15.9305	-26.6203	-21.356	30.1397	25.9162	16.7086
28.504	7.5412	-20.557	12.466	12.5999	-26.6561	26.3265	-12.7469	-14.5478
-23.7725	-16.5988	-21.9197	-20.5657	16.4006	-13.054	15.5211	-14.7581	25.8762
22.4201	-15.3169	-21.5856	20.7642	23.8023	-21.8047	-7.70445	-30.453	-27.2172
-2.23527	-9.76971	-23.993	-25.6584	17.0273	-28.0802	25.707	30.6103	27.9695
-15.5761	16.174	-2.20901	7.15567	20.457	26.6495	-4.78606	24.0321	28.6781
8.85863	21.3872	-4.89155	-5.8512	19.9512	-10.4192	-17.2455	-17.2047	11.2083
4.66261	-24.9701	-18.58	-24.2644	13.1689	10.3659	7.08518	-10.4894	-10.4511
29.215	19.9547	4.4705	-16.5927	-24.1153	30.2348	16.5646	22.6112	18.0524
17.1711	9.17285	2.93157	28.7094	18.8782	24.9619	-14.0921	-25.3307	17.2632
11.5195	24.865	-8.85855	26.9414	-16.9067	-24.0543	-18.6963	-8.24051	-27.9474
18.0467	0.312092	-25.5893	11.1903	-4.10424	25.5509	29.8602	-20.3	30.2993
-20.7029	-25.5591	-15.8612	16.6007	27.1943	31.1648	17.3231	16.3477	-25.1252
26.536	22.0791	-14.5123	28.1489	21.7033	-16.5637	28.6505	-29.0485	29.6359
12.4504	-17.6327	6.41697	10.4738	11.842	8.15791	22.8514	24.7939	-3.36806
6.0733	10.991	-13.3538	14.1706	-28.1199	29.3918	-21.0313	-31.5142	25.3289
23.0243	16.2067	-19.6817	17.5437	22.5957	8.84914	14.478	-31.9533	19.1079
-30.5748	2.87174	16.4403	-7.19014	-11.7328	13.9104	10.7322	17.6695	-8.89813
-9.22371	-16.7861	-17.4852	-20.6341	9.97773	27.3132	10.003	-28.5405	23.2745
-25.1043	-7.08093	15.7727	7.73553	9.5268	23.1241	16.3065	9.52777	-12.2466
20.8211	-8.5262	-11.4467	21.3466	18.5633	14.8047	25.3963	11.9271	7.47272
-4.32404	-7.41371	-0.270711	-10.6261	-8.29664	-6.37655	-11.1751	9.07818	-7.70202
17.7988	-9.85062	8.70594	-14.2932	24.4584	28.4866	24.6531	-29.2646	28.5196
4.92217	19.9794	-6.2697	28.7535	-15.5251	30.8251	5.26173	-19.8236	28.7945
24.162	11.3473	-1.06461	13.5063	-11.8641	19.7614	-29.6766	-1.56888	-8.53976
-25.594	-3.65666	-22.0753	12.3891	13.2356	30.1186	-10.1158	-1.1105	10.2722
9.35109	2.14122	-21.5443	6.15843	23.0912	-12.5025	-12.9676	28.2837	16.3066
-19.0618	-6.70408	5.92998	24.9299	-14.3176	-29.8575	-20.392	21.0454	22.5846
11.089	-9.56765	-16.0542	-16.4085	15.9593	19.6039	20.8126	14.8456	26.3378
15.2521	11.7767	12.4398	9.18705	17.5971	13.0492	7.34627	28.7885	-4.51147
11.8189	23.9632	3.01194	29.0171	-22.8224	25.1817	28.0968	30.4742	21.2896
27.508	13.2281	-10.573	19.7513	27.7309	23.9428	-11.6396	24.383	7.26492
-21.0055	26.4977	-20.0289	21.276	6.40362	8.66555	-3.6095	-2.70073	11.2469
-22.3267	24.6962	-25.5454	-13.1253	18.5697	2.39108	5.39987	-23.6927	12.3233
4.42241	21.2844	3.61403	-15.7819	14.3441	17.6981	28.6391	-26.6675	24.5855
6.60194	-16.0389	-14.0931	-19.1416	20.6599	-14.8265	15.1468	-22.8665	-15.2319
-20.4569	0.390581	-1.68122	16.2602	15.1519	-20.7697	-4.57531	-11.268	-31.7579
28.5458	2.67994	1.61417	29.6789	21.5313	26.8934	-5.18104	16.7106	-15.7548
-15.2506	-16.941	-26.6311	-9.33818	25.0191	11.5772	17.4396	9.08609	23.2081
-30.0381	16.4571	-11.9077	12.8453	10.0673	-9.38939	-16.372	14.9109	15.1699
7.83299	-4.60273	-13.4148	5.27273	8.94321	26.1032	-12.9396	28.8045	-14.7354
11.52	-10.5635	-10.2603	6.90257	-13.5335	21.8872	-15.6382	28.4289	-20.0178
-17.8424	13.5605	-8.65775	9.10963	22.7211	20.8739	28.6671	-22.7002	-29.7941
2.62599	11.4028	-7.2131	4.98857	18.1811	-31.8803	-26.4952	-15.9321	-25.8559
-21.4673	10.0855	21.1243	23.5117	15.5856	14.8932	25.8668	8.58217	-10.9526
26.1236	-19.8708	1.12483	21.0397	-3.47278	21.4742	26.4425	9.84023	17.7575
-10.2435	17.9755	-21.212	25.2356	-16.5631	-1.92065	11.5974	-25.0779	19.6301
29.4951	19.3574	13.6334	-13.795	21.8541	18.8365	28.3656	5.78377	-13.8683
23.1691	12.7999	-18.6668	21.931	24.306	26.4707	23.8343	21.2505	-26.8957
21.7607	24.6684	-25.357	-21.038	-11.5773	17.8701	21.5737	6.8345	23.8962
16.8902	5.0993	-21.6818	17.6785	18.3057	-10.3158	10.2521	27.2623	18.7534
19.0232	-6.92987	-6.62902	7.82145	11.9032	-25.8999	14.7757	-19.4516	6.48016
17.4984	-14.4671	-20.5925	13.9617	-16.2181	-14.4417	19.9685	-20.1403	-24.187
9.97519	14.1664	-3.30908	-17.7689	25.1262	-29.8535	2.68924	12.5573	29.0194
12.8763	20.9714	-5.4989	-14.8319	8.65284	15.4568	23.2948	10.4391	-31.107
-18.5887	4.80483	25.4385	20.4645	27.1287	28.7426	-1.12377	-21.8028	-1.92441
-8.26852	-18.1607	-7.14612	27.5567	-16.7736	10.4115	7.1927	4.49636	17.2362
-11.3343	21.9565	-15.1635	12.6735	-25.721	20.2945	-7.68083	-19.051	-20.6265
7.10953	10.3515	4.42335	23.2734	23.958	-24.5464	-23.5807	10.3111	20.3674
22.8185	7.79746	0.437729	-18.03	16.9001	23.3013	5.97552	11.6622	-6.12377
20.3367	-13.6034	-13.5897	17.5025	24.5908	17.3595	14.8154	-13.758	12.3307
-24.3583	9.97447	-4.78005	-12.8805	19.2079	14.6664	-19.9053	24.0178	-23.1789
16.9081	6.33411	6.65851	-24.9816	22.7506	7.24453	26.2141	-28.667	16.0272
7.06044	18.9849	-23.9195	22.0067	10.3243	-6.32571	17.8915	10.9708	-29.6902
24.4793	-23.1125	-11.9034	28.8714	-14.2457	24.1786	-8.88393	-10.5293	30.374
16.0573	-2.86473	3.16054	-11.3705	-19.635	4.69684	3.70836	9.62316	28.2661
17.6813	-19.2789	-15.9205	-26.6915	-24.8099	27.0151	12.0145	-8.2639	15.4138
-27.3238	-10.1643	16.8896	-19.0047	20.716	17.644	-17.3742	21.4232	-26.0352
-26.7574	4.89832	13.1507	3.23795	-15.8769	-19.191	16.7649	-18.5181	27.5958
25.8339	-22.0773	-0.176927	20.9806	14.3338	-23.5523	7.69174	-16.419	17.8764
11.3022	20.1293	-9.70652	13.1744	8.61762	22.1986	-13.7068	-21.5355	29.8329
16.4718	14.5711	-17.078	-24.0579	-6.72389	25.8883	8.31291	-30.298	13.622
-18.6473	-7.96791	-3.68716	26.7418	-9.47779	-2.1365	23.312	27.3821	-29.2969
21.0973	-9.56679	-24.8424	-7.42279	23.6288	0.775415	13.5327	-22.0888	15.9072
-22.7319	9.67293	-1.46056	7.80072	22.8453	23.4091	-18.4689	-10.3344	-15.0879
-28.3246	-4.4888	-4.32337	25.9089	-25.5517	-22.2382	5.51313	22.4103	25.1789
-11.4284	-12.0177	9.08632	8.8459	-13.8808	12.3328	23.7559	-3.83397	21.1536
-0.741978	11.1375	19.0393	11.1798	7.98937	-18.4771	26.7321	-27.0906	-23.0307
7.18042	-23.0612	-23.6446	17.8946	-13.2671	-16.4912	-16.4068	6.88244	-15.4018
19.0951	21.302	-8.79898	-8.88923	-0.724199	-20.6426	-7.50657	-18.3005	4.29645
-7.00063	11.7579	-23.0727	-12.8462	-26.1183	-30.0749	-15.3225	-23.4753	-28.6537
23.3525	-7.1032	-13.2316	19.178	12.7227	8.51018	-9.46377	22.8152	26.6665
-8.82785	16.5468	-15.6996	-26.7995	4.07465	18.0472	19.6185	-13.0839	8.52544
10.1765	-5.87167	3.59285	-16.5269	20.5102	-5.35602	20.9318	-20.6717	-20.1447
22.1336	17.647	-22.3763	-20.6226	16.7833	-6.2812	-19.6138	-5.0572	29.3312
0.635227	19.0168	-24.873	27.8798	-10.7116	23.0618	-18.6995	-29.0764	10.4329
-22.9384	-7.02927	-9.00176	18.4578	26.0284	21.3348	0.824922	-19.5886	24.6606
-18.3782	24.5363	-10.4638	-21.2315	24.0916	-17.4866	-25.7179	19.8744	26.441
12.1831	27.5696	-15.09	-20.1021	21.4444	-8.65069	7.403	-29.6279	12.4712
-28.3785	10.4808	-21.9069	30.2099	-8.40748	16.5158	-13.6641	-26.7391	25.4436
6.75724	6.90168	-17.8617	26.5607	-0.89156	9.84499	4.85863	-28.335	-25.3141
-27.6772	26.9585	21.1953	13.5416	27.4551	8.36592	-11.7478	11.8811	-2.29135
18.0176	-20.6181	-6.44532	25.8674	23.3669	-4.41606	-19.5582	-5.99543	-26.1241
-9.55984	-27.5815	-3.30062	-6.15479	-15.7485	25.1256	1.33677	-12.0075	-24.0246
-18.4657	20.96	-5.08532	-15.961	-6.17491	-28.1681	4.46844	26.8178	-23.1903
14.7997	14.0083	-11.2542	-9.1243	-2.40208	-3.51614	-7.51971	18.2408	-27.7924
-24.3882	-22.0381	-0.852432	8.04616	21.4584	-28.7905	-22.6639	-25.1404	-12.8388
-9.08275	7.70047	17.0782	28.3567	-14.9443	-13.2214	-12.1292	14.95	15.0053
-5.63342	6.77601	13.068	-22.3832	-10.9051	-15.9341	12.8234	8.36027	-22.1149
26.8631	29.2518	19.2817	19.2798	22.7408	-8.99621	-15.6138	-22.4351	17.9207
-8.27166	19.0919	12.4462	17.4265	-6.32795	8.18635	-6.65454	4.41652	19.593
9.05985	24.0301	11.7474	21.8401	26.4971	22.066	6.43765	17.1945	-18.8657
-12.3916	-17.634	3.27709	15.708	21.0122	7.33158	15.3792	1.7093	13.276
-26.4766	-19.2928	-9.11257	-0.363615	10.1241	1.71913	3.07005	13.5968	-7.55014
-27.3689	-21.9337	8.97062	-26.2403	9.57588	23.9664	-16.0117	20.6091	-13.1312
17.3471	-5.36534	9.57302	11.3871	18.0466	5.76495	18.4261	18.1897	4.07188
-20.0347	-11.572	0.718686	-20.2353	-7.34431	15.2935	-5.84646	23.427	18.2465
-4.14982	-12.6182	11.117	-29.0887	-15.1546	-19.0667	12.7277	17.6601	-5.32631
26.5477	-25.7701	-13.0203	6.47051	-2.12082	14.7852	14.3391	23.9734	-6.72483
0.471017	11.524	-11.2015	-23.0876	-22.1475	25.7654	-9.66435	16.235	21.8489
17.0315	-2.86727	-3.62107	-0.71832	11.3577	-21.7006	0.437289	12.3295	1.65113
-23.0815	9.18635	-6.73641	-14.6569	15.2378	-10.9687	-25.3568	-28.0986	6.2681
7.0972	23.5101	3.93171	20.0996	17.1218	21.2939	-17.6301	17.0385	26.7104
23.4356	18.3674	-0.86306	5.79135	-4.47032	22.0606	-14.4315	18.534	9.46497
-18.5889	-29.0506	19.9473	13.7373	6.66368	10.8012	-7.69251	6.68192	-11.9693
12.56	14.9471	4.85023	22.5038	22.2755	23.0395	21.1342	9.10468	-16.7593
27.1245	-24.1455	20.6536	-9.7028	25.8299	4.10884	-9.03141	0.635566	11.4937
12.9448	26.3292	8.00934	18.5568	25.0282	-4.06997	1.019	-8.97456	15.6484
-24.4386	-21.3769	10.7462	17.5309	1.63676	7.62695	17.7615	1.12654	25.8503
9.10129	-28.1132	5.76052	-17.2478	20.6527	24.3925	2.5789	18.8126	-27.8569
7.83273	-8.75665	-1.34673	-10.7715	4.5379	17.5549	20.4899	-15.3148	13.6435
16.9429	2.62135	-9.79906	21.3731	-10.3655	16.2081	19.5594	14.2116	-13.3404
-17.7809	17.9186	-18.0903	-15.6475	-4.65982	-27.0549	10.4874	-6.05883	18.8091
-22.5633	24.895	9.47625	-17.7915	10.0157	23.8625	17.6829	16.7966	25.1887
-21.3077	12.3052	-7.51522	-30.135	17.8902	9.84338	-18.6128	-9.24417	8.79082
-25.3627	13.9852	-6.14244	18.8238	-13.9463	-7.90949	19.9725	-9.94715	-28.9071
4.76198	6.40178	0.110294	-25.816	16.8968	18.3608	-25.0325	19.8822	24.7299
18.5988	-28.982	-5.14342	9.65245	-6.2511	24.6823	22.308	15.7395	22.3162
-25.9389	9.16423	16.6414	-1.80486	22.7558	9.05871	13.6533	-14.3337	18.0819
26.6031	-28.6871	2.82814	20.0114	16.3777	3.13818	-23.2141	11.3879	-15.1192
22.9148	-21.9661	-19.2732	1.06443	-10.7118	0.74944	25.9865	23.8645	-24.3336
-18.5311	11.5187	23.2878	15.5377	-1.64052	-18.5694	-11.6545	-4.78468	23.2163
-25.9655	-20.5434	-12.6375	-20.7011	-6.70337	-11.8905	-25.1355	5.87099	20.9883
-23.3306	26.7419	6.64984	14.3305	15.6976	2.18761	-4.72384	7.89664	-7.05087
-4.28799	-13.186	-16.4032	20.4452	-9.96126	-13.6141	13.2457	-24.2241	-25.8435
-2.66041	5.07614	-14.604	-17.0311	-17.7355	-6.11628	19.4813	-18.7105	20.3127
4.48012	-27.8494	-24.0893	17.2127	1.0755	21.3447	-11.8562	0.645476	7.17551
10.5201	20.4941	0.422775	-18.4394	-22.9644	18.9775	25.6984	1.71558	-15.2894
-18.7677	8.25023	-24.8788	-22.493	-9.03252	15.2814	12.3908	-26.3915	16.5041
-15.6373	-18.6153	-8.95278	-7.97405	10.4457	-16.5235	24.2739	-17.8324	15.6123
14.6569	-19.9622	-11.6638	0.93158	17.9166	24.6181	-4.05383	-7.51224	7.64888
1.82722	30.2699	-15.8045	23.3955	23.4918	5.92582	-22.5491	25.0051	-12.3458
12.0743	-29.6394	-1.89793	-14.1038	0.0436632	-19.4276	-26.6495	-26.768	10.7623
-8.38049	10.4978	3.78674	10.5718	-15.7566	12.9602	15.7013	5.43671	23.4717
9.19293	15.5455	-17.503	-15.1014	25.041	-5.12733	-13.1308	-23.7061	18.1882
21.613	23.6504	-4.40563	29.4936	3.05337	24.3782	11.8506	-17.1941	-1.41976
-21.9456	17.0684	8.29779	13.9871	18.1491	25.3918	-26.1674	12.7687	-5.135
-11.6843	-6.07877	-1.59134	17.9982	21.6588	-22.8371	-12.1292	16.7917	-12.7843
-15.9061	4.49297	5.12668	-16.0239	13.0484	23.3536	-15.6031	-0.384946	6.74806
23.6543	1.06973	-10.7336	17.5411	10.7623	17.9176	23.8889	11.608	24.4037
-22.3764	-3.39788	7.86833	22.3643	-23.2057	22.0015	1.73691	9.91992	12.4897
9.85773	-27.1257	-3.07482	6.29751	21.3805	18.9387	13.8939	-6.12639	-10.3645
15.4011	-27.5172	-21.3846	7.84136	15.8817	-21.4339	28.0919	19.8689	0.838636
-13.195	26.5037	-9.18318	-7.88421	13.8646	16.1448	8.71697	-26.0692	26.0144
-17.606	19.991	12.5042	20.6533	17.7673	12.2034	20.8981	-10.4308	14.6276
8.40517	-0.00860133	-7.36077	-9.42047	26.2518	-17.1754	-5.66288	5.36424	-16.2395
-19.476	-13.3677	-7.64294	11.73	-14.9066	-22.978	25.6066	12.6694	-22.3154
-14.9596	28.7856	16.5636	20.1523	-17.0597	-12.496	9.40475	23.29	-9.38653
5.37217	30.5011	0.909672	18.0742	24.6597	13.4409	4.11927	17.869	-25.0408
9.73934	-5.7494	25.4114	13.0779	-6.42357	1.22922	-11.7108	14.8586	-18.9342
-16.1212	21.4395	-2.51482	-14.9325	18.1963	-1.96849	-15.1745	19.7042	-17.4399
14.2471	-12.3313	-10.8561	-0.190694	25.5819	25.9094	27.1389	11.471	23.6561
-22.985	-21.0481	2.10645	15.5981	9.03035	-15.9872	-3.56761	1.41975	5.95759
-17.284	29.5474	-18.5346	-20.8281	-10.9234	23.6027	6.54816	2.28301	-20.1551
-20.7694	1.77447	19.6429	18.9664	26.4552	-16.8525	7.72042	-7.06095	14.5571
-13.1778	31.0582	-19.1527	-19.3728	16.0599	-18.4955	26.2097	23.1288	-25.0782
2.24184	-15.827	-12.7964	14.7203	-0.933288	-24.2661	24.4369	3.28063	-5.49529
-17.9322	29.3154	-2.8411	25.4361	-3.63135	-25.3429	16.3708	9.6848	17.8132
25.609	-15.127	-6.48523	25.6655	21.6329	17.0449	18.113	-5.72021	-17.2396
-6.04265	28.5321	15.2725	-5.12656	4.10703	11.0603	-21.1773	-21.3304	-14.461
23.5454	11.0745	-3.7174	-7.36335	-13.6998	-13.6252	-28.5263	10.823	20.4213
-3.00478	16.7124	-20.1333	24.6936	23.7502	22.1865	-6.37796	3.63982	-18.5608
-3.91635	9.80913	-11.9666	-0.798805	6.19122	-13.16	15.44	19.7942	-7.78068
24.5663	8.33707	14.6553	27.0577	-15.8038	20.6421	-19.3696	-0.534569	1.35047
10.5224	-17.6941	-0.173247	-17.9081	8.07717	9.12101	22.0828	4.98585	-25.9911
5.05789	31.3595	11.5333	7.48849	-13.0051	18.6662	-5.09574	-1.24018	25.4657
13.4036	7.00165	11.9218	-19.891	17.8767	5.43696	-17.7648	-18.121	-18.7493
-8.0803	13.1817	-2.0681	-23.7844	16.3991	13.6331	27.8954	-5.23657	-21.4489
13.2392	-9.01917	-18.2756	8.67386	-2.33836	-21.3098	3.58863	-19.3307	15.1257
-4.08717	-16.5623	-6.86731	6.74827	23.3742	25.4604	13.7311	-10.4284	22.1613
21.9649	-18.3428	-14.5483	-5.79599	9.47131	-10.161	-29.1931	-8.67159	13.2942
2.68147	17.1714	-6.29469	23.4289	21.2058	-15.154	-18.946	-22.3872	-0.783416
1.73535	25.7155	-13.9189	-11.9596	19.6885	11.8385	26.9986	-19.1044	-7.99463
-15.1567	-19.4787	-9.17412	3.52204	10.0757	25.8517	20.7619	0.0726258	16.0011
24.607	9.90488	-7.58389	17.1841	-25.4227	-9.34949	16.002	-2.57434	9.26483
26.5112	-7.83125	3.4952	-5.02583	22.3409	-21.4331	-12.5306	5.13151	16.9354
-4.63138	24.2167	15.9527	-29.8541	18.4365	12.0663	12.8354	21.6878	-19.0427
-25.4995	6.69266	10.1607	17.9819	18.7862	-0.565545	15.4477	4.71769	-3.85592
9.97071	-11.1066	-14.5943	-22.4531	-20.0528	-4.879	-8.40339	-10.0727	-8.40997
8.34753	-28.4328	-13.6051	15.6792	-27.6972	17.9033	23.3389	7.22683	10.0149
-18.3463	28.8213	7.20354	13.9955	-7.54217	14.8281	14.5449	6.85339	-21.2018
20.1854	-2.46833	-12.8221	19.1443	26.8571	-4.19438	19.2946	-2.99609	-10.2933
-19.8638	-23.0813	-4.65292	22.8116	-24.0936	-15.8076	-7.65128	0.514174	-3.15487
-7.77616	-18.1976	-1.58057	-7.91956	11.7131	0.760958	26.9916	5.73118	-19.3344
7.12321	-19.6727	9.80825	25.8583	-6.42696	15.9909	24.6367	-9.49193	-16.2994
26.1798	31.0132	-11.4981	-9.88246	19.1267	3.18382	-16.8116	3.39821	4.22534
-16.4082	31.5586	11.8732	-10.3736	-22.3523	19.7591	1.49971	18.7855	-24.9226
27.1295	-11.5314	-10.0538	-30.2934	24.8063	-12.3265	15.356	24.6109	-23.5797
17.0305	-21.8361	5.13272	-4.69941	23.2388	22.3737	23.0441	7.05676	-5.43625
22.0176	18.011	-13.8406	15.1086	26.5435	-5.98228	7.40961	2.07952	-14.6004
11.1498	4.38637	-15.9718	-21.6934	10.2676	-18.051	9.27922	-16.421	9.51016
23.1618	-3.1566	-11.2185	19.3739	21.5794	-11.252	2.48634	4.67686	-12.6955
-12.571	-28.0488	-7.00137	-23.2892	20.3827	16.7685	-3.16028	3.36105	16.255
11.796	13.0982	-21.9987	-26.602	-14.1018	3.42072	16.6504	-15.9146	-2.83717
-15.3043	18.3891	13.6878	-27.4429	27.5314	25.0272	3.96177	21.1796	9.7036
23.9551	30.8668	-19.6213	11.8336	-8.61291	24.1698	9.97938	-3.23377	25.1658
-6.72758	15.746	1.74588	13.5975	-23.3776	-5.02373	19.7185	18.9157	24.1944
-23.8208	10.7073	-5.06055	-13.3239	-17.0546	-9.25443	28.5257	22.2358	8.20767
17.88	21.1939	-12.5013	22.068	16.8871	-18.7552	-15.7326	6.82507	-21.1344
19.6488	13.9328	3.74594	17.9077	-25.6032	-19.4649	13.7781	17.4795	19.0866
22.5367	11.6876	9.84479	-15.0845	22.0774	18.4555	18.3738	-22.7618	-10.7889
26.3823	-26.6594	-3.17046	4.27892	23.0675	-20.6695	14.6384	-25.1396	24.3873
18.7405	1.89079	-24.7089	18.5393	-10.0051	7.52579	4.70881	21.4165	-19.6731
0.165773	-17.1916	22.5193	20.7491	-16.0707	8.51143	17.1254	13.7337	11.0876
20.4293	28.4814	-8.16223	27.4695	-11.4044	-15.9623	-14.383	20.8063	4.74826
13.3072	25.5239	4.95826	26.0214	-15.5728	8.14273	23.1389	-27.012	24.4497
12.6324	-18.3074	15.7996	22.6995	-4.91973	-8.63794	23.738	0.0210076	-20.576
-19.8401	-27.0636	7.43436	-17.6918	-21.1481	6.76354	-28.2931	-3.10192	6.25397
-11.8943	3.78013	-0.596845	4.62096	-16.1173	4.95539	-10.2391	-24.1246	2.23294
23.1171	-0.742249	17.9226	-21.5722	25.6237	-19.5518	-11.5218	25.8533	20.1099
-5.38995	6.3843	-7.55327	23.4089	24.3621	-23.503	5.87257	-26.2341	9.57177
-22.4657	-7.09875	6.85586	12.867	-28.2449	-7.56626	-15.8263	-11.4273	-19.517
11.0735	-20.9198	-12.7844	3.83092	26.7972	8.17918	30.0744	-19.4549	23.665
27.5663	10.2864	11.3092	20.2183	23.4829	0.917762	-17.111	-17.5179	-12.3786
-17.8088	-1.97608	-16.6506	-6.58402	-1.01512	20.3199	-20.4257	20.6329	-21.6994
18.1756	5.11428	-8.78176	-15.8318	-25.5212	0.427679	-22.9518	15.2918	24.2167
3.04067	11.7977	-15.9856	5.18475	20.5539	10.8397	14.3977	19.6034	25.3015
11.6828	-10.7995	-17.1169	25.3303	25.9853	-19.6087	-23.2859	-25.2621	13.3529
15.415	14.1976	-22.0343	28.8487	15.2767	16.3509	-25.9555	-9.99243	8.41821
22.5999	-21.2723	-1.98078	-28.3779	28.404	-17.8549	-24.1811	15.8705	12.0426
8.79149	29.6601	4.32762	27.3333	24.2096	2.85005	19.6538	5.91611	-19.4325
3.7252	-18.566	19.132	18.5985	10.1726	19.2346	4.47303	-21.1844	-22.2421
-12.6251	20.4695	-18.2126	15.5708	-21.6449	-0.707341	12.1825	13.3161	-3.15701
-9.43416	4.45288	12.266	1.18039	-10.7461	-17.0959	19.3757	20.2032	-21.5847
-10.403	-25.8146	3.69658	16.8961	24.7748	6.51848	14.7806	-5.67088	26.5287
-19.3396	24.8127	-8.19818	-13.0472	-23.1238	15.8091	-30.2042	8.52607	25.7352
-2.53942	22.5763	-11.9551	-24.9093	-23.5592	14.9806	-10.8389	23.4287	-5.62638
-16.4829	-11.533	-18.7034	-27.7368	18.8671	1.6016	26.5371	11.9007	-17.4162
-15.0607	-19.3163	25.8489	14.4313	11.2417	-18.9541	3.75182	1.95381	-15.253
5.48723	12.2551	1.27794	9.73614	-18.2807	23.9339	-0.306035	-2.35651	-24.5637
26.1446	10.2844	7.10487	-10.8422	28.9878	-9.56082	16.4075	-0.0493889	11.6168
27.5332	-25.1751	5.9777	-5.46327	14.2065	5.4134	20.9203	13.6464	22.5351
18.2427	-15.8547	-11.1793	-8.40512	-1.5313	14.2092	31.423	9.44645	20.6956
6.69735	2.30172	-13.5979	13.1545	-19.2526	-2.7688	-27.0399	13.0776	10.8555
-26.4417	18.2852	17.8367	-10.4672	28.0039	-18.2622	29.766	-2.07028	-22.7677
-10.9451	-6.68017	-9.95209	6.58731	26.9181	9.42158	15.221	21.0725	-20.0361
-5.04432	11.7029	-15.405	-23.6883	-15.9218	-6.50904	11.1109	9.04114	-13.9178
26.876	9.36047	8.38817	5.33559	22.453	-12.255	10.2168	-19.0197	27.0292
19.4669	17.1335	-8.66831	2.38221	-8.55842	5.49065	-5.62064	14.7933	22.1052
-12.252	23.1388	-20.1464	22.9845	28.3929	-16.7694	-10.0518	27.7895	21.3911
18.6172	24.3651	11.0481	20.5373	-28.1334	-4.38447	-14.3611	8.02529	-13.758
-23.8262	20.869	3.5702	-21.0854	27.465	-10.1078	-25.225	-11.1833	-24.6192
13.0434	-0.558458	-22.4677	-13.6467	-27.2846	-23.1894	-11.8349	27.169	-23.1874
9.15683	6.6908	-26.4395	27.2867	25.3925	10.9439	23.6406	-19.4421	-19.5685
28.3371	-14.0141	14.2726	-21.9811	9.21764	-13.0019	30.9362	-6.88554	7.88114
-13.497	22.5763	5.01507	3.43147	-12.2114	23.4337	-20.2463	20.4816	26.0204
-24.7488	-12.9587	-9.51378	10.9797	-25.602	4.74727	28.2084	-25.0743	16.4278
22.9216	-9.33306	-24.6264	15.657	-28.9391	8.35687	3.58358	21.7174	5.23745
12.4987	-2.77524	-27.7692	-15.3371	11.5322	13.1977	-28.6363	-29.8017	20.3453
-27.161	10.6893	-16.8581	24.1843	27.2807	14.606	29.6388	-9.94873	18.095
18.2387	27.0711	-8.5578	-1.55684	-21.1569	22.0284	8.31214	28.4125	-5.35321
-11.563	28.8942	19.0878	-28.5749	28.9219	-7.72644	-21.1561	17.7859	-17.8353
-22.9884	21.7265	2.49528	-26.8062	28.3531	14.1554	19.4257	20.0892	22.5905
-25.1632	13.8813	-18.4126	3.60451	-13.0157	-25.0325	18.5236	-11.9624	27.9426
16.551	15.3513	-14.4126	13.6393	21.355	7.39481	6.04496	11.4571	-14.9506
25.5707	-27.2136	22.2637	5.8738	13.6048	23.3277	-11.6545	-14.4378	4.50551
28.0004	6.37334	-3.61559	5.02661	10.6312	18.0485	26.7511	18.1932	15.2468
21.6061	-17.5796	-0.646552	28.083	26.6164	3.57143	22.3589	-16.6417	-6.51845
-5.02262	-6.04141	-27.0081	-11.5374	-17.3596	-6.3597	27.9535	26.7351	26.6337
-24.4101	19.2602	11.6275	-12.4551	24.4256	15.975	-29.5313	-19.6121	-11.5874
1.45196	-11.0069	12.3261	18.5639	21.8324	26.2658	-7.89861	-6.43535	-27.8577
-9.18333	-12.3797	15.0818	0.0654795	3.13214	16.6014	-28.1114	11.8858	18.5287
24.407	-30.2227	-25.4508	-2.79047	23.6573	7.801	17.8231	-4.15459	-21.4699
22.047	25.8809	-10.5753	12.8808	19.3333	23.715	-30.0841	14.926	25.6967
11.8203	18.9029	-16.3885	7.45136	-2.37465	17.2317	13.9228	6.84391	21.1315
-27.4447	-24.5949	-21.4086	23.825	-6.96439	1.6864	21.7737	0.270841	-26.6708
-3.44135	17.1691	21.5418	13.5648	27.0859	-17.7721	-3.97556	26.393	23.1946
28.9012	-15.3141	-11.5023	-27.2524	-8.20901	-20.1236	9.03983	7.69144	-10.3664
17.0191	29.4755	16.1475	-4.35026	-12.7575	-26.6368	14.4257	28.3169	12.8415
21.3022	21.9196	5.26591	27.2454	20.3274	22.9241	-13.7679	-1.00569	27.1315
23.5888	25.2099	-2.00977	21.2179	-22.7849	-5.20333	-17.3302	-1.99372	-18.3482
-14.2583	13.5412	8.27723	-11.3375	-21.8094	-9.05815	23.4171	28.9019	-13.433
27.7468	14.3252	1.96369	-24.6742	29.9832	14.6435	17.2029	24.5174	-20.4055
-22.5758	12.3615	-13.6968	24.9734	25.7599	-1.29703	19.151	12.112	-26.9234
26.02	23.933	-9.67766	-24.1505	21.9271	-20.4429	24.1596	11.8103	21.2191
-24.9885	-28.1672	9.66689	-8.37445	15.9651	-24.8422	25.8595	-10.85	25.9544
9.39033	5.69822	-21.3502	-21.7846	27.521	10.0037	-25.512	22.6742	-21.9537
-26.3372	1.75626	-24.6289	-9.75529	-0.731923	-4.74805	-30.6966	-27.9353	-16.7922
22.9695	15.9298	-1.49484	-15.3544	25.1641	12.1467	4.99338	28.2132	-21.2852
15.6517	-19.0728	-6.39384	-17.9802	21.4283	-2.1944	27.7683	-10.2443	-26.5493
8.87024	6.9053	-4.26721	21.2795	20.7408	-20.3485	-11.5723	-15.6664	25.2399
12.9692	11.4159	10.6336	17.5845	-15.4357	13.5199	25.9603	2.42654	20.7246
10.9256	8.94046	30.3468	5.97377	27.718	11.7039	-9.62847	8.60771	25.6998
1.251	-5.88052	-28.5544	23.0549	29.096	-11.3638	14.0498	-22.7049	28.7523
-26.7286	25.9232	-21.2531	-8.35513	13.4201	17.4596	11.8764	26.6129	-24.4575
28.8747	-16.1035	22.3388	-23.392	-25.4103	-22.2479	28.8428	-15.6905	-21.776
4.5723	-21.9577	-8.27913	27.4681	14.2994	4.57137	3.5402	-12.8372	-25.8305
-17.4296	27.9183	10.0481	-14.6992	-7.56706	15.5199	5.68345	-14.9709	29.421
16.4025	22.3426	-10.5422	9.555	15.271	10.2826	25.3822	23.9746	3.59141
18.4253	-3.64107	4.52642	23.5621	-19.7832	-13.6079	-10.0473	-30.8485	-28.9054
-8.39299	12.1122	-28.7697	-19.2054	9.80664	28.2072	9.48998	-7.42691	28.4872
29.1494	-13.0121	27.9883	12.0751	24.8433	-13.725	-20.8549	-16.8656	-8.11672
27.8776	-26.0452	11.2387	-9.28123	23.8838	27.8303	28.3138	30.0185	27.9825
-21.2251	9.71767	11.7661	18.1604	-13.856	6.91007	24.6333	29.0038	-11.6024
-6.52167	-28.466	4.10949	3.46711	1.54721	-11.7832	15.6863	30.5455	21.4281
12.4433	-9.69119	26.6017	7.01292	22.7625	-14.7033	8.74151	-3.80108	-11.249
-12.0606	-6.83396	15.8749	4.51115	-6.09724	5.83542	3.9056	-25.3755	24.1613
13.0933	7.56764	10.4483	-5.25301	20.6515	-28.8266	-3.69935	-6.2505	29.1602
9.38615	-4.44565	-15.8277	0.558987	19.6079	11.4677	-28.9027	14.9084	4.77824
8.59536	-18.2467	30.3489	1.66066	-20.9867	-1.45195	23.4711	12.1858	28.5476
-29.4456	12.765	-8.44431	-8.43435	29.7646	9.45594	-6.94817	-18.5414	25.2705
-11.2749	-22.3679	-25.2479	-15.974	28.3533	5.14039	16.7452	15.8422	8.93322
26.8418	20.2493	-17.564	-20.5556	-16.774	6.56073	13.9736	-11.9138	-24.196
16.7524	-25.6412	23.0493	-7.25265	12.8524	0.775102	-11.4313	-32.0636	-14.7433
-22.7733	0.379463	-18.4751	-19.0444	30.1665	25.9999	28.8117	-16.5567	30.4578
-10.3909	18.5792	-14.455	-25.0388	18.0043	-25.1792	25.3428	27.955	23.8643
-14.5303	15.2327	-29.2248	1.71914	24.1852	28.589	22.2538	-17.6144	-8.03208
28.0239	-16.4775	24.523	-10.7837	22.0112	-14.2709	20.7674	-11.2897	-12.6728
26.3931	19.7764	14.9589	6.00034	20.554	-6.66805	19.3591	14.154	22.6069
23.9105	-8.49864	-12.8705	17.3848	25.7308	-7.29791	8.89055	-5.37723	-26.8364
7.31326	-17.2184	-16.5786	10.4473	17.017	11.8259	21.4732	-15.7064	-23.1905
11.5974	26.1652	-11.0924	4.85582	21.4766	-15.7478	4.9313	-5.8128	-29.3631
-16.1426	-10.8813	-21.6162	-24.0303	8.05394	-25.417	-12.2191	10.6571	-14.8538
15.1271	3.36486	-16.1877	-17.008	28.0448	9.28021	29.3031	-6.4602	14.3264
-8.13074	-5.06268	-18.9338	-16.0569	12.2589	16.7958	-9.82531	-18.9043	26.1259
-20.8858	-3.7396	28.7383	24.7212	18.9271	6.23636	-16.513	-17.723	-18.864
2.10003	-22.9786	25.4012	1.87273	6.88327	-13.1552	-29.2051	24.2314	-23.9734
26.9715	14.2524	-25.0866	19.7347	-5.08551	-30.1029	22.3694	26.6161	27.2484
20.0558	12.0809	-15.5051	5.30794	27.253	12.4087	26.8095	-15.7657	12.8101
22.0827	-23.5775	-21.8916	10.0614	9.44361	-7.90698	-18.3802	31.19	-26.7053
-25.5327	-27.9099	8.70895	18.6382	11.0453	-24.7331	-6.74625	18.6377	-28.1241
-21.5763	3.04996	16.0727	22.4133	28.1223	6.67336	-15.8939	28.2855	27.5087
13.6462	-3.72899	9.58125	20.8681	20.8495	5.09509	6.44459	-10.0862	14.5979
7.84212	27.1333	29.0569	-6.87948	16.4637	22.3867	28.0897	3.16391	-11.3736
17.7166	24.4176	-11.3498	-16.954	-8.35803	-6.07367	11.8546	-29.5341	-27.6983
22.9188	10.1029	-7.4846	-24.8048	25.6782	-23.9848	28.1684	27.7945	22.0271
1.21603	16.6267	-17.1648	9.44344	-26.6416	19.7848	-26.9819	26.5007	27.0224
-12.4016	-19.181	-10.0465	-18.398	6.57547	30.734	15.7681	3.12978	24.119
15.023	-6.47449	-19.7126	-25.8901	19.394	27.6062	17.5355	13.6822	18.7423
15.6074	-25.6554	-30.0379	23.8017	23.4646	-12.8818	-16.3945	-16.9485	-3.25217
-20.3973	9.06427	2.9531	-22.179	7.17846	20.972	24.8959	-12.0484	29.1552
-15.4117	17.6136	-16.2432	-4.89985	18.8933	27.881	-5.80263	17.5807	22.5771
-27.6321	13.2628	-24.2185	5.18077	-11.2163	12.9717	11.1227	6.62892	19.6447
-9.30943	22.7799	28.1651	13.9579	-18.5515	-27.1269	0.304457	-20.555	-17.0846
-13.1605	-12.541	23.2564	-22.8791	27.8387	4.31081	8.89121	16.2128	-4.57958
-24.191	-27.2775	-11.8987	3.90232	26.8601	-22.4762	-12.1531	-13.8767	30.3669
30.9806	19.6961	-11.1839	-5.38057	-8.90711	3.67195	14.5048	9.01845	-28.2519
-30.1439	0.778198	-12.8286	17.5952	22.3975	10.9806	10.0253	23.5034	-25.7298
15.2227	-7.54041	8.35518	-12.3643	-14.7155	18.0541	-14.0339	-0.83174	6.97131
3.03452	15.3778	12.5298	22.6303	15.7309	14.2983	-1.5663	19.0596	25.8333
-10.9702	-18.5014	-23.0343	-17.3931	-3.13481	27.0067	-12.7964	6.3771	18.3553
-22.2702	18.5495	-7.49345	21.4976	-3.47414	30.0007	5.50984	21.3585	-12.8005
30.0024	-28.3455	13.505	-21.5931	24.3508	9.60877	-25.5903	26.4932	15.4265
24.0496	23.9573	-28.5895	-22.322	-28.3693	31.0087	-26.6802	-10.7395	-24.9125
-7.17021	22.8758	-8.62778	11.5694	22.2836	27.193	26.8022	-20.2792	-10.7189
-29.9983	16.369	-18.8405	25.0858	12.2814	12.7618	11.225	29.2674	-9.21796
8.33188	-18.3368	5.60009	15.4726	-20.4551	10.4746	-24.5451	-21.7909	19.7995
15.6069	-15.672	14.0746	-25.2197	29.0796	-16.6641	23.3615	26.1161	25.111
20.2953	-9.74956	-21.1506	-9.41093	26.5132	17.0442	-23.0087	-11.8213	5.5602
27.7956	-25.7849	-7.75873	23.1193	17.028	7.34983	-20.1613	19.852	11.2739
9.98563	21.9584	-25.3191	12.5445	24.7527	-4.19404	-21.8426	-16.1559	-27.727
-27.7944	-13.1454	24.2511	4.29123	5.1188	-26.3864	-10.6036	8.22094	-11.6865
9.49603	19.0121	20.6066	0.247322	11.7356	21.3394	13.0089	14.7946	23.6755
30.0631	25.4277	-9.79135	-4.89668	-28.6968	29.8242	-26.9148	29.1657	25.6292
22.4287	-21.088	-6.86434	19.904	18.093	20.1733	15.102	-13.1521	-30.5855
21.6266	5.57065	-15.8193	8.10549	-10.8141	6.94871	-12.0487	-25.8828	-29.1157
-2.02971	1.85047	18.6369	-12.263	-1.17887	17.8439	27.0701	-9.10971	27.2986
19.8047	6.48742	16.7309	-14.7037	-6.25762	10.6624	-22.9046	-18.2094	3.87589
24.9231	-2.35089	-19.3047	-14.1722	-26.1097	-28.8713	-23.6398	12.4368	-18.8918
-3.73005	-14.8293	-21.3495	-11.383	-21.4204	23.704	23.4954	-21.5556	26.1181
26.6306	17.053	27.9325	-12.8591	23.0382	11.0688	4.28517	-5.59965	29.3781
16.6032	19.4281	-12.3789	19.2137	21.0493	-25.1628	26.1957	26.9781	12.672
12.2649	-12.112	3.48692	20.5777	9.07633	-4.07814	18.1091	11.6317	-24.9253
31.1358	9.06959	29.2557	3.61211	28.7439	12.7763	8.67333	6.59972	-6.63521
21.1817	-27.3243	-25.2456	-6.92254	-13.1449	-26.2229	6.75077	24.7801	8.66238
6.50499	-17.1016	26.429	24.447	25.53	-27.6725	25.4232	20.6037	-13.4112
-23.6939	-23.1111	-27.0958	-17.7849	24.0833	24.8326	-17.3246	-29.178	-23.4462
16.283	12.7891	-22.8858	19.2314	7.18532	15.7034	9.31507	-27.4495	-24.1524
-25.8656	4.37319	10.069	6.67577	-7.83921	-13.6624	-12.6673	-28.7117	22.6348
18.34	-26.257	30.5146	-13.324	24.9131	29.5503	23.897	-1.1074	-7.222
24.273	-3.71567	2.04441	15.4831	6.56857	18.4319	-15.6621	25.714	-17.5207
-8.51512	16.3202	-17.3946	1.24809	-5.31022	3.87703	-27.5987	-24.5805	25.1571
-24.7288	-19.0941	22.6914	2.23415	15.5468	21.2808	3.47346	-16.3292	21.775
15.9353	-20.856	-10.9544	23.7696	-17.6605	-1.74748	-3.13616	29.5375	24.3418
17.7023	23.8875	17.2729	21.2831	20.3169	31.0411	14.1646	6.12787	19.9544
-2.77568	6.16132	11.4282	7.77022	28.515	-30.4667	6.12187	19.002	-10.7512
-16.2537	-13.2957	-20.0182	-0.294591	13.4034	8.0931	4.68886	-20.939	-12.6879
-25.1639	21.0571	-24.5094	-17.1348	22.5036	-9.19596	-16.0782	14.5035	-20.9789
10.5565	-9.33572	-13.0705	19.5313	-7.04573	17.7933	-23.9596	-27.8278	-16.7566
-14.1948	12.3571	-4.67815	-24.9818	28.9588	5.63177	-9.98216	22.3856	29.0537
-19.6403	-24.5956	-10.2653	22.9002	17.343	-19.6831	-20.0013	26.0867	20.1214
-29.4877	25.3915	22.4998	-15.2822	18.7932	-17.071	8.46695	-12.8071	-24.8297
19.5794	24.7374	16.8191	-21.0036	25.6827	18.4068	26.2872	-23.0623	4.93255
-11.411	18.5045	26.7383	18.9176	11.7144	-22.3525	-27.1239	-0.00826636	-23.549
20.0544	10.9226	-8.10734	-13.401	4.50039	4.93319	23.0163	17.9423	10.1654
18.6658	9.35487	14.4997	23.3899	10.9637	19.9125	20.2253	5.75398	-15.8514
-18.7606	-25.381	6.1941	0.292377	-6.72232	26.1318	21.2131	20.5868	9.66467
5.84213	7.35068	5.4446	-26.0995	27.8064	20.2937	-18.7048	24.3608	-18.3375
-19.2289	8.14407	-26.8962	22.7305	23.2264	13.0115	18.644	10.0937	24.5448
-9.74298	15.7334	-24.4098	22.0937	-26.2503	-0.207996	14.8638	-20.3272	18.3763
20.7151	11.4268	-25.755	24.9109	12.0702	24.8911	25.9016	21.6672	4.23575
-11.9027	-24.5625	-13.5262	8.65654	22.7536	20.9732	-26.4393	-21.7337	-20.6063
30.4553	-5.20973	-20.403	-22.683	18.5217	4.37806	5.32317	-1.16898	27.8531
9.45709	14.3531	-27.6533	8.17428	14.0337	29.7586	18.5481	5.36763	25.4148
-24.0845	-17.8111	11.1469	-13.598	20.4342	27.3951	-17.7483	-10.4812	8.71439
23.0422	-7.40263	8.27527	23.3888	27.2761	-0.99236	-5.54936	6.00217	-22.9532
-15.7475	23.9179	-21.4033	18.3716	21.4426	26.0068	13.7319	-19.6768	5.82912
23.4955	22.5192	6.12643	-20.3862	24.4455	23.7043	-12.6664	-23.393	-17.0338
18.9117	-6.4281	28.9854	26.3583	-16.1626	22.2212	-15.6342	6.73289	28.3592
18.0811	3.66171	-23.8458	22.7671	26.6959	8.92743	-3.29275	-10.1049	-4.70165
-7.29358	-0.755375	-22.3283	24.5965	5.15693	-12.2987	-21.3885	14.2024	26.401
13.5124	6.91095	27.3657	20.1063	28.4462	-26.4915	18.4365	15.9042	15.1322
-27.955	-13.8205	-5.5176	-18.133	-27.7712	-0.363621	8.44882	10.2218	20.1454
-14.3376	23.7909	-27.063	11.7329	-21.2513	1.91126	11.6805	-18.645	22.3614
-8.29927	0.219604	-17.4953	-14.7052	-22.1375	19.364	1.8734	-17.0446	8.68348
29.1234	-11.7313	-25.8434	-7.67246	-13.7204	-24.4627	16.7678	22.7906	23.2287
27.1859	-5.47957	-13.4682	-9.71079	-20.6956	-7.19492	-11.071	20.747	19.1987
12.6843	22.2516	-9.05096	27.1887	26.1011	10.8598	0.346928	2.42741	-27.9384
19.4773	10.546	-13.8174	-26.3968	22.8039	25.5577	-22.2756	-15.8618	-29.0409
24.0071	2.66267	12.4647	20.2834	-14.2683	16.737	-12.5657	11.477	27.8716
30.0333	-25.5387	-26.109	-25.5876	24.5249	11.8463	25.6774	-7.7749	-26.8398
9.13835	24.8838	-27.6745	14.692	-13.0746	9.40143	-2.50251	-25.4	-14.1981
11.9092	-17.3495	-28.693	11.4179	5.37884	12.7104	6.93961	13.988	-21.3794
22.8106	-24.7828	-27.2745	9.22897	28.7137	-0.331977	19.1692	3.0401	-19.6335
-3.58774	22.0969	-12.8306	-27.4736	18.5123	-27.0585	13.6717	-7.16738	-18.8131
-7.10607	-7.62235	27.7367	-8.82174	16.107	-21.7076	-13.3889	26.2044	11.4433
16.6403	-15.2691	-2.84226	-2.57531	-27.0999	10.8077	-17.0753	13.5558	7.98049
29.2471	13.1511	18.6469	23.834	-24.8099	18.7487	13.0175	12.7488	23.3576
25.9975	21.454	-7.14887	15.495	-26.459	19.6538	0.994698	20.4361	-14.7946
13.4968	9.50356	-20.4817	-14.4591	4.03494	22.1408	-7.08534	18.9382	12.6245
-21.4494	5.84989	24.1305	-22.4995	23.3048	3.61768	21.6244	18.2057	-21.5911
-22.012	-20.8693	-25.7194	11.1629	4.83243	12.5901	24.6649	-10.8195	-20.921
23.6971	15.5499	-13.3893	4.12653	-25.7065	-4.3524	-9.25839	8.52373	28.1476
24.5259	-14.3398	15.5288	-12.8668	19.5384	-15.1622	22.6404	-2.23865	22.9979
-24.1158	15.0542	8.239	0.214564	23.1055	-27.0313	2.50742	-24.6233	-12.2371
9.39139	-19.0882	-0.71205	-24.4987	24.3891	15.0855	-20.5577	-12.6409	-10.026
-20.4595	6.29472	0.469081	-27.9949	7.48161	13.2604	4.27814	-20.3606	-8.8983
13.3756	23.2648	-8.53857	5.31061	11.8371	22.5789	16.3811	11.1153	21.6596
5.3491	12.2658	-22.8453	-26.554	-5.56895	18.5182	-3.18491	4.60434	28.6012
-25.1715	9.96314	-27.2565	26.298	27.6664	-21.1318	-17.8766	0.519465	8.5775
26.5354	20.3691	6.83223	-6.97118	18.3921	10.2966	6.24286	5.85472	-16.9829
1.06459	-17.9353	-17.4643	23.7137	1.71581	6.71619	-4.36269	21.4845	10.6973
24.1633	17.4589	-20.7799	-20.6171	-20.6503	7.87068	-13.5589	-8.8544	-1.62431
-23.6803	1.09475	18.7196	25.4928	27.1795	-25.2114	19.8135	-6.29533	20.9969
18.646	22.4439	-11.4972	22.0581	8.22999	3.94765	6.68644	-9.51868	17.2462
-16.9046	22.9664	11.7048	19.5412	0.266555	8.83971	-2.75701	-2.28419	1.07925
-17.4609	-7.9219	-23.2192	-23.2548	-24.7674	16.4242	-8.39128	18.5879	-23.3121
-24.1313	14.7767	-11.9806	-27.1831	-6.79253	13.8463	8.06565	-11.7065	-22.2103
6.63098	20.84	-21.5035	-12.4583	-22.4734	-17.271	-11.8183	23.3332	27.5536
2.638	13.07	-7.864	8.37767	22.7238	12.1583	2.99479	16.9943	-15.4809
-27.0683	-14.6084	-26.2715	22.3635	-16.7791	-8.29014	18.5852	3.8172	-23.3912
-18.2103	-23.9558	-16.7954	2.10502	26.2297	16.5094	21.8988	-3.79606	21.8007
-6.46603	7.04358	-9.48376	-23.7542	11.0511	-0.245372	9.3136	-14.2387	-12.4465
-12.2984	9.38786	-19.9837	-26.1703	14.0799	20.7527	24.0307	-24.6142	3.23294
9.28878	24.6894	-27.125	-21.4208	-18.1353	25.7125	-1.55449	8.29222	18.0439
-22.7285	4.12671	-18.3213	10.9029	14.6665	-20.1274	21.1332	24.3754	1.81941
-14.7002	-17.1818	27.3598	24.549	5.75177	-13.321	22.4793	17.3681	24.5811
8.59752	22.328	-7.06688	29.8678	20.1984	-23.2797	1.24133	-13.3378	26.5668
-5.17845	-26.0761	-5.66955	-1.25664	-18.721	-14.7491	1.92348	6.42512	-24.7386
-18.4152	14.0994	22.1167	3.47246	21.4708	22.55	22.7946	-9.29886	-25.2095
18.7005	25.7981	-20.2963	5.48076	-20.9389	-25.3522	2.7048	-20.0845	19.392
26.377	21.0919	-22.796	20.3612	18.6074	-25.9957	11.4725	-15.5996	-14.025
11.8913	-8.37074	-26.2381	16.2382	-17.222	-3.38934	10.6234	20.3487	-5.13089
-4.02167	22.6321	-7.81243	7.45356	-3.48832	8.80664	-3.61982	14.46	-14.743
24.343	23.8708	-13.7631	-20.295	19.2839	-27.7956	-6.24543	25.2987	-13.2815
23.7828	-15.5638	-16.2549	-11.844	-2.7289	17.2489	1.46998	21.5816	10.9849
-11.0735	13.4614	-14.6218	2.736	23.5611	-28.5703	-16.6908	22.8962	25.8188
-15.3651	-3.54331	18.0558	-16.2209	2.59839	9.9239	-15.1691	2.61305	23.8926
6.93304	10.4371	10.1293	12.6391	-17.6137	26.9392	-9.86116	-11.799	-10.9671
22.8276	-7.75529	-3.53757	-0.727345	15.8432	0.589542	23.9495	19.1101	7.0419
9.84545	7.61246	-19.8124	26.3733	26.1576	-18.583	17.1512	18.45	23.9233
-16.5638	6.41787	-19.2756	-23.803	8.44359	-10.0214	-8.4702	24.4295	-3.74134
-11.9118	-10.6175	-25.7493	25.9542	-15.2905	14.8995	24.4209	23.31	-18.1559
-20.2634	20.0547	-13.6518	7.56113	10.8511	22.3872	8.94408	0.476383	6.14673
-22.6101	17.8411	6.1706	-4.59055	20.8998	21.2898	-10.5756	13.9845	-13.5197
-3.72692	13.3977	-7.23363	6.8134	20.0915	6.62993	-11.5116	3.16403	19.2902
-0.83262	26.2061	25.6575	-11.0849	0.222979	19.0582	16.0807	-12.2507	11.9667
23.5161	-12.5857	-1.95955	-17.3255	23.4926	17.2478	5.53821	14.5924	-8.45568
-26.0363	-13.317	12.6014	-10.6258	21.2278	-8.59715	12.8498	9.20492	-18.0795
-9.11384	12.7323	-17.4578	5.69339	19.0091	6.14106	11.0163	6.98691	-1.50663
-18.4551	23.3171	-14.0265	-25.9911	8.8422	8.9018	18.2063	-1.30469	-0.20261
19.3789	1.49366	2.15836	-22.481	-3.72604	5.5967	21.6929	-4.06893	14.8749
-23.2132	12.1033	17.0057	29.7304	4.22075	13.4786	19.1082	-7.64786	8.31787
-0.360274	24.3147	18.0535	10.9112	-20.7817	-6.66612	25.7515	-6.52346	26.971
-19.1598	18.5224	-0.840124	-8.39546	14.0494	-12.2987	-15.7683	12.3723	-16.6233
25.3611	1.93472	24.031	14.5763	24.6051	-18.58	2.91844	-2.02618	17.409
7.98927	-22.6814	3.96462	17.7918	22.4604	-26.6427	-10.3793	-5.81705	2.66805
-13.6089	-26.4691	-7.00806	20.8735	16.4664	16.0969	-20.3246	-7.39947	-26.4801
5.20911	-10.2873	-14.8857	-4.96389	-14.6028	9.91636	7.17622	-18.7759	-20.1543
25.1529	-25.4305	-9.98038	15.5497	-22.0398	-2.0398	-5.4981	-11.5029	-15.8373
7.08264	26.81	-13.1392	-13.9079	-9.38232	-25.6622	17.5893	3.61762	-4.67359
-7.4099	11.7105	-8.56812	-11.722	-16.8018	-5.67461	2.11945	-22.4777	-11.0225
-7.96404	0.738447	-8.02318	26.9498	5.45072	4.18504	-17.7082	-9.47998	-18.8286
13.6557	-6.08072	-19.075	23.8463	-19.5168	25.9616	-9.50362	-10.3607	24.5794
17.5201	-23.91	0.47346	17.2008	25.9772	-13.2147	-18.8016	18.572	-12.0668
0.0515938	7.02539	-7.25215	16.2672	-16.0015	13.3003	24.1954	12.6633	3.56295
22.4193	18.1806	-24.4054	31.0692	7.21282	14.0029	-17.2547	-18.5155	25.4493
-16.132	17.0539	8.06387	14.8839	-15.1998	-22.0856	11.1923	15.0026	-24.6814
-23.7668	-25.6938	-18.6179	13.2811	18.9375	23.9103	3.97963	7.25897	19.2849
20.6962	8.79225	-11.8401	9.87385	-13.772	17.1345	6.76613	9.92356	-11.8736
1.35197	-13.8557	-19.4456	-10.3355	20.3001	18.3807	6.32064	-0.203051	-3.12098
11.7331	12.8739	-20.2473	19.921	-18.4265	-18.657	-7.51791	21.9645	15.2601
-18.5708	-21.1893	13.7422	18.0808	16.2433	-7.27533	-14.7079	18.0319	-23.6491
11.2532	11.0018	-11.0727	-2.5625	-16.9124	16.1717	16.2264	15.9635	24.761
-24.4328	-22.402	24.1879	8.41777	22.5343	10.0155	-24.0875	-5.18689	-7.49901
-16.5952	-11.8358	9.00384	-1.36701	1.17985	21.9628	1.75317	-7.68535	-5.22805
-20.6594	-23.5796	-25.5322	25.0611	21.9276	1.37566	-12.2416	8.14169	-3.53826
15.3022	-21.8324	-16.1076	-24.0646	3.26851	-1.15113	21.5691	-6.07156	-7.22216
6.28402	24.4786	22.0142	-26.0095	23.6241	24.1059	7.82923	20.6881	-18.4355
-23.156	17.4332	-12.9814	14.7704	-9.80428	0.42131	16.4113	-4.81608	-17.9209
1.10002	15.7061	-12.0952	26.9572	-5.09571	17.1522	-18.1993	1.50048	20.3868
11.1223	13.4618	-22.6685	17.321	8.0237	21.5289	24.02	-18.4832	3.72019
-22.6824	27.7797	19.9755	19.8403	20.9788	7.48739	14.9516	5.82358	-15.7713
-13.1844	-15.0508	-18.0138	20.6844	-19.4387	12.401	-15.5657	0.806665	23.8318
14.4704	-17.7581	-14.8718	-1.13221	-20.3953	15.086	22.2438	-10.9475	-1.79746
16.932	-25.7719	-3.6197	-14.4101	-1.52312	24.629	25.9429	-24.6704	14.9356
15.7294	18.2245	-8.69337	8.72171	-21.2566	-3.63467	19.1144	-14.6764	13.6745
-2.38742	-22.544	1.4882	-16.0327	-23.8305	-12.2463	1.83681	7.09246	7.01119
-17.1507	0.298223	11.0859	11.3285	-25.0156	-23.3438	-4.92543	5.08902	-23.5441
-19.0518	-28.8379	-20.8973	21.1849	-15.7784	10.7398	23.3464	25.1067	-2.53527
18.3185	25.71	14.9253	-23.6416	-21.7777	-3.23484	5.07374	25.6804	9.89802
-15.8442	8.50084	-6.06451	10.4842	-11.12	4.88218	-20.6021	12.2075	2.23
24.5664	-27.3636	15.5294	-0.536663	-14.9922	16.6999	17.2954	-1.68604	21.1846
18.7694	3.15264	5.04723	13.6235	9.51694	-25.5507	26.9098	16.7105	-7.16192
20.2179	21.0208	-14.2779	7.88698	-7.05015	-9.27845	19.7956	25.3344	12.2362
-13.9169	-26.9363	-1.82284	18.7678	14.0438	-8.67533	-23.4427	-17.7827	-0.315661
-24.3968	12.484	-19.7375	5.66206	13.5314	-24.4464	13.0765	-1.28251	-21.1715
-9.01994	16.106	-10.0408	-30.009	12.5655	-18.9854	-7.13599	-19.5947	13.952
-11.1468	-25.5225	-22.943	-5.81762	11.524	-9.33234	5.46741	15.8139	-3.01799
-15.6933	18.805	-12.3089	18.0937	7.26695	-22.7776	-10.5495	2.26538	-19.1505
-23.7572	4.8167	1.88852	15.6879	21.5842	2.88056	10.9676	14.9724	14.7354
5.8878	-20.8067	-5.3789	20.2663	16.9929	-7.98186	-8.71705	-14.3764	21.9572
-24.7776	-9.25607	-14.3669	28.9424	5.3128	-25.175	20.711	-0.232329	22.8979
0.520977	1.5363	-13.423	23.8486	16.3771	-0.077959	19.9405	22.7559	-3.94466
18.8348	27.434	-6.78476	-11.8278	0.87045	-12.2092	-4.50716	-9.46257	-2.27307
25.0811	3.96752	-16.2855	-29.4774	19.245	15.7734	-10.2681	2.06646	16.5365
-16.1285	-23.4549	-10.2919	22.2621	-12.4327	-14.6982	-6.93363	24.0961	-20.6684
-1.4754	-16.0979	-10.9608	26.7499	20.2525	10.6556	23.729	14.98	7.55281
-18.1781	20.46	6.01972	19.6412	2.6402	22.247	-1.26606	25.9165	-7.0462
-4.52431	-13.7566	-9.70566	9.07197	12.183	-1.47515	-11.9391	-2.56202	6.41265
17.2172	28.2457	-24.6534	-7.16064	11.2734	8.53674	6.35353	2.45202	15.8563
18.6352	-28.2129	11.3571	21.2882	9.69756	-0.754893	-4.15757	-11.9596	8.93374
-4.07582	16.5174	-14.9657	8.75078	-2.86662	21.1728	3.54443	21.7227	19.1067
7.06238	10.1175	-17.8131	14.6566	-17.2195	3.03704	9.52097	10.5335	-11.9709
-15.8441	-26.2609	24.8671	17.7341	-7.14356	-14.0066	-16.48	-27.1497	-1.94901
-13.3288	-0.314728	-12.6266	-13.3335	6.65491	24.3685	18.8316	25.2987	-23.4683
2.0319	-13.0857	3.99533	27.4835	14.4565	-16.9326	-20.3472	-1.28166	-6.401
11.3405	19.0185	-18.7564	23.0633	18.3869	0.382295	18.0009	-3.75921	6.72646
5.74572	-17.2468	-13.4713	28.9447	4.2235	25.1022	6.75841	23.9657	-0.262236
-5.96912	-29.016	-20.9895	23.8311	-3.6465	6.73451	6.21739	19.2192	-18.2494
25.425	-23.9347	25.982	18.622	23.9502	18.0918	-2.98015	-7.44386	-12.6595
-24.6353	16.9587	-14.682	7.06663	-1.62019	12.4456	3.35619	10.3072	-16.8124
10.9869	14.6647	-20.099	-0.687476	-22.5709	-12.5097	-24.4604	7.42574	25.0646
2.90565	3.70259	-17.1444	-7.99428	5.79748	-21.0016	-0.0899119	-5.71412	17.6159
-20.8671	2.8142	-22.0739	-14.911	-6.74952	-16.4635	22.1316	23.2423	8.35405
-0.818945	-20.6819	-9.15925	-8.55271	6.96001	-23.6723	0.947578	-4.7139	20.3498
-9.31876	-1.59204	-24.7294	29.5606	6.23109	1.51756	15.9772	-12.1682	-23.093
17.7016	-15.2838	2.23749	-23.0561	-0.251569	-22.3216	-14.3146	13.2492	2.78929
11.3643	-5.43148	-6.6888	22.8694	-12.3634	-20.9604	19.9499	-12.7605	-17.6652
-13.0062	11.9504	9.11782	-26.6233	-1.00453	-2.04966	8.16164	-17.5687	-22.1932
19.7262	-24.9946	-20.5943	-19.9087	0.575741	24.2629	24.6812	22.5508	11.0414
0.894634	-9.63859	-22.2734	26.1983	-16.4245	20.9119	-9.9007	25.0188	-0.362126
1.79749	21.4997	6.50345	6.27671	18.5429	2.04277	-0.727178	-9.96785	-1.82269
-24.0605	-12.2771	9.45073	7.61475	3.45265	18.0212	-5.72374	-2.63822	-8.29532
-17.3731	-24.4091	-1.48003	25.492	22.3015	21.5244	-15.1914	26.8507	12.259
-19.0024	-26.089	-22.9557	3.5432	19.7246	-22.2902	10.5707	-16.92	6.46263
9.4843	-29.5327	3.64719	-13.9743	16.4914	-25.6216	-9.49354	10.2374	5.39767
-14.8637	-0.841892	-13.3963	15.1522	-0.569038	25.5116	-19.6499	19.9663	-2.88779
-18.3727	-2.50529	-17.9575	9.53612	-19.6887	-16.0573	15.5524	-4.36864	-18.019
-15.973	-19.9527	-7.24335	20.4255	17.8854	-2.81159	-25.002	-26.4943	8.61257
-0.341138	17.3493	1.41905	-12.509	-23.1195	-19.1732	2.87841	8.03217	22.5253
-7.96332	-21.4675	-11.6911	18.4337	21.3697	13.6945	-6.58949	-13.2429	-3.84479
-8.67984	-25.1646	22.995	-29.8843	19.591	-14.867	4.74873	-9.08632	-23.704
14.1164	3.34952	-21.6271	-17.3354	2.08115	-6.66073	6.62173	-21.2791	19.6946
-16.3485	-16.0169	-25.2919	24.9422	-15.6042	11.6125	-0.123591	6.15979	-25.9226
21.2732	12.2298	3.89183	24.4788	6.33286	-10.8939	-7.5045	-1.43006	17.0801
-4.3396	0.0533753	5.14325	14.6216	11.3454	24.1878	20.1452	24.3378	-0.935561
26.8625	10.4913	-19.0372	13.5181	-22.6695	6.39295	7.61589	5.30016	-6.72221
-1.85385	15.6004	16.9993	-10.6912	5.70711	-12.1212	-20.6102	-26.9889	4.67003
-2.32697	-13.3046	-9.79961	27.2138	-13.8591	17.3253	3.195	-0.201543	3.13024
-6.07254	26.505	6.45549	15.2725	2.49448	-20.3438	-27.8287	-16.4558	25.6422
-24.0844	-18.5228	-4.27254	6.17084	12.5007	16.1273	7.17145	0.976541	-0.131344
-20.2014	-22.5131	-20.1059	-5.62506	16.725	-1.76066	-7.40123	14.4629	-18.2107
12.3588	-16.2296	-15.7237	-6.77468	1.39463	6.79658	-24.6125	17.0102	20.1905
4.26767	6.04619	-16.6098	-9.15203	-16.6393	24.0798	17.6746	6.73223	1.13398
25.2128	-14.6246	-24.4806	-25.9395	8.37615	20.3609	-6.51924	23.9825	-21.6892
0.087034	23.3897	-0.380118	-15.6105	-6.97418	-21.5439	-20.7432	21.2645	24.14
-1.12942	21.7277	20.8162	27.0697	-13.1603	17.2045	-22.9892	8.09372	2.00846
-26.167	14.4405	26.5015	16.9169	14.3961	22.0319	-28.2699	-28.1617	-1.72652
-19.5144	-21.4299	-11.2774	24.0647	12.9944	7.83737	-12.1265	-18.024	-22.4398
14.0087	6.59724	-23.6729	-25.1421	13.5854	1.28863	-26.2528	-4.66402	-24.8657
-2.56572	-0.696771	-8.05932	16.4268	-14.9389	24.5522	2.30948	-13.5216	12.4923
10.1573	-29.4921	-7.0761	-21.0129	7.61538	-5.7544	24.7851	-8.06	-20.9711
-5.65958	19.9614	17.3148	8.67939	26.1323	-10.17	18.1737	-1.51498	-3.69195
1.89935	-28.3037	-20.4196	-13.0113	6.82008	-21.9514	7.96686	-19.9688	13.6853
8.10309	29.2854	1.38163	25.7147	-14.3329	11.1769	29.9631	-4.33482	-17.486
-4.44925	-5.30886	-22.4094	-15.514	-22.7025	13.4066	25.4801	-11.2678	6.59482
-18.5016	2.2928	-0.209828	12.3815	17.3122	17.4267	16.9217	-17.5722	15.4282
7.35865	14.6183	-16.9235	-13.6634	-20.7402	8.28301	23.779	15.9396	10.8597
3.67668	12.8984	-4.54297	0.665553	15.7256	19.9801	19.1321	5.25487	1.87454
-0.41448	30.1835	-24.6922	27.4601	0.308742	-21.3628	-3.97715	23.5462	-9.51952
-1.28917	28.7198	-1.54325	15.5069	8.96043	11.891	15.2536	3.56775	-15.8499
25.9255	6.00861	7.95814	10.8374	-6.56815	-25.9961	-5.87438	2.87426	26.8686
5.06211	-10.5567	26.2001	18.8213	10.2014	-8.4637	-3.77538	-9.99253	9.95559
-20.8753	17.871	0.813153	9.82764	2.84501	-5.8129	-4.36109	26.7747	-26.8929
-20.0559	-2.97743	18.6641	5.80851	24.6718	-20.3615	0.281975	24.6615	-6.71953
-0.393033	-7.94708	-14.7012	-4.77886	-26.7543	-6.87035	-5.18798	4.18603	-25.2114
21.0292	19.0857	-7.51031	19.5245	0.644678	15.3995	-15.4035	14.7064	11.5552
4.47749	-29.0079	-18.2366	10.36	3.59038	-26.4523	13.2347	-19.4184	-22.4753
20.4725	10.2779	6.39668	14.3658	-10.8025	13.3555	7.41966	-2.74074	-20.5332
-3.99347	25.6679	-26.1393	-24.0356	7.08201	16.4882	20.3443	3.70074	4.87309
2.39865	28.0423	-17.6392	-10.1067	10.9058	-6.18745	19.402	1.46542	-17.6862
5.48927	9.05073	-9.36559	-20.3637	22.0886	-17.2455	1.32467	2.2135	-16.6435
18.5397	20.6436	-0.429577	24.1946	-12.9509	-25.3149	-6.94695	-27.6884	-25.199
19.7614	-15.7972	4.25256	18.951	-4.61454	1.52345	26.8279	-9.36349	25.5326
13.8474	-10.9232	-15.2347	22.5999	-22.378	-12.2681	28.6519	0.381611	25.126
-27.5367	-19.7059	23.8729	9.09835	16.4755	-20.4674	27.9113	-26.983	21.9885
-26.6732	26.9084	-23.6304	-22.5088	-25.8536	-21.902	8.63845	11.4483	-3.87728
-3.79663	3.80793	-22.2204	-4.02604	16.8907	-19.1801	16.338	-8.3077	-11.2266
8.08909	10.6815	4.87755	25.7857	26.7466	-24.9538	23.1798	23.2963	-8.20501
-6.22377	17.4225	-8.46831	7.59377	26.4503	-27.4402	-9.60904	10.5853	15.6649
-17.6046	-16.5091	-16.5612	-11.1912	24.2703	20.4777	25.5629	28.3582	-0.0647654
-5.7037	-17.0468	-23.8544	18.6853	12.8949	9.72965	-14.1606	-10.8784	-25.7323
-9.17264	-21.4833	-5.12517	-27.5022	26.9731	2.62834	-15.9795	-7.73085	-21.6809
11.0699	-13.1181	0.327305	23.3994	-27.0844	1.57145	24.9251	25.1716	-19.3976
23.9558	-15.1735	-24.4495	-8.82619	23.6549	-28.2448	-11.3582	-15.7556	25.8297
0.478021	28.8082	-26.0135	8.96375	-16.2424	27.9414	28.1259	-2.36398	-3.01626
-25.4515	16.8357	1.75221	-23.4315	16.8737	-11.0486	23.7792	22.8286	21.4408
3.57354	10.4434	-0.20998	-3.98171	-25.1317	-22.8799	14.3879	27.4501	4.19656
-24.8098	12.5912	-7.18403	22.4718	-13.4232	-18.467	-2.63091	-14.8168	26.6485
-4.91495	6.95245	-9.71281	9.71514	21.6827	27.4209	7.55348	24.0973	1.656
17.0628	-24.4521	-24.765	14.9483	-14.5055	-6.3209	29.7721	0.661846	-27.4877
8.29873	22.0567	-12.7886	4.23155	7.04358	-9.4369	9.06849	-4.92232	27.2002
-4.48081	23.2625	-14.2647	-23.9284	-25.7745	-21.8348	30.6079	13.2769	-20.5008
-0.533914	7.84006	-15.9553	-5.56101	21.2227	14.4635	-8.68225	6.14186	23.671
-26.6309	-29.8095	25.55	-22.0248	16.1442	16.4103	23.9652	-3.41921	13.321
-14.0917	-8.12906	1.78614	-6.64945	-1.22585	-29.0212	-0.952259	-15.5018	7.04691
-20.8387	-31.43	19.7005	-17.9154	26.5092	26.7572	12.465	7.81834	25.4717
15.3279	15.7105	-7.71402	12.3265	-0.316411	9.04527	2.53543	-18.5724	-6.97818
-11.8053	-15.4295	-16.982	10.4999	12.9366	7.58636	26.279	27.372	28.0578
-10.9233	29.4475	26.5962	26.0752	5.03975	17.7746	21.4077	26.1504	23.239
7.62088	-14.4287	-24.7038	-6.11122	9.32051	-6.00331	22.3518	-13.0704	0.280933
-25.1387	31.0798	18.9369	22.7549	-5.71917	-8.62967	-2.49623	6.86725	18.1507
19.7885	4.93679	12.0075	5.03919	16.1122	11.2688	-15.495	3.60345	-7.08669
-20.8876	18.1876	11.0739	-9.867	-16.7571	26.538	15.4921	20.2421	-17.862
-18.1446	20.8846	-4.47925	24.4367	22.3443	21.5268	29.4944	27.5314	13.8203
12.9479	8.39433	9.32776	-11.8418	-14.0629	7.20945	22.726	13.9023	-19.921
21.0191	17.6516	-26.41	16.1114	-15.866	-11.4556	-13.6061	-4.75645	-10.6271
-19.5066	4.25737	23.3558	-4.96537	6.08847	-15.8753	30.5959	0.390913	-24.8191
-4.74704	4.60214	-3.2191	-15.825	-15.4803	11.3901	16.1768	-6.85978	-16.7452
18.7326	-14.9219	-0.0237447	-20.8461	-27.6523	-24.11	15.807	9.89713	-15.3213
-22.643	-18.2088	-20.8766	4.52762	25.1813	23.2328	-4.60958	-11.9568	14.5002
-23.8547	-21.8968	24.3978	17.7481	10.9474	8.72337	-10.4232	5.31357	-23.8487
4.72422	-23.7888	-13.2411	10.8336	27.7221	16.7548	30.45	28.7153	-14.492
-12.4152	13.6598	24.0525	1.77384	-7.90037	15.2808	-14.8587	26.1586	15.3528
19.7666	-21.1214	16.7425	9.93878	-8.82889	-20.5026	22.0835	-8.19137	18.2237
-12.704	24.4751	4.57035	-16.588	-9.78304	-27.2462	10.92	29.389	-2.62988
1.17642	-13.9727	-8.17779	12.6183	2.90266	-14.6087	-20.9243	18.7519	26.1007
-20.6882	16.7048	17.7183	-12.5994	1.90059	26.9706	27.9438	-20.7958	-5.92082
-25.7356	12.4937	-13.7677	-15.7771	-6.8042	13.1819	3.8986	-13.0294	3.62377
12.2231	-25.5227	26.0655	-20.0356	0.526227	29.8678	-15.981	-27.0488	18.5742
-14.7712	27.9079	14.7724	23.2462	-0.28134	-28.1155	-18.2304	24.4037	-26.7525
23.9586	7.82048	-25.4029	-22.9561	-12.918	16.6364	29.2092	-12.6629	-24.0654
24.7117	-10.7047	-10.5365	15.7109	-28.3385	-1.60416	8.46717	-0.100101	1.96427
11.159	30.6777	-15.8077	2.93161	-15.9817	6.60763	-9.16846	22.3489	-2.59172
-28.4503	27.5013	-11.761	7.76919	20.8473	-16.7227	6.95296	2.30582	-16.0985
0.174763	17.4248	11.3648	-13.128	27.3433	-26.3529	-0.504519	26.2201	-19.772
8.50792	-22.3615	-19.3476	-7.08778	3.58923	-5.45489	29.8566	-19.8188	1.56279
-4.98616	21.7785	-28.2721	-15.306	-15.4492	18.7798	0.864835	-7.49779	-22.6635
-9.26928	9.36981	-12.9381	4.70584	1.05852	1.17118	26.8632	8.56824	17.315
-5.51613	10.399	-3.44249	16.0167	-2.20931	-6.3647	5.94432	9.04824	14.0676
26.5137	3.25438	-27.0165	6.87414	-2.52654	-1.95441	4.94948	18.7563	-17.5344
-27.5942	23.3731	-9.63411	-4.17669	27.8776	8.71748	7.82072	-30.3862	1.83475
15.51	8.81765	-19.7331	6.43258	17.4102	-26.7725	8.77076	-24.1627	21.1183
14.7461	21.0989	4.07023	-10.0308	-8.74615	13.6678	27.2371	14.3239	25.6011
17.2612	-21.467	-4.56783	-3.99227	-19.2887	23.9812	26.2656	4.2356	-1.71471
-5.16571	24.1628	1.49313	26.7538	20.21	-19.9032	21.4261	18.2101	-18.9099
-16.9479	25.227	-1.3546	0.429307	-9.35298	-14.1311	17.0792	-14.638	4.83727
27.1682	-16.535	-26.8991	-16.9497	-0.361179	20.9254	1.1139	-28.9563	28.5476
-29.2245	-11.0494	-24.0644	-22.8923	-26.284	-18.1423	21.9521	-23.2809	26.4905
14.0903	-14.569	-2.22144	24.5729	15.2287	18.2556	30.4095	16.2776	-17.7617
7.22077	24.5809	-3.68703	-7.457	10.2954	1.15943	-28.3579	5.69033	-9.71322
-5.63458	11.8504	-18.0679	16.5057	-7.57521	-16.7023	12.1788	25.9531	25.0388
24.0231	23.6628	-9.90906	20.4927	14.2476	8.04372	3.79236	-24.7083	-23.631
14.2745	26.5128	-16.1841	11.9649	-11.3802	3.80502	6.55914	24.1682	24.3066
29.7143	9.60735	-11.6316	13.1077	-12.583	12.4797	0.257158	-6.62549	-1.57452
-4.98044	-15.2843	-8.45889	3.00561	17.9021	-17.8373	-29.6282	28.1284	-3.69884
-6.47408	21.5159	6.1107	-13.7973	-25.701	-21.9101	4.60519	17.5759	7.43874
-7.97439	-8.4154	-0.734746	6.14298	-3.53008	14.8709	-2.19298	22.4501	-15.823
24.4907	5.84723	-17.0846	-3.2391	-16.7874	7.44168	-4.70182	21.0943	-9.95025
-15.9196	-18.0768	21.3817	13.6885	14.0905	6.59452	23.4233	-0.781926	-15.2367
-16.7708	7.45277	3.63346	10.0885	2.80405	0.598205	12.5143	-9.94657	12.2521
4.45507	-2.12788	-4.0728	23.7231	15.1883	-10.9426	5.56618	-26.9197	25.5475
-10.448	-13.6382	26.1543	11.0262	-2.99386	8.11186	-1.25884	-29.8834	-11.7962
28.0813	28.9222	17.8205	-20.3163	-21.2385	-30.1921	29.8833	9.15484	-25.9592
2.15283	29.814	-7.50421	-22.5175	4.95039	2.72785	26.0935	-3.14813	24.2103
-2.49843	-26.7319	-18.448	-7.8216	25.7873	-22.6246	0.618014	4.01526	5.38969
-15.5802	27.2536	-24.912	4.7774	7.04643	-0.646082	-3.70328	-23.706	7.95195
-29.118	-21.9107	26.585	-9.93506	-20.4676	23.2204	-16.5145	-29.1672	-18.638
-14.6374	12.1237	-23.5389	16.9389	16.9156	11.2214	29.612	1.53619	13.5933
-1.83661	8.44133	-19.2138	-8.82903	19.6739	-16.7125	23.23	21.0134	19.5744
-24.1975	6.36777	-18.8541	24.7266	-16.7044	-15.6179	3.61125	6.50602	-25.5083
22.1506	17.5926	5.02781	13.5421	17.5879	1.58911	-16.9984	-31.4346	-19.7994
-17.9097	23.4948	-10.7148	10.7952	8.87209	3.61377	9.91933	-5.11134	29.1915
-30.4272	-9.25111	11.59	-8.07158	24.441	22.6938	9.23879	-5.72266	-13.2211
30.1101	18.9634	-26.1685	-13.2887	-13.9105	-12.1411	4.78032	0.204435	4.97878
2.6081	2.67569	27.4823	-12.6086	-27.2927	11.0613	3.195	24.3398	22.1758
25.1045	10.3028	12.0357	-14.9307	1.18674	13.2947	29.3133	30.5664	2.22121
-19.5614	-14.1088	-19.466	-5.78828	-12.1072	7.86448	0.515175	10.2855	26.9419
-17.1714	28.5644	-6.22473	-2.54141	-17.5814	5.44767	26.3858	-13.3194	-10.8982
14.4673	27.728	-23.7178	-7.5644	-22.1207	-11.8982	-9.49993	8.48267	-23.0858
-30.355	17.3912	-27.2086	3.81353	-27.0184	-19.8459	29.9084	26.6854	15.2845
-7.60501	25.9378	-2.73388	-21.3252	21.4374	16.5074	26.8935	-25.1847	-16.8565
-25.8366	-14.6177	-25.2344	-18.0539	18.1421	-4.40819	24.4026	-8.21948	-27.5671
-19.1022	-1.88633	15.4978	-4.40559	7.52901	-29.5226	-16.4147	11.3029	7.89633
22.3619	-9.98284	-28.8913	-4.78243	24.9378	-3.06172	14.7778	-18.7258	27.1499
31.208	13.7042	-17.3267	1.93528	22.3365	-17.6418	-4.89567	-19.3238	18.1183
-0.813393	-20.4155	-18.8459	18.5292	14.8606	21.4785	12.4437	-6.78906	20.9396
25.5476	11.8314	-3.8889	-6.89529	11.0506	-6.03005	8.38288	3.86038	-25.1594
9.13968	29.4647	-24.4811	8.50796	-18.529	19.2512	-2.29286	-25.619	28.2668
-14.9379	9.45159	-18.4421	17.048	12.3183	-3.72198	7.73831	13.0886	27.7057
-20.5286	21.4347	-13.3705	-10.3164	11.8845	8.79514	3.836	2.01418	-28.0358
-14.3443	-20.8812	3.66011	1.80806	2.26633	9.55152	26.4643	-14.7988	-9.39603
10.821	-7.31855	-11.4137	-3.83827	16.0703	7.55133	-22.321	23.8105	13.6725
4.35377	18.1584	15.765	-4.37423	-10.0883	-29.2492	1.29118	6.65568	-20.6099
-31.2957	7.5296	-20.7165	-9.48598	-16.9798	22.6176	-16.3442	0.888075	21.9589
21.3989	19.3005	-25.6169	21.2852	24.9158	-0.00610511	4.82607	6.14383	-15.4665
-27.7277	-5.39514	22.1885	-2.45499	-21.2621	-5.84739	27.9662	4.08065	9.03413
-30.1521	8.00992	-27.5521	20.6259	-0.0516277	-28.9678	-4.21291	1.3592	19.9933
23.9399	23.3909	-10.9573	-25.1852	-13.3772	1.29269	6.18007	31.3659	25.6369
-20.7682	-23.8608	-22.6843	0.410874	-21.0254	27.6962	14.4231	-8.59278	-11.8281
-22.2389	-26.7416	-0.198836	-4.13244	-18.3064	-16.1699	6.77378	-4.49015	24.7934
31.7294	-22.32	-3.18781	-2.85409	25.6532	-21.4457	1.76317	-9.33585	-2.36147
19.6435	14.9401	18.0378	15.5079	-14.8254	-2.7879	-25.2979	17.573	-19.3455
-29.6911	-12.2511	9.17291	4.23327	10.2124	-12.6396	23.198	7.93261	-21.362
-30.4946	-6.1772	-24.0815	12.7983	-15.9255	-6.1885	18.129	14.9717	6.8938
-13.7842	26.3442	3.37123	-3.34503	-20.3969	11.1892	2.20378	-30.7991	-24.4364
-11.0997	18.5488	-1.91993	-18.899	-9.16126	7.10744	6.40385	-19.656	1.04672
31.3093	9.55241	-25.7875	26.6025	23.0755	-29.5861	-1.38307	-24.4079	-19.5483
-7.98405	-8.0837	6.88243	1.40429	-1.6717	-27.3491	-3.73045	-15.5416	5.69036
-23.5905	-29.1819	-11.0051	3.98626	-28.66	23.6867	20.7304	1.79163	-28.745
-26.8552	20.6625	29.4125	-2.21406	19.0099	17.829	0.778678	-11.0628	29.5143
-8.45355	20.3956	-4.67554	-24.9453	24.3441	-5.71982	25.4958	-9.50262	1.62463
-1.35227	-18.1287	-28.4655	19.2294	27.2751	14.7243	-0.695413	-18.7709	-7.19419
0.220864	11.1101	-2.99461	-0.439989	7.2961	-0.437473	26.3187	20.1752	-3.55618
-11.4104	-10.2858	10.2637	-19.3637	-1.67166	24.8057	-17.4413	29.9936	23.227
3.55893	-11.2975	-29.5889	-5.32191	20.8695	5.88522	17.7696	-0.998148	-25.2967
-9.42181	7.00569	-16.4128	14.7206	-25.6396	4.4288	16.3839	-3.39161	27.2899
4.29757	22.0696	29.8416	12.8869	-29.2966	30.167	-17.1701	-10.7951	-1.79421
-6.84477	16.6759	-6.3529	-2.86823	23.522	17.15	-8.56906	-11.609	14.635
-8.0914	-13.8415	-21.197	-18.5772	10.7188	6.28287	28.4361	-4.33035	-4.82444
-9.81369	14.6715	-25.1647	25.2791	28.4848	0.992431	24.7939	-10.9621	-17.0638
-26.8761	-22.9369	-27.5467	2.01749	6.88244	20.8674	7.96131	0.157373	-28.7713
22.1775	17.9322	-26.3744	1.78098	10.9734	-20.9047	-6.76199	-7.24673	-2.64112
-19.1674	-12.3663	-24.2882	-13.9259	-26.7062	-25.7281	12.7885	-11.7821	-24.9852
-27.4443	-27.4257	-25.4146	2.73333	16.6717	-5.05454	4.8008	-26.466	-23.6918
29.0656	25.4988	3.32048	-24.0157	8.95967	0.237089	-28.2487	10.9465	-11.6002
28.5443	-24.8418	-9.84234	1.08836	12.9902	-9.06291	-27.4085	21.8962	10.624
21.1596	-13.2709	-16.855	-5.136	15.1583	1.84711	-1.30123	30.1871	29.4184
6.2288	8.17933	17.319	3.68106	3.83823	-0.555886	-1.94841	13.0871	28.8399
-0.948423	9.86484	-15.9627	-14.7837	5.1877	19.9604	0.54912	-1.5353	-26.6826
-15.4781	-16.9047	-21.0575	-1.43456	-0.0209787	-2.29537	21.1876	10.5942	14.8119
3.1136	12.0836	21.6291	18.2891	-0.384268	-28.6602	15.0441	5.73286	-17.6133
25.1293	-17.3263	-5.41029	3.17902	21.6842	28.4043	-3.5378	1.02098	-22.9879
2.65573	-26.8845	17.0539	-5.90514	1.23449	26.6433	-0.235397	-5.99043	-28.9166
27.8179	20.7287	-22.4038	-0.244858	-18.1348	-3.93612	0.978267	19.5683	12.9902
1.39684	13.0911	23.049	21.5404	-27.4598	22.9308	-3.08204	-16.5311	-9.92995
-3.26279	-10.9672	-18.7472	27.3917	-21.8571	16.8098	12.269	-25.2936	30.0013
-26.4831	15.5937	-20.6846	0.340041	27.7587	-6.29742	5.78384	-19.7844	-4.07614
17.6164	10.9093	-4.60686	2.19328	23.4333	-26.0194	-4.59754	-10.4736	25.9277
15.0378	1.22312	-14.9216	-26.5068	-3.72232	-11.3626	17.8644	-6.94332	7.95878
10.4866	-20.909	-25.9817	-21.3353	9.80882	10.549	25.1459	25.7023	24.9077
30.1469	23.0597	-15.6116	2.89917	-19.1756	25.1343	26.9677	-28.9152	-18.2956
26.0099	6.49108	-6.64333	24.958	14.1509	27.9052	11.8157	-2.35519	30.8799
-4.59934	19.276	-9.79436	3.97241	-28.163	19.2397	-18.9419	-26.1861	3.73079
-29.7818	-18.1836	-20.1343	10.958	20.7069	-9.7561	-23.0642	14.4208	15.2079
-14.2872	23.8808	21.2751	-23.6738	-22.7226	5.22821	-19.6023	12.7583	2.67442
4.53706	25.1918	-10.6953	19.8636	29.399	14.1846	6.65943	-20.425	31.5102
20.5942	8.04686	-23.9095	1.59827	6.64443	-2.08531	11.1876	-7.9033	-6.31542
12.4683	3.85079	-24.6365	16.993	24.5896	-7.94975	-25.6667	26.4551	21.9853
-21.5275	5.97607	13.7278	15.5513	-13.5764	-20.2364	1.55155	1.27497	-5.10816
-27.8556	-2.33181	-30.4115	5.35302	12.4627	11.5542	23.1898	9.69044	11.8955
31.2097	-5.85496	-23.0947	4.93997	17.42	6.14617	12.867	26.9614	8.34576
27.2127	11.2992	-31.0641	25.9908	10.6996	-14.5063	-0.488154	16.8573	1.76199
-24.3552	-3.75131	14.1483	22.3215	23.8782	-7.08213	22.2659	-7.11017	-18.7382
-25.8581	27.5771	0.699023	-22.1364	-7.16403	-9.79137	14.82	-13.4645	-29.013
-3.64571	1.88636	-25.5795	-11.9149	-8.17244	-0.461352	10.6854	-19.0263	16.5013
22.3607	-17.513	2.06894	-26.3285	-17.3894	8.77763	6.03149	29.2282	20.0639
-0.676451	19.858	-20.8384	19.5115	-29.7755	20.0802	-22.5091	-21.0923	31.1869
-28.2163	-4.84395	-13.3679	-12.3579	0.959808	1.95016	-26.4137	-5.32126	23.0592
20.3515	23.8294	-29.5493	-25.4651	-0.299685	19.8351	22.1235	10.135	3.79319
-23.46	6.72573	3.69664	-17.8788	-31.0937	0.551159	26.4539	10.6832	29.7336
3.13968	21.6442	0.134816	27.5831	-16.0764	-7.55889	-10.1023	-22.5783	26.8799
-18.6958	-16.8044	-26.917	24.1209	28.1954	-1.83346	-16.4719	-28.0044	31.8952
-11.2328	-1.4774	-17.0344	-11.4496	-17.6426	-4.80501	19.009	-1.86336	15.0675
-11.9634	-25.7334	29.2323	28.3139	-12.3161	20.5163	-3.30699	24.7718	25.2667
29.5755	17.0983	13.3471	-5.3575	-2.58426	-20.0716	-8.40454	-0.763427	24.3322
-27.3404	18.1177	5.02724	2.3543	-27.1007	22.1122	-12.269	-0.324335	11.215
-22.8996	-0.443618	-24.0914	15.8698	-1.31105	24.4964	21.4674	8.8726	-3.10227
-9.77707	10.5321	-7.20022	11.6397	14.2213	5.78084	-14.5762	-6.15106	17.6392
-11.6821	6.48549	13.7785	-0.73951	10.1456	18.1298	7.94761	-18.005	2.40061
-5.04539	-3.16667	30.2565	-18.9388	-17.7989	-12.8002	5.5934	-18.8519	21.8953
-7.57678	19.9802	10.0324	-7.269	18.5812	-19.0329	-4.96247	8.31268	-7.94203
-18.9622	-23.4718	-14.753	5.7194	7.05836	-20.1126	22.0967	24.0686	-25.3134
6.71123	-4.30788	6.09579	-8.68298	26.0968	7.86703	7.20137	-4.21536	24.657
-12.7957	-9.94212	-25.5735	-20.9645	22.1852	3.84279	-20.5291	-9.6763	-21.2429
-11.139	-0.427102	-26.4477	-27.5057	-11.1838	-1.41953	21.4321	15.2845	15.933
15.1306	21.1786	8.54779	8.59406	-21.5235	-9.88037	25.2256	13.8956	30.341
25.5284	22.3978	-29.1173	-4.50734	24.2107	4.19216	24.0229	3.57897	-20.7496
12.5124	1.04776	28.7857	-10.9075	-26.3587	11.8599	-4.73289	-8.96335	25.1105
-24.1267	25.9126	-1.30008	21.9013	-0.0387732	1.91904	-9.93188	-29.5582	-22.0926
-26.002	25.0003	-26.5243	5.28972	30.0316	7.96033	-12.7935	27.4551	-26.2553
4.21778	13.6297	-18.4557	-2.31951	10.8094	7.34639	-21.1011	9.55053	4.25222
8.45353	5.01359	-15.7701	-12.3849	29.0768	4.40492	4.98796	-22.3973	18.7489
23.6673	-16.5188	-24.333	-22.3268	9.64192	-9.35478	0.148811	-24.5594	31.0237
18.2522	3.98688	-7.76472	22.8761	-29.8389	0.345861	-5.59203	19.0539	26.5195
27.3892	2.85405	-20.5379	-17.9294	-18.7793	-11.4032	-4.68481	4.15954	-0.324178
28.7602	-24.5509	26.3909	-3.90927	-19.2783	-25.771	23.5192	13.4426	-19.6363
-20.497	-3.01019	0.581075	-6.41762	8.80306	-26.7385	-2.98234	6.66809	-30.0954
-2.55509	-20.412	-4.19381	-5.03606	4.70905	-14.718	-25.7422	-13.9559	21.4642
-16.0477	2.70621	-24.6723	-11.8266	-2.9072	18.0923	-13.1799	-13.233	14.7436
28.2529	4.71275	-28.8498	28.1616	-9.10943	-17.0315	3.09058	-28.5225	-24.3931
0.116654	11.467	-29.315	9.13035	-25.319	27.4933	22.7014	18.5537	-13.3827
-6.49728	12.9692	3.90987	-9.73358	-11.6278	-0.160754	-2.57006	16.3209	-6.64359
-25.6972	-10.087	9.86336	26.8668	27.7897	5.30458	-20.8612	14.4456	-28.0006
-16.3862	18.4417	-16.0286	-18.4686	17.4342	-1.68014	7.15105	-22.2265	-29.3401
-9.00716	-4.00095	-20.7099	25.5961	28.5004	16.3546	19.5792	12.2464	19.6477
-19.0792	21.7518	-21.7271	21.2432	-24.6799	5.71759	-15.0838	14.8126	-18.472
0.861877	19.6339	-26.0644	17.4677	-0.385998	24.5496	15.6473	-7.24438	-23.902
-8.00195	-6.56341	12.2192	27.798	-31.1373	9.84531	-25.1617	-24.3721	-21.1272
-22.3753	12.4441	-28.313	-1.29656	26.3572	-18.1047	-18.5138	-1.51856	-6.77986
-24.9955	-4.71405	26.2764	-5.52063	-4.11695	1.12577	13.0214	12.8589	23.0802
-27.9961	13.4358	-21.2482	10.9725	-8.01006	12.087	-9.97744	4.96105	20.488
-12.6136	19.8894	21.2606	20.3474	22.7626	-12.6298	-9.43354	-7.86308	24.6491
-28.4507	8.87317	-3.06577	9.73232	27.643	-14.294	-10.7076	-6.72228	-11.9525
29.4927	-27.1342	-14.0579	-4.59658	30.6187	16.8217	8.96131	-14.6881	-29.0203
16.5368	7.83535	1.29165	-2.63107	-19.7986	10.301	13.6181	15.3259	-30.6711
19.2623	-20.9653	-17.0966	-27.3364	16.8953	-19.1583	-15.0858	27.2197	29.5267
-25.9477	-0.834067	-25.4123	-6.40303	-6.556	-8.48095	-12.6075	-10.6986	-20.5631
-0.172071	-3.62464	-26.9489	-27.6954	12.3596	-22.4363	-21.9033	-25.7564	-26.5698
-2.67796	-24.4211	-29.0079	24.5704	-2.42235	-25.2672	0.9531	5.85558	-29.6165
-6.32007	22.7752	2.75179	2.54785	-17.4191	-24.7737	-2.46206	13.173	3.77388
-2.05276	-12.8957	1.43	28.7442	9.67061	-4.74625	-13.0665	7.1028	3.32544
-6.87982	14.7308	-1.12013	-2.30349	-28.4848	18.9672	2.98821	-13.7682	-2.44095
-8.24089	-19.6572	-23.8757	-8.9023	10.4114	11.1265	-13.7603	-3.27065	25.0878
-26.622	-9.84119	4.30555	-11.7643	-15.8205	2.40274	-19.997	14.7143	16.2657
25.7008	3.02678	-18.8083	-15.3105	29.2007	-14.4058	4.56664	18.9218	-8.24157
-28.021	-15.2737	-5.72601	15.4517	-23.8667	22.0001	-14.3447	-15.782	28.3775
20.3799	8.46226	16.385	-8.29679	18.1465	15.9439	-5.59596	-21.5405	-5.55088
8.22587	-26.8286	5.04868	18.9547	27.1058	18.4964	-12.1184	25.1235	17.018
-17.0773	16.2028	-28.4722	-21.6236	19.3237	-8.14539	18.0739	27.923	7.37174
-1.26142	14.9194	-21.4486	-1.23249	-1.22952	18.1989	-4.71549	10.9907	27.3164
-27.0642	24.6608	14.9596	9.62606	-23.209	19.4935	-25.4874	-19.7654	5.33763
7.85302	20.6945	-12.5308	4.88027	8.36392	-18.8664	5.4062	-0.0832556	27.8547
-5.7115	14.1697	21.5092	11.2541	17.298	-3.51446	-4.00244	-21.6687	21.5293
-11.4845	2.68017	-19.2841	2.96788	5.11236	-15.1643	-13.3956	8.00217	-5.29965
27.8207	-16.7861	-25.7879	29.4032	-19.4116	-26.3549	-0.444269	-0.782857	22.8467
15.581	7.99268	-20.0241	24.7881	-9.11601	-20.0093	13.8904	-3.10271	-30.0336
-23.2393	13.4097	-2.16061	28.2663	-27.9217	-13.5985	-9.55885	-6.66479	8.74831
-8.22625	23.9295	-4.88342	-7.3567	26.1641	-24.2173	-24.8281	-2.61989	26.7208
-4.62922	20.0388	18.1391	25.5062	18.3537	8.89561	2.87836	20.3919	-13.0145
27.425	-9.23845	-15.5614	0.847149	22.566	-6.21314	-10.9885	-4.84188	20.8214
-10.1766	1.69225	-12.7713	0.124354	28.689	11.7289	11.84	5.1716	-16.2532
-3.53242	-6.77828	-23.0055	-11.3536	-26.2484	7.79022	22.4774	-8.47093	29.8861
16.0409	-19.7572	-28.6372	23.3671	-23.3409	-5.18526	8.80298	-26.6271	1.56212
26.6626	5.00434	4.75262	-0.538723	30.6427	3.50027	12.2335	-17.8518	24.4602
18.1834	-14.2284	-14.0081	21.6137	24.0811	15.6679	9.62187	17.7812	-9.59081
-6.95278	9.99658	-18.0019	19.8538	20.3392	1.83773	25.0622	23.4171	-9.03124
-13.4136	-24.9861	-17.4779	8.69639	-9.77509	-10.6361	10.3318	-8.94343	-29.0321
-25.6867	14.6278	-9.74801	-0.22111	23.3645	19.9833	12.7259	19.8343	-10.2431
21.7334	-3.20772	14.9797	3.13506	6.26498	4.80163	3.32633	-12.1212	-15.2334
-26.0993	-16.4206	-3.29191	18.5649	3.16742	-2.83999	-0.46652	15.4873	-25.7947
-2.7247	7.41479	10.2771	-10.7965	0.0187922	-7.37344	15.8587	-22.8782	21.5869
14.6311	15.1328	-27.8946	-2.09692	26.3626	-3.47998	16.4634	-7.36396	23.3662
17.2138	1.49384	25.6029	-15.9272	-4.19444	22.8744	-8.42564	13.3297	-8.80048
-15.9474	-17.5454	-28.4564	-27.1408	24.604	-17.0416	22.3497	-1.46805	-12.8361
21.0718	22.9102	-1.52026	2.31308	-6.52917	-17.8557	-11.699	19.2469	0.686531
-25.1322	-24.3924	-11.6268	11.5989	-17.6215	-16.4811	-17.3642	3.15651	11.3978
19.2364	-14.6825	-24.6093	-4.1876	28.4431	-21.2325	21.0754	-6.56477	6.04217
1.90821	-16.2293	17.9218	-5.69142	-17.4092	-8.96355	20.7249	3.82351	24.6319
17.9518	20.0727	-0.253517	-9.36652	19.4546	-8.30824	-9.092	-6.92132	17.8692
-3.75582	11.2946	17.3316	0.828403	25.1409	-14.8599	11.7419	7.17754	0.967327
-15.6579	-2.89357	-3.79922	-21.8879	18.0302	23.5355	10.0636	-9.68036	7.96285
-12.7093	-15.3465	-25.8269	21.6247	4.2448	16.2877	0.58333	6.11774	16.1808
-2.79518	12.6719	-10.2994	25.9019	-16.1577	-18.9595	8.39252	17.818	-3.31671
24.9732	-11.2767	-24.1354	-18.2336	-0.34484	6.56587	-24.9161	11.7137	13.2847
20.962	0.867851	-13.6916	29.3434	26.7113	-11.8892	-7.08092	2.2594	-23.6009
26.7557	20.6298	-16.7225	-2.27785	22.2789	3.02599	-11.2771	17.2347	-27.7678
-3.27653	-4.2097	-3.60903	-1.31924	12.0746	-13.1598	11.1107	1.49156	16.4375
4.06103	-20.0747	-14.5574	6.15165	-28.3557	-13.6308	24.4186	-24.4074	-28.2597
25.2171	-21.6088	23.6452	-12.0317	-7.83589	-18.2976	-16.4778	27.2916	-20.8758
-17.8738	19.3091	4.27247	-23.3086	2.56257	21.7705	-19.6088	-15.1094	-29.5789
24.5327	1.74708	26.9978	-10.2434	-6.56394	-19.8808	-10.4417	-25.2283	-7.40883
14.7942	12.7065	-2.68272	26.3104	10.1967	-16.5233	22.5398	0.405648	13.7392
6.84027	10.0593	14.442	1.64746	3.4658	4.84689	-2.14411	20.8529	6.20159
14.1072	3.10481	-21.4399	-22.9464	-2.81344	2.51305	10.7751	24.4782	23.0267
-6.98333	-5.62798	-26.4108	-28.8172	-15.8211	19.6922	2.42799	7.59134	-25.5279
23.3725	14.9476	-27.2463	-2.99591	21.2932	-12.0068	20.4946	16.7879	-1.85058
19.9608	-8.19074	-24.705	-26.5326	25.3655	9.78802	1.24972	13.3415	28.316
16.6493	-19.2305	-12.9712	28.7086	14.8383	4.3292	-14.8978	1.42801	11.4584
8.12653	6.03383	6.95432	30.1838	-1.77652	-6.50122	-6.05621	0.716375	-2.43282
12.2799	-0.78637	17.1311	20.0321	-24.379	-9.00155	17.4226	23.3525	29.0514
-13.6224	1.96572	-19.7244	17.3871	7.8248	-3.51278	8.94093	-2.22819	-10.4509
-15.3351	9.76367	-16.8795	18.8853	-6.65201	7.43899	-0.708401	18.8951	-22.4418
-24.171	22.7187	-23.3837	-7.64702	-15.6054	-1.63863	-17.3809	-12.0426	-28.176
24.2084	-20.7854	-21.0768	-4.68562	-8.33201	0.37486	8.15534	-1.51208	9.64394
23.0549	-23.5029	24.1568	-16.5148	20.1362	-22.4147	-14.0571	-3.35416	-13.3534
-7.90329	7.96095	-27.5354	-5.72359	-4.85364	3.84969	26.5234	-5.73993	-19.7091
26.7969	-17.7821	-27.8559	-13.739	15.5704	-21.3888	-16.0571	-22.3786	16.3842
-2.00512	21.1073	-20.1968	-28.7936	8.36907	-5.58974	-24.423	11.6316	28.951
16.2669	19.6864	-13.8509	-14.7335	-28.1167	-11.2204	4.54973	8.26385	-21.4969
28.1206	1.53939	5.69385	-25.7305	23.9593	5.5613	9.77522	-10.4227	10.8501
25.9289	14.6789	0.741715	3.65587	-26.7103	1.30876	-1.67171	-26.9812	26.4889
-18.919	13.3714	-23.9135	6.9736	23.5185	-4.09334	12.2078	12.9621	25.2158
-22.4218	-14.7241	27.7971	31.1329	-28.8763	9.4696	3.43425	-3.70177	-27.3961
-8.43769	23.7839	-7.52643	-3.7539	4.80374	0.0540364	23.393	26.5643	-29.2867
-4.9139	-1.5273	-23.3478	9.56879	0.768774	17.4916	1.06678	15.4134	23.7497
-15.0148	0.341949	-15.1495	23.9837	2.55489	-5.71949	0.0425927	1.77888	14.8423
18.1548	11.6995	-2.59929	-16.9548	25.5518	-12.1036	24.2522	-18.9502	28.0462
16.9836	-2.72273	26.7474	18.0065	-21.6282	16.2637	-10.2356	6.851	-10.043
-10.5906	22.975	-20.2606	0.592138	-2.74678	7.00444	3.92754	-12.3293	3.76082
21.6296	10.9138	9.03623	30.488	13.6622	0.721872	16.2167	16.5461	3.38783
7.64428	6.34497	-23.2793	22.1909	28.6482	0.936169	15.3528	-4.09799	20.3481
-16.0253	1.99257	-24.365	-20.112	15.0377	24.0587	-18.0787	-14.5666	-27.6224
-23.214	-1.14447	-19.1466	-25.2068	-25.1931	-0.950246	-6.80735	-15.8619	-5.49111
15.2219	1.78282	13.232	4.00426	-20.126	7.62242	4.79756	-5.445	-29.0341
-24.2648	-11.2536	5.45422	-23.3625	19.2563	14.1647	-3.29472	12.3735	12.7204
25.8001	7.35861	-3.88713	11.9693	8.52116	11.279	-8.4164	-0.702743	15.3903
18.3007	-16.1242	15.0891	9.39535	-21.9701	-1.04871	-7.87845	-4.63415	23.9284
19.1652	2.25786	-11.8646	-3.03311	10.6506	1.04035	-4.59674	-22.8789	8.02943
-0.209558	-7.00652	-25.6414	-26.3358	-15.523	22.1191	18.4221	5.15561	-7.8961
2.4134	-19.3822	-10.6706	-2.23191	-27.7651	20.2192	21.0165	0.647918	-27.2258
8.0551	-9.71424	20.1685	-4.34904	25.9023	4.2107	6.7211	-14.2803	1.11331
18.7051	-10.532	-26.6463	26.254	-3.45708	1.49535	-5.46894	9.30161	-24.581
-11.8297	-11.7771	-6.0172	28.628	-27.0192	-4.47661	-6.23623	9.92264	9.87184
15.8306	23.7852	-20.5366	21.3069	-25.9731	14.9159	17.058	1.15734	-12.6278
-4.28117	-19.99	-17.1669	6.15041	22.5424	15.5152	11.5406	19.4335	24.7303
24.6634	-18.466	-23.7961	-10.9626	29.7728	20.6752	-22.9215	-7.59419	-17.8609
22.4352	-9.88576	-26.2614	-3.85239	0.592289	-20.5419	-11.1668	-5.58403	-22.3232
-13.1943	22.0223	-22.8095	-12.207	8.97115	11.5824	6.27249	6.4543	24.1312
21.5571	15.6625	18.5762	11.5908	24.5444	19.2601	28.0902	-12.2248	18.4722
6.21616	1.94968	-11.7038	1.87605	23.3013	0.681557	20.4928	-15.6149	21.1715
5.59477	10.4884	9.62851	-29.1412	8.60741	-11.4085	-28.0899	20.9728	24.5652
-15.9333	11.795	12.023	29.3633	1.20679	-22.4506	16.7604	-4.90725	-9.43927
21.0001	-0.399542	-18.5468	-3.91623	28.9607	16.4203	-2.05539	-5.97375	25.5237
-17.2555	1.54082	-24.1654	-18.3418	14.8278	-5.022	-7.73144	-1.16887	-19.769
-20.0951	-16.8298	-20.9299	0.717269	4.34916	15.4966	-11.8199	-25.2179	22.7159
-1.55578	23.4437	-10.0749	-14.7418	23.8313	0.250305	19.7971	12.0133	10.6523
15.0165	-1.22513	13.104	19.2455	-26.2713	-2.41664	-6.01238	-7.20716	-18.4011
-2.70434	-18.5065	1.40564	-6.18114	24.8135	-2.81464	6.69867	18.0806	-8.31274
-0.245584	13.2218	24.8112	-15.3147	12.3001	-4.53662	-24.8807	-0.00440972	-13.3832
24.6293	-21.8983	-12.7325	22.676	-4.56849	18.6711	-6.53692	0.434282	2.4222
15.3512	7.00862	-14.4452	-25.962	-13.958	17.4776	17.76	-3.929	-9.48667
-11.364	-11.8619	-16.6039	20.2072	-2.15589	14.2913	11.9165	6.161	-19.6204
2.09885	-20.1371	-11.2205	11.2108	1.51909	4.97822	27.077	-14.4435	-28.2063
2.61007	-18.0194	1.61721	1.92414	27.9597	-23.6169	10.9962	11.6418	24.3467
-4.16381	-28.0174	13.5485	25.8278	-6.88494	-2.71723	20.6315	-9.77563	-20.3739
1.5702	-6.20571	-11.8227	-9.08791	-27.0394	17.9563	-12.5432	20.1068	25.9986
-6.87431	-18.6774	-15.8194	0.84456	22.0942	23.8445	19.1308	18.8673	9.81057
16.6618	-5.12145	5.72552	-12.3686	1.98681	14.6703	10.1119	11.4192	-18.5681
-13.2018	15.8212	-13.3629	-14.0356	-7.4477	13.4579	-5.19501	-25.1313	-27.6187
8.37865	6.69383	-23.0545	-16.7932	-24.5859	-3.65846	26.1523	1.82249	-21.7496
10.5985	22.744	-2.88534	26.8943	-10.9711	-13.8894	-15.4956	-8.27775	-17.1553
-9.02447	7.75447	-12.7634	-5.77596	7.96182	22.9725	-0.808693	-23.8213	20.4128
23.7613	-15.4918	-16.2725	0.798513	1.99001	-22.5401	-25.7831	3.45638	-13.7611
0.545536	-16.8763	14.2251	19.0895	-10.5464	7.32596	-28.0881	-19.8614	25.4046
3.60701	-27.6291	-8.70686	-19.4651	-25.7146	-11.6324	-28.7797	0.432055	23.1269
20.0673	18.1266	5.03562	-12.5669	-17.4679	-20.9276	8.7119	21.4017	-25.6016
12.3716	12.786	3.68347	6.28875	-4.44961	23.5111	15.6619	7.09923	3.35478
25.7501	-23.1566	-14.603	-0.616898	18.6213	-25.6826	24.6535	4.78349	-6.71591
24.8303	-2.239	13.8051	-10.1455	19.4376	-7.14852	-11.7596	12.964	-7.78722
-16.4201	4.59229	2.23859	-29.6898	25.597	3.36319	-6.29287	-20.2283	-22.8582
-25.1467	1.66078	-18.7888	26.1179	4.56106	-8.86273	16.6857	-11.8775	-27.9733
14.5329	-27.1537	-23.9261	5.84139	-24.2053	-26.173	-9.60503	-15.3299	14.2012
-5.244	18.9658	21.9599	-13.0328	-16.7365	-26.8594	29.0652	-18.3049	9.1269
-17.4533	-8.95987	2.88136	-8.18356	8.54909	10.7554	-26.8208	-19.3489	14.9291
7.7942	-1.7684	-24.4516	-8.91462	-25.0632	-6.65204	-14.4994	-7.87976	12.6693
-5.50122	-22.8084	17.1137	-0.134056	24.3349	17.1674	22.7427	5.6856	9.84197
20.8902	25.9756	-21.2741	-14.2184	21.0188	3.06563	7.064	-20.0967	-17.381
-6.51161	11.1839	-6.32401	5.31765	6.72025	9.58685	21.6909	-1.41245	-22.4136
-10.6321	-26.4514	-9.14423	-14.857	19.2856	13.4014	7.81186	-5.66591	-12.8436
1.75461	2.54215	-15.6832	19.7359	13.9548	5.11943	24.0082	-17.0777	-14.7789
24.2999	-7.51512	-20.8703	-19.0348	12.5684	15.748	4.70322	16.7872	26.121
23.9012	13.7052	9.22324	-6.28894	7.47587	-20.7423	-1.15482	15.9395	-19.616
-6.96454	-4.89705	-18.0816	8.73292	21.9942	-5.75645	-19.9967	14.5287	3.01565
25.4934	5.87371	-10.1507	-25.4273	0.536694	26.4556	3.31022	10.4649	-22.8479
-3.62937	-20.5648	15.3523	2.69378	-22.063	-25.5861	27.6214	-25.2252	-23.7518
-10.9176	-15.3074	8.39324	-2.21695	23.5376	11.7227	-13.0083	-21.9464	-21.9518
3.3917	-28.8681	-24.6096	-15.6174	17.0109	1.22855	26.9318	-23.3082	26.4147
22.3384	2.28034	-6.73513	30.8779	-6.6903	-2.36777	8.64817	21.9287	-15.5605
4.49701	7.24908	9.14704	10.5827	2.13001	12.8645	20.9444	24.6241	-16.0263
18.1236	9.5094	-9.0128	31.6344	16.9288	-10.6191	22.0991	-10.7246	-18.6723
0.841012	22.3419	-3.04036	-22.5447	-13.4364	-19.5298	25.1504	20.6748	22.1547
-2.04642	-14.9125	2.04884	-10.5045	-25.2301	8.14909	-24.5517	9.67082	-2.69742
-11.0646	-20.2714	-9.56615	-30.1868	12.8281	15.5071	7.82735	-21.4038	-4.06197
23.3596	-4.14755	10.2036	-18.8719	19.089	17.2819	-26.6723	23.0788	21.0561
-5.25374	-8.82793	-17.46	28.9404	-7.13464	-4.92314	26.5345	6.17646	20.6272
13.3089	-10.269	1.00471	23.8649	-4.76354	-10.1726	-14.6607	21.2628	17.6229
21.9114	27.7981	-4.81672	21.4392	19.5384	-4.63965	-20.5842	2.47462	-5.93733
15.074	-26.0825	-11.0978	15.6189	-5.36914	-11.8304	4.85897	-6.58517	6.92001
17.1649	-9.26092	-3.27322	27.4284	20.5551	21.145	24.8714	-4.08228	24.3932
3.85832	-3.38272	2.09127	-12.3613	1.58015	23.5474	1.31571	-13.1194	25.7427
25.0526	7.64042	-0.763003	-11.6761	15.0557	-10.302	28.7202	-4.40439	-12.1543
-20.6399	-17.3698	-6.49502	-10.0917	-8.64306	13.6662	25.8518	5.34719	-17.8945
-11.316	-19.5838	-2.03609	-22.1033	10.3231	-21.4328	2.42144	-1.98419	-27.7031
-8.08458	12.801	4.2974	18.4198	11.2498	20.4458	-26.3885	-23.9689	21.4244
-24.3637	18.7228	-3.94161	-13.8172	-0.0598166	5.75776	-2.04389	14.1426	-19.2998
-14.5952	7.07815	15.2426	-21.0243	-11.6851	15.1148	-12.3931	-11.0749	-19.8929
-7.17717	15.7542	10.9887	3.41054	6.21817	16.0743	7.83817	-23.1061	-13.184
-9.58515	27.0458	-9.75355	-12.3062	5.57338	5.25022	-26.0884	-14.1181	-11.7175
5.55116	27.6806	23.1452	-23.3028	-26.0749	-11.1483	10.9318	20.2366	24.0763
-0.711851	14.58	17.7797	25.099	1.13731	10.8155	4.50825	17.3278	-2.89949
-14.2904	3.32371	8.51799	-3.99867	-19.0287	-18.1193	-29.7771	2.67335	-18.2327
3.16251	-8.29236	-5.56576	10.749	15.4102	-7.10633	-2.38754	18.1592	26.3676
11.2872	16.5415	5.62457	26.9744	-10.3898	11.9025	29.0836	4.58402	8.16094
-0.419388	15.3826	2.88917	24.3307	-15.9179	8.37921	-25.7017	-18.642	21.6818
-10.3788	-5.49369	-1.50385	5.06756	24.6421	-12.066	3.72799	-21.7362	-20.8857
-5.51633	-20.1758	20.4632	-20.2162	2.7208	23.0242	14.9315	25.7728	-11.442
9.00587	-7.60303	-3.31349	-18.4869	-4.22933	-16.0574	27.4474	12.7723	-17.9367
-19.8809	20.1476	-14.0565	30.7259	7.88363	-7.77267	8.48712	11.3178	-27.3772
-25.2773	7.502	-19.5323	29.0996	-21.4055	-8.71396	27.1268	-12.5194	17.7591
-8.58031	-1.34275	3.16883	-16.8153	4.40456	24.3078	-6.65153	1.73096	13.6397
19.2455	-25.3938	-2.36856	-23.4473	0.3634	19.4129	24.0375	0.206579	-20.5185
-5.2263	1.12247	-10.0616	16.6053	-5.84331	8.74853	0.737727	-4.70117	-5.49317
7.58137	-10.3277	-24.3408	14.0159	-15.0225	20.1452	28.1193	14.3391	-20.0082
21.4222	-13.1767	21.1462	27.43	17.9267	-21.818	18.6736	10.1252	10.4357
25.1667	4.85305	13.6205	-24.2165	16.9463	27.4233	16.4438	8.37311	-23.1708
-16.1189	20.6315	-23.7764	28.8792	-18.9528	-1.75659	17.9902	22.0125	-4.19547
-21.1736	-6.38919	18.0288	20.6646	-15.7913	9.33841	23.0315	-3.31805	-22.0157
11.2385	2.05934	-22.3422	14.3091	-22.1227	-25.1429	25.4044	-11.0748	-15.175
2.8444	-6.98349	-20.8559	-7.32457	-2.59893	11.7878	29.6311	12.2267	-6.16824
-8.10356	8.67009	6.51422	-0.32554	23.1385	-26.7825	-25.2914	1.98327	-13.9678
-23.5501	-26.9205	-6.39867	-23.928	15.9627	-4.47553	-11.0008	-22.9735	-14.5216
22.3687	29.7781	11.8702	-3.43545	26.3573	-19.6112	17.8738	26.2428	25.3259
24.586	-17.7948	-8.45859	-2.81546	14.6108	-2.17875	18.9132	22.8439	-0.0763764
24.0955	14.3001	-3.41123	-22.0726	3.33287	28.5545	20.7142	15.2679	19.7694
17.4144	17.2878	-7.72124	22.7952	23.5124	27.0327	28.9793	18.1911	21.772
-8.69845	-1.90493	-13.1579	19.7835	-14.9817	14.737	-30.4296	5.10748	6.6057
22.7655	-14.6513	-9.1733	13.3254	25.4046	-20.7615	31.1889	0.879893	-15.8008
20.357	4.48258	6.72835	-8.14717	2.25616	23.8132	25.9677	17.499	-11.4942
21.4734	-24.3476	-10.0808	-18.112	-20.9314	8.03614	0.23632	14.6934	-26.2319
13.9044	-11.5676	-11.7884	1.9114	1.15798	-1.3432	-10.2203	26.236	-6.42662
4.03125	-13.5754	21.7891	-23.491	-25.5761	-16.1614	23.2397	15.5654	-4.51486
19.048	5.54607	7.2559	-28.3753	0.248254	5.01602	30.665	-21.2001	13.5784
19.9846	-31.0713	17.9054	12.4761	5.99528	23.4355	-7.2808	-24.4039	23.4118
8.36329	7.64205	11.876	22.1008	-11.0922	-28.717	21.3431	-6.25681	24.2991
9.01319	22.8493	-16.9785	-16.1033	-21.1383	0.0343191	-5.43703	21.1689	7.28974
24.0839	5.9768	-21.9334	-10.4405	22.6016	-6.02864	-2.359	14.4423	-22.506
-19.8988	0.690492	5.45982	-1.44633	-18.7432	-11.585	7.11424	16.3479	-12.4138
-8.15093	-1.75289	6.74158	-12.842	-20.5546	7.84239	-1.84062	-15.3928	-25.1505
-12.9895	-8.39387	-19.7262	14.2371	-19.7476	-10.1533	17.0457	10.0127	8.04586
11.6898	-30.4839	4.04812	-4.49005	13.6472	25.9046	27.1616	-9.31825	-3.20043
-18.6905	-24.8612	3.39865	3.94741	4.87422	19.7803	14.9052	-5.93726	-12.7004
-11.6176	-13.2784	1.64255	-26.551	-7.37776	-2.34035	-5.14532	-10.8934	-16.2198
-0.272521	-4.92561	-1.71248	21.387	-10.2489	-27.4556	-27.9544	25.4406	22.0605
20.389	-9.76965	-16.5272	15.3348	15.8836	-4.39552	-9.36252	20.9161	17.7008
-0.699061	24.0593	3.18574	23.8492	8.05662	-14.5599	30.568	13.704	-18.684
0.832607	-12.5277	-17.2559	21.9264	-13.4715	2.62356	-1.0328	4.26004	-26.5632
10.5453	17.4458	-24.1943	14.8617	14.6784	-22.4558	-26.0939	-5.19201	-14.1766
-11.0804	15.9871	-25.5604	-14.3243	9.07439	27.266	4.14896	26.7532	-23.9283
25.6944	8.63923	-24.6534	6.63096	2.10671	28.2747	21.1421	-4.6511	1.81617
26.7044	-0.648481	-13.484	-11.8146	5.70149	-18.6172	21.748	-19.9111	9.5064
22.7836	-14.2101	-18.0579	-0.236058	-17.7899	17.6734	5.25673	-23.7268	20.0731
-1.43033	-27.3659	-14.7987	-15.5001	-9.10164	-8.40618	8.12427	16.8889	-6.88933
-4.68634	20.6104	-14.2375	0.29597	-15.0379	-25.4783	-21.94	0.454789	-22.6924
20.2448	-17.5193	22.4028	24.2941	-12.3779	-6.26386	6.95766	21.1108	-18.1357
12.0652	-20.6983	1.81199	2.58649	-16.9181	0.5836	24.4433	-3.37032	-23.4573
-0.184326	-23.6582	-16.8492	7.31145	22.3387	29.3008	23.1298	-24.6071	-21.8303
24.382	27.9726	-8.43814	2.06675	-6.63363	-26.5313	25.2288	0.810507	9.83587
-9.05633	1.81834	-0.836359	11.5522	26.4871	-27.5704	22.4423	-24.8913	-6.03527
2.00256	30.7072	0.183662	1.2214	-24.2273	29.9703	1.65233	25.9558	9.11072
-15.4364	-9.7937	1.43429	14.3815	7.41059	13.5974	21.627	25.4322	-13.1608
11.2585	-4.88618	-9.9241	-12.829	-2.7304	-1.56666	-11.066	-22.3275	-16.5146
-1.48387	30.0797	-22.8736	15.6721	-13.689	-11.1593	13.1314	-27.0668	-7.51484
20.0238	-6.07798	-18.2451	-19.8532	3.39986	21.431	-9.96237	5.16389	12.3872
6.70066	24.1151	-25.9936	-9.4786	-21.1081	-18.9208	-18.8922	21.7361	18.0075
-2.65948	0.868715	25.1333	-17.2382	24.1538	9.26871	27.5568	4.73634	4.23814
23.2721	25.3181	9.52858	29.0076	11.4817	-24.8318	-8.85619	-1.06945	-20.3112
-2.13992	-11.6831	-19.8634	17.0708	25.7586	-9.99522	4.32434	-16.2445	-14.4166
-23.9284	12.6396	-22.4964	23.7468	20.2546	-19.7625	-19.5137	-10.4438	9.70505
12.0551	-15.6883	2.64129	-11.172	-0.394935	20.6765	25.7424	-20.514	-22.4044
-26.3157	-17.3674	-26.4587	-14.9026	-21.5879	-21.717	-23.5297	-5.15282	-20.4619
21.2293	18.6614	18.369	-27.3838	12.8436	-7.58824	24.9905	16.2541	-24.1088
-0.0685712	-24.2993	6.56784	22.6872	24.9087	-13.6628	23.4058	3.25032	7.3511
17.9624	-29.5412	-23.6488	-21.664	4.66365	16.593	-1.53099	1.62225	-15.4345
-3.75738	25.0495	-19.0232	-24.6412	-2.4104	-4.68249	16.1274	27.1898	-23.043
-4.23726	-10.1438	-2.92742	-18.8633	11.0219	-6.45178	5.90638	12.942	-26.0625
-17.6768	-11.2715	10.0514	-20.9127	8.18856	-8.3013	-9.67538	-26.4754	13.2993
-20.5126	8.36753	-2.36676	25.787	20.9034	-12.158	-29.2909	7.73443	-0.779391
9.74709	5.06709	14.7904	-11.8855	-16.8514	10.9553	-23.1251	6.85065	0.832488
0.452367	14.6717	-6.45439	-26.6803	-5.32563	-2.64896	23.6658	16.5939	1.32319
15.026	-27.7934	-4.48087	15.6175	2.76834	8.09149	22.1722	25.8627	-20.0799
17.8771	-26.7019	-17.5675	21.4954	-7.32554	17.0844	26.8982	-21.0303	-8.59207
5.28169	-0.75596	-25.8426	9.53972	13.6293	15.5095	-13.0343	11.9071	-25.118
28.2559	13.9378	1.71412	23.4702	0.747111	-16.2996	2.28061	-19.3346	-11.2108
11.2214	-4.17993	-21.1539	-23.4769	-14.1884	-24.2999	0.504094	21.1228	3.05791
22.4109	16.5426	0.977385	-12.413	25.2472	-28.7392	26.1244	8.80591	-5.98189
-13.3881	7.74178	-25.0918	-25.1482	18.2014	7.83996	18.0772	16.8106	4.38595
16.3272	24.0497	-10.5942	-22.0432	24.6015	14.0348	4.4716	-1.4141	11.5972
24.0983	-2.46172	-15.8349	29.1182	4.07187	19.9093	26.982	25.5934	9.10925
20.6441	-20.5184	-19.5615	21.5097	-11.8599	-0.162226	-10.8302	7.91457	6.45447
17.7956	30.4527	-3.43452	20.8661	20.4884	-12.1309	26.5579	26.9103	-1.57104
-2.91937	-11.1159	14.1037	-1.80965	23.5325	-15.9488	9.87235	4.69856	-12.8169
2.41282	-9.73427	9.52144	25.5014	-14.1753	30.1103	28.0548	-20.3874	-22.382
-16.2359	-16.8842	5.08273	28.0227	23.0832	-5.03768	12.1546	23.8809	5.14323
-27.0297	5.19425	-24.1637	-9.27782	6.92556	-29.8785	24.9488	-17.2902	-10.8226
-18.8375	-5.56841	-18.5304	-20.7898	11.4683	-4.15391	7.33591	25.9768	-3.64131
3.62719	-20.3303	-14.3048	-6.53107	13.408	11.6787	18.966	-7.43803	-9.20238
12.0045	-6.76116	-8.12735	21.2663	4.81958	24.7897	22.271	-27.267	-1.16206
2.96895	6.67593	-25.1518	14.3161	18.979	-3.4428	-10.2062	-1.95107	24.7411
-25.279	23.3316	-3.69697	3.89736	-9.8482	19.5226	-1.50128	-8.44818	22.9608
19.0335	-4.12124	-9.39949	23.5671	2.12823	17.948	26.191	-2.31211	12.229
-0.340506	-4.86954	15.0034	29.2502	18.3702	15.6338	10.2979	-28.1385	-11.6814
-17.3959	22.2103	-23.1675	20.3478	-6.86588	8.89457	21.2357	17.5731	-13.8685
-23.1015	20.6893	-23.7503	24.9819	14.4641	16.1422	16.9409	-3.07819	3.87273
-23.4416	4.9876	-6.12448	18.0668	8.22337	22.0652	20.3629	-1.16383	-20.6904
25.263	31.4461	-21.9028	-13.3496	21.1047	20.5056	-6.39583	22.726	4.49277
0.584418	-9.98147	-25.8682	-1.92038	17.161	24.3533	-17.4156	-5.81167	-2.78647
4.55595	8.55685	-21.3371	1.35555	24.109	0.0545672	1.83066	19.8604	-19.1698
21.7722	-29.8424	-16.1289	-26.4891	7.74127	22.8597	19.8595	26.9195	-6.36996
27.6309	21.0887	13.3354	28.5378	3.82389	9.8202	7.48246	17.8397	-13.208
19.8885	-6.84176	-21.7481	5.34741	22.1231	2.65512	-9.82886	-4.02897	-21.9583
17.2142	-22.0859	-7.09118	23.8321	2.83154	26.3341	-12.5617	-12.9131	23.5285
-10.2149	3.92246	-2.02606	-20.1956	5.8543	-28.0708	-6.95216	-8.88312	15.1464
7.6708	24.7761	14.4277	-18.2897	-7.8964	-15.6241	1.45927	-23.5675	1.18879
-6.31681	1.96419	23.73	16.9201	-14.0752	30.1054	14.0457	-25.5972	-1.5833
28.0569	7.14925	-18.533	-22.9869	-20.1863	-4.5593	11.5514	-17.0924	-21.1826
[truncated: 1,921 more rows]

## Sheet: FS3_CX10_starved_locations
FIGURE-S3-CX10-WORM-LOCATIONS (units=mm)
HEPES	I1	I2	I3	I4	M1	M2	M3	M4
-19.2441	7.31157	11.501	4.39107	22.5421	7.69013	-7.24441	-15.942	20.8546
1.12258	22.9833	-16.4848	8.88276	24.0223	-1.62954	-11.4817	0.0171933	-1.11901
10.505	23.4391	21.0313	24.9704	11.0303	6.29641	-3.366	2.61583	18.934
0.0399514	22.3468	8.03309	24.3611	15.3242	12.1897	9.44729	14.8	18.5132
-3.62896	-17.5483	-17.0023	-11.2742	-1.29434	9.16187	0.767543	-15.4517	-13.4348
-1.79738	-24.7714	10.1399	20.268	14.6572	3.65611	25.0087	4.14497	-18.6036
18.6382	-1.72664	3.46381	16.7242	1.92747	2.49439	19.7609	4.68909	-18.0028
-14.1407	24.8271	25.4809	2.85492	-22.2792	-2.17304	3.98585	24.5862	-21.3476
2.848	19.8048	10.3917	23.4789	15.5196	2.05325	-3.4609	-9.33259	-21.9623
-11.799	-7.91285	15.8325	-11.5199	5.43647	0.852348	8.72276	21.9064	18.3747
-9.3931	-10.2567	24.8875	-19.7505	14.967	-11.3623	1.28011	2.17962	-23.7324
24.0704	2.94334	24.2865	8.79547	10.2445	2.57338	17.4375	10.0227	0.0973128
12.801	11.3107	23.651	-10.7678	-12.5209	-14.4012	4.15435	0.570513	6.70025
4.06415	19.3119	-8.94144	7.56924	-1.55096	-0.0938292	-9.93542	-21.7097	-9.57044
0.372646	-1.2103	18.5858	-8.867	3.15383	0.487337	-25.2533	-25.5602	-4.58546
25.2651	-19.75	-7.06954	14.7219	6.01883	-5.13029	2.6156	2.21824	22.0112
-8.95744	4.4185	23.522	5.80116	-3.25606	21.3389	-5.64419	-0.208475	-1.02206
-8.18381	12.0216	-4.5629	-3.1637	25.3578	-6.00116	1.5453	18.6962	-2.58929
0.129327	-7.10923	-8.29562	-8.98205	-6.48649	3.59001	19.3099	-16.4313	8.20686
-10.0275	5.76043	8.00868	-1.82248	2.68406	-11.095	21.6578	-25.0827	-2.92167
0.819168	-19.8049	10.9144	-23.8246	5.8151	13.0587	-0.925652	25.8517	14.2928
-13.1117	-16.8668	18.7165	-13.8479	20.5605	2.78621	-13.3595	2.04608	-18.1063
20.3844	-20.336	1.92003	8.40242	-7.55059	-12.7811	-1.49251	-0.900505	-5.35536
22.1282	-5.7331	7.25094	-25.6369	5.53068	12.0452	-11.2466	-9.49091	20.8964
-11.9045	-18.2521	5.98926	-14.8549	6.52478	-1.71545	18.1063	3.73598	17.2461
-9.08587	-14.6472	3.17883	-2.3008	3.51101	9.31478	-0.436817	4.6029	5.39952
-21.4376	15.2859	-11.8457	0.663935	-9.40399	23.695	-25.271	17.0071	0.836411
21.6356	-16.3599	26.5408	-10.2972	24.1162	-26.945	-17.7241	-18.2414	-1.90974
24.51	26.381	-4.81705	3.20765	8.14146	22.1749	26.3894	-5.63859	-10.8366
-4.43194	-7.50766	20.9589	26.258	-8.04223	12.4511	0.336411	-7.63895	22.2411
-26.2928	-23.7641	-10.2744	-0.76161	1.34393	-15.7825	-24.677	-14.8792	-2.97832
-0.550656	18.0671	24.2843	15.779	0.618657	24.4844	-2.84161	7.33111	-22.3768
18.4571	1.69743	3.79233	0.17211	-5.19026	-21.7904	4.12625	24.7873	23.4763
13.1267	-12.7432	19.4506	-24.2129	-4.00196	-0.514451	14.2767	17.3694	3.77574
5.41329	-21.1923	-0.49835	-14.6481	24.9408	-2.92487	22.4976	10.6268	-23.0454
-7.72914	25.0413	23.0849	-18.8445	-2.18624	1.04215	-14.7448	-25.4075	21.3628
-11.5136	27.1124	-19.0475	-17.2534	23.9067	7.77884	-3.11011	-18.5497	20.2728
23.685	2.91118	3.14008	-6.99691	-21.0321	-7.87655	-6.60371	-8.40436	-13.615
-19.9286	0.6029	-17.1542	-18.6505	28.1601	4.24345	21.82	27.084	-1.01494
10.2893	9.87464	18.4992	7.43838	27.645	-22.5446	14.7569	-14.3684	-8.01913
2.11363	-8.98806	-23.1341	-25.4497	-4.17511	1.59857	-12.2287	-3.32828	-2.19107
-1.38522	-0.694546	23.2463	2.93339	7.19075	26.283	-6.94537	24.3382	-3.69929
-25.8017	-2.21169	1.85833	-0.63461	14.0478	12.0613	12.9781	15.5296	26.2702
-14.0551	-19.9824	21.824	-9.62814	-12.714	-3.9813	4.57068	-26.7249	6.55626
1.54186	-5.39649	1.31588	-2.08301	25.4855	8.56979	9.09808	-10.6298	27.5138
-8.70214	-11.7576	5.63139	7.39764	-10.3908	-5.89695	27.7117	18.6947	3.60798
-14.0621	9.04227	2.84907	-23.6632	10.3089	-22.7189	18.5311	11.6018	-6.9343
9.49578	-3.12109	-12.1989	-28.2012	-2.02572	-2.44131	-1.16809	1.39758	-13.767
22.8205	-15.0531	18.3468	18.5454	23.7151	4.61094	7.93918	-5.90524	-11.9744
-1.62261	11.1597	13.0846	-11.4631	-4.20621	0.957532	0.808387	12.1187	-24.9516
6.94806	-2.33623	-1.61124	-19.9146	25.5433	-1.29462	-20.8659	0.302656	6.38843
-18.4462	-1.11554	-9.81173	-23.6624	24.1635	25.5847	-0.0134031	6.46399	27.5404
-7.14064	-19.7533	29.7213	13.6908	-5.92401	-25.1019	-19.7904	11.0158	4.69808
8.717	-7.43869	-1.70134	-14.819	7.20716	-2.57436	-6.87613	-4.71172	-15.4622
17.7488	9.45919	21.3033	17.4701	18.9714	-11.4213	-23.4753	-25.3719	16.7635
-27.2297	0.582473	-29.8164	16.6759	10.0283	-24.1891	26.4005	11.8163	27.9349
2.3835	-3.59426	4.77941	-13.7621	-3.16541	0.304132	-3.58991	0.923976	27.626
-3.81563	-22.3938	-24.4734	25.7712	5.22679	-27.8039	9.75646	7.3145	5.04803
7.23591	-1.96099	-22.2181	-4.53968	-17.5956	25.8892	13.1397	-28.6333	13.6122
-5.92358	-0.0409355	-6.08014	-25.5662	13.6122	20.103	-2.21967	-3.77733	-2.44535
23.6191	-11.4207	24.8078	12.0598	-15.381	-9.5059	18.1677	18.8293	16.3194
-18.4981	24.8628	-18.0892	-6.69833	0.856256	-10.4718	-2.40091	20.5787	6.16844
-16.7278	-1.12409	2.13516	-9.03663	-3.06349	2.95438	5.53459	-11.3927	26.7821
-0.441506	0.319254	-4.36808	-0.121816	13.8021	27.1482	-0.106609	3.32049	-3.82868
4.20125	-13.9185	16.6215	-3.89745	-14.9387	13.6588	-17.6858	16.8967	-13.3654
-27.4209	10.6412	0.267619	-8.12633	24.873	5.3237	-1.30981	2.2723	-2.24582
-2.91557	-13.0439	-2.37276	28.8276	29.3999	-3.86843	6.34726	-21.1621	27.7334
18.8917	0.296287	-0.8235	9.63782	3.9293	-9.01594	0.474259	-1.9	-3.37749
3.83037	-23.248	0.521875	-5.12102	9.67038	-3.36633	5.19968	24.2876	-1.38182
28.7394	-7.96862	10.4246	-17.1656	-21.0934	6.05119	-27.1698	-2.72633	18.6658
6.9614	-28.6438	-12.8029	20.8132	8.66073	7.65837	4.3593	1.30161	4.91718
-10.7568	-24.434	28.1146	-25.0722	26.357	1.48347	-28.3645	0.0439959	11.9701
1.57882	27.1661	-30.5984	12.4575	-8.33623	-10.3776	-0.0681078	-7.86759	19.4927
-1.1558	-0.978768	2.64201	19.1933	29.6792	-4.44868	1.13208	12.5894	-25.923
15.4815	9.72007	-12.9161	6.30117	17.9921	12.1383	-10.5138	1.19679	1.2403
7.02811	-15.9423	-0.50365	-7.33562	26.8178	-6.40741	-12.0653	-17.2574	-28.6642
-10.8148	-25.4249	-10.632	-8.79407	29.2021	5.49726	4.15435	-1.46442	26.4376
-10.3905	-13.4226	9.03871	-19.609	27.891	20.7827	23.7238	0.996444	-2.79085
-3.85702	5.748	13.0441	8.86147	22.3994	-10.2802	15.3933	-12.2297	5.3926
-12.5904	-17.3669	17.1301	-11.5394	-3.30539	-18.8024	24.4273	9.57223	12.9702
30.3672	-23.3405	12.0517	7.26823	23.4834	-23.9535	24.7738	-0.24983	-0.736664
-26.2357	0.918414	31.6701	-12.0548	26.1908	-5.54482	-22.0544	0.923436	-6.05287
26.9595	-8.26932	-3.58698	22.7904	9.13133	-5.41954	-13.2099	3.22066	28.5342
8.43092	-26.2815	31.0896	-8.16515	22.0923	-15.9225	-6.21916	-1.97498	20.904
9.99546	-19.0578	-12.1571	0.191976	1.68561	-30.0681	-20.444	-24.3472	2.47103
-3.49064	-18.1026	-4.68761	-5.80205	30.0921	-27.9062	30.6188	2.79739	-21.7796
-29.7517	-9.561	31.6793	-6.31361	-2.92277	7.47281	13.5494	3.44526	16.3211
19.7201	1.66197	5.9193	-4.39117	1.16491	23.7207	20.8935	-11.7988	2.29051
3.57706	-2.86096	2.62895	19.7067	11.5849	-1.55763	-0.368788	22.0175	8.04521
-19.5812	-7.72358	2.2586	10.5664	-4.20036	23.5425	-5.03732	-3.01873	25.9967
16.5898	-13.7911	-3.04253	9.70553	24.126	-3.13969	14.5767	9.4001	26.603
-12.1028	3.48705	15.3574	6.10842	1.78104	29.9721	28.8492	12.9138	24.2271
-4.62729	-22.4807	28.7158	2.86741	-27.7787	3.82721	-25.0627	31.5503	-3.83208
7.26026	-0.858303	-5.62392	-31.4255	4.13345	1.67884	25.5274	30.7695	28.9028
30.6055	-0.329457	9.37227	6.66773	27.3568	-6.04083	6.86682	7.72603	13.0688
-13.2808	7.35296	2.01732	19.5994	28.701	-31.9446	-5.29259	-2.81267	-9.57801
29.0248	30.8825	-8.70043	16.1542	0.554588	-4.6045	-7.39933	21.4772	18.5443
6.41407	-8.15947	-11.5595	-9.4419	28.0773	-21.076	23.957	-6.03551	-11.542
2.32252	11.2492	-15.3548	-4.74948	20.6581	-7.50482	30.0982	-2.45501	29.0559
4.08497	-16.9597	31.3011	-29.3655	-5.1851	3.02539	-29.9736	0.383	-31.3849
29.2484	1.11663	22.4049	7.30554	26.3214	-3.34527	-17.9228	0.881982	18.715
-0.820555	1.6702	2.44738	14.6	-5.73865	21.9453	8.19664	-20.4667	5.76354
1.84361	4.58024	-28.5834	-16.9124	19.2133	24.5	0.0182672	7.19687	-4.82471
3.28308	-21.8066	0.402629	-6.14882	26.8986	20.9846	-22.8493	-0.152254	11.2281
21.855	-8.46034	19.1801	-1.48151	-4.12397	17.3744	-25.4873	2.74252	28.125
-9.924	0.321979	-8.4156	3.62578	-21.7222	-0.974406	25.316	0.413451	8.42385
3.5663	0.155937	16.2444	7.19689	24.9856	22.9683	15.6157	-2.02458	-5.25296
9.11869	-2.5747	-23.3424	-23.3106	4.44363	25.0244	-3.538	13.3637	1.01283
-1.71344	2.84766	7.96609	8.92368	-1.06676	-3.05594	32.0386	11.7584	22.2641
29.1569	20.1031	-7.37904	22.3292	13.9777	5.76149	8.23274	22.2252	0.648684
-19.8751	-29.2246	-1.39883	18.0841	24.2953	8.48849	25.5286	13.992	28.5502
22.9786	-4.24595	-15.5733	-4.47758	14.4904	20.6429	-13.668	15.2218	25.7089
29.9945	-24.0897	2.98389	7.07099	4.73739	-23.6743	7.2189	-28.7801	4.34825
-3.63798	1.42493	2.11901	6.85951	31.1288	-25.6707	23.133	7.42535	5.423
-0.135916	10.2519	7.68979	15.4927	28.537	27.2226	17.2287	28.3559	-2.43047
9.72899	-20.3672	-1.08356	9.55099	-11.4872	10.8935	1.29267	3.16859	22.4284
-28.0578	-12.8615	29.4431	7.83056	-3.47372	-20.945	22.3699	4.2346	-15.4866
-2.66551	-6.86766	9.03407	13.1138	-0.391909	14.3759	-1.09763	-3.40411	31.1393
-3.33498	15.5343	14.3442	20.5482	-16.5452	-9.03338	-18.9508	-4.48905	26.0912
14.2775	23.0541	13.4885	-21.2629	25.1904	-9.96721	-29.683	-26.7265	24.8056
-8.49748	-30.2618	6.35686	-15.4285	17.9013	-19.3866	-1.92248	-6.56423	20.6587
-16.0863	-0.919879	7.1596	21.4791	1.1465	10.6201	-7.2593	-1.34199	-0.410403
3.60355	27.3607	29.3566	-6.38611	27.838	-29.5022	-26.0955	-21.8812	-7.89662
18.0877	19.4165	-0.151305	17.8645	-4.5543	-5.57412	20.1808	12.5332	-31.8015
-0.534068	-3.9852	13.1515	-9.06385	3.63376	-16.3835	4.67277	-30.0932	6.34827
-16.9059	-16.7814	8.25188	-3.19401	-2.77401	-23.9109	2.98744	13.5436	-10.8675
-6.40768	1.31178	-1.04795	23.8191	22.9627	-19.6748	27.0541	-6.92267	-1.72608
16.4459	2.12855	3.60679	13.0735	21.5165	4.76326	-26.7332	1.55049	-1.34083
-0.972373	-24.9862	19.1649	15.8786	30.1787	-0.756121	-14.9618	-0.0895684	23.3702
-23.2736	-9.46315	3.91041	21.5807	26.8505	-10.9828	25.5051	-24.4523	-0.2851
-1.06571	-7.25158	-17.1205	0.591532	19.9356	9.62497	16.0921	-1.81426	-12.5445
-5.42775	29.0753	17.4256	9.36499	28.4661	-20.5606	9.79707	23.0283	21.9132
-17.1111	7.41478	27.8125	-4.81075	26.2493	-27.3562	-27.9318	-3.20764	25.175
7.27305	-10.7044	-3.68491	-6.72887	15.017	-18.7384	-8.11992	11.8086	24.3919
-0.173353	26.1953	-18.5848	21.8225	15.489	7.33993	4.22064	-6.96714	-0.756551
25.7671	5.0274	2.82119	18.9849	31.0148	-10.1349	-24.5209	-1.12693	-21.0686
16.4046	27.4941	-0.0826947	18.1992	3.06914	10.1982	-26.3541	6.20895	27.0336
-1.51758	20.4862	-15.5457	-3.06026	3.75218	-12.8888	16.9605	-27.1171	26.0629
4.7064	1.44447	-12.7892	-12.1067	1.24151	12.9006	8.86847	25.4747	29.2742
-17.1918	1.4298	-4.54634	0.264721	-3.31034	26.8281	-9.27759	7.14017	-15.3687
-23.1435	-5.74313	1.7374	-26.4692	0.533603	-0.488711	-3.62259	-3.53069	-19.7994
-17.5994	22.4482	3.94017	-14.173	22.8194	8.72682	21.0697	-7.85864	1.77612
1.45363	9.4954	15.7951	-11.1998	28.0223	13.0815	27.5967	28.2138	29.8315
9.89424	8.96749	12.0623	-7.35555	26.8222	-2.25041	-27.8612	10.9585	24.5036
-2.77015	10.1079	-11.0353	-26.2632	11.1486	-11.7307	-13.0413	6.89589	25.7734
-9.28119	0.703261	9.22641	-7.13842	23.1242	16.4937	-2.60853	10.1118	2.32493
4.9952	-6.77305	-0.616089	-20.1576	23.7942	15.6055	4.27482	-23.2436	-9.4877
-7.95694	-27.4399	9.72263	25.506	-8.81543	-9.58776	6.07249	-7.47522	26.7324
-4.24604	22.1153	-0.767001	2.61407	21.5774	13.9628	23.0284	9.46604	29.2416
-13.4097	-14.2948	-19.5716	-23.5097	26.3474	20.7207	-27.1315	-1.55847	7.9935
-28.7413	-24.5666	-4.41301	3.02351	24.2701	-7.93622	-17.5609	3.52699	-4.78795
22.6021	-19.6774	-12.7356	-2.95463	15.0894	-25.078	27.1051	2.49039	-0.537596
-8.37522	8.12137	20.9424	3.83214	25.0652	-13.7242	4.28342	6.27297	21.0814
2.38536	20.7884	-2.50695	27.9303	28.9829	-14.4201	-14.8695	17.5836	-3.01464
4.74621	-7.59018	19.9096	8.10356	29.407	12.9544	28.0897	-28.054	-17.952
-22.0646	-18.1689	13.0986	-0.664935	-1.96896	10.8603	-8.47608	-7.51464	3.97983
8.51371	-17.1413	22.1575	17.7364	4.84916	23.1734	-0.518266	-5.94749	-10.6083
9.86484	12.5745	-10.2899	-6.66403	26.9218	-7.10957	-2.28819	3.47446	27.0933
0.695899	13.5947	-1.07911	13.2418	1.45855	-17.7205	3.65597	10.7599	-1.00762
-2.59958	9.96625	-11.5949	5.82236	25.4622	1.24788	-12.3315	12.9478	-2.05587
1.95862	-0.422355	1.14609	-3.37792	-5.17216	1.7729	21.2366	9.07382	-29.622
9.87613	4.27171	-6.03571	-19.1512	28.143	-0.079106	-2.69701	2.06442	-6.91945
-13.2715	24.0667	-11.2975	18.5675	-27.0743	25.3821	-23.242	15.6358	24.4795
20.6562	-3.28589	-4.77599	15.7834	-6.02072	-1.74899	14.8546	-24.7655	-17.7228
-4.73135	-13.2673	-0.401135	2.11008	25.337	16.2576	27.2392	22.4539	0.136766
-24.6321	4.20098	-2.69003	20.8541	-13.9832	-9.878	-23.4555	-3.72914	6.66697
1.98708	-7.87713	-1.522	23.9551	16.6121	-7.05932	-23.956	3.285	10.6418
10.3337	-0.453269	-3.69183	-7.80132	20.9554	-16.64	16.0733	-9.00643	-11.7142
18.4999	-16.088	-6.72209	-4.68345	27.2279	0.630752	-0.561738	5.88937	-21.1571
20.1173	9.66444	-8.30936	23.2302	-6.75926	15.1594	-16.0886	-16.0335	20.4086
4.08917	-4.71223	-1.82963	13.1128	29.5516	-19.4073	-4.8395	4.68365	-17.0952
-26.7482	-11.2405	24.872	18.0074	-24.2518	-24.6412	8.15132	-9.40758	-17.7009
-7.13034	5.08252	0.378906	-7.26207	-27.604	8.5211	18.0145	22.2349	-22.0438
-19.5561	-6.45428	2.92375	6.28631	27.847	-3.42932	17.6782	10.2953	9.37995
17.2913	19.6402	-3.76081	8.07175	13.805	6.04633	-23.4165	9.2535	-16.8989
-2.33888	17.9187	25.5974	-3.65957	26.0593	-5.5308	-18.7392	2.77912	-9.51347
-8.84847	-0.970763	25.9762	-1.78137	4.48955	10.2527	-22.0859	-15.3483	26.9532
6.62084	-6.95286	-16.1159	19.9913	-28.7949	-10.1081	-9.51616	10.4743	4.57006
-7.41019	-17.9981	1.57085	-3.09419	-3.63672	3.64918	4.76878	0.24224	-14.0382
-3.78451	-8.3282	3.19159	21.3621	-1.24349	11.4884	26.3964	-4.23936	-8.03798
4.51045	12.7937	-3.97467	-9.71482	7.82388	21.8563	-2.19703	-4.68084	-17.3052
-2.99286	1.2945	13.2989	-1.6722	-25.9902	-23.6638	3.27909	25.4464	-7.39102
-8.48286	-7.46216	6.94953	-17.5295	20.9507	-0.0182289	-6.36859	22.8167	3.77639
-10.1539	13.3432	-4.38761	-23.0023	-11.1211	4.79365	-16.1917	-24.3461	-27.2683
-12.2952	0.770873	0.951756	2.97586	13.982	2.41566	-7.9652	12.6054	-25.115
3.51739	-23.4816	25.294	-0.141397	1.2479	0.210293	-13.4107	9.58394	-14.7041
9.29706	0.657905	-22.4099	2.26375	26.4621	14.639	-19.6928	2.36554	-0.00778812
26.7692	9.21938	12.2255	-24.8731	7.063	8.52038	-14.3206	25.7956	9.64498
-24.1743	3.36245	22.5508	13.3564	6.19693	-1.93042	3.69879	7.15485	-15.6045
5.34772	1.51269	7.36609	-4.12912	25.1187	4.07193	9.15424	-0.154314	26.06
-7.27485	-6.67308	9.50747	0.463923	-25.4494	3.52409	-17.7526	-11.2713	-16.6578
-24.4195	-5.11675	-25.6222	-22.8493	16.713	15.0245	-24.2741	11.5697	12.0963
-3.93171	2.1231	26.0359	-5.41076	23.5752	3.36262	15.5163	2.93497	24.8087
4.01437	6.35652	-11.1472	10.4731	-9.37115	-14.8862	21.4643	-8.91971	-18.824
24.4375	4.01754	-8.70165	3.74563	27.8325	21.9272	8.33954	5.654	-3.08034
15.1877	-9.24192	-1.85057	9.13983	-27.6986	-9.2655	17.1348	-20.5669	20.4764
-2.95507	-1.27135	19.095	-10.6788	-19.2853	-7.09025	25.1379	-24.6408	-21.2626
2.46007	-6.1141	-19.0112	-4.50209	-4.76243	18.3825	11.9316	4.2174	14.8339
13.7385	3.3029	-2.78393	-3.29992	24.1229	-15.8883	14.9639	3.48125	9.3993
-10.7438	-23.5227	17.8214	0.0410043	11.8655	27.442	21.5436	11.2014	-20.0885
-19.8943	14.5038	25.6766	-2.75873	23.2796	7.73881	-7.78682	-0.109412	-19.4677
11.0559	5.56289	21.6309	6.62689	-0.60921	4.52632	-9.13688	-6.83569	-23.2931
-10.3674	-1.79964	4.40123	-4.59345	5.67045	-26.1987	-17.387	11.9944	-26.2681
21.3294	7.92969	1.23581	-0.212864	12.5613	-2.21297	-18.7673	9.29893	17.701
-13.1216	14.1143	-26.0118	-7.6471	-2.54788	5.17301	-14.6798	4.82781	23.6065
-5.24942	1.3687	12.681	-13.0905	-14.4757	4.291	15.07	6.37611	19.5536
5.83985	0.851219	11.4582	0.920939	10.6796	17.0293	19.2974	3.35079	-3.27105
-15.9653	-27.3619	2.52114	18.1569	-17.0289	13.9244	-21.3931	2.21417	-6.09408
-7.95225	-3.28179	1.37262	-5.82842	-5.24653	14.9031	-9.70982	-8.40356	11.8284
-10.3004	-3.92084	0.0672217	-3.25621	18.3109	-5.14366	-5.27428	14.9243	14.6617
-1.47256	-5.37645	25.9625	2.07737	-9.63606	7.30231	9.98753	0.368316	-24.6749
-15.4405	-12.3199	16.0223	-13.1137	10.4063	-11.089	-9.28445	9.96041	-16.4395
-9.0228	-0.161853	27.5412	3.84868	2.37651	-23.0143	25.3071	-17.0488	-25.687
-23.2831	7.27174	4.07262	1.01248	-1.03628	7.66956	-24.4273	2.66599	-7.11479
-0.284004	-13.1628	0.555401	13.891	13.3262	0.798141	-18.6614	-7.01745	1.37542
-4.82599	-15.7605	25.4425	0.146793	-22.4886	4.33875	-5.79418	11.5759	10.6414
2.92978	-3.89235	3.22762	9.01505	26.0658	9.60455	6.13951	7.59811	-21.3437
14.1552	-9.46093	2.23174	11.744	19.9583	-22.868	2.70033	2.28441	-22.6682
1.9745	-10.5096	21.2795	-15.2102	10.1655	-3.68552	-19.6086	-4.83557	16.2939
-14.1862	15.8461	13.1478	1.28077	-3.4844	-1.1913	-11.5941	5.24097	7.02149
-18.5203	-7.69829	18.033	15.5853	8.50933	-3.23868	-15.1419	10.6047	-2.35838
7.58554	-7.48295	23.3696	11.4738	1.74446	3.43853	-15.8288	15.2998	-10.4572
18.0798	26.9898	28.639	0.592769	19.2004	7.71588	-0.0885308	-17.0632	-14.4975
-1.54265	1.95301	-7.7849	-3.88899	13.4031	27.693	-20.9305	16.2401	-8.5656
-20.5294	-1.40281	5.35567	6.07936	-13.4782	20.3926	-16.3114	-4.78525	-9.69537
20.9529	12.8724	-22.3443	-5.68781	-15.6303	18.0328	-2.5877	24.7629	-16.1381
2.36157	-16.7892	-19.5041	27.1092	-9.83964	9.84495	18.011	-1.76786	23.5536
20.3965	-8.01763	29.8283	-1.60859	-26.2359	-1.33749	0.470039	15.5889	-3.57083
11.6859	-23.1348	27.756	2.70053	20.1127	-1.87475	-25.305	-12.7459	20.5349
-1.63804	-9.90224	-2.97229	12.1088	5.39135	9.53203	2.76383	1.59212	0.4294
7.61798	-22.2774	-1.42112	1.79185	-4.2046	7.60971	-0.99675	24.2557	15.1212
-15.8967	-21.4453	15.9807	-28.535	7.80522	4.76328	-10.6061	-25.7026	6.89441
3.94044	-24.216	-5.97947	1.52978	8.78867	-7.23149	7.98718	25.5037	-14.0022
-25.068	7.34327	-3.37814	-4.79443	3.452	3.30031	15.0215	21.7973	-0.850969
8.156	11.6121	28.7185	-10.2868	23.9747	8.97084	3.14059	-26.9554	5.32571
-14.4748	-2.88522	-27.9104	-4.21508	12.9021	-24.7865	-22.2764	19.096	-13.2099
27.1547	1.98476	20.7409	-27.465	2.18326	16.218	-13.4436	0.165984	-14.9496
-23.6616	-7.71696	-0.71225	7.98947	24.7367	-6.12422	-7.01756	5.12713	23.2892
3.59057	-19.1185	-4.76064	-1.94118	22.5586	1.42086	-26.3131	20.0822	-5.06699
16.8146	-7.32819	13.6878	-10.0923	8.62382	8.18448	-9.24259	6.19398	-26.6985
13.745	-6.0204	5.2695	-10.2934	-10.2981	14.1011	3.50132	-4.01065	0.363561
-1.78542	-12.4668	-19.7974	13.3999	17.9604	0.236615	28.1871	-9.15012	-23.4038
26.705	6.41654	-6.21223	-12.4153	2.89912	-5.10316	4.43347	-12.8871	9.46911
20.0721	6.63687	7.40088	-19.339	14.4448	-6.81443	-26.9183	20.1755	21.1452
13.5523	5.66058	-4.52986	-8.16169	-0.82889	26.8127	-2.83124	7.53886	8.82172
13.0588	11.5588	-27.6343	-20.9913	-10.9826	25.111	28.4545	13.7192	17.7143
12.6877	-27.8925	23.1804	15.1813	-14.4888	25.5849	7.15655	0.7168	-8.61134
26.9726	-4.29256	4.43136	16.9545	-9.9856	0.949858	6.1614	21.5619	-12.3087
12.1684	10.5608	13.0621	-2.56327	-15.4345	16.084	-8.38769	23.5876	-19.5225
-4.68456	-3.71092	15.5464	2.42809	-21.2225	-11.1203	9.15696	14.7129	2.83448
-16.2562	-11.1762	31.1805	-13.5184	-23.9664	20.6033	-24.6931	14.0765	25.0443
-27.003	20.9624	-1.72254	7.77356	-23.2119	12.3451	-17.7831	-24.694	23.9269
6.35709	-12.8953	27.6597	-28.592	18.8879	-16.9014	27.3266	8.79385	-7.84477
3.13275	17.7416	3.37481	19.6378	1.79126	-31.0975	7.50757	21.7397	13.4954
-12.6833	5.3986	21.2711	23.0126	13.5692	-17.349	-20.8978	15.6356	-26.0859
-14.4456	7.14645	10.9222	-18.0092	-17.1719	-11.882	-16.5412	20.7386	23.9404
-8.36527	7.9966	15.0735	-6.69474	1.12717	-29.0355	29.3795	-10.4625	-14.4038
5.30212	-16.1728	12.8554	-21.7887	21.6908	5.36637	2.12286	14.8428	-4.12135
1.43287	-11.9928	19.2347	-3.39571	7.0997	-1.66537	23.0523	-1.12906	-20.6412
19.8817	-5.30916	-4.96055	29.9101	4.41169	21.6627	8.86031	8.20392	-12.6983
23.1725	0.784124	30.683	15.9991	-20.4897	-2.79262	16.779	6.92387	22.9063
-13.3969	28.5436	25.1325	-15.8646	-14.825	-2.51911	27.8957	-9.27262	8.25504
6.32499	-22.1883	6.74432	-5.02846	11.5431	5.90673	-1.33398	-13.1185	-15.0734
9.20969	-4.84564	-0.689055	17.4477	-19.1998	-19.1722	13.8295	4.14678	25.2114
-18.594	-27.8263	-1.22363	10.8978	-4.31025	25.0078	-24.0884	18.348	-9.62414
-7.74014	21.5375	28.1404	-31.0848	10.0531	3.85207	3.1726	3.29791	23.7758
-11.0269	2.84643	0.171301	-22.3	27.1116	-4.55539	-0.229655	26.2131	3.6182
24.6873	-17.1621	-9.02543	-4.67562	13.8282	-18.468	6.07767	0.696535	-8.12232
-5.27187	6.50601	27.6446	13.4412	-25.2193	2.37635	22.8105	-1.8153	17.2789
24.6531	-13.0007	11.8757	7.76227	11.9831	17.1107	0.926106	-8.39772	9.67049
29.2161	-11.3915	28.6537	17.7678	-10.9596	-0.616417	6.39858	-25.7963	1.07096
23.7522	-4.31033	30.2378	13.1237	16.0916	-29.4758	-6.30523	-14.5131	0.106032
27.3811	8.40432	9.1393	31.7097	8.00286	2.56261	10.1407	-9.79998	26.3688
-14.4641	0.317749	-10.3239	-6.59206	25.998	-0.286732	27.3401	-3.86479	-0.960855
30.0997	31.0207	29.5953	-3.50105	15.4542	11.3624	4.12852	-5.18198	3.33209
9.31666	16.6985	25.6788	-5.52027	24.3589	-1.99682	-20.4172	5.56917	19.0582
-2.79525	6.13785	-4.21807	-4.53901	1.34405	-0.561953	-8.45336	21.917	-8.21213
12.7431	-17.3588	-11.0044	-14.9325	-19.1903	-3.80348	-1.91374	3.14364	6.76351
-20.8569	11.9857	19.1172	-1.11142	9.85512	-12.3418	23.6414	7.90433	-19.4443
-1.94794	29.12	29.2018	22.508	13.0631	16.5319	1.14612	-14.9712	15.7478
16.598	-0.412043	26.0891	-30.54	1.01226	1.76172	6.86879	2.66512	22.1919
-0.363427	-10.6769	26.9039	-4.53703	-1.66878	6.82186	21.2488	-4.63293	2.33066
5.90383	12.2516	5.7761	18.3617	5.8934	11.5571	-0.565818	6.70389	-14.0298
1.67087	-29.6667	24.1156	11.4372	8.57934	1.22409	3.89626	19.4384	-8.08714
-30.3482	-19.9126	7.81861	20.8523	-0.287791	-4.71572	2.64734	-0.0934169	-25.1265
25.3586	-6.88467	-4.03127	15.2184	-13.5814	-14.4505	-8.44503	-10.032	-5.48432
10.419	12.0934	29.4072	27.3671	5.42235	-11.7556	17.7392	-3.8804	24.954
-2.64899	13.0106	22.8975	3.94862	28.3273	-3.29922	9.7299	9.47294	22.0575
12.7713	5.37373	30.4001	15.3806	28.8109	16.2662	10.9858	21.3625	-9.6429
22.5993	-6.15202	16.3974	5.22696	26.0355	-0.113463	22.3147	2.85812	20.6155
-0.538757	-18.9765	-2.79523	-17.2006	15.7404	-7.99947	-5.94375	-19.6622	-19.4929
14.5086	30.0497	24.7937	3.53363	-1.08459	15.8058	31.5322	7.97663	-3.55702
-18.6749	17.9153	-1.59358	24.003	-3.29606	-7.78618	0.064571	13.0096	-4.55455
9.00739	3.96173	-4.7794	-0.955116	1.72064	1.18423	12.9626	27.3869	25.2925
1.69196	31.1117	9.00548	12.4896	18.8953	5.59633	21.9732	-0.812469	1.16044
16.5987	-9.37401	1.53595	3.39235	16.0119	-2.103	-0.877123	-6.13994	-2.83656
-5.82414	21.9737	-27.9156	11.5521	6.4285	-4.64107	8.90207	-4.3697	-30.1329
9.23137	-31.2512	27.8938	-1.76069	28.8589	23.6268	29.8433	-9.5409	-17.4133
16.8588	-15.0064	-1.26333	16.6305	27.1447	-5.22413	18.756	-3.88119	-5.43081
0.801148	-24.7526	20.4703	-12.8572	3.02394	22.3475	5.60446	15.8645	15.0054
26.5663	11.5681	16.9949	-15.2037	28.0098	-11.8115	16.6599	13.3769	8.88501
-29.653	-7.90935	29.0787	16.0606	23.7576	-18.629	18.1156	20.8473	-0.449402
24.1992	-10.1667	26.1449	0.512423	21.7753	6.83967	-16.7079	-1.78812	29.1417
13.4117	-9.39869	26.798	-0.420676	26.7382	10.2659	-22.8944	12.8672	-2.83283
20.0955	-18.4021	-11.6685	-10.0512	1.58833	-18.8047	-19.39	-14.6264	-19.2742
5.31083	-30.7909	3.71399	-3.20493	26.1654	-0.43776	-20.8502	-30.7964	-4.65029
-8.24704	-17.8526	-21.4024	-11.2993	23.4828	-0.860065	1.67085	-7.61356	-0.142756
12.7364	-10.8413	1.3675	25.881	3.71573	6.50072	-2.29695	2.51836	-2.41709
29.9061	28.2591	5.27647	29.7504	29.6693	-8.73357	18.8266	25.4161	-3.50839
28.1046	25.6579	28.2717	5.93843	-1.3302	13.8609	27.6142	-6.07974	28.4267
19.2088	13.0316	-10.9258	-1.84626	-19.6372	-27.8793	15.2295	-28.3066	-13.4159
6.74815	3.66295	-7.90112	-1.5695	30.3092	3.09849	10.5611	10.2916	-8.38469
-3.16765	-9.2501	-12.8151	-19.48	25.8428	1.55257	31.4183	27.0535	-2.2508
29.2513	16.72	-3.03838	28.5022	-29.9533	2.02092	-23.5482	2.06925	-8.11161
28.7245	-19.4673	3.14392	-2.83297	28.6811	-5.45447	29.893	28.8244	-9.22663
5.2906	0.686341	23.5892	10.7968	27.3005	24.7421	14.6299	-10.2797	0.870766
28.4172	-24.1265	-8.51011	10.3934	23.479	5.30869	-23.7745	22.1239	-3.01844
-10.3031	-14.1131	27.0802	24.8361	25.1157	-17.8364	-16.3309	9.42641	-2.61447
-29.1545	27.1706	-26.7135	7.52473	-1.81957	-9.86841	3.95406	4.91159	21.8215
0.732838	-8.39457	-10.1703	2.80804	29.8792	24.5943	-7.04526	15.9397	23.9395
20.7935	-13.1567	0.739096	11.7023	22.2879	-0.815787	-27.0935	29.9333	25.6943
-1.57616	7.24664	14.5588	-1.50513	28.4939	14.4349	-19.2062	1.02261	-6.53418
15.5172	-8.83206	10.957	-4.78386	24.3173	-9.02946	8.09726	9.69886	5.18673
8.63036	-31.1518	16.228	16.6625	28.8613	-16.2099	2.7237	2.41461	3.51317
3.83456	-12.9285	26.584	-11.2505	-3.33978	2.7009	4.5942	0.48042	-29.0273
18.735	-9.76561	-0.421698	-3.73685	0.715941	3.55453	3.62637	-30.4633	29.8866
18.512	-29.1104	12.1264	-9.95744	30.0761	-2.78601	12.2107	11.0264	26.067
-5.4906	-26.8956	2.08209	6.49834	29.2219	-22.2288	1.29218	4.04467	-7.29946
14.4059	9.1368	22.6509	7.82493	20.2852	25.2855	22.5289	25.69	16.1926
-11.4226	-10.5415	23.4831	-20.6456	28.3417	-24.4627	25.0947	-11.1686	-0.0806344
-22.6264	-21.7516	6.51493	20.7241	-2.30091	25.612	-4.18174	2.71898	-4.63364
8.5674	12.5577	5.9168	1.92388	26.3333	13.4613	5.20563	2.53632	1.12771
-15.6027	10.6537	-19.5762	5.65154	24.0803	14.3573	8.91911	21.4646	-32.3343
20.3848	0.937582	-1.21229	-4.72068	13.0506	9.63369	-1.31679	-1.84124	27.4493
-3.57307	-8.97872	-20.9795	26.1147	-15.7471	-3.23534	-11.1668	7.40273	-22.5285
27.6289	24.5051	9.60159	-3.54438	0.863062	-6.19071	-22.5147	-21.399	2.36628
-2.89773	-5.73204	-8.87782	-5.54008	-5.78446	4.74833	22.7472	29.5491	19.7517
14.7508	-20.1667	6.50735	-23.5833	31.8991	-25.2845	6.6506	-3.06566	-25.4525
1.02091	-0.109223	26.147	5.55876	3.93587	-19.1218	-9.83355	-29.161	31.7043
7.97239	-0.926828	23.4548	-0.846796	0.793143	7.2854	-6.63509	-32.2067	29.4406
9.16091	2.67314	-13.5262	24.3662	23.4141	19.7557	-2.29521	29.2028	7.57993
-7.20798	-16.1999	-16.0356	21.0897	28.2289	-9.39819	1.34593	-8.99515	21.4977
-18.9487	24.5916	15.557	0.556873	26.1845	11.2149	-0.457236	3.22973	-5.97826
-16.9801	28.5221	-14.6084	26.3421	-1.0366	-8.34545	4.83231	-31.0991	22.889
-12.5303	10.1347	1.49083	18.6073	26.6139	25.5566	0.353347	9.62282	0.742092
27.2797	-19.8406	3.86406	24.2197	31.1284	22.9178	11.5659	8.33337	26.9645
-0.453672	-1.58749	17.7269	17.9387	-0.714919	6.86887	-1.49341	3.00401	3.0913
8.6093	28.2028	15.3846	-23.4536	-24.9373	-19.4661	-17.2434	24.2759	-15.8705
-9.14371	-15.0755	-7.64915	-0.701972	29.4213	-1.39367	-2.73243	6.22738	30.548
-18.656	-10.5298	7.58625	-2.57046	20.97	-4.29181	-9.72022	31.0606	28.3005
25.565	4.34632	-10.9434	23.3456	25.6917	2.80161	18.6693	9.64113	-17.5777
-2.21265	-27.0797	-4.90468	-22.9643	28.0356	19.3072	10.9444	-27.8856	-3.48474
-19.5515	3.34629	10.8644	-7.60658	26.5583	15.9615	-20.4446	4.18737	-5.46837
-4.92887	12.7756	-0.679761	-5.88714	23.5285	-14.7165	2.47947	-18.3477	4.07506
17.224	-20.3246	13.6691	-7.0774	-19.1904	-18.1336	12.632	-1.78484	24.309
26.0971	22.1075	3.43269	-6.34873	24.1771	6.6706	4.4401	-4.50128	18.2078
12.6751	25.6071	-6.02127	-18.3697	-3.2513	-10.6135	-3.35924	4.90112	27.1212
15.502	-12.4824	20.9618	24.7441	0.655263	-23.5638	6.55099	-1.0731	0.452722
-21.0277	-4.32839	-14.4619	-10.1129	29.3319	-13.7754	-0.259267	29.2992	-2.59782
-15.6291	-9.1865	14.4101	19.2767	5.86111	-16.5747	3.75872	0.827402	28.7141
-20.4725	19.6768	-11.6036	12.4116	-0.747702	-19.0079	-7.88344	23.1403	27.9274
-3.76282	24.7353	19.3833	-7.59739	21.3736	-11.261	-1.60928	7.395	-21.6376
-22.6909	-13.6783	-12.1962	3.49061	22.0645	-10.2039	18.9969	0.252395	22.0725
-2.10091	4.5582	12.5193	-7.62339	23.6516	-1.98769	-24.1381	-26.2688	29.2485
-8.29226	-21.916	-14.4347	3.07992	-21.9158	6.6126	0.375778	24.5372	-11.9368
-25.1755	27.2618	9.83846	9.76696	18.5846	10.55	10.7976	5.57688	6.95191
-1.57102	25.1461	7.49287	-0.74369	10.3342	10.9714	-2.93245	-1.91044	24.9054
-13.4153	-9.60663	-7.20061	-6.82778	11.0763	-20.0268	13.7188	-15.5709	0.310963
-17.1788	-4.70037	17.4685	14.3424	11.8948	4.51053	-20.9702	-9.90631	28.33
20.8684	-1.10106	17.5076	24.6458	0.910296	3.23967	16.7508	10.7617	1.00796
8.82022	-11.7486	6.18972	22.1163	30.0286	-21.1369	26.6367	-18.8676	3.24589
-18.6033	-17.9163	14.8535	13.9794	26.8447	3.27548	-0.0547582	-7.67958	-20.5159
0.17084	-27.1484	25.0119	-5.10508	5.91957	24.542	16.6648	28.476	29.051
-20.9707	18.7798	19.5909	10.8962	-16.9674	-1.08223	-16.3163	-10.4211	1.63179
9.44354	-18.012	-0.177348	6.09727	26.1055	-26.8395	17.8829	26.2177	29.291
9.92855	7.50278	-22.7267	5.31334	-29.2752	22.7449	7.06884	26.4927	26.4101
22.3256	25.2348	20.7557	-2.5185	16.3942	1.22539	11.0157	20.0001	24.6213
-2.01956	-13.4707	-8.94861	1.67681	-15.4095	6.42992	5.6584	28.6021	7.60196
22.9877	-23.0289	-25.1067	-12.2989	28.6063	20.2045	17.3091	-1.08979	-5.9974
13.7692	24.3116	12.2597	-7.69924	16.0162	-9.12272	-8.94624	-6.23897	24.7467
25.3549	-3.84844	7.66741	2.36332	29.2635	7.86944	-14.531	-2.92893	12.0866
-23.5826	18.8437	4.78401	-4.34603	-28.6137	22.9537	25.4224	-18.4224	26.0326
20.7546	6.27406	-20.2276	9.06311	25.9258	0.404938	23.2176	13.4929	-22.9349
1.47983	-17.0357	-9.6699	7.01198	-20.4536	13.5084	19.7124	-0.309783	-28.8054
-0.066262	7.11545	24.8024	-19.0585	21.4748	4.75008	-16.0811	24.7412	20.6654
0.957949	12.2465	24.5835	-6.67444	-25.5872	-0.00877371	-20.7517	-10.8006	11.0703
-0.979891	-11.8679	25.5996	-14.9423	20.6823	22.1955	11.4293	3.94056	-14.2172
22.0724	-13.1775	16.3325	-17.0761	8.53099	-15.0739	-4.70543	-4.48781	27.6504
9.5814	-21.4232	6.78237	16.1364	17.3369	3.78239	-13.6604	15.0987	24.7189
0.712537	-21.7751	26.016	-3.02485	28.0346	3.47932	12.0474	-21.4954	17.4411
8.04394	-11.9059	4.14142	-23.3228	28.6491	-5.49641	19.3941	-13.2556	20.9728
-5.73327	21.0958	-2.91792	4.14112	18.3966	-22.8802	16.6558	9.20313	-9.14975
14.9074	-13.6766	-12.9078	6.43317	1.15949	-5.73993	3.49567	9.88575	6.96162
-3.27092	0.718244	26.2999	19.0811	-3.09081	21.7208	22.8721	21.6785	21.1018
9.26243	13.0151	3.04526	-6.86079	2.50544	20.1796	0.0179268	16.208	17.4279
-20.434	23.4641	1.29901	0.469343	-26.114	-27.5629	17.4826	26.0175	7.7901
-14.7251	2.04354	-20.0036	-18.0814	-5.65748	-4.40768	3.10488	20.518	-13.787
8.13431	-25.5161	-24.1839	-6.38786	-24.5395	-15.0506	24.4749	12.9652	-18.8796
2.68253	0.161263	-8.33157	4.73579	14.0932	0.271141	-2.66675	6.85856	22.614
-18.7157	1.33758	-7.59611	-0.95463	24.7099	-9.26219	-8.00507	1.43901	2.35736
0.851334	3.19564	-25.8246	23.863	21.9921	0.3044	5.12266	0.649542	-2.28341
5.84412	-7.92581	-1.89068	-7.96078	21.5291	4.42128	14.2315	-11.3049	-13.6371
1.93916	-28.0144	0.647822	25.4124	-17.1149	-9.9104	-8.42453	23.3195	19.1122
-6.63372	-15.8137	-9.25735	-6.1984	0.0872806	11.6913	-15.5037	15.8218	13.6334
15.7753	18.8121	17.1536	11.0721	23.5486	27.5207	0.935335	1.52128	1.85724
-22.6656	-3.42584	2.41773	1.96824	-15.1827	26.1545	6.11662	4.46357	-7.18031
19.1872	-5.54089	5.71175	10.76	-17.4959	-30.3626	-23.5642	20.4103	0.56379
-9.57353	-10.0032	-21.3043	7.63969	7.87858	2.00028	9.42002	20.8357	21.209
-19.4799	-14.7133	-1.87132	19.0733	-16.2935	9.92974	7.74603	-19.1359	10.9569
-4.78529	1.21646	-24.4384	11.576	-4.47523	15.528	0.51343	11.2811	-13.5934
7.52816	-12.9637	-7.56461	25.9595	8.51536	-20.858	18.7584	21.4637	12.2302
-4.33074	17.3505	27.4174	9.93123	-17.2289	-27.9374	21.1259	17.042	-0.737631
23.6378	9.41682	-3.94843	-1.68873	-15.5441	-1.99625	3.38854	20.9868	3.57726
1.87528	-5.5033	28.129	-8.50795	26.3617	-4.92873	-2.90628	-26.3687	-2.58851
-5.94058	-11.6889	19.9826	-19.9041	-15.2018	-7.88974	25.545	-25.179	11.2008
3.82217	4.86887	-20.0617	9.49069	-11.392	-25.3081	-14.2079	-3.26083	24.7806
-12.4105	-2.96217	9.88307	7.20098	-3.25878	4.79269	5.31332	19.6986	-19.0469
-5.4317	-24.304	-21.5447	5.66691	24.0883	-0.0678072	7.25194	-10.4913	1.04415
-3.01044	4.4102	-27.99	-3.11429	15.7158	-1.22476	-3.41836	2.8068	-20.6079
0.296588	-7.98183	4.88481	20.5799	-7.71756	2.19223	-1.70168	-0.290563	-19.0811
-25.7817	15.2778	27.0414	8.77769	-23.8732	-19.5089	5.39077	22.8835	20.4349
-1.20857	7.73654	-25.0495	19.155	14.5695	9.32949	-8.14976	10.7271	22.4406
-14.8562	18.967	11.8233	-27.5597	21.2661	27.5273	-2.52361	22.1091	25.6799
15.4709	-20.7548	-0.146013	4.12927	4.11892	29.4724	4.8868	17.4545	23.8676
-1.84253	-15.5266	-27.4544	-17.0508	3.29532	23.1355	-23.7751	3.02876	13.602
-3.53704	-16.1254	8.30784	-12.1325	9.11793	21.6348	14.9738	20.0582	20.6174
-19.3743	-2.61899	9.9793	21.3125	14.2132	4.4053	20.3757	24.2676	23.2998
-26.2926	5.80985	24.8536	3.44717	-0.175197	-4.1138	12.5217	-24.2891	2.24133
-3.82405	-12.5813	14.0793	-0.0136174	-3.46064	-30.0114	-4.71449	22.1455	14.9143
-8.03736	-1.21019	16.7041	1.48068	2.45758	-2.26105	24.8246	1.15027	-6.17944
-5.16205	-26.4794	-9.89992	-5.52683	-7.62906	3.59543	-1.62652	-5.94954	4.37033
-4.59386	-17.6034	-3.52522	28.6228	-2.62633	0.351161	-5.29537	-18.6008	-25.3411
-2.91123	0.664244	21.5072	22.2894	-0.491798	14.6249	-3.2068	21.4539	-5.43893
28.7014	-2.71071	-11.1005	-16.561	8.53724	2.47621	-21.5206	16.7517	-8.29812
-24.9943	-1.27819	10.5414	24.6461	7.52408	-6.5393	1.41851	8.78352	-9.37438
8.84041	9.48049	29.3625	4.51926	6.99068	-17.3633	4.06195	17.8264	19.8868
3.64635	-5.98013	-2.34845	-21.1024	19.5698	8.44042	-4.63435	12.3523	9.51974
29.4257	-14.0304	18.8917	19.3332	-3.33497	20.5567	-25.4407	13.9053	0.985296
6.87426	30.6278	-23.0494	9.98824	20.4142	12.9616	15.1976	10.3385	-10.2067
16.1574	-2.47913	31.2296	2.18503	5.02473	12.3975	23.9584	-10.26	12.7185
8.00541	-25.6103	-8.17812	-4.12976	24.6135	26.5317	-4.53457	10.1289	0.410597
-29.1384	7.85139	14.7856	-8.93276	-5.23451	2.71216	-8.84025	-10.5876	-4.88409
-28.3793	-32.5793	-26.359	24.4196	6.368	-9.64784	-0.527096	-14.1478	20.6258
-25.3516	1.6352	30.6726	-14.6663	-4.15973	28.7631	19.7945	-25.064	-5.50363
29.6075	19.8471	-8.93596	-3.36178	-16.2187	-2.08264	-22.3628	12.416	-19.5706
-29.391	-0.967118	7.02181	-15.7442	26.0335	24.288	2.32731	1.35658	4.19217
-22.2795	-30.492	18.2028	1.93904	22.1997	4.63941	20.355	10.8285	-10.3754
4.95908	-2.2292	-9.54771	9.80343	18.55	3.24418	27.0347	-21.7175	8.24522
-3.52363	-24.2663	-23.4532	23.1588	-18.3636	22.2902	-0.300654	-2.14891	-22.5375
-2.6912	-31.7098	-5.34876	15.5875	7.68948	15.5092	25.4924	-15.0995	-0.982468
-4.08312	-4.80214	-18.9758	-8.84576	19.3507	19.809	7.61524	10.2031	5.69828
19.3085	-3.60264	0.827446	24.5441	10.0446	16.7636	25.253	22.2307	-7.30347
17.2607	4.3687	-5.52045	25.1964	3.29195	-30.7303	27.3423	12.4173	-0.807996
-2.83021	14.8739	-2.42778	18.4852	23.2693	9.28934	-1.93807	-20.4591	26.8211
2.19932	-2.90337	10.7968	3.92205	-25.8153	-4.93846	-6.98848	24.3466	9.14174
-29.9834	-26.0828	-10.9064	-5.30566	-20.835	-4.5199	22.2003	16.753	-3.53294
9.97809	7.11404	-8.79042	-2.13091	-3.5621	0.659967	2.88067	14.6452	19.0199
31.0752	2.91645	21.3535	21.3856	23.4536	-6.01406	4.47964	3.67305	-4.48165
16.3563	1.81982	29.2536	8.46492	-0.00977345	15.6178	-20.0806	20.7329	-2.30189
19.5084	-5.1264	-13.3543	16.9705	4.35825	21.2125	18.2161	22.9943	-15.3727
-11.43	-19.6779	-25.2984	-13.7516	-24.4102	-3.06889	7.17367	-8.81732	19.6027
1.1022	-27.3205	-5.13468	-10.7991	9.64482	17.9189	6.84165	-19.5212	-0.170509
20.5347	-17.141	-29.9652	11.8993	26.8049	1.47572	22.2269	10.4679	25.1658
-3.7969	12.5131	-6.93141	14.1959	0.174274	-1.18214	-3.22006	6.40809	24.1196
-19.0029	-6.40782	24.009	29.8736	23.5778	-2.88169	0.822335	-26.8934	-5.58634
-8.92381	4.53578	-29.0622	3.85083	25.5712	-10.2577	-18.5092	21.8344	4.65014
-0.0619978	-2.05167	-26.0624	-7.20651	-2.09594	4.36208	9.29245	14.7264	0.398907
8.56522	27.6462	10.5288	-7.4685	-18.656	26.7296	-2.0861	-5.94446	14.5926
10.4114	-21.3367	20.9306	25.044	25.013	9.39261	17.6318	17.9326	-11.4761
-29.318	-27.9529	-15.0991	-5.39035	3.2693	-26.4082	11.958	1.07989	-21.5954
-25.8369	-0.366549	-27.5745	-26.8057	-20.3726	11.9523	25.246	25.934	23.3225
23.2951	21.9869	4.63126	12.3963	10.25	-5.87185	-15.8913	16.8098	26.6596
-9.15552	-2.52248	24.2587	4.21568	-19.6955	-25.4594	8.57787	3.78382	26.0012
2.44066	-6.35173	20.8433	-3.94902	8.05263	7.40516	-0.476247	19.7104	25.4828
-3.29424	-9.62106	-19.8133	25.8801	20.806	1.42448	-6.05037	-25.7411	-1.73836
2.70884	0.126085	13.1939	-20.6644	-5.39657	27.1856	-24.8892	25.4975	-2.46742
23.3644	17.4839	8.51591	-29.6561	14.1326	15.0546	-28.2264	24.6005	-1.2603
-14.4432	-17.5644	6.16112	-5.59865	23.5443	-0.609901	-13.4839	2.24789	2.31041
6.31596	-8.25217	27.4253	21.651	20.8686	-6.32025	21.4307	-2.13903	-10.8986
11.2337	1.41803	19.0593	-30.4625	6.32252	-13.8313	-21.8044	27.2099	-4.11561
25.9075	2.49106	-14.3638	9.53004	26.9539	9.4269	-6.40009	24.4591	-14.6876
5.61566	-22.1361	12.8604	-10.3799	-4.27715	-20.9049	20.043	13.1271	18.4224
10.9132	11.1519	4.24842	16.3553	18.7835	-10.6708	-5.67905	-4.22047	4.02236
17.1474	2.86737	14.8136	22.3233	16.1297	25.5435	0.921224	-26.9745	4.8129
18.534	4.00618	17.2312	0.977169	7.5074	-5.65378	-1.98768	5.99671	20.972
21.0939	-28.9255	20.0679	-2.04815	-13.9839	-2.5664	24.1659	2.52396	27.5439
2.2465	12.3688	-10.0583	26.8116	-17.4555	5.30081	30.9685	17.6393	12.9554
-6.35186	-5.62364	17.4381	19.1959	-24.8641	18.7732	-22.955	21.9579	17.7531
-27.9345	-7.12789	12.2984	24.7763	23.3859	14.0748	8.96349	22.9381	11.5582
-0.191874	-7.613	11.2092	-23.7983	2.9564	3.66975	2.40891	13.9617	1.91181
8.67425	4.86849	8.91685	1.0939	0.315194	26.9219	-2.36277	10.1793	10.3295
0.998398	-19.1341	-0.876113	23.7231	-0.808952	22.1958	28.3224	22.4534	5.18477
-12.2836	-21.7811	9.4665	16.0447	27.5131	-10.0604	-16.081	0.700925	1.59445
-18.128	3.69945	-17.8686	18.6994	24.7729	18.5302	-9.40257	1.23163	28.7639
-2.66245	0.251408	-0.154903	10.0992	1.28897	-3.74941	-14.7537	13.5572	25.6449
-12.2619	-14.9117	15.9032	3.34102	24.1026	-7.62732	30.0138	5.94355	28.8587
-4.45597	-7.4633	-21.8848	21.0414	20.8623	5.3551	30.5428	4.4835	-15.1395
27.1032	7.19967	10.8577	9.22394	21.726	7.81974	-3.82034	-28.1705	21.9763
0.496626	4.13236	-4.50544	-14.176	-2.95056	-0.0317891	6.92406	5.82276	15.7962
-17.3984	19.3753	2.34769	29.9546	9.21899	3.03539	9.75492	2.5679	7.52057
-9.41676	-4.02237	4.6145	-1.14383	14.8555	1.61369	1.321	26.1781	3.56053
15.5455	2.35557	-5.05644	6.87265	-1.23771	13.6594	-1.04236	-3.51514	28.0863
-20.4724	22.2257	-24.79	28.3769	26.0749	2.43615	-30.0711	10.9869	14.8381
-0.836926	6.94239	-20.1399	27.9726	-0.763478	-3.02602	-16.029	26.4557	-26.7831
-19.9868	-0.272811	-11.1196	-4.12413	24.1237	-25.2355	17.0948	-22.7646	3.18167
-5.45919	-13.4425	-9.10479	12.1814	22.9368	-24.2313	19.5388	18.2324	10.0993
-6.9101	-9.96184	-0.207534	-25.8844	2.12349	-19.8381	24.3402	-1.67595	24.6097
-27.0087	-2.8103	6.37363	27.3591	23.3874	20.6916	-0.50131	1.54533	-1.26952
-6.08048	-4.66117	21.8322	17.5753	-16.6521	-14.264	-1.53419	2.1917	-14.7997
-1.12993	10.3128	20.0089	8.58044	-6.67512	-9.75129	5.51392	4.15398	-8.26324
18.1749	18.6689	7.49353	-8.50618	25.4249	-9.13621	29.8433	28.5529	5.65093
-26.4179	-12.4948	-16.9085	6.57783	24.5446	14.3123	3.50896	-24.0535	2.9003
3.07338	3.39651	-9.57302	-0.291421	16.8362	10.3005	-1.30354	-25.1267	0.825371
-5.79836	8.18944	-20.2981	-24.3067	-2.24165	21.3028	26.4144	-1.31395	-4.92287
27.6599	4.18523	20.7346	13.4826	27.1396	2.58902	1.64776	27.009	21.3535
-10.0855	-0.836281	-26.1659	-30.6169	23.1636	18.1229	3.44636	28.7396	-27.8783
-3.48706	-3.49481	2.9273	31.6741	-4.28449	18.399	-13.573	16.6226	27.2652
25.7865	-20.6343	18.7314	-18.9937	5.34417	16.2818	-11.1096	2.56176	24.9546
0.877839	2.98409	4.82482	30.4754	-27.1876	2.64364	21.8854	2.07761	-29.2415
-21.1443	1.20367	-4.02392	5.75337	24.7393	-5.85637	7.02924	26.1552	6.73892
-21.5122	0.760848	16.2368	-5.26053	22.1421	1.04517	-0.733976	8.71067	3.49578
-2.59761	-4.99566	6.30082	-9.80218	4.70325	1.78911	-7.73792	6.39449	4.39407
3.25448	2.67207	22.6787	25.6665	26.8737	-19.4049	-22.0373	0.686923	-9.83903
-25.3021	-9.47782	-8.56573	1.05029	10.2822	-20.3807	20.019	-11.5423	20.6612
-13.8086	-17.4576	23.3814	-0.634358	3.86702	3.62306	5.56237	-30.0057	10.2234
-6.20866	-9.75215	1.80555	28.1928	13.7799	-12.4484	-0.310752	-5.54082	-9.1969
26.6553	0.447029	7.75055	4.53372	12.2135	-19.4859	15.2506	29.8407	21.216
17.7529	1.72183	24.5623	-10.4761	19.5852	-25.314	4.3735	22.5788	4.56637
8.35142	-3.69115	20.119	17.7544	23.4878	-12.3532	-6.61608	-9.22808	2.97904
-0.453517	12.0133	12.5363	4.90877	0.622771	8.19754	11.8244	7.00442	14.8814
-23.6498	4.07815	-18.6787	-0.150506	27.511	5.19762	8.27032	0.190767	14.1955
19.4376	2.30723	1.16309	-6.11904	26.1503	-5.60969	15.3732	24.982	-10.2816
-1.50817	-20.9475	24.3191	-1.13316	-1.31177	22.6187	-2.55517	22.9147	20.4181
5.22166	20.999	6.60825	26.9389	0.904708	1.1766	-10.219	-7.01819	-1.61123
-6.85849	-3.95774	-0.886243	16.4755	-3.82212	25.2668	-1.85487	-7.49547	24.4952
-13.5561	-11.1547	9.72055	25.7653	14.4817	24.1417	1.48187	-2.86721	26.3087
-18.1809	-1.52831	10.9956	-26.7627	24.1034	23.3729	-4.24426	-6.65435	11.2774
0.461406	0.958047	8.96167	27.9267	22.57	-25.708	-28.4039	-2.0759	29.7259
20.0122	5.13401	14.9798	-3.77386	17.1619	-26.7754	16.0718	-4.83767	-31.7246
-5.00726	-3.61145	11.7646	-2.86139	25.0243	-27.421	-6.23395	25.3121	-11.9208
3.78406	-5.63306	-2.06424	-22.7383	6.50208	25.7638	14.0901	-0.739385	-2.54284
25.4142	6.14926	8.47279	-7.9945	27.0236	-2.71895	-4.70512	18.124	-6.0305
9.11723	18.5619	-0.131902	-18.8817	-4.41371	5.05725	-3.09802	6.04322	30.1507
-2.91235	-2.42244	-13.3102	4.63836	20.8346	12.0124	-1.71439	16.5412	31.0494
12.8775	1.72178	23.1984	30.8736	29.097	15.4587	22.0718	3.5889	17.0707
11.5076	-17.2338	-5.42325	28.3614	-3.34156	13.9928	14.7414	2.37377	19.639
24.584	-8.22753	-3.33601	-14.6822	12.682	-3.0718	24.5883	-25.6679	24.7821
-8.87781	19.6065	2.29427	12.5806	1.76712	11.1065	-1.96564	4.88724	-8.58775
4.24471	14.3538	23.0395	2.09843	-25.8909	19.5042	7.95964	18.3326	-21.412
-6.04306	23.6399	6.68347	11.263	23.3311	-27.8569	-26.1031	-26.3709	23.8779
12.6474	-9.95044	-20.0242	-4.64197	-1.46869	-17.206	18.3787	1.60887	3.42479
25.1276	2.42963	-2.50174	26.0595	10.523	13.8364	12.2005	29.5034	7.6374
-9.33843	11.3661	7.78141	8.72682	25.9331	-1.19139	22.319	6.1993	17.1626
-3.71296	8.49968	-22.6593	-28.585	-12.9715	-28.4302	26.9019	4.96676	6.57877
-17.9111	0.182225	-8.93061	2.23699	27.3766	8.43138	26.3832	17.8564	15.7697
-2.63957	20.0196	10.8011	20.8891	2.46609	7.00878	0.319171	11.5356	-0.612302
24.2582	-17.8778	-7.69167	-17.4056	24.4614	-25.3222	-20.1961	1.34244	3.45493
16.5885	-25.5972	4.71952	-28.0755	2.23121	0.874031	17.7566	20.9029	-0.287477
-8.44181	-7.04947	4.74531	21.7296	13.6064	16.0972	18.7103	-9.06278	-4.78323
-19.4016	-17.7799	25.06	-2.74565	30.731	-1.60703	14.8824	-16.1109	17.8534
15.375	13.9155	8.20512	-11.4556	11.3279	-28.3278	10.3759	10.8697	-18.9688
-12.9654	11.4295	-0.776603	0.403684	27.9717	-2.50721	-1.36046	30.1347	5.29097
21.1923	7.40147	13.2789	-29.2214	0.0489221	17.5071	-20.8	2.48883	25.2678
6.02886	-23.9041	1.59545	25.3788	29.4002	-9.13067	12.9652	-0.606358	22.814
5.17577	14.9086	14.2005	-16.3564	19.848	6.72327	-19.8659	6.82865	18.7678
-4.33657	1.85068	-4.65046	-5.4094	29.0146	2.6542	17.7758	30.9264	-7.87145
27.5349	0.677135	-18.6689	20.2477	8.00208	-0.339296	-7.03826	30.632	-17.2315
-9.215	-6.28526	4.80223	19.3831	24.7571	-2.80471	0.553787	14.524	19.8375
5.39922	-23.059	-12.5186	5.70323	0.104025	-4.70894	-8.61685	-3.01248	-10.3944
0.765588	2.07584	25.2564	13.3237	-10.3641	17.0175	-24.0563	18.6022	26.5187
-0.360682	3.33884	12.8788	-11.5017	-4.18792	-27.573	6.85965	6.25665	-3.47159
4.14489	11.7261	25.6108	18.483	12.4338	29.8623	1.29182	28.7707	15.135
0.427031	-6.15008	19.4303	9.72188	-13.2408	13.2206	-14.0069	2.92128	-4.17279
7.19543	-1.77058	28.5128	-6.50554	-2.74394	1.22806	-16.469	11.2111	17.6235
2.63961	-15.2497	8.66508	8.29391	-9.6949	-3.03726	19.7052	0.404653	-22.8058
-5.39084	-11.4476	26.7616	7.31325	23.0088	-2.39331	-0.100496	26.4278	-5.64582
-1.31402	12.1979	15.0901	12.6738	30.9747	-9.91926	-14.174	-16.4448	0.266296
13.3922	-25.6269	-9.52856	-7.42488	21.6349	-24.7987	-8.61598	-2.29519	-8.50226
-0.083924	-6.20275	14.3175	-2.18952	29.4072	-4.86022	6.03969	30.3991	-26.4015
-5.01556	-19.3492	-12.4276	-4.93296	-14.3606	26.7619	-13.7019	2.06627	2.81917
-16.8311	4.68746	3.22776	-13.818	15.6842	13.4952	9.96979	-14.0878	-25.8808
9.24288	-5.67788	0.0660066	3.30768	27.0979	15.9137	26.6388	24.138	-19.2001
21.2725	7.86969	-4.66985	-19.0974	-4.1872	20.6339	-0.212224	0.257356	27.5726
-8.26343	-17.9037	-7.26032	13.0958	27.9391	23.2686	-1.57451	25.3757	3.42704
-4.39446	7.16592	-1.29897	0.973608	30.0276	-8.88659	6.17536	-1.84072	-26.8758
6.91836	9.56627	19.8797	16.4597	-19.1189	30.8809	-9.17129	19.251	19.0324
-23.1682	13.6823	4.66581	-1.82397	22.8435	-11.48	8.50359	29.8325	23.1305
-0.162329	-4.9507	-3.52234	-0.32082	1.25389	1.83897	-3.34144	-14.8847	7.96058
-21.5038	-17.4901	18.3591	-7.67929	-28.1014	-8.4023	14.2708	26.5278	-30.0023
12.5746	-23.3579	3.11207	3.3033	28.886	4.74378	3.9327	27.6017	26.9961
2.72903	-5.87518	-2.85275	1.97577	0.697009	7.38299	17.9245	18.0956	-12.7128
3.66776	-0.456105	12.2885	-10.2944	29.2224	-9.6735	4.42989	8.68872	-23.7111
-21.3573	-12.8334	-19.7955	9.54811	-2.21682	-0.628376	-13.6499	-21.2615	26.1826
5.5068	16.1656	-30.0363	2.8824	30.6176	9.48078	-25.6298	-3.15662	16.4609
26.6358	1.56429	31.6044	-27.8241	27.5586	10.1937	27.0792	25.9119	-28.4323
-3.57331	-14.1089	3.96322	20.6628	20.4768	-6.31551	26.716	16.1914	27.5705
-17.4504	0.335655	29.7765	9.30319	23.9658	-3.59334	14.3413	13.7395	22.1161
26.5801	9.36333	-30.5632	-2.93497	26.4673	2.91877	4.8282	-15.7356	2.00491
-0.815872	13.2107	31.3099	-11.1154	25.8606	12.2241	-1.26432	7.74084	-4.85829
-2.68137	-0.0570625	-11.7485	20.2265	9.64115	-1.04484	24.5406	25.4657	-29.1958
-15.5143	-23.2602	29.1536	-1.94654	30.3198	6.18635	8.39726	-28.9765	-1.41979
-3.34232	4.27403	17.0629	8.95755	22.4331	1.70591	1.12926	-1.3805	9.13743
5.79725	6.03289	3.76995	-22.6802	27.8629	-13.444	22.1817	15.092	16.702
24.1078	-20.2908	-26.3137	27.3748	-25.4609	-30.6705	3.25655	2.29881	-27.5623
-1.45396	16.2362	-1.73891	-3.19539	23.5302	21.0825	-17.1522	7.65473	5.53896
17.3404	-23.7121	8.07577	10.9378	-2.85917	17.1454	20.2965	11.2177	-19.0084
-2.21531	29.1027	30.8343	3.80275	4.2057	-18.3909	10.8323	4.51604	-4.40946
2.88413	-9.38718	21.2047	0.706732	-1.07752	5.5965	-1.78984	-14.2081	-6.24029
-0.477514	-9.06231	-9.54169	23.8545	15.4974	26.0174	-3.72693	-11.0493	23.3472
-0.0351664	28.6087	-4.49089	23.4866	-26.2074	2.57434	-9.83833	27.6359	0.282909
10.3189	1.73716	-26.6224	-0.975527	-3.27768	1.84692	18.9538	-1.486	-18.108
22.1193	6.86309	-10.4873	-5.69913	27.2745	-4.51524	-4.2253	22.6777	12.5283
-6.85559	3.12162	-28.9133	-20.795	23.7443	3.71089	22.4767	18.2822	-24.6724
-6.00036	-4.56945	1.21367	-3.29777	24.8775	26.1397	20.8152	8.90097	9.0168
2.2572	24.0819	-0.568098	25.0337	29.6172	-2.05671	24.3196	-15.6923	11.4347
-10.5949	-20.1642	-2.64974	4.5217	9.47865	21.4511	29.5673	21.6302	-24.158
3.06645	-12.6176	25.3075	-2.62652	25.4926	7.88497	8.56422	-3.89353	-4.50701
9.93554	3.38963	4.52249	-1.11598	21.0928	15.8947	-9.54384	5.40028	-10.3033
-4.54017	-5.09342	-1.79456	24.4547	28.3697	9.73686	7.25805	-0.50257	-3.15207
-2.86093	-7.26218	-14.0643	-20.0526	24.3996	0.416259	23.9358	-19.2144	11.6072
2.31431	-2.49472	11.342	14.2565	-1.84257	-14.331	11.3326	11.163	-19.6209
-22.2095	15.7532	2.17355	24.0217	26.2217	-16.9438	25.8024	-5.85945	22.2598
31.8446	2.97989	-17.3469	5.64686	8.07534	26.7283	28.8509	25.5311	-25.9844
-7.23079	-0.193174	-1.93093	-5.34511	28.9279	-5.84004	-2.72743	26.7092	-10.8507
-4.61869	-6.52264	14.5524	16.4299	13.7633	24.6164	25.2671	5.48725	-4.76717
11.9933	-18.475	-17.7986	11.109	-1.62805	-1.85082	-12.1771	-3.42826	-0.801719
-2.03957	30.1878	15.0436	-0.846967	-6.08887	0.00678593	11.9714	16.1148	2.78604
12.7869	-5.51564	-6.48553	26.888	2.10147	6.07188	11.246	8.11497	7.57899
8.15406	13.9235	-23.5158	18.1333	-5.06438	21.6235	16.9215	9.56596	-23.9558
-4.15973	17.3202	0.600838	21.3229	27.3557	-4.45856	-3.35559	19.8382	-14.3376
7.96964	-5.29345	-4.36246	0.68274	25.0622	-13.4586	11.757	2.69939	-6.10901
-31.289	-13.7647	-4.7959	-15.8391	-4.74531	-10.7817	-27.7035	18.8216	13.3181
-5.27499	20.6046	0.246592	19.0454	27.6429	-20.709	30.1655	11.8433	7.19884
28.133	-12.6396	-13.0378	10.3525	23.4918	-25.5323	12.3349	9.27576	14.1419
-5.83175	5.29735	11.4313	9.60893	22.0244	15.5252	13.3204	-22.4271	-6.44578
16.6247	25.9887	-2.14009	11.3306	4.63895	17.5786	3.35341	3.33797	-17.5596
-0.797084	-18.065	2.6995	23.3681	4.06135	20.7454	23.271	13.369	-4.06263
-19.9122	-1.392	0.20502	-11.6505	13.6412	-10.8215	-12.2468	-15.5135	-23.0735
7.28451	1.19587	23.0832	3.19173	-7.52501	4.08564	10.6215	19.2099	-25.3836
3.73162	19.2621	-16.0995	12.2381	0.502541	-3.12799	26.2725	-0.1207	-0.622042
-29.7896	5.40155	8.19132	3.63998	27.7468	14.3813	0.651618	24.9301	6.3434
-29.091	-17.1014	-0.648932	9.06193	24.2169	6.7268	20.9705	-9.29401	18.7227
15.0616	-2.62172	-3.55986	21.4129	-14.9557	17.2535	8.68327	-17.1236	-6.36591
-23.0589	2.26609	24.81	18.4572	28.503	15.0248	-0.986577	4.25826	17.002
6.80665	29.1945	-5.93221	-17.0841	-2.21543	22.8445	29.1681	8.31531	9.22339
-13.3517	19.6174	-9.39883	-24.9529	26.1146	14.4422	26.5998	9.07895	25.2168
-21.2613	-10.037	-2.91617	-1.95329	19.5603	-16.9561	4.7519	-17.6664	1.5888
-4.0995	0.79792	-1.84206	13.4875	13.3293	24.8898	18.7811	9.66762	-21.3973
-5.95856	-20.5296	8.70966	17.1436	8.59571	-3.43415	22.7806	-13.8251	-24.5188
-8.72492	30.2231	-26.2333	13.9653	21.718	1.38818	15.0994	11.1625	-0.471873
-3.16202	-14.9872	14.6276	2.29962	12.2227	-7.99109	13.1706	-18.009	6.465
-17.3663	13.5682	0.784021	3.64907	16.9099	3.34805	4.77731	-11.1702	9.78745
-26.8137	-0.697799	-9.64049	10.2098	4.24912	-18.6108	-10.9702	-21.4781	2.6275
-6.29018	16.587	-4.58911	22.0421	20.8015	6.96653	1.51173	2.46937	5.76488
28.919	-2.66448	0.375454	25.6536	2.99371	2.54947	-5.00746	-9.42396	1.68279
-1.11356	8.92889	13.0881	-7.07005	6.93851	21.3463	25.6918	7.14096	7.89736
23.5682	11.9482	6.63578	17.7519	27.2047	19.5043	16.2427	-6.62894	-16.463
-16.1406	-3.28145	-4.27111	-15.6192	26.6983	22.0176	-3.74701	-0.595837	-26.4515
-0.347096	-6.85859	-7.70945	21.2968	4.41204	-28.5564	-1.25127	8.23605	5.56332
-5.49361	-3.81324	6.61201	4.35481	8.30343	23.9276	3.69221	17.0331	5.11887
-27.9305	-13.6179	2.64615	-5.43343	-0.666744	16.6999	30.0455	-20.8527	21.2757
-25.2136	15.856	27.1555	21.8725	15.1078	14.0733	20.0338	14.3411	9.91803
0.962511	-12.0895	-8.63473	2.00915	-1.83185	26.4742	8.63398	6.44505	13.908
-12.4244	29.8638	-10.5025	0.756191	9.82513	-17.7325	18.2541	-20.7085	14.3925
-4.84006	4.50424	8.18727	25.6948	-2.72937	13.1202	21.8308	13.2629	23.9264
-3.3227	-6.16171	-2.04989	10.7703	12.7426	7.8424	1.88638	16.5861	2.36265
-1.4051	8.80403	6.38285	5.20587	18.7782	1.61001	-5.37659	14.8548	18.3653
18.3726	15.4388	19.4812	-4.63045	1.1959	27.2317	4.90545	-6.64394	-0.704832
1.509	-12.7224	-0.638635	16.4056	2.96419	15.4481	-11.8149	6.74396	7.00662
-2.57768	-9.64464	10.6846	15.2711	17.0761	-14.7689	12.4051	-1.53484	4.01195
-20.4828	0.309338	1.13035	4.37251	19.6561	9.79201	-3.10661	-0.719728	19.0075
-0.747932	-4.28101	25.9385	24.1351	15.8182	-20.3092	29.0819	-7.47936	7.26256
-10.9252	-6.37491	-15.0002	-21.9456	-10.041	-27.7609	26.4568	-25.8919	-19.8019
26.0684	-9.45338	2.93136	-15.2461	6.22047	19.2487	22.5281	19.9087	24.5847
22.402	-27.7914	1.90377	19.0877	3.47863	20.674	6.48431	17.8407	-28.1842
7.09078	8.01726	6.19007	24.2199	5.86038	2.55434	26.0203	15.3935	17.2106
2.33679	-1.88136	23.499	-16.6249	26.5044	-13.5382	-1.22582	3.60946	-1.63176
-6.13892	-3.51135	-10.2165	0.900667	12.7117	20.1972	3.14564	-2.66591	25.3062
4.29078	-12.9839	6.44574	-3.22598	3.92548	-7.03631	0.981657	-8.32151	-17.3321
-4.18293	-14.9519	6.01744	17.7402	9.73217	-20.9428	11.5286	-1.24705	4.31225
-9.93819	-12.292	3.9391	7.65567	24.9908	9.6044	17.0628	22.3372	23.6223
26.2813	-17.252	23.9549	8.09283	26.2935	18.7591	29.0369	-12.904	1.21353
-20.554	18.7333	6.89409	-17.2934	-19.5447	-3.61166	20.6669	-9.43145	-17.3043
-0.519423	6.36712	13.0473	-7.03197	-3.13969	24.4035	-22.8561	4.56524	7.87941
-0.854491	-14.9102	9.53421	10.2973	22.1894	15.1999	12.1505	-2.14371	-2.07233
10.3125	5.24826	16.6953	-5.48556	11.7778	3.01231	-26.1131	-16.8234	0.233979
-0.182803	13.4917	7.46698	9.70284	18.6759	9.8534	-5.31614	12.2681	-8.38865
-5.17942	-19.9536	-9.68637	5.59585	-11.8437	-4.4733	-14.2144	1.37122	-1.31183
0.955803	23.1365	25.1971	8.67731	2.0561	-7.73826	-12.9401	-0.229642	18.6808
20.558	20.2243	-2.06974	24.109	3.59968	-6.56035	27.3257	-3.31562	22.0071
16.2023	16.5802	-10.7992	23.4525	-21.3344	11.1681	-28.7297	-8.12862	-24.3608
-19.2058	2.68413	3.88278	-4.0836	2.25283	19.7895	-22.5518	-26.2859	-18.4707
-18.7549	-14.0619	3.37366	2.06832	22.8356	-18.9643	-2.97825	-19.5761	23.4278
-0.161645	8.4182	0.693053	19.5099	-1.26991	2.6045	-3.07533	9.8925	-13.5198
-15.6664	-14.4878	24.9505	-4.10194	23.7978	12.3469	14.4217	-20.3564	10.7278
-15.8534	1.35234	-18.4936	-11.7047	13.9868	25.5891	1.6776	-0.242876	27.9425
3.21016	14.3847	23.2224	-23.0181	25.3274	10.8881	15.2251	21.8111	-4.2156
23.093	-18.7818	-22.0025	3.03366	4.19091	1.64589	22.8618	-11.6879	26.3615
-18.3266	25.1407	25.1216	-22.6701	25.6662	15.9706	17.4287	4.55222	25.1885
-0.0126629	-0.717087	12.7093	-0.65422	13.5063	25.0302	14.0491	4.3041	-6.3678
25.9338	20.5589	5.42118	-4.55207	0.521241	-9.36338	1.26567	7.41764	-1.41048
12.1887	3.27631	2.50182	-21.6264	-15.6877	5.85581	12.9875	-8.12985	9.70418
9.30138	0.846301	4.14571	17.7145	14.6614	7.04272	9.16133	3.344	24.0522
23.0949	24.3577	0.259267	-21.6755	3.61118	25.4374	-23.1067	27.284	2.4619
17.3167	4.78423	1.87354	22.3872	24.3909	-15.8886	2.64064	-19.6006	-3.35389
-3.4358	-21.0386	-14.7043	14.7274	11.2149	-11.5672	19.1164	6.57298	-6.27603
23.5407	-1.87057	13.912	-7.37359	17.0014	4.7707	0.602978	-3.88731	13.6822
-14.3544	-28.3525	2.07815	-1.03042	19.565	-5.63951	13.7377	-12.573	-0.762922
-23.4282	-27.8358	-0.0599658	6.61804	-23.8442	2.33146	2.9878	-12.9435	5.07619
-5.80926	6.25247	9.47811	11.8024	8.86031	-20.363	-0.783083	2.64879	-19.4075
15.3968	-11.2437	1.9594	1.66691	1.70613	25.0029	25.5588	-1.9872	-23.5576
-17.438	5.8532	25.6743	2.77917	-16.7972	12.7107	19.8833	12.0716	26.8687
-21.2911	6.6709	23.2455	9.32717	-1.36823	-22.2782	26.9373	-11.8966	-24.2731
-1.87433	-11.1081	-1.05788	-2.29821	-24.5123	21.6842	-27.278	-21.0401	9.41306
9.14333	19.0911	14.144	21.2155	-14.62	2.35309	-14.2984	2.8093	25.733
0.718929	2.93339	-6.58178	16.4376	-15.236	-2.40109	-6.46893	-11.4914	26.5953
11.2005	23.7049	-0.397635	-6.48378	-14.1893	4.40732	10.9635	10.7671	5.74979
-5.49808	-12.162	2.37606	0.415183	19.1891	-21.084	-5.94943	6.13405	24.2538
-25.5128	-9.98875	-2.15448	20.7024	10.3131	-6.68785	-10.993	14.8099	-2.67201
-24.0057	1.0128	-24.5357	-3.30284	23.6463	-25.5545	2.53518	10.4916	28.5504
12.6087	11.2227	7.02803	26.1584	18.2621	7.94596	24.943	26.292	27.8328
21.8573	23.7986	6.35741	-14.9114	24.9927	-14.7027	-8.16381	27.3188	6.72283
17.3938	19.5182	1.84348	27.5131	-2.94109	3.48872	-23.9513	22.6441	-22.2206
-7.29424	-18.3141	19.0518	9.68974	17.1423	9.06411	4.74084	1.23963	8.70213
17.6358	16.5906	16.8258	1.18945	8.85405	-20.0502	-4.33496	-6.12614	27.9427
9.95838	6.66022	20.378	2.26682	26.5733	-25.7747	12.0596	-1.66649	4.83019
21.2852	15.7153	-10.4283	-5.91062	6.05629	-3.44385	2.75876	-6.33592	-1.62151
11.7356	-19.2211	-10.2667	10.6992	-0.373432	4.01528	8.56067	10.196	-0.283878
3.31401	-1.04244	5.57709	-5.44143	18.4248	-21.8045	-17.2208	15.7732	-8.20574
9.36735	-2.77774	-2.77941	-12.9631	23.428	23.5859	8.70209	11.6159	29.4557
16.6176	4.14009	3.14419	14.717	20.68	-6.62111	14.3984	-3.55609	-6.97067
-25.8118	-12.0827	17.3574	21.2036	23.7227	-7.05975	7.41194	14.0445	4.34018
24.1517	10.7304	3.62585	1.4506	19.0034	3.40653	-1.5989	5.0207	-18.7851
14.6038	-24.9293	14.2478	-15.3625	22.7453	-14.6601	-4.3767	4.07864	16.3759
17.8408	9.93199	-6.89777	-1.55453	3.20667	-1.48408	19.1399	3.56192	-21.686
-15.939	13.6861	-3.83819	18.1057	25.3777	16.3424	-8.44666	-3.70245	-28.5512
-7.34906	10.8841	13.617	3.34737	23.2368	21.2582	-0.982001	-3.24299	-1.46293
-10.6956	18.0792	28.2564	2.17509	-1.35309	22.2927	24.8634	-17.7267	29.5676
25.0437	7.90131	17.4132	-1.15095	-12.1685	1.16682	-10.508	-31.5683	3.55283
12.9233	-1.75144	21.7308	7.89885	19.7325	-6.75609	18.8123	-8.06717	21.9827
-24.5466	11.9614	-24.3866	-12.9958	2.59145	0.064019	-11.3369	30.8171	11.6799
-9.64334	5.01226	-3.52401	-2.11964	26.9249	-8.15963	-21.2582	-18.0144	-8.28332
-16.4226	-5.48406	20.8257	18.594	25.6287	-24.254	21.2089	-31.1323	7.9834
-26.4954	10.3277	-3.93555	5.91037	27.6639	-15.3896	21.0453	12.8578	-7.44178
26.0031	5.57794	17.7874	12.3567	23.0588	-25.9628	-2.77803	30.043	-23.0437
-18.0229	-23.5086	28.792	-8.62779	-7.477	21.1069	1.20271	-14.7161	30.6525
-24.972	-3.23	-5.4475	-2.12676	24.7867	-6.97466	-1.27777	-9.25008	26.7544
16.6371	16.149	28.4636	-27.2129	-3.8871	-18.2227	14.2898	-0.173091	3.71736
15.9707	22.993	-7.04834	4.92811	26.7393	-18.7798	21.0603	2.97113	1.70931
25.0997	-18.6951	21.2715	-5.39705	19.3004	8.25172	16.5985	25.2707	28.0908
21.5532	-13.8569	-4.12859	9.01798	15.6067	7.2231	18.0401	11.4809	24.8692
-26.4386	22.2862	-30.1193	28.2709	-7.09099	-14.7923	-2.45381	1.59987	8.20759
-26.8781	17.076	-29.1154	23.2353	25.8685	12.3013	15.6352	0.208277	31.153
10.0437	1.30188	25.2543	-7.09574	7.00126	19.1991	22.4089	30.7507	-10.047
12.7288	-10.6054	20.4125	24.4078	-1.96376	-22.4144	7.0122	-9.54511	11.4233
-17.3224	4.74107	-5.79319	8.29323	28.1104	-3.83191	16.4686	-10.2791	-0.480866
25.2076	-18.3251	11.7275	25.1058	7.71312	10.4732	9.32657	22.3415	29.3078
-15.5466	0.969662	21.0864	14.1078	13.8436	1.10799	8.2485	-23.3694	4.14594
26.5709	-6.70035	15.268	-12.7315	26.2992	2.03383	0.568795	-22.7944	-3.27025
11.9329	14.3053	26.1298	-1.77396	21.3285	13.2935	25.5841	-7.65871	5.12331
-1.71355	-3.0142	-0.89294	-28.1296	19.9402	-4.06907	12.446	10.6033	-18.8921
21.3908	25.211	19.3667	3.49378	19.2514	8.8607	13.9389	-6.98341	-4.65421
-23.2642	11.2466	23.5019	23.5555	27.672	21.3552	10.4052	-5.683	3.5874
23.7394	20.8692	2.04522	12.8921	-7.51598	19.0974	-2.04074	11.3339	1.4752
-24.2946	16.4899	26.7799	-2.16104	0.895286	5.03926	22.1615	23.3797	-13.4019
-25.3795	-8.6439	-17.7828	8.4123	24.7041	19.7525	-3.26693	15.0181	2.68285
25.0165	20.2968	2.76461	-15.8022	25.7543	7.43874	-20.5276	-6.4202	29.0268
-0.993541	26.3263	0.142693	-2.66253	29.0406	-0.0632704	3.79061	-26.2744	10.8236
-15.2356	9.02004	11.875	24.6258	-2.83412	-20.2303	22.566	20.6121	21.2683
21.2492	-25.8101	-29.1661	18.8622	-2.01393	-1.57241	26.5867	-1.36214	18.6872
3.9218	-4.31361	31.4009	-3.8073	26.0514	-0.267622	-5.54809	-20.3634	7.48969
-5.43878	-22.2798	-30.8929	28.8633	20.7293	19.8218	14.7917	-18.0773	11.9119
-12.6804	27.2985	28.6309	5.55538	-5.95953	-21.6958	-7.94825	-4.00562	10.6436
-26.164	21.1231	6.1097	6.90172	14.6579	-22.4183	15.1221	-0.630133	-4.97813
-17.6428	7.17143	29.4469	-24.5413	19.052	18.7083	-15.841	-4.74976	3.21189
7.08342	-4.73661	13.2857	26.568	26.4369	21.2574	5.43383	-10.4824	-5.91683
16.6114	14.97	1.47731	27.8072	25.4523	18.9951	21.7162	3.00967	4.11581
25.971	6.1968	25.0287	9.78377	17.7133	1.45698	25.8805	5.8261	3.12221
-23.8898	-3.6462	-31.4884	-2.73934	22.838	-20.1436	-4.62514	-14.9873	0.323589
-21.0553	-22.8766	-29.8274	3.62453	-3.24406	-27.8029	-4.10444	19.5153	7.798
27.8164	17.2086	1.72467	30.4359	11.0264	-1.71908	10.0903	-10.3804	12.1884
9.14753	-17.2635	-28.8172	21.5357	-2.58578	-3.06031	5.44516	-1.57671	-0.720335
20.8508	-21.8353	-7.09036	-3.77157	7.14524	11.9688	20.6922	1.65075	26.5559
-27.8483	15.8814	28.3874	27.5939	20.877	-12.5257	22.2675	0.876234	-10.0943
22.8692	26.9842	-26.867	19.6831	25.6843	24.2157	-28.143	26.3334	8.34272
4.67407	8.04666	27.1971	-21.0241	-7.36385	12.5581	1.22619	12.6054	-7.70255
-8.69042	21.585	28.6368	12.7166	24.4257	-20.4072	14.2366	-1.71646	10.6369
27.0335	-24.5987	26.0407	9.30359	-2.47836	-22.615	20.5754	2.57039	0.369661
-25.9295	-14.116	-1.73331	-14.357	20.3517	18.667	25.8681	3.64745	10.0739
22.1334	1.36071	-21.0776	2.83648	-16.0159	23.5871	0.134641	5.74923	4.99187
-17.6917	22.4863	-6.8586	25.6782	25.8879	11.5627	-1.5754	0.805044	13.1044
8.60972	24.5744	12.3115	9.42442	26.0875	-17.2059	11.5156	-16.877	-25.151
20.5562	-9.33596	5.62727	16.6041	28.9671	7.28291	24.9579	19.9961	24.482
-9.13138	-7.30631	0.451779	25.3729	27.5711	-15.7228	15.3738	-3.1844	29.827
-10.124	26.7295	0.749389	23.2941	21.3293	3.70416	2.67307	-15.5796	10.8639
23.1698	-25.8742	29.5066	-1.71021	28.3362	-21.8231	-29.3438	-23.7906	-1.55479
7.26628	-22.134	-7.02767	5.25651	21.7535	-27.8153	-24.2995	15.1271	-28.1283
-27.9368	22.7497	30.2912	17.4462	-4.83197	24.0516	19.1044	9.91498	-12.9256
14.0184	27.7314	29.1348	-20.2308	20.595	-10.2732	9.14811	9.33532	3.01893
-16.6024	-11.7321	-27.9912	-28.9953	29.1022	-23.7664	3.77869	12.9494	-5.09741
-26.9083	-12.7723	3.92122	5.13677	13.1358	-5.91086	-2.5158	6.51481	28.0727
-0.925977	-1.01015	-22.9695	23.3829	25.0148	17.1852	25.0174	7.98828	16.293
-8.91819	7.24085	18.3125	-1.89509	15.6881	22.4996	-9.65002	-13.8	-12.7189
20.2007	-27.8088	11.7597	-23.6216	29.6974	27.5047	20.0355	16.4432	0.42939
-25.5618	-26.1926	14.9652	13.3338	3.60232	-3.78934	30.3144	11.2915	-0.147724
28.8173	3.03329	13.021	-22.9527	-1.87057	4.73956	21.7372	12.1238	-13.7367
26.9268	1.51667	-21.3793	7.53497	28.3638	-17.2869	20.662	13.0445	21.7559
1.24532	-26.4665	28.5945	-28.809	-5.77231	-4.67392	-9.35023	12.1301	-25.7755
-0.356331	8.87758	-0.446839	28.5311	22.4408	-10.7849	6.24279	21.6333	10.2331
-14.6351	-16.8771	-29.3392	-28.29	21.9828	-28.0339	5.16176	-1.02545	-17.0134
-5.23613	13.6055	18.9926	8.43676	18.0513	-24.3282	0.869418	-10.0487	2.09875
-27.2575	-24.3449	-27.8028	12.1021	-0.738739	20.3094	-15.5911	-12.7	22.0347
-28.3679	20.1765	28.2407	-27.7478	27.005	28.8224	-7.1226	6.61664	-11.6468
-0.433527	-9.24437	6.94358	-4.43467	-1.00615	-26.0108	16.4273	-10.7626	-12.1754
-12.8542	0.029961	16.9613	-5.74729	-25.3489	-1.0654	6.56147	9.14012	-4.07986
-24.4254	-10.9049	-16.7618	5.8037	0.356786	-4.27561	25.278	15.5206	-5.52219
-28.8556	27.7808	-6.31064	-28.5256	4.22133	-27.447	25.5946	11.048	25.3477
0.43109	27.3376	7.70277	-0.605308	-25.3237	-2.47178	-16.3163	17.9829	18.8405
-25.8331	-18.3377	15.6632	1.35917	1.4488	-11.3798	29.6167	25.3409	3.12849
26.0878	-13.7663	10.8982	30.7808	31.2937	-30.0594	-1.94104	14.9146	-2.83575
-20.7167	-16.5978	-25.0597	26.9544	29.0586	-20.7855	2.20122	-0.32014	-6.71418
-27.5937	8.53938	-16.2644	14.7063	30.4363	5.05033	-23.3	23.3989	12.6054
24.7969	-19.3016	20.316	-8.31246	28.1581	-29.4992	8.35009	20.8807	15.7231
-14.2748	-28.2654	28.4922	7.27431	23.5164	13.1369	-0.81516	-24.2044	25.5418
20.7576	23.1021	24.4079	24.8482	20.0689	4.3997	14.8553	8.31023	14.8727
19.9851	-27.4342	-1.71482	-2.56497	26.8769	24.5361	11.5963	3.65019	-1.10864
23.9411	22.1747	1.69004	8.99093	13.9393	-16.6168	-2.28727	-16.4944	-4.93395
15.6354	-3.11852	-27.1441	18.1137	-5.01764	26.221	10.3832	-3.87199	-8.79226
23.4174	-26.9631	2.44662	-6.97468	22.5447	20.2895	17.9429	24.0653	-9.923
-29.1153	29.7377	4.06557	8.4515	-2.80846	23.9836	5.07448	18.8024	1.68428
25.2466	-25.674	6.62695	-3.7431	-7.00895	-22.3812	25.5792	-11.3143	6.04734
27.7185	-17.455	-0.146565	28.49	20.9177	-29.3709	-7.60577	23.1555	0.103538
29.3305	-0.122231	27.9862	29.5792	27.4705	-31.0254	27.1038	-2.70878	15.5592
1.25683	-10.8367	-22.5282	21.8458	27.0065	-28.6025	27.6554	2.24523	-0.659798
19.696	28.0482	26.8946	5.20774	30.1811	-9.75146	20.8639	17.4009	-7.50464
-3.67117	-1.64267	7.652	15.3193	26.3674	-4.347	-18.111	10.9743	-1.52056
-1.85514	8.55227	-10.3185	-5.82382	5.33935	8.76196	-9.16602	13.6599	-5.26664
-16.3114	29.4259	-4.05201	16.0577	1.15246	28.8639	3.09392	3.76806	1.67079
30.1513	-0.960178	2.33313	26.9116	21.3345	-29.2638	1.12713	2.72101	-12.9285
12.305	-6.9885	11.4955	8.37274	0.621743	15.9076	-3.26945	10.8578	27.6815
5.56017	-27.3178	-6.78649	27.9304	23.9108	-8.82023	28.0186	-10.6995	4.60831
17.4206	-22.1067	-17.2589	0.284665	20.8536	-23.1704	26.5954	-26.2654	12.7983
27.1623	-1.3761	-19.9977	25.9137	28.0686	-15.5508	30.0306	22.3614	-7.55637
-5.20866	-25.3188	-24.9077	29.504	17.2532	-31.3806	14.9481	4.01357	-18.1684
-24.6095	20.9191	13.5399	20.8622	-2.01802	-27.8104	8.78398	-19.1612	27.4127
-1.35394	-19.4201	-4.45368	4.47366	24.6035	-12.8637	-17.9549	23.9313	-19.4313
24.7266	27.5162	8.75411	13.4248	15.5702	-21.8524	29.3425	17.8811	-0.987388
18.9622	13.5501	20.1129	2.89129	9.01654	28.4711	-10.6759	9.9971	0.230818
16.9915	-12.042	15.1136	-4.15746	26.9333	-27.1428	-6.14602	8.81101	-11.62
28.0669	30.6153	-1.96332	14.9929	25.7369	23.9082	23.0857	-27.2305	7.26913
29.5556	21.4611	3.87407	29.3724	28.2945	25.6592	-2.9943	4.68526	21.1213
30.5601	-28.121	-12.5072	3.41249	-0.863123	-15.9944	26.1153	-26.5141	5.0479
12.2451	-3.83548	-0.64339	15.6692	2.27354	-31.4908	3.8384	-0.212427	24.7062
18.2973	23.608	2.77131	-5.31289	23.149	-12.1991	20.5518	6.03691	26.674
26.1034	-27.4985	-3.77295	21.5912	8.5873	-4.90859	11.8123	20.2639	20.1666
-0.462305	1.03083	2.22936	7.26265	25.9527	7.79501	26.3141	13.9233	11.2376
2.15669	28.7762	18.9267	-6.60288	23.4696	-0.36406	-3.31212	18.7624	23.5624
5.25822	31.0545	-21.5799	9.05882	-21.6325	-15.5428	-7.25079	-5.97189	3.8813
-5.31093	29.2709	-5.32655	19.259	-4.35506	10.4735	29.0003	17.0455	17.1166
19.3305	-26.2588	-10.2447	3.59082	25.0734	6.45982	12.2279	25.1592	21.5447
29.8438	29.8283	15.2335	-1.12208	26.8894	-21.0664	-4.01473	4.21848	4.91614
16.8577	-26.9831	23.6149	25.8237	1.99326	2.73419	5.1964	12.0787	9.50971
-30.2276	0.2118	-2.74069	-16.835	13.9644	-27.2361	13.6209	24.4044	-5.54781
13.4758	-24.4364	8.64777	2.00677	-16.0146	29.2642	3.59144	-18.2601	16.469
-11.7973	-1.56814	5.04677	-11.5493	27.5352	18.7199	11.3414	22.513	0.518525
21.9415	2.20382	7.75621	9.72015	1.3262	4.37342	-17.1208	-27.8015	-1.41428
19.7896	-19.3501	-0.710579	-7.71047	29.2375	-24.8512	-28.2576	21.6586	26.1616
27.6678	-10.5944	20.8141	-2.32927	20.7182	-8.59739	-20.128	-23.2087	-6.83883
30.0987	27.8145	11.6058	13.0695	19.0927	-14.0512	-11.3704	-24.8765	-11.1855
-1.50546	-11.8572	-20.7712	7.54916	-4.02485	-30.5638	21.7383	-20.3098	-8.61673
8.38712	12.3773	-5.12435	11.8212	-18.6463	-16.4959	-14.4524	20.76	-14.9824
-29.3087	-29.4949	-0.989869	-4.84438	18.3648	-1.98119	-4.17393	28.9109	18.6323
7.29655	-29.044	16.712	5.45843	-3.24479	4.97288	-13.5604	11.6878	-4.07512
-23.3245	-28.2271	-2.30632	-20.7508	-10.7221	15.7363	5.40212	-29.6488	1.48008
28.6889	-4.8556	-11.7388	-2.00393	-16.0981	-25.3961	19.3523	1.94763	-1.27474
1.2337	-1.87182	-5.54538	4.93507	0.970176	16.2043	-5.01578	-10.1449	18.1058
19.9243	-27.4081	16.39	22.0291	28.0592	-8.82483	-4.59634	18.0406	15.5574
4.05996	-20.8675	10.5629	-2.32922	-3.54192	-3.65031	-10.1386	27.83	-5.91502
28.9279	30.7651	17.9128	22.8068	26.4307	4.39713	26.7594	21.6079	-0.125121
27.4017	1.1689	22.4628	9.63964	18.7992	-9.16884	4.62176	26.0713	19.4783
-16.8888	5.6439	19.7952	10.0708	-0.532974	11.8353	10.9156	17.5757	12.3176
-5.06168	-0.236121	-14.9366	-18.1255	24.9096	-24.6962	-6.52448	14.0444	2.73031
14.7698	23.8269	25.828	-22.2788	-1.72816	-17.5189	-2.00581	-28.9055	1.77333
-24.0484	4.0899	4.76897	8.39203	28.0938	26.9141	-8.1887	3.06715	-12.991
1.68347	8.74185	24.6196	-20.8357	0.0100609	10.1935	-22.7103	27.8287	0.837657
29.9985	-5.8777	-12.6767	0.68046	22.5815	8.96734	-14.5498	30.3043	11.9165
-3.86668	29.5115	0.391347	-6.18731	-2.94872	21.4054	-5.71714	1.13422	4.02398
26.713	3.3791	-20.1149	-2.51657	24.2452	-14.1708	5.98678	2.3504	8.61518
-2.95196	-28.1161	-15.3121	17.8068	26.6699	-3.19454	-14.7505	-5.59365	9.38581
20.7487	31.752	1.59829	-6.94814	25.8086	-12.4269	-1.80121	8.77083	-16.1971
-26.9423	0.0984028	-7.32377	0.432006	8.42151	2.26768	-11.3415	-16.7016	-3.99011
1.13638	16.4898	-4.86199	-15.8203	20.8334	-13.6828	25.694	0.322933	15.7113
18.5212	-27.6669	-14.6107	8.8609	17.3262	-1.03373	2.69095	30.9593	24.2349
-30.037	-28.6686	14.4831	16.7659	11.0469	8.67769	-2.73711	-13.4206	18.3382
29.254	-3.23142	10.7767	13.0941	25.42	14.8545	0.614811	8.96504	14.8686
25.9991	-30.1377	-8.05834	3.76319	-0.0489796	13.9485	-5.08074	7.53558	9.85295
-17.2138	-4.59758	-25.0955	-6.13067	28.0953	7.21737	4.48958	-3.70177	21.0737
-1.1423	5.14233	9.6493	-6.65761	15.7198	-19.2736	24.2577	3.93361	2.48393
-15.1522	-23.7326	1.9664	22.8284	-2.70847	-0.347499	3.42406	0.991799	6.16774
28.65	26.6635	-3.54417	-23.9367	22.2485	-10.1476	5.16953	-28.0781	15.836
24.5451	1.63904	-27.0896	-18.611	10.0232	8.77737	1.71024	-30.7126	7.72116
-21.8934	31.1466	14.0541	-3.15604	14.8481	-3.56034	24.3613	17.6542	-11.2848
14.5457	-29.2304	-22.7799	1.59975	-0.0627988	26.8967	8.07321	7.64924	1.51255
-29.7989	-4.07097	-4.76777	3.52853	24.9334	20.5983	-4.25984	7.69111	11.8184
-29.1613	-15.4155	-4.16774	-10.1826	18.9829	2.95043	10.8499	7.54614	22.1248
-30.5343	-20.7607	-2.71138	2.78513	26.7095	-6.76933	20.6713	23.659	19.9022
16.713	-1.57591	2.501	-11.8911	-0.7572	4.46623	-8.13806	-18.8718	14.5653
2.58394	0.825046	21.0893	21.0721	-16.7494	-12.601	11.5708	-10.0859	21.9723
-25.7038	-0.818777	-27.4409	-12.9767	24.8729	-5.13695	-25.6572	1.23038	24.0438
0.0364922	-16.6032	-23.3313	14.6342	-1.11483	-13.6485	18.9152	8.90324	23.3075
-28.6083	-7.8773	14.4436	8.1866	19.0214	-24.1112	13.1957	20.5416	-24.2795
21.8696	-19.0305	2.27453	18.904	-1.78103	7.71792	-11.4052	19.5978	-3.68874
-1.10541	13.4778	-25.4777	4.74588	25.5679	1.66066	12.8775	-26.7127	-1.86735
-2.84551	-31.3899	24.8328	20.6643	21.9215	20.3088	8.82218	-9.56871	-7.42949
-28.3412	27.2836	17.5613	24.4257	19.8238	-19.6505	-10.2985	-10.9873	16.4202
2.09121	24.6399	21.9623	9.08925	4.82506	5.93911	9.54432	15.1278	18.4593
23.0631	2.84842	-1.44304	-3.88227	11.4499	-19.238	15.0214	-25.0569	4.79125
30.7825	28.6285	-0.987481	-7.57097	23.5746	0.580371	21.4052	-19.4118	-11.1093
-26.5075	14.5021	8.02785	7.0106	25.0967	-2.97058	23.5964	11.867	-16.0259
12.6644	-1.08648	14.5772	3.52437	19.399	-20.5054	0.0289388	2.5564	18.3393
-3.79684	-8.10139	1.12498	14.2364	6.13572	-24.4921	23.024	0.26983	22.8455
-19.625	19.0418	26.7333	15.9821	23.0179	-1.07072	12.4145	1.51714	21.9384
-16.3196	29.2939	-9.58827	-25.2475	12.7741	-5.08028	8.39591	26.6592	3.87866
1.2699	26.7612	-20.0708	4.31214	-3.46131	-7.01427	22.0642	-4.0838	-1.7214
-23.9396	21.283	10.7747	25.8073	-6.00607	21.2769	-2.39472	16.9694	24.0264
29.9736	-4.40066	-16.9019	4.60505	23.934	3.20991	11.4368	9.41685	12.505
17.7637	-29.9971	-26.8333	3.3583	0.883648	-7.86469	1.85979	-15.2861	8.1632
28.544	-13.9044	-20.6576	-0.465134	-3.51279	18.9359	8.91073	27.9363	27.5597
4.18744	-23.5725	2.68122	-6.6597	11.7841	-3.5546	22.9588	2.1399	1.75083
23.0683	-28.4099	15.5635	6.40088	-10.2643	-10.0066	-3.85217	13.5535	-6.97664
-1.59269	28.4511	-7.3015	25.7497	18.3802	-17.0736	3.16219	-5.95045	27.679
21.3894	-20.2785	6.80641	27.3012	19.1608	6.62556	26.1171	-2.37599	-0.123282
13.3859	17.7652	7.37533	18.6448	0.116877	14.2472	1.48503	7.23556	25.3159
-0.398299	0.41816	17.2317	-1.54074	-19.1325	-5.36974	-23.0329	4.02568	17.3124
7.31576	-4.68762	-5.06778	-0.940376	17.5833	-4.23418	-3.57068	1.4175	2.33228
3.50323	-4.53734	-16.6634	-20.6018	3.56484	2.57058	23.1426	25.8376	20.049
2.09581	3.57275	6.92633	0.884481	8.78376	-18.4719	16.9928	21.2451	-5.90183
29.9403	-28.1408	3.48653	-0.841876	-0.470568	-1.31423	-5.04773	10.6825	2.16305
29.0175	27.2335	-28.0937	20.9275	1.99361	19.643	-15.1702	-4.42667	26.9183
-0.759992	28.0916	-7.43577	27.203	-4.45179	10.1264	14.3193	6.41616	24.135
21.5819	-1.96074	11.9019	-0.508394	11.7115	-12.4279	-0.440078	-1.52262	2.14166
-10.0083	6.74698	-19.3185	-13.8913	25.9291	-7.14819	-4.2876	3.77864	26.2886
-19.8641	-0.0933238	28.6453	-15.416	26.3481	19.1341	-8.29292	-10.378	-24.6844
-5.27403	-1.14049	12.3434	25.8738	-9.82549	11.1407	13.0914	19.4924	27.4932
6.00808	-5.42004	-21.3709	12.7914	-11.6879	-8.6271	23.3547	2.37137	-8.61432
-23.4115	-1.88094	-19.3572	-20.8828	-3.96269	3.66078	10.368	-13.8197	26.3839
-21.9735	-29.5474	18.7784	15.5146	3.07277	-10.2979	15.0282	-9.97302	-8.14899
27.463	-6.33671	13.3326	4.51443	23.6436	-9.73964	18.6798	17.5372	19.3147
-16.8995	1.29562	-4.94571	22.0943	25.9495	-24.182	9.00928	-17.5051	-0.293847
-28.9277	-5.49948	-26.0344	8.00473	24.1428	-19.6213	11.939	0.195652	-2.21486
-19.3537	-12.5763	-10.4499	26.5133	-5.14964	-6.07159	16.5891	2.70623	-26.2198
24.6329	-12.0737	3.3897	-8.49999	-12.2025	2.61778	-3.0402	-14.1878	-5.86128
21.1496	27.9255	4.21589	-5.63553	18.725	-8.29396	7.29516	-18.2394	-29.4849
27.9033	-2.64685	26.5695	28.8567	21.6668	-7.50453	4.7453	1.68912	26.2058
12.9476	21.1568	-27.1352	25.0086	4.02307	2.38821	-2.6693	-2.18145	-30.7758
-27.2002	18.6361	-16.2924	15.0534	4.42133	4.68368	19.387	23.0489	7.58314
11.0493	-7.55773	14.4597	8.94604	23.1597	-23.647	-20.1815	-3.53737	-9.57062
25.6242	28.2093	-11.0583	10.9631	-2.75993	2.04205	14.3501	2.97626	-10.061
7.05883	-5.7467	1.93608	4.1585	13.8054	20.1132	-1.55224	-12.6389	-24.0339
-28.4274	17.8389	26.9932	-6.79517	12.8174	-3.67503	-16.515	4.78211	2.25967
-18.3928	17.2962	23.4405	1.83199	17.0177	10.2764	27.4061	7.369	6.21867
8.99057	26.0166	7.23357	24.1986	20.0598	-21.6858	-11.2293	25.9968	26.1391
9.67615	-8.98494	22.4316	20.7069	3.40637	5.53673	-21.6055	-24.7156	18.1269
0.199559	-28.7025	-29.2698	17.4597	8.07412	21.1099	-2.39962	20.5328	15.5798
2.0271	-18.7239	-7.61949	2.96214	0.488884	-6.06754	24.8526	-2.53391	3.23154
-19.7217	2.64189	12.187	-2.53393	-15.4722	13.9817	23.1702	10.081	31.3985
-15.7748	-1.78486	-30.0904	-20.8921	2.34455	12.6316	25.3442	0.352441	-10.864
8.91633	22.2141	24.6834	-15.2001	-24.546	5.69857	-10.8983	-11.8047	20.961
2.47179	24.0862	29.9312	6.20018	8.28167	23.1477	6.47369	-21.0803	-31.6209
-22.4227	-25.4648	-27.4888	10.8621	-10.7129	-19.0692	-2.48422	25.7146	24.3803
26.703	-24.6774	6.02738	14.4586	-0.262801	-1.75586	16.2267	9.04171	-8.1072
-9.14537	-1.02337	16.9339	-27.4737	-2.06694	-11.2297	27.3115	2.96646	-25.7368
5.84698	-7.1547	-23.6456	27.9448	-20.4806	-24.5495	-16.748	10.6822	24.758
0.0787407	27.4662	-4.00679	-20.465	-24.1545	14.2852	12.5511	24.186	20.2541
-19.8935	-9.08726	26.6903	-5.00245	-4.17488	-12.3873	9.55475	20.0935	28.6235
-0.492538	-19.3795	25.4022	25.178	21.8647	-18.8475	14.924	-2.87995	25.5128
-27.3955	18.6662	-29.5694	30.2197	17.2383	8.61009	-9.89173	19.0207	-18.3481
23.8183	27.9629	-14.704	-29.9197	23.6341	2.66451	18.7244	21.9404	-7.923
-28.2105	-26.2082	-13.5364	16.1362	20.5227	-9.80945	8.14393	13.111	23.3763
19.0755	23.3923	28.0522	-4.2015	25.5674	-6.45377	-2.93287	13.8224	19.9176
28.2543	-21.7882	-20.6442	-21.9318	3.74638	3.11086	26.7655	-19.1152	24.7924
-23.617	25.2794	-9.63551	26.7264	7.07076	-8.38395	9.31252	20.1941	-26.1813
-9.01322	-27.2909	-23.8998	24.3876	21.8321	24.3765	20.5702	-18.013	23.8675
-2.55384	-5.82357	-0.537414	30.4013	-24.3472	21.3723	23.3807	24.9556	-9.83803
25.466	6.25941	-12.4782	27.073	25.4103	-9.80237	18.7708	11.139	-31.8735
18.0669	27.1406	1.59838	19.9085	23.2312	12.7369	19.4098	24.216	10.5797
-19.31	-0.862482	-2.59856	5.75928	15.8917	-7.48369	12.6442	4.78118	29.8332
11.9152	-10.4533	-9.13386	29.0081	19.0701	20.8152	-1.37809	17.7585	0.81875
-17.1445	-2.09168	-29.2375	24.648	4.11548	11.2426	19.6361	25.5815	23.8475
-13.6073	-25.3816	-16.0806	20.219	26.0059	3.27931	-19.7625	5.1725	-0.116615
13.1764	26.4126	-15.1156	-10.6001	26.8422	-5.04502	-0.0181682	-24.3184	28.038
-1.03944	6.5096	10.5536	30.229	5.54639	23.8582	-5.72829	-18.8747	18.8686
-19.9815	-26.0612	19.3862	13.2077	14.5966	-16.4217	-25.1895	-13.3194	-4.36955
-26.6466	-21.5029	-6.97752	-26.3882	-3.45404	5.25559	3.96194	-4.87495	0.507558
-27.2864	11.7915	-21.8941	14.8803	-1.36648	3.93373	13.8085	-12.9053	25.6623
24.3544	3.58872	-26.6697	-4.21445	26.9704	1.83628	5.91016	11.3308	-25.0704
26.1585	19.1484	17.9633	26.0579	-4.43416	0.872801	1.39945	26.7012	5.32001
-10.7661	-4.65957	2.76568	25.5422	-15.276	10.9403	-10.1284	-8.84199	19.854
-26.1368	-27.0089	12.1967	26.7649	-15.6724	-9.40749	-5.77659	-1.4139	14.3757
-18.276	-25.2649	11.6122	15.555	26.58	2.84163	-20.5819	13.2309	-9.06621
4.64214	25.1826	30.243	25.3219	-5.30157	-26.8832	-15.8837	12.0854	-29.4615
-23.4611	-19.9907	-2.70745	10.3921	27.7651	2.10953	17.425	16.5076	25.3812
-16.4453	0.824365	-29.8395	-26.0609	17.493	-3.46975	29.6363	0.184133	-4.24184
-23.8101	6.4086	28.8525	-9.35729	-2.10426	24.9731	23.0424	22.3075	-17.0133
-1.17423	-14.9613	-9.68887	-17.3953	-25.6915	-6.14676	18.1352	25.0561	20.1313
-26.7463	21.5462	14.7303	-8.60545	25.3946	8.12302	-19.987	23.5015	23.658
21.926	13.7682	-15.9382	-7.15924	-3.99355	-15.7362	21.0593	-16.9463	-4.0755
3.13496	12.8942	-1.37102	5.97446	1.68723	-8.31913	16.6929	-26.613	-12.0346
-1.58198	19.3872	7.11358	-8.5424	-29.1825	6.44679	-23.3428	24.6324	27.4731
-19.4607	-5.59918	21.2455	-2.01548	4.5961	-12.1647	11.6985	6.60263	23.8177
-13.8578	-24.5056	31.3417	9.79409	11.4568	-25.7971	-21.1552	-6.14683	-28.1784
-9.30225	15.8563	-2.45645	9.49742	-16.8279	3.82598	29.4866	-4.3368	17.2992
21.1432	17.8851	-0.112695	-16.3465	27.1448	12.1885	-14.3304	-15.2682	-0.88193
-8.1713	7.63012	15.286	2.6408	23.6963	-28.3411	-7.38687	4.88406	-4.20843
7.42019	-13.3567	23.4826	26.3974	26.4772	5.17209	23.9714	5.72967	26.7799
2.77646	15.4876	-18.6996	29.0603	20.8023	-0.13626	27.6065	26.3544	-3.334
-0.948064	-25.5604	-23.15	-2.35597	7.96888	19.4558	-26.1001	-17.4367	-4.67559
-24.6815	0.15305	18.0794	28.7744	-2.79908	-1.63785	25.2827	22.3802	18.8102
-8.72524	21.5696	27.7315	25.8534	2.23293	-11.2279	30.5833	6.65995	-29.0847
10.3582	4.46004	-9.51764	-8.38085	25.1506	3.90928	27.6861	20.2597	2.66194
24.8559	-19.5014	-0.200083	-1.50347	24.134	15.4378	-8.02265	2.40917	25.9741
21.0247	19.6017	-3.52571	-3.18859	-4.62484	17.9669	21.6766	-24.2905	-6.40839
23.3629	-3.66105	-7.29483	4.46395	15.3029	19.4705	5.68736	16.8327	7.03179
-23.9944	10.2051	-13.8941	2.53166	24.1818	8.95803	14.3806	-2.9208	-5.62614
22.307	14.9008	-0.706577	28.5026	-29.1003	-8.62139	29.6873	1.97496	10.2624
8.79678	0.287417	-17.2649	5.61127	20.2464	10.4874	1.48935	-12.7343	18.0451
-6.62249	-5.3562	-27.3073	12.0574	30.7304	27.1251	18.0445	-26.0314	27.374
-3.38783	-25.0555	22.6685	8.39615	28.562	0.223121	26.878	22.085	25.0769
11.5177	-2.53571	13.3195	20.5432	24.9386	11.1546	-3.17217	20.7352	2.12608
-25.0542	0.816299	-24.8478	23.0132	28.7454	-9.57035	-0.496128	16.1941	11.9353
-21.8654	-23.7081	25.4834	26.8054	19.7433	9.14968	19.1399	15.5541	19.6667
-13.0036	-18.2849	-17.5395	-15.3536	29.8562	16.7488	12.5863	11.1493	6.38342
-23.4393	-7.88476	-28.7116	10.7941	19.3765	9.07736	-28.1197	-5.85522	4.56965
-9.91549	-20.378	-11.2659	26.2908	25.3784	-1.25239	18.4728	-18.7337	-4.39547
-20.8295	-16.2814	29.8039	11.8059	30.7917	-31.3663	-3.8097	26.5714	-27.1262
7.78228	-17.1062	16.3227	-15.2308	27.8995	-20.7531	-26.8693	-8.72813	-27.8036
-18.3088	-3.63703	-4.75739	24.7017	16.4294	-2.2097	31.2884	0.874271	7.48863
-19.9509	-11.1677	24.7884	17.5615	27.343	-5.42561	30.6192	15.9671	25.6956
-21.3736	-16.3646	-14.3434	22.0231	-20.1559	20.856	28.4132	-5.65453	6.94411
24.5054	22.3527	-19.5154	25.818	0.742921	12.3382	19.9235	3.8228	-25.2613
4.69235	2.99227	-23.7924	-5.70465	24.7879	-8.39799	14.2628	-26.1431	3.14904
-1.36479	13.7992	4.51825	11.2541	23.8058	10.1582	22.2428	28.8384	-0.974117
12.0644	-7.51988	11.6411	5.69401	9.92378	-26.7909	-2.6293	18.0972	14.0357
21.9242	23.6192	-3.31181	-0.0786263	30.9213	2.28471	21.0065	-13.5803	-23.1366
-0.0675662	1.00471	-7.24756	14.9385	22.8238	12.669	23.6859	-1.59579	6.49294
5.97422	16.3377	-18.4472	2.56969	3.00318	23.9401	-29.297	-12.0453	4.98952
20.7243	26.3928	28.1526	15.5035	24.6414	-23.9685	-25.5784	16.2211	4.45431
17.8631	-6.17247	23.9999	6.206	25.2148	-2.6737	6.17129	-25.9281	9.61224
-8.9466	20.4783	-16.7734	21.8446	-29.4154	2.01963	-0.934828	15.5707	11.1179
-6.30446	10.2447	21.238	21.0202	25.7121	-8.898	-1.54826	-16.0696	-26.0032
13.9534	23.2202	-19.562	-0.384579	-27.0764	-19.0747	-27.1012	28.3	-4.23661
-1.71467	-7.40876	0.868223	-4.36539	27.7774	12.0478	1.24854	4.44848	22.0306
12.8237	1.97102	7.85561	26.4266	20.6538	4.6703	23.954	0.574276	-26.7427
11.2858	1.37978	-5.44121	19.6205	27.4697	-4.4242	-9.83329	29.7398	8.95297
-14.2446	-20.3313	-17.4653	-20.7674	29.0746	16.3488	11.3552	-11.0971	-10.5906
-16.1865	-12.7631	-26.7733	21.5987	27.9096	5.48508	28.4769	0.91547	19.0914
-19.1125	6.33134	-1.4594	-13.168	-19.9677	-20.5047	18.344	-3.80839	2.77127
-12.6442	-3.27336	-0.013066	3.61687	26.4027	28.9522	-3.21751	27.5349	18.298
-3.89235	5.26075	-12.4199	-19.1139	8.51939	21.716	-2.25948	2.63829	14.1429
-1.61594	9.89169	-29.0448	-13.1471	28.8197	15.1374	-29.4778	26.8761	-25.2373
12.5114	-9.69718	7.30198	-25.1632	4.66805	-9.80724	20.3178	25.1962	4.62166
19.9279	20.3115	20.3645	-3.4888	23.8065	-30.0188	0.457943	28.9867	-18.0867
23.9192	8.78928	-6.4939	19.3304	-12.7918	29.6701	3.8037	-10.4074	11.3312
12.8851	10.5824	-22.6497	23.9677	-7.28508	12.6793	29.349	2.05234	0.412944
-20.5865	2.13652	20.9872	-5.34365	27.016	-9.24581	21.2771	-3.35319	12.2311
16.346	25.0017	9.51054	16.0948	-1.45156	26.5091	-21.6639	-11.3636	-0.597023
14.3777	-14.7062	-29.4973	-2.62737	26.2434	-15.0069	27.497	-29.2675	1.7313
7.69921	-9.44016	-14.8343	17.2217	25.5158	-23.9214	13.9727	26.584	-13.9653
13.7586	-3.67281	16.4938	1.33468	1.45845	-22.9832	-7.68958	2.38365	17.9967
-18.0058	17.9484	4.97155	0.857559	22.2116	-3.45582	24.2307	1.50018	22.3145
-26.2586	13.3877	1.39252	-11.1154	-10.012	24.2861	25.6181	-2.15832	5.47651
25.3285	0.40135	-23.6334	-12.1636	23.9528	1.26699	19.5746	-4.85711	14.5805
0.867825	-0.5467	-6.37063	10.9451	23.2361	-27.9534	16.1347	-25.2679	8.21532
-1.62953	-24.2647	21.2284	13.1115	-27.5511	10.8623	0.106053	30.1843	20.2708
-23.6852	11.5493	-8.60238	-10.1708	19.7753	18.2182	-24.2388	-6.28742	23.7685
4.73367	-2.86666	-10.2232	4.34505	-0.53687	20.1424	18.7454	7.43475	-5.45651
12.6449	10.3212	-27.5208	-12.7515	0.708671	5.93999	16.1275	-19.134	3.41073
-1.58703	-10.8402	28.642	-15.0139	-2.40903	-0.696996	11.738	-21.6165	15.9753
1.24116	16.8952	-1.22713	-16.3279	20.7301	4.61422	-7.16816	15.8604	-3.65043
6.96362	-10.3932	-10.8607	-18.6796	-25.6305	4.98016	0.553898	-27.2178	-10.3134
4.6697	1.06797	2.90862	-8.07569	24.6849	-0.0917689	25.4182	-16.2294	-1.28796
-2.04609	-20.2862	-18.0739	4.05016	27.7654	-10.9779	14.1931	-21.1398	10.0288
23.8228	-16.2525	17.8464	-10.2897	24.3114	2.90104	1.25918	2.03654	19.3418
-13.6888	-7.86086	25.1471	-21.7996	26.1126	-2.74163	30.746	-6.55441	12.2879
21.0615	9.83251	19.3534	-11.4397	6.16301	-25.0647	-12.1685	5.22451	3.14217
17.6655	3.41574	-22.4626	10.5905	24.4343	6.44308	28.0428	-26.7488	-10.9364
-0.340041	19.6836	5.68384	1.70359	-8.15383	3.4923	-15.1661	-2.52332	25.1113
-3.45738	11.8435	-17.1475	11.3442	11.0857	7.65025	13.9117	17.1967	-9.46673
25.9591	15.1011	5.4571	23.9589	16.3384	-2.51899	16.2195	19.5854	-22.6782
7.06511	9.55647	-14.2607	-3.98315	2.0389	-14.2538	-23.5216	-4.79486	22.4518
2.02137	-4.76465	-2.36667	-10.6984	7.22929	11.5251	28.7142	24.7602	-20.5642
-0.101129	28.7746	-0.997351	9.73735	11.4592	-7.33558	-0.771532	23.53	1.30937
-1.01933	-3.67045	-0.370392	-1.56557	22.6336	5.15928	28.9966	9.24949	-12.1298
9.86098	23.2514	2.22556	-13.1316	27.1806	0.342424	-12.8146	22.3434	19.3938
12.634	12.7436	-20.102	23.4966	8.02946	-0.461373	18.8728	-3.32015	9.92534
-17.9802	-5.39059	0.607364	23.9489	-1.95656	18.8669	1.07556	12.7075	5.06914
6.36714	-3.88157	-22.2601	12.1875	25.7561	6.3305	20.4171	8.76002	-9.21793
-15.9655	15.1023	-26.6246	1.76405	24.731	-19.458	15.6975	1.64781	20.92
21.4933	0.358718	25.2678	19.4319	6.94486	5.42542	12.5159	-11.4395	-25.0181
17.7055	16.5207	24.8027	-1.17311	16.0172	4.75009	17.4267	-20.0699	24.4405
6.90534	5.20906	-12.9447	-3.51631	2.15116	-27.2837	26.145	9.79777	14.9278
-10.7922	-26.8479	27.0071	-13.1341	8.17601	-23.1049	-17.3437	0.944635	1.60376
-4.78333	-0.0462429	25.634	-15.843	6.64405	-11.8604	24.6835	-0.658182	12.8847
-26.851	17.0586	-18.0049	-2.19487	21.2285	-3.54282	11.4277	-4.95497	16.8986
20.4156	8.14395	20.014	-18.2943	23.4365	-23.0853	9.35722	26.4705	-21.8064
7.78599	28.3047	-8.32403	-18.8225	2.63249	1.19169	24.2052	-28.2611	7.33871
12.7438	-9.63177	-22.6003	-5.16215	-25.0209	-1.00737	27.064	-31.279	11.9234
-2.80207	20.995	6.87715	8.75039	-4.40864	8.36937	4.59885	10.0095	25.7961
2.5137	-15.5428	-18.7856	0.632269	1.20571	-0.541757	-3.21855	-4.81071	-7.6087
-4.9818	-26.9392	-26.3075	5.66857	-7.47007	5.02698	-4.14419	-22.6844	14.2413
27.613	-12.4917	-6.16648	-14.2316	-21.5394	-14.2213	-5.0422	-30.6302	23.1637
-27.4933	18.6788	17.8736	-12.7353	12.0554	23.6553	-13.0026	-21.438	-26.6863
11.1519	7.2192	3.25359	-0.714855	24.5871	4.58557	22.5437	30.0085	24.6321
4.25077	-4.70435	-22.6899	25.394	21.6138	-23.3442	8.56882	19.1615	17.8101
3.45613	-1.42482	-1.42427	-24.5671	-24.83	2.4699	20.659	-13.0089	-1.32084
-0.639215	28.0572	-16.9863	8.18896	0.649258	-22.108	4.99381	-29.8647	-10.518
-6.1189	30.1246	24.4392	-8.7329	11.1124	18.9924	26.6327	12.2922	-20.6924
-23.0416	10.103	-19.2184	19.3784	7.01232	10.4544	21.2391	1.66805	-4.15992
21.9432	9.33579	-12.3013	3.60358	15.9981	-0.789074	27.7576	-25.678	0.535982
14.8275	27.2025	11.0351	-16.8197	-3.33824	11.3133	12.9988	29.311	-16.1809
-21.5137	3.31448	-25.4211	22.0147	-4.02508	7.13902	13.1321	-30.8336	22.1002
-1.49175	20.1486	-17.6801	23.5949	25.0458	-11.8683	9.24128	-1.49788	27.756
0.93718	26.9109	12.9994	11.7627	6.22849	23.119	22.6889	-26.0912	-5.52352
-12.2305	21.4775	-7.33023	25.3347	15.1304	18.0425	24.0611	2.51792	-4.50186
17.8023	-9.63234	-20.1502	0.129361	-15.6709	14.9764	29.2359	6.54198	27.0654
-29.2338	20.6244	1.95406	4.28429	-6.60537	-3.21476	28.9589	-20.5012	6.37651
21.4373	-8.62142	-18.1486	14.8305	5.56405	-0.304506	8.04334	-4.82491	-0.187018
10.5343	23.1578	-22.219	12.2458	9.60011	19.0702	14.2886	31.1163	14.9447
22.698	16.6409	-1.07147	-1.078	11.1393	16.7966	5.16495	7.13254	11.6309
17.4397	-3.7048	-9.72766	3.08379	9.49651	13.7551	22.5034	-25.7696	18.1563
-0.1122	24.1713	-0.72085	-4.76264	-7.0496	9.55185	25.553	-2.99195	-7.74795
-29.9158	17.4356	18.7912	26.9486	-8.9821	22.2555	18.9971	0.645162	28.4729
24.9345	-0.397203	-6.13427	17.4412	21.1941	1.22032	27.0935	29.2114	-2.72826
23.4014	27.4643	2.20986	-27.0211	23.4339	21.006	-24.2433	-10.4006	21.1269
-15.8592	8.06127	16.3781	-5.4335	14.8675	3.72052	28.2061	-29.297	28.7953
26.0057	20.8386	-10.5548	4.85885	24.8893	13.1644	27.557	3.62626	-3.02146
28.8888	-1.96078	-24.6949	1.42718	2.67858	8.23068	10.2927	12.179	1.35499
-3.16901	17.8488	20.3004	-2.22001	-21.7117	14.6569	16.4947	13.6294	27.3219
-5.61543	-7.5049	-21.1998	26.317	17.2895	-7.03935	1.98382	10.9632	21.3961
0.511036	-9.74544	21.016	-18.9836	15.7944	17.0738	3.86331	27.0398	-8.21857
-14.1916	1.21151	10.567	20.2445	15.319	7.50237	12.3471	0.202093	12.9658
22.9387	23.9824	17.2429	-22.9524	18.7353	5.47354	22.3829	-21.3421	18.8236
28.4494	-28.3358	15.3813	-25.2243	26.2409	-11.728	10.8775	17.621	-3.41192
-0.280272	27.6868	9.35057	-7.94173	24.5992	24.1969	-11.28	10.3673	17.4282
12.6254	1.45584	-0.280824	27.9714	25.5536	-4.6542	24.6942	27.1264	20.6224
1.38113	-4.6683	-12.577	13.9582	17.9069	10.2676	8.00788	3.98348	28.0997
15.3005	5.1727	8.83625	5.64375	-5.94696	-5.38659	6.87185	-4.25438	19.939
-18.9069	7.38002	-2.03654	-10.7218	20.3718	-20.2915	19.9124	24.0227	29.7533
1.12378	-0.977573	-2.95048	14.2297	26.1242	-2.36625	3.12714	27.8087	26.4167
26.8899	3.80329	18.1037	20.622	25.6556	-20.9642	28.2678	29.84	27.1995
1.36295	-14.9042	9.26968	-9.01652	18.8087	5.1553	25.4335	-3.22137	8.00336
-2.82769	18.6098	17.8587	15.6016	-8.17625	-6.2821	11.1076	6.41177	25.3748
-1.045	23.6138	16.8604	10.7085	26.7105	-22.4982	-26.4262	23.0169	26.4114
-23.0319	20.1218	7.73641	3.09295	7.26087	-13.6859	1.55073	-29.4156	-29.0524
-25.8015	6.23265	6.18594	1.68015	-4.05832	-8.63992	-27.2703	-2.26043	11.8375
10.5635	27.8442	0.342925	25.705	25.3498	-15.6128	27.1716	4.84756	20.5649
20.1485	-3.97526	11.4673	21.3918	26.4872	18.4961	4.67545	8.07931	-19.7626
-30.5279	-28.2626	0.616869	6.39501	18.5685	-12.3955	26.4542	25.1145	-1.46552
-1.36876	26.416	11.8608	2.19862	24.0214	25.9174	9.21766	-1.35265	-25.3726
-1.90954	-17.3313	7.68535	-1.04891	-15.5526	-4.26433	18.3118	9.07664	-0.409185
-27.5096	24.8757	9.30921	0.739175	21.9218	-0.568659	-18.2468	-25.8404	20.1226
30.4141	24.1338	13.1064	-23.3186	23.1675	-3.15647	-16.1255	-16.7523	-23.9646
3.6278	7.93716	-4.03275	2.69906	18.9609	-20.2065	11.9138	28.6264	-8.25625
20.0097	-0.0454042	6.99972	23.7719	21.1205	2.83218	-23.447	-2.3526	11.351
22.427	16.8813	-11.0968	22.965	-26.9397	22.8956	7.32526	-27.2723	-13.3184
22.9214	-14.7469	-2.51569	6.27086	3.95478	-16.8319	4.32891	-29.4356	-29.8845
6.06197	10.7414	-10.0209	-20.0988	8.42112	17.9107	8.32076	13.6278	23.696
29.7771	19.7071	2.00897	-25.1642	22.2938	-15.7968	-3.60458	-25.6208	-2.97426
0.0366175	-22.8927	-7.49554	-2.87049	4.47392	7.96495	-9.40695	10.9424	-5.74409
-30.1787	-4.1365	8.48171	-9.73804	7.60169	5.88283	-8.53771	-1.29086	25.0693
-10.7198	-6.47897	25.8432	25.1305	25.7659	-21.9343	12.7102	12.772	7.04536
-17.9128	22.2149	9.5606	-13.3535	28.979	7.35826	25.9003	-11.4627	29.432
20.2833	-19.6414	-21.0068	28.5157	22.3205	21.1734	20.4319	-28.1084	-19.4541
18.1604	21.1384	7.61706	-1.44424	5.10848	-25.6366	26.9443	-29.2156	-29.2476
-28.0026	-5.72631	-3.99849	-21.0267	24.6923	26.0999	13.9423	2.34009	26.9647
3.91271	21.9246	-7.53727	-27.5517	27.4044	13.2993	6.59063	-2.78677	24.5888
2.83917	-22.9943	-6.18484	5.61724	10.449	2.00041	-1.69338	-4.14397	30.9927
7.16065	-4.85517	-11.9001	28.2415	28.7725	11.0363	9.38973	-23.5435	27.3852
23.9122	-30.142	-13.5881	-7.42499	21.1638	15.2904	14.6721	7.7792	-9.53467
28.6731	16.3798	-2.76535	-11.8186	17.4016	25.1519	18.686	23.6814	5.31924
-3.96581	-27.9095	20.3284	-9.27408	28.0552	-3.4136	23.3819	23.9008	30.9913
-3.51959	-2.95681	4.38299	15.2879	24.0932	-2.60907	17.8732	26.5119	27.883
-31.0097	21.8755	24.5327	5.36829	-29.3068	9.75962	4.60796	27.1849	22.4214
-24.5563	23.9771	-7.16447	2.77715	7.11515	-23.1989	5.72397	15.2917	15.5408
7.59997	12.1718	-12.7199	-2.35765	-25.8111	-16.1227	24.8928	-28.1768	24.4165
-13.4988	18.7694	-19.1204	6.47411	-29.6083	-1.99185	-1.24511	8.52813	22.8137
-5.08689	-22.0847	21.4184	-17.8615	21.2291	18.8423	26.7274	8.16887	3.91052
29.2545	20.6608	12.0128	26.5479	16.9436	-6.0277	-7.36342	-21.9072	29.0681
-28.9491	-16.2393	-12.0662	22.7604	12.4977	0.749026	26.2092	11.5229	1.02647
25.2337	-29.6222	-18.4277	-19.7681	-5.67861	-21.6626	12.6513	-11.4071	-19.0653
22.2881	23.6345	5.24453	28.0485	-29.1963	-0.0843893	11.6374	-1.26613	7.25352
27.8089	-30.4395	-5.31768	-9.08706	24.3746	-23.395	3.95775	-16.6846	3.33743
2.97683	-5.28108	-1.8707	-29.5655	28.8704	15.9076	-1.96171	-3.45425	26.8689
30.1895	30.1252	26.2667	26.3128	-5.09138	-6.84253	5.85927	-26.1884	25.5609
19.1359	2.51726	-16.6915	24.1755	-1.97804	13.6448	-19.856	8.33945	28.8507
-0.370977	18.0228	14.5289	25.7127	28.2924	19.9693	25.4124	12.6548	-15.8311
-17.8838	8.40658	-11.3525	21.1162	-29.283	-9.2127	2.69251	-22.9641	30.1527
-20.1616	-0.995013	10.802	29.539	4.41435	-13.994	20.1917	13.4661	24.9244
-19.7276	-4.60738	17.7703	11.5974	21.3755	27.3725	-17.134	22.1768	-28.5754
5.64263	28.3717	-11.7978	20.3159	-28.9467	7.95773	-7.82842	17.4023	-25.9514
28.7092	4.49301	26.8421	13.0111	30.2018	2.95843	-22.2972	14.4103	10.6329
5.93665	27.3897	-14.6039	0.451641	25.3659	21.3882	18.6979	-22.4618	29.0081
19.4639	-10.5928	-14.0126	3.30003	-15.1236	-7.09276	5.31975	26.6936	-0.7328
-30.5416	4.35233	-23.3541	-5.36642	-30.4192	-0.588909	9.95337	27.9644	-28.9311
-32.0306	-27.663	19.0876	18.0602	20.8547	1.48185	18.0565	-12.5705	13.3278
-1.05689	-28.7489	-5.83362	-11.3462	24.039	-2.13874	20.6822	0.911615	27.9579
-2.39408	7.53722	-11.0612	20.4602	25.4344	-0.691588	-12.9475	1.94794	-5.12023
30.3977	-3.18735	-24.4365	22.3461	22.3033	-5.15966	25.6046	-14.6962	-1.79664
27.7499	19.0597	13.1559	21.2667	24.8728	-7.43554	10.7048	-11.9384	11.1384
21.9839	29.5588	-11.8384	-2.40907	23.2119	-14.2632	22.9991	22.5404	25.2922
-5.12125	-24.983	-3.37456	26.236	27.861	-18.8065	1.03171	-9.75215	-29.7728
29.1614	17.9877	9.77005	-2.80949	-17.299	9.72965	6.96206	-24.2073	-29.2448
0.820033	28.1177	4.67069	-3.17414	8.00097	-0.708614	4.86209	19.0638	-3.73303
7.49123	-29.9186	-10.0958	1.22778	-31.1866	-24.7215	12.2429	-23.3811	4.91603
-2.54366	22.7977	-15.8329	-16.4365	23.1288	-1.75566	2.89752	14.4015	27.9033
0.411211	-7.2495	24.4176	29.008	-18.6812	18.972	2.17402	-0.345887	-0.682792
-21.7161	17.0858	12.1902	18.5889	29.8764	10.4072	-17.7552	5.42269	-11.1547
27.4416	24.1573	-25.7461	7.20831	26.9575	3.5549	8.7522	-3.80351	26.1283
21.7975	0.840036	-14.7281	-18.3797	30.4331	26.1237	-15.9301	-9.0499	28.6932
14.1164	28.81	-18.0992	16.9618	25.6258	11.2746	23.1331	-2.81184	25.2816
30.6552	5.94893	-27.2094	26.676	25.3508	9.26479	4.68518	14.6782	-4.02878
-10.9743	20.3926	8.90483	8.8065	21.5004	-2.80807	20.2027	6.02945	26.7532
-30.2737	11.8182	3.89218	-8.41865	27.8833	29.0976	-20.1182	18.0574	2.53298
14.5592	11.1644	15.0334	-7.85937	22.0572	1.17151	24.6091	1.06087	25.327
6.87729	27.6063	25.1048	-24.7562	24.7701	13.1502	-5.95101	-6.32558	21.5447
27.0463	-27.568	11.2563	8.24401	-27.6858	-0.0476271	0.747676	-2.87491	-12.9345
-28.8783	11.5798	9.48648	6.94762	22.9187	12.0492	-12.1579	-16.2185	-10.7196
19.0938	25.6135	-8.1263	12.8704	31.4158	1.75048	8.94636	-4.05113	-1.23329
-20.1853	-5.19111	-8.97868	25.0255	15.6074	-26.3931	1.45878	6.67371	18.912
-1.66324	1.64732	-1.16569	-25.4198	25.065	1.039	-4.5784	-10.0286	-5.00304
-1.92702	1.73032	-11.2676	30.0788	27.4468	14.3263	19.3678	18.2672	24.1214
-29.3755	24.2378	-21.2882	-14.4874	24.1078	8.49721	18.5593	15.6642	-7.5531
25.45	-19.4902	5.24141	26.7558	-6.19994	3.82515	10.6981	-1.74703	-3.34536
5.15155	-1.14286	-6.53317	-9.36354	21.5913	2.55528	-0.85498	-11.2291	26.1854
3.57964	-11.0719	25.6493	-24.2112	30.3459	-10.2466	-12.7711	13.0559	-29.2156
-13.0219	-6.04154	-19.4368	-12.3765	26.9061	11.9255	-17.1073	-18.1106	-27.8652
-16.0022	13.6788	7.42419	-14.1116	31.7211	27.6763	15.5005	3.91905	10.3336
-27.4345	11.9268	-16.3632	27.7126	31.0785	-14.6374	21.7733	25.8828	2.74894
-27.7169	21.4624	13.07	-0.819236	24.9546	16.6774	7.05127	5.85562	25.4664
-2.25764	-7.12389	24.7279	-1.65064	22.5871	-2.99421	6.37685	-14.9691	23.4415
27.5545	-7.86176	-0.539814	-27.6666	6.29953	14.1278	-3.72531	10.0329	-14.7539
-27.0795	-10.3747	-23.9708	28.8264	29.2135	2.76179	8.12225	18.8336	3.94245
22.2475	-2.13921	-15.4877	-30.1171	0.37761	6.75923	-2.60613	-4.89202	1.62415
20.7722	9.54415	-17.4357	15.6353	26.4245	-20.3318	18.9553	12.515	24.421
-20.4918	-26.9362	26.3109	0.147335	28.4581	-2.4507	-20.6609	16.0325	-4.98242
-28.0527	-1.26128	-19.974	28.0658	3.57946	10.4934	-10.4778	0.449977	27.5759
-24.8101	-11.0449	20.3911	-22.5979	28.1223	2.77851	-7.27379	15.0931	25.008
-3.28491	25.2438	-26.7594	26.8492	4.7964	18.373	-5.31364	-11.4549	1.69827
-29.5397	-28.2114	-18.7626	-1.13924	18.8466	10.6359	13.1663	-19.5717	9.37517
-25.1707	24.2621	-27.7987	30.1491	-16.1965	-1.59653	21.9787	-13.694	4.40096
-17.2225	-27.5241	27.0025	-27.1587	27.2132	15.5151	25.0959	10.0639	0.993667
26.8807	15.5033	19.735	16.7156	25.6802	4.74254	16.984	-22.2536	-2.24717
-24.5721	0.486616	-14.3532	3.7032	24.905	4.2386	19.0913	22.5073	-23.1718
-23.273	-3.51857	0.991821	1.63241	25.5916	30.2486	7.71929	14.2448	-0.85308
-7.78649	-28.11	-9.43465	-0.776074	30.9645	26.8104	-9.49352	-4.63826	-3.5017
17.4419	19.4341	-26.8658	-2.85822	29.9238	23.6142	-17.2694	-16.1728	-20.5912
11.0137	-14.5782	12.0735	14.9965	28.8954	16.1196	1.45196	10.3947	18.7056
29.1883	-16.8782	-6.38494	13.1974	29.3821	-3.22224	8.88147	0.248314	-17.008
23.6619	18.661	8.77323	9.41435	23.1291	-3.88052	-4.09315	26.0453	26.4536
1.87954	14.2926	-5.33296	-2.04681	22.1987	-10.6295	19.1862	23.5128	-0.00225592
14.1761	6.82259	14.6726	29.6982	27.4365	24.37	-21.2261	2.09786	-28.2777
-29.4518	-3.64906	29.1196	-12.7477	23.0157	5.57846	-12.4041	25.533	4.82646
-7.29996	6.19737	-7.47341	27.5715	-6.85789	4.54046	-5.99209	-5.18922	1.46618
25.1552	28.1328	-18.7666	-16.021	24.6289	16.5766	-8.05938	24.802	20.9809
-27.8041	26.6074	-0.947947	1.57336	21.0316	2.63583	16.6901	16.7484	19.4658
5.08198	2.88186	-18.1728	26.2888	28.1097	-16.9467	-9.30143	7.00501	-26.6879
21.9144	18.7805	22.3365	5.63484	21.7645	-15.3337	8.77022	1.56168	8.06246
19.8473	15.3677	-9.37024	10.8745	25.9112	8.72132	20.8421	3.53202	-16.0646
21.2676	-17.8077	-27.8573	-7.42565	23.8237	6.49326	-6.6082	-2.63883	20.2136
20.749	-15.2214	29.7511	-23.3931	-4.24452	11.6102	-13.9085	-3.95462	1.30302
-27.6943	-0.835548	2.81179	-5.48388	27.5974	28.7285	-7.47738	7.3613	-20.8667
-7.67279	6.16337	5.33622	21.33	25.2556	12.258	17.2392	-22.4629	2.86546
-29.1114	10.2975	18.5175	19.7594	28.3322	0.714851	14.0144	5.85741	7.92201
-1.57448	19.644	14.3287	-6.75313	19.7806	15.6069	-0.3127	0.0948288	-5.23057
22.6993	21.3176	-19.4585	-0.0750388	26.9369	-2.24477	21.8056	24.9518	14.9215
-6.87651	18.5883	-3.44781	-4.06224	22.8711	-15.1557	4.88577	16.0216	-22.6473
9.16436	-23.0283	26.3142	8.78854	7.37297	-0.639594	-4.18342	3.70945	15.2984
-24.4237	11.2085	-12.7216	26.4864	26.5275	-22.8187	-0.870539	17.7002	3.87886
28.1017	17.2272	-17.1318	-11.4424	4.98213	29.6496	27.1587	23.1038	-19.5014
-22.9713	0.0702399	19.6918	29.2439	21.1663	5.78418	23.9429	26.6098	12.6394
8.5158	-26.7381	23.3208	-3.65463	4.68351	-1.06652	1.57261	-9.88314	20.9635
12.915	6.81973	23.9171	-29.8985	28.6535	10.1593	-1.32003	-2.09516	20.4511
-27.5983	26.4442	-8.77496	-30.5187	24.4448	-1.90623	27.8017	-21.9637	-3.22953
12.0464	-23.4412	-16.5713	9.63405	20.8015	-26.0769	9.8513	-4.69047	-10.3636
26.7086	5.31692	9.06196	18.2171	27.1451	3.79028	-14.2914	-19.7187	-20.007
25.5447	-16.3595	-18.137	25.9139	14.5299	12.7437	19.3675	10.4763	22.5335
-1.06865	-4.57293	-20.309	-2.65082	26.424	-1.72957	16.8276	19.9743	13.5366
23.8689	23.3107	28.4725	6.81392	23.475	-9.31721	-0.785213	5.9014	17.5488
2.40104	24.9363	0.651134	23.8333	24.0875	11.8999	-1.83998	-3.82612	20.5346
-15.0923	-12.7758	12.7807	6.11906	3.32647	10.4122	6.31272	-25.3622	26.0622
22.0782	25.6373	-11.7005	19.5999	-1.97383	-30.6129	-13.0235	-24.0206	7.13985
27.3806	-21.0005	26.2175	16.1524	18.2172	-3.81839	25.8681	-11.5095	24.563
14.5246	-22.6919	-14.6868	0.596273	21.3935	30.9968	0.0727094	20.8971	5.51944
25.7907	9.45159	3.21197	29.3683	27.6738	-14.6419	-16.6241	-8.71955	23.6199
-9.20826	13.3743	-25.944	19.0362	29.2565	4.52368	16.3267	27.2696	-0.163192
-25.4274	10.2614	-29.1461	11.5968	-26.9962	9.59019	0.479631	-9.15793	-4.18318
1.52291	21.2536	17.4938	-8.48639	25.3028	-0.585619	3.26278	5.02764	25.0795
23.3075	-11.1775	11.7196	-14.7421	25.6772	-28.2399	-13.4767	3.05795	20.5899
19.2581	9.34876	24.3567	21.2213	0.304816	1.62549	-9.10333	-11.493	-0.26243
13.0172	-22.8535	10.6067	-26.0529	22.4222	10.2975	11.0086	7.25371	24.766
1.20348	-20.0144	30.8431	1.54357	20.1023	-10.4168	-2.34084	-8.29981	24.1774
-12.0091	18.1574	25.5921	-2.22256	27.21	-26.1654	-14.4624	12.2094	18.5684
-24.1963	2.32762	7.53281	-26.7812	27.7133	-19.1364	7.0809	-6.58048	15.4789
3.31521	5.67436	-0.894799	-27.8758	23.7534	-12.0875	-3.89012	0.270472	3.72459
6.4291	12.839	24.893	-29.1712	-13.525	0.791008	-22.0709	-14.3018	-1.89118
2.35762	14.9256	-20.6874	-9.23697	1.75177	15.2431	1.08851	23.3053	4.5736
18.1182	13.579	-4.49649	6.98049	13.9243	-7.13978	8.1708	10.8545	-5.65657
-3.79404	-26.1853	-12.8596	-29.9042	-4.50811	8.87593	-20.1002	-12.2535	13.0461
-25.7501	-8.70589	-4.85908	-12.5217	5.93673	12.2481	-22.7831	27.2146	-15.2225
14.7854	17.6438	23.9408	-19.5117	4.52165	26.1475	5.82535	-11.1441	11.2839
-25.0941	16.6847	13.7548	-23.5182	-22.2661	11.5893	21.4005	11.4737	-2.39846
25.8828	18.1397	26.4828	5.67032	-0.341014	-2.10236	22.9666	-0.498959	4.95253
-9.40217	-6.71947	-2.66871	8.54155	-13.2708	-22.3228	5.11927	10.4345	-12.9175
25.2351	0.48557	-3.47786	3.39555	-7.04142	-27.6192	24.1345	-20.1058	3.07525
-10.1181	-5.56009	15.9348	0.189043	26.9064	18.9253	5.51629	3.26297	3.65176
23.2683	19.0092	-9.60083	12.7805	9.93979	-4.84105	-16.8025	-2.78236	-11.4174
-24.096	-25.7446	-16.4557	1.89153	6.08217	-0.28087	15.8176	-6.83829	-12.5748
-20.3971	22.169	-22.0147	-28.2979	1.51924	-6.5492	-0.492562	25.0361	-17.9483
-25.6335	-0.863691	-25.699	-5.33587	-1.21999	29.7432	-1.3818	17.9048	-21.6868
-16.7516	-24.5762	-7.50419	-18.1768	20.2046	23.0564	-20.2808	-27.0509	21.9085
22.7818	3.8941	-21.5465	0.485812	-0.801615	20.0888	-0.802234	11.7051	19.7622
-22.2305	-15.0073	1.41777	24.5515	0.711635	30.53	-15.7828	-15.069	-14.5923
-5.42532	17.0276	7.86976	20.7283	19.2754	14.8381	0.317245	-18.0694	25.426
21.0431	-10.776	11.2861	17.5332	-25.7105	27.8571	23.0915	-6.02395	20.2881
-22.7523	6.67977	14.7739	-16.7763	14.9667	-5.83742	5.69742	1.44978	-2.31797
14.0708	19.4085	-5.79922	21.8766	-14.4283	13.8721	-24.6181	28.0673	2.86774
-20.6528	8.14385	3.80661	-11.8834	25.4019	-10.4787	0.690377	4.81513	-0.93306
21.1076	-18.3832	-10.1917	-3.3661	-18.0746	26.9521	16.3225	10.6048	5.82599
-22.3297	-8.29652	8.4228	-9.41688	-22.7262	-20.3344	1.84654	7.26875	-6.12186
20.4161	-1.92292	1.12067	-23.1797	-17.4962	-0.373061	3.56063	-8.84101	-8.39503
-4.80448	-9.60812	-3.0357	28.9232	27.6678	24.5644	11.5901	-0.336171	-22.6877
-21.0897	-16.0263	-26.3813	13.6022	20.5847	10.7871	-14.858	-3.61661	19.6307
4.00471	-20.2322	-20.9952	16.9277	-2.77253	-1.34052	-19.9531	8.60018	3.75163
16.8957	2.76645	-3.71293	-6.9408	-0.415663	-29.5953	-3.78374	26.4511	-10.749
13.278	-10.0027	5.72655	11.5127	23.3479	13.6504	24.1577	4.43912	17.0007
-18.5391	-7.28074	2.73827	1.90076	5.71165	7.64181	-26.2434	0.89135	1.23032
-26.0345	-8.89434	0.542973	-11.3781	-1.50672	-4.79268	-29.3043	-5.49314	-21.585
-5.54363	-13.7858	7.0352	-2.90038	26.8563	3.12875	24.5353	17.2703	26.2656
-25.2847	4.28529	-8.75813	27.3158	-24.3094	24.6727	0.219616	6.95968	-22.7093
-2.51217	9.38241	28.4226	28.8884	6.01285	-2.6308	9.56389	25.974	26.5101
-18.8256	5.7289	12.7976	-3.91469	22.8092	-8.12136	-0.959073	21.273	17.413
-7.54706	14.088	10.5157	-18.9335	3.36915	23.6116	-7.86797	-8.19515	20.7147
-15.3827	3.2936	-3.02104	-2.22807	26.3524	1.6784	-22.5088	27.8869	-20.2564
-1.64315	1.68175	30.7043	23.6289	4.3506	5.2198	26.0823	25.3916	-2.6823
-8.75952	-10.665	24.1868	-6.69554	1.74541	4.08527	-23.2599	-22.5619	26.7243
-21.773	-21.1512	23.56	8.96252	21.7428	-0.276978	-16.4313	5.61793	-26.7973
-14.7285	-23.8407	-8.86282	-29.1113	-21.9617	12.1424	30.3436	-3.6205	27.3315
-16.2387	5.30483	-15.2887	1.46233	-0.536228	-26.9147	16.0824	10.7075	13.382
-14.9632	-17.9388	1.34412	-8.09493	-1.18177	-0.505547	-10.278	10.3102	7.12284
-16.3538	-22.7283	2.01122	-24.49	23.1755	10.9525	5.80156	-3.18572	22.6193
-10.218	-12.4046	4.05208	-1.60876	14.4715	17.4655	17.6096	12.2362	6.38641
6.95857	5.81094	5.40054	-15.6121	-23.6886	8.95286	7.83398	6.50912	-2.05851
-7.91433	0.012393	-12.9331	25.1036	23.9945	14.3328	0.949345	-2.43883	-5.40923
-15.038	-8.44302	13.8537	16.7848	20.8333	11.9377	30.5506	-14.1848	-3.37853
6.66023	11.7164	-26.5024	-0.83781	25.0979	28.2026	-7.39983	-26.7091	-11.3729
5.04591	-24.6013	23.1537	7.42476	-20.5279	18.491	28.2161	7.72144	2.78049
-3.25727	2.88959	2.03029	-5.12957	20.4401	19.3264	7.33308	26.9511	27.2164
3.40282	-0.182141	-20.0659	-21.3578	-4.38711	29.6396	-23.0154	20.0583	9.02956
-17.7465	-3.5237	10.2271	17.4034	14.3799	-28.9598	26.8445	-6.98709	7.72811
-0.0803655	20.8531	-25.1149	-27.4455	1.5302	3.98146	-10.4136	28.9014	-7.14243
2.11448	12.5714	26.0698	14.0118	-25.3601	0.890229	-2.83747	-26.0276	-28.6374
-8.66796	9.06969	3.29222	-17.2986	-0.611584	4.59006	-3.49556	14.369	-9.74984
-25.7064	5.15367	-29.8623	2.33061	-23.1572	21.6799	-14.9569	5.73992	3.94743
-16.1046	14.4743	-0.84013	-25.7055	-24.5436	11.5152	1.60558	10.3896	22.3968
20.7709	23.9326	-9.19338	10.1075	20.4888	0.415275	30.801	1.74553	7.85414
5.42844	4.60695	-14.5606	-11.1703	-15.9694	-12.8442	23.4101	-1.65451	18.2495
23.9271	20.3035	20.873	25.4706	-1.48774	-18.3542	-4.12846	-2.93204	-2.74543
4.72774	18.9429	-3.71512	18.3299	14.5298	14.8791	-5.34087	29.6443	23.6429
-24.1869	-6.18829	9.20434	-26.7637	-1.06158	12.7884	21.5488	-12.6948	24.0457
-15.9395	7.16495	-27.9974	25.9599	-0.343809	11.3947	3.05189	18.5489	0.0275366
-21.5892	16.3771	3.57438	24.205	-4.04296	-18.0752	0.966275	-7.74559	9.8638
20.806	-24.3279	-2.86101	-23.8997	9.79365	29.2109	-23.8205	8.12124	24.6245
4.05892	24.0994	6.53654	27.4009	-1.64845	-7.2491	5.91824	15.6619	-2.92435
-1.6678	-13.5601	27.0772	23.8602	20.8475	-8.36242	22.5744	25.7061	28.056
4.63665	-14.028	-5.6821	6.74497	-13.7633	26.9567	-16.2435	1.11426	25.6358
6.82168	-14.9602	-14.2706	-17.0643	7.46	26.461	1.98488	4.77168	26.405
21.5021	-22.7537	28.4408	0.105957	-12.0632	7.36809	-13.8051	14.0674	8.23836
25.1976	21.106	17.8526	17.7222	21.0672	23.2854	-25.4224	16.7357	-12.9947
0.158742	4.17933	-24.6069	-19.3588	0.675572	24.7907	11.1111	-4.58025	10.1692
-23.9838	-18.3492	5.78675	-22.0232	4.11009	25.3422	15.2351	27.4669	24.8364
-19.8269	-6.19615	16.6355	11.1437	7.20622	-13.0309	-4.87312	-29.3093	26.5776
-25.8469	11.0183	-18.5066	24.6845	-4.1404	-11.5646	13.1692	-7.78365	28.7209
25.651	11.3778	-26.1269	8.16158	10.8732	-28.2582	-0.744559	14.2186	18.6244
-1.57778	2.0914	28.3371	-3.26669	1.40656	4.99886	16.0537	-13.8437	-8.00034
3.78613	-3.79027	13.66	18.9315	24.3817	8.41279	14.1775	5.02078	19.1914
-0.454105	-2.99552	-26.7747	-24.6158	3.26096	28.1442	19.7333	1.45476	14.2329
-21.2107	25.7064	2.11646	-12.3592	7.2212	-7.57421	25.5298	0.0493471	-0.52375
-20.3996	22.2553	-26.3767	-21.3905	-8.3361	-3.87953	-6.80515	29.2004	29.1633
23.0072	21.8013	23.2083	-22.7216	-24.9643	22.2598	8.81849	-28.1687	5.49763
21.443	13.4673	27.3908	25.6999	17.7632	23.6222	-3.72684	10.4249	28.6208
-15.8753	15.713	7.51836	18.192	-4.06571	26.1088	-31.1802	-20.5654	-11.6754
-22.4074	-14.0692	-7.83548	11.6488	-7.19022	22.8071	22.6699	7.90005	26.4465
-6.01158	-24.1738	-11.0571	7.1711	-16.4191	19.697	25.2656	29.382	30.1857
4.38718	18.9277	-1.04457	16.4547	26.9036	-19.8946	28.9584	-16.1374	10.0785
3.77755	4.82291	6.7306	-2.16989	21.8887	-9.76975	-12.4317	-26.5553	1.63524
17.5837	0.893657	3.15624	22.5676	5.48596	4.39259	-0.906279	1.47881	5.28639
23.2602	-23.0565	13.4569	-22.2794	22.838	11.1104	-3.15002	-13.7732	24.7351
-23.8299	-2.73945	-23.218	11.9747	3.90536	-8.42865	7.32553	-4.0897	25.5795
25.6526	-15.101	-24.0948	2.47386	25.7732	6.14006	4.68351	7.19158	17.4381
26.431	16.8013	-21.4963	-9.54309	24.2862	-5.45255	-1.95383	-16.9284	12.2884
18.0119	-20.6676	-28.6399	3.26908	-7.83245	-0.295475	-11.5438	21.8581	24.023
-19.2105	16.2986	26.2878	-22.4958	26.5494	13.0223	-19.7441	21.253	14.3898
5.88926	18.9977	9.10693	-24.0625	23.8067	-1.8519	28.1045	-20.5522	-2.68761
-0.386635	14.7725	3.77493	24.503	3.38446	-0.823161	15.3682	12.2853	24.7656
-3.59055	10.1386	-20.8327	-12.0238	10.9672	16.8774	7.06171	2.12606	-5.19129
0.168235	2.33989	-11.2967	-25.7277	-1.20661	21.7351	-23.1525	2.61451	26.9807
-2.29978	-9.80017	-0.583891	-4.40376	23.351	-8.81008	2.02448	-12.4102	-3.52598
-16.9257	-17.2696	-10.5069	25.4345	16.4995	-17.589	-5.65402	31.1287	14.7718
22.3783	12.551	3.41743	-2.97793	24.4478	-2.44092	16.6726	-0.400268	25.6829
-3.21563	19.7817	-21.5551	10.3846	-14.7804	-3.08905	2.08576	8.50437	-7.74416
-9.95204	18.827	-0.790336	-18.5899	-6.19615	-24.3649	31.9196	-26.5589	28.1349
21.9007	11.5122	-23.4449	-23.3143	23.893	9.16661	26.2155	-16.168	16.854
0.625185	9.15497	-27.9279	12.5532	16.8885	8.33117	-24.2551	13.3673	17.871
11.9218	-2.43935	-29.3113	-18.1277	9.0701	17.1834	10.0636	-3.39936	6.17069
-29.0878	7.94336	4.15686	18.1857	26.3743	26.9419	-0.551648	1.51541	4.30564
1.63373	24.47	-27.3841	-20.6661	11.939	10.7901	27.1345	11.4262	-23.5093
7.66515	19.833	-24.4572	-11.8848	-8.43436	3.31162	23.6548	-28.1836	-9.58247
18.1476	2.57138	-14.5595	19.2182	0.930176	-18.0688	-3.12813	-4.19995	-25.9543
25.2021	11.4879	-1.68641	-6.37862	6.16662	24.7025	20.8706	-3.24185	26.1032
13.7768	-13.3704	4.32833	22.73	5.99438	11.8655	-8.35552	-24.8599	11.5574
10.0309	-9.1526	-18.0799	3.93003	23.8502	6.2978	3.24913	9.12216	-8.36588
-23.7872	26.2282	6.86657	-13.3122	15.5402	4.33258	5.14597	-3.41679	26.8819
5.75476	-25.5922	-4.28396	16.0694	13.2599	7.42184	14.3441	2.56975	-2.52486
-10.2998	-19.1273	-12.1145	-16.3326	19.3052	1.52329	0.601431	-2.57346	9.23846
4.014	-5.63811	-9.05543	-24.6173	7.13972	-3.44357	12.4774	13.8363	14.96
-27.0167	9.32211	-15.5425	20.016	23.9107	-0.707543	9.70719	-11.9608	30.108
9.00099	12.8832	-0.265378	4.78306	-2.64213	-1.7716	6.51753	11.9644	-1.96717
-18.0384	-21.1243	-7.68201	-19.2922	23.9715	12.3411	-16.9017	6.64952	28.464
-19.7516	10.1095	-26.6189	23.0623	22.8804	4.9869	-3.65537	-1.16839	18.9684
-26.4272	18.1697	5.11826	-8.9903	28.8844	23.9939	11.0909	-30.1528	-0.62257
8.16791	5.16156	7.55596	14.4904	25.0843	-9.59125	30.5567	23.4833	16.5123
6.26299	-3.76373	-12.8591	24.6027	24.5799	21.201	2.66925	2.66778	7.73924
3.10253	13.8155	-9.20336	-11.6129	-0.404607	-4.20359	-13.8602	-6.4556	29.1777
-13.4976	20.9195	0.955691	7.68054	7.33822	1.03823	22.1494	16.64	12.3856
28.2914	-26.6302	-13.9515	24.105	2.03703	-26.3775	10.5191	-19.637	24.2952
22.5566	11.6809	2.76108	-7.6924	20.8582	-5.09403	8.25324	23.9981	26.3661
-12.6656	-10.3136	0.492751	1.51517	-27.4687	19.8071	-15.4747	-0.325826	27.2364
-26.7558	15.2957	-1.88907	-0.875633	20.5354	-12.4593	6.99446	-8.16823	18.6925
-7.01526	19.8229	4.5392	-14.3471	30.4206	2.02947	28.3277	-1.18129	26.5095
-1.38464	-4.58237	-7.28835	23.0848	2.31135	22.9217	-3.98043	-17.438	23.9673
10.6351	22.7386	-9.44753	20.4246	11.9518	25.0713	29.7741	-29.1667	-3.63934
-3.57591	8.5634	-24.6201	19.968	19.6946	-6.50409	-0.890135	9.44927	5.60966
15.8882	4.36247	-19.0176	20.794	16.469	0.857012	13.6086	-3.44764	-1.37015
9.42074	-6.5249	2.47903	-10.3317	30.0935	23.9793	-4.64569	27.1441	-20.9598
7.75121	-12.5012	-4.52436	2.18419	24.375	3.1535	1.85503	21.6201	6.59584
8.57446	-19.6524	-6.22012	-14.9062	22.3186	-22.8483	27.5187	2.80909	3.99259
-23.1611	-20.3687	-24.8237	15.7262	25.7177	18.4367	10.3729	-0.840985	27.6487
-28.6268	-27.5303	-25.6421	-2.01626	24.5939	5.09818	0.156679	-4.311	-23.2234
15.2903	25.4204	10.8121	17.8555	6.40225	-6.23933	22.7175	21.1453	16.1432
-0.068043	27.3727	6.54472	12.278	31.2033	8.03786	-0.382621	-29.6856	-1.52351
-21.7884	-2.31664	-1.69011	-15.4174	28.7706	1.40136	-2.30285	28.0043	-6.55003
-9.06147	-10.5676	-8.2663	21.5989	-2.56171	-16.6363	-8.14081	19.9006	6.01771
21.3135	-1.57701	12.5292	-13.3134	30.2956	15.5797	17.3019	15.0308	-27.1895
2.9883	-26.9576	0.92729	-21.2552	30.5502	0.0769156	-2.11255	-15.9825	13.0722
28.7724	6.96951	-27.464	2.94429	24.1949	-13.7684	-17.4583	-13.4928	26.73
27.8613	6.56569	5.50574	10.5323	27.1032	6.49897	-10.9147	6.41337	-3.9729
16.538	-19.6261	16.3666	-8.84692	-0.0053619	9.40393	13.4979	15.4255	-2.84999
-12.1903	9.57042	-3.24266	7.40827	16.656	15.2167	0.230955	-0.674676	-5.40777
14.4361	-8.1225	-3.90289	-22.326	20.0994	-17.5842	-8.53567	4.42761	25.9224
10.6134	8.38786	-3.5609	-6.69621	23.9871	-20.7434	-22.0188	-27.3166	-15.0025
-3.05324	-23.0668	-6.18472	-25.0118	-22.6734	13.6051	23.3414	-30.3554	-4.54086
-22.675	18.9573	11.7333	3.86455	23.1497	1.28526	-0.673964	26.8977	23.1063
18.5071	-13.6486	-1.54224	7.99644	26.5992	-6.58882	15.5914	22.3101	-5.85154
14.0779	26.6871	11.2077	-18.4818	21.8896	-0.683999	8.72302	9.40505	2.76495
-22.9541	0.0254635	-19.6965	-20.2517	26.8921	3.59281	-23.8071	-24.8048	19.8191
24.7289	5.60001	15.0967	16.3165	11.7573	-9.93468	29.0028	22.7665	4.29445
-8.38671	-2.25604	8.41661	14.4927	30.0172	10.8904	15.9681	-18.9978	21.0633
-4.69383	-9.28119	3.96943	-11.9887	-5.41977	-4.73354	-22.0378	10.6479	14.8025
-0.922277	-27.6628	2.69931	-14.503	26.2974	9.87249	7.65078	-17.1471	10.1565
-19.6051	5.31448	23.9525	20.3012	30.4303	6.85489	-1.71311	25.7411	15.9765
-13.7729	-7.78127	5.1771	20.852	25.5313	11.2759	5.01263	-1.77402	-22.3159
23.6672	-26.3475	-13.9593	-2.85481	27.9005	-13.9938	10.4073	-5.7044	16.9178
-16.7603	27.8936	-14.4486	-5.76456	29.2125	-11.5059	24.4993	-16.2205	-0.885501
21.1227	-24.5309	-25.3138	-10.3149	25.9488	19.7846	-7.30378	21.3466	11.14
-8.86905	-20.6524	-0.102733	6.43964	-18.2516	7.00853	15.8299	-19.7092	1.53054
-13.5736	15.3673	20.9691	12.1719	4.04736	4.51077	18.1252	-4.51402	-3.43751
-23.8386	-19.5897	-19.3723	19.062	1.76644	-11.0144	-9.58062	14.9484	23.1918
-22.7354	0.0839521	10.6432	-26.4768	25.6683	-6.40019	29.464	-29.9346	-27.0953
12.0129	-1.02594	-0.0157453	10.3733	-15.538	23.7748	22.202	9.03686	7.02674
1.1823	18.3162	6.62248	-14.6992	8.39258	-16.949	-7.78789	-12.6378	21.727
0.0354793	12.0726	-10.9514	17.9084	24.2161	0.208118	-3.64542	7.58907	-3.57384
-19.6828	-27.2689	8.11045	21.5868	23.733	-3.63346	28.5839	-2.54804	-8.04521
13.058	-2.14119	-11.7593	-0.193853	30.9757	-11.3963	-3.81311	-9.40781	16.9547
27.0178	19.9466	0.554503	14.6935	27.2229	17.4702	6.78308	-5.84533	10.0694
8.17834	28.7314	15.4617	13.0643	0.103937	11.6367	27.7781	-21.9838	3.21712
-20.8506	5.66344	-17.3756	21.8989	20.2897	-17.9053	-20.6375	29.2119	-0.393302
27.4697	7.33455	-4.00327	-22.7096	21.8956	-19.869	19.8586	26.2219	-2.63762
2.08076	-4.50868	-10.8199	-16.8	26.4887	19.8779	9.90259	24.7072	-14.0877
3.7715	-17.2557	-13.0786	4.25207	29.6053	6.32988	0.942905	25.6143	13.9012
-18.0389	14.7862	-7.95083	20.9789	25.3726	-4.8386	-21.2633	-0.0130635	18.9217
4.99822	20.6077	-21.25	18.903	-2.93195	18.4304	25.8472	2.76929	14.2973
13.3299	16.5351	-7.4261	10.1975	28.8721	-10.7985	22.507	23.2982	1.08373
7.14928	17.3982	-11.944	14.3319	30.379	-8.18247	14.4773	-12.5343	24.9979
28.9944	-2.98568	-2.2917	-9.3006	27.0351	-8.78174	26.7349	13.1089	12.5022
-24.6327	-3.50613	2.27369	-26.9549	30.645	2.20375	-4.00779	-11.0219	-14.0016
-28.9796	24.2059	8.17207	21.6203	-5.59328	8.05348	3.46503	28.997	-6.44136
27.8178	-0.606722	-16.584	-2.3615	23.3993	-14.6065	17.4843	-28.7801	9.90028
25.394	26.3041	10.4232	-7.21578	24.9899	4.58756	28.314	6.1019	0.646629
2.42265	21.1283	-18.229	2.79312	27.8736	-6.41826	2.44071	26.0561	-5.73919
-17.0306	12.7914	20.377	-5.53322	24.0159	-5.30504	-27.9374	27.2897	-22.7915
-30.4382	-23.6717	6.35145	27.7602	21.3101	21.9386	0.215994	21.669	1.11828
29.9468	25.4859	3.16427	-2.33324	28.641	-1.34874	-0.881625	21.0296	-6.80071
5.91634	18.4316	4.90707	7.4092	-13.3198	-3.25942	-9.26713	28.1112	-0.331128
-0.376503	-5.12374	24.1222	13.7681	24.7025	18.3349	19.8269	-1.70845	-2.09502
-2.2693	-4.31446	23.7076	11.7828	29.9248	12.4254	27.6979	9.63669	10.9308
30.8382	28.5834	16.254	19.0623	25.0854	-22.7737	-9.93997	-11.4725	2.2688
11.0373	5.93833	15.124	20.49	28.2106	5.63174	-14.8328	16.7514	20.6742
23.6247	11.4942	-19.8472	-12.1246	22.4847	-6.91505	28.693	-2.5904	-0.936516
25.0544	3.42548	12.0426	19.4255	-18.5192	5.12636	5.10804	11.1614	23.4703
10.0763	-26.4622	20.0622	18.3107	28.7973	12.9967	17.5059	4.90174	-18.7019
19.8025	29.7985	7.06378	24.795	25.8728	-1.98746	-13.2173	-3.15367	-4.85114
-8.31712	25.5546	-21.0143	-8.18444	23.455	-8.57556	-19.4244	-27.7033	18.4552
21.0941	-18.1739	-3.83151	8.9983	14.4569	-16.5013	28.3082	6.56253	19.0989
-18.6342	1.53197	0.457879	7.78317	27.853	5.10654	-24.9455	-3.06623	13.2112
-24.7871	-1.28265	-11.0957	17.3648	25.3799	-2.55688	0.963891	22.5498	-2.80429
-23.9784	-1.97743	19.5291	10.954	22.203	-9.58711	-1.48988	13.6656	1.90186
-31.2998	-24.8281	22.0591	-26.9583	-18.0621	-11.1132	-0.546547	-13.9557	15.7431
-16.4522	13.1233	-1.87503	0.786533	25.5743	21.6186	-22.4633	28.1608	-1.84528
-29.6264	4.36496	12.1679	-6.44397	16.5038	-10.0262	7.67528	21.2278	-15.2066
5.88334	18.131	8.51814	23.8357	14.6348	-16.32	19.6216	3.36686	7.92297
26.08	0.240773	-17.0882	0.810544	16.8272	19.3151	16.4231	-26.8	-20.4052
-2.92759	-17.5693	15.976	8.31522	-12.5822	16.8042	-8.2047	26.347	3.86057
2.25223	-24.5415	25.1842	-18.7645	3.41938	3.73583	26.4121	6.3963	3.0226
-28.5878	9.78101	-1.12486	11.9746	16.6057	-22.9718	-1.67743	-17.1417	25.8482
-10.801	30.3466	-9.86881	19.9511	21.8677	0.0228293	24.5346	24.8125	-7.14755
-0.523199	21.9973	0.47376	-9.85831	26.7203	8.01938	11.4472	20.8285	-1.34055
-7.42929	-5.79265	-21.1798	-28.1548	22.7697	4.72831	-9.67932	-23.9899	24.9797
13.8836	-20.1029	-1.57115	22.981	21.6932	-18.0057	-13.9663	15.3286	-14.764
22.7946	11.7391	-20.1941	21.465	19.8491	13.1218	23.891	-21.2333	25.459
21.1598	6.46865	4.34754	-12.2242	-5.04417	12.2263	-19.5542	-22.6796	4.4905
11.6279	15.6889	-12.437	7.62306	8.48653	-18.9258	-17.4119	-27.286	-2.16357
8.73387	29.0648	-3.20667	14.8856	12.8316	-25.2503	10.6126	24.6463	-13.8704
6.81737	-0.0929702	6.25413	-28.6001	17.3227	21.2806	11.5676	6.46774	22.952
16.4076	30.4403	-15.375	16.1479	1.18874	23.8035	14.1677	-26.0066	-3.0894
25.8507	26.6268	-25.5607	3.68374	-12.4941	-17.5075	21.9641	23.6844	14.8854
28.7247	14.3691	13.5341	20.5917	-13.5977	-5.78635	9.29171	21.1329	-11.0771
30.0372	0.811144	-4.34712	22.9322	-17.9765	-1.9886	-18.2181	15.2088	2.91504
24.4261	-4.23526	16.3871	11.3011	0.163075	-14.0209	-25.0455	-16.2812	-3.65277
-19.4227	-27.3526	7.86497	-19.0937	2.79708	22.0671	19.2765	-13.125	25.5318
-30.6217	12.5476	-4.78802	-28.5948	24.8156	-8.19615	22.9177	27.0749	-5.72617
-2.00515	-28.9653	20.0511	-16.1847	22.6915	-21.6252	10.2659	24.6984	-25.3004
-3.29273	24.0735	12.1146	16.6975	1.24309	13.2515	28.3755	22.5783	16.6353
28.1815	-6.38737	1.16676	-5.16883	-12.9918	12.5533	-4.43884	9.30661	7.77098
20.7752	26.6047	14.9479	1.17138	6.43967	-10.9304	-7.28264	-22.9419	-4.93413
31.4131	21.0437	2.98789	-9.74583	13.0812	23.4877	-20.1247	-0.440648	4.27461
-1.04117	28.3087	11.0603	-0.598256	8.69933	26.4173	27.7931	25.8496	-9.58282
17.2393	-8.92005	2.6621	20.0397	-14.1751	-1.38994	-8.49331	0.433119	11.8198
13.0973	14.7792	-10.0029	-10.683	-10.2782	3.04684	-12.5466	-3.78359	9.83522
30.8839	12.9626	17.235	5.13487	20.7866	-0.0160099	-10.1481	-14.2368	10.8446
7.16261	-15.5861	-28.1864	-16.7016	10.9319	8.91733	20.0168	8.21532	-7.64066
3.82757	-18.2282	24.0823	1.46295	-5.28296	1.7596	1.89879	-8.32482	21.7916
-21.266	-25.684	21.4715	13.7844	-17.9752	25.1278	24.1778	-5.77727	-8.53249
-11.5213	30.792	5.11359	-6.53946	16.6204	6.11363	3.73101	-11.1998	-9.25291
-0.969794	24.0888	1.74912	-0.743845	13.4246	-25.6796	15.6064	24.9975	24.3119
-16.2812	2.02369	8.07302	-10.1407	22.9106	21.6405	12.2682	1.79182	-0.24149
29.5226	-15.4549	-27.5532	24.0527	-10.292	10.9393	-2.56795	-4.00395	5.74659
13.2107	29.2228	3.6792	19.0877	-20.3121	-18.0471	-5.22378	17.9618	-6.94718
5.18405	11.6854	-24.3569	-29.2596	15.4326	10.7081	5.5517	-25.1966	-25.1962
2.78968	15.8794	16.7502	15.6387	7.6811	16.9575	-7.38387	-23.3354	4.1617
6.40933	3.47473	2.47853	-26.1881	-2.65462	-7.73853	7.79462	21.137	-4.9937
1.5134	-4.57426	14.9456	11.7145	5.85803	-24.2248	-10.3688	6.91853	-3.4413
-21.5364	-14.5729	-25.6402	5.20059	20.3062	0.670972	-0.521884	-24.2241	15.2899
-23.8964	-22.3496	2.76191	21.73	2.6949	8.27296	-3.88838	25.8032	-4.17843
27.5039	-18.0794	-28.7177	24.608	-20.8168	10.1378	20.854	20.4079	7.99449
4.31714	5.08218	9.68671	12.4978	6.96465	4.87582	4.74701	15.0227	23.3176
0.413785	-11.8333	27.5223	-22.9569	22.0155	-7.23935	12.4441	0.149233	5.1427
27.0497	-0.524339	-21.0509	21.5583	10.205	-3.76199	-4.99964	-9.22299	-17.1191
28.837	8.29743	21.1126	19.538	3.48495	7.37604	22.6202	14.2444	26.6504
2.835	1.83547	-4.55507	1.72807	-7.32289	21.1563	-4.56493	-6.39978	8.40647
-5.40819	10.5513	9.70785	-0.996148	6.12879	2.92066	14.6903	7.55451	23.0111
-29.6277	27.2591	-24.9623	-2.86295	20.316	-26.8651	-10.9196	-6.04799	-2.98142
8.51859	-0.0678447	27.1492	-9.6909	22.1865	15.9401	18.9667	2.5797	19.8415
-20.0832	-2.16482	8.80848	-5.0776	9.83443	8.90313	-15.3366	-19.8446	-25.3535
-1.06016	-7.10063	-19.1186	9.26034	9.1454	-11.8761	-4.51322	4.34812	-7.99419
-26.9386	14.8163	16.2143	3.57233	22.752	6.86995	23.3512	-0.940363	18.8126
1.45658	-12.8098	-22.9158	1.9144	-18.2965	3.80306	7.37353	23.2529	21.4463
21.8472	-11.4562	-11.792	13.8748	2.81379	12.1822	15.5403	-0.67945	-23.9617
-22.088	31.9328	19.6458	-2.21917	0.236737	7.56024	4.83756	15.5346	26.4236
1.1793	-27.4162	28.8524	27.5101	6.09	20.4797	-6.67917	-21.5574	-11.4503
21.3575	25.2397	-2.97555	-17.3704	-7.11222	14.0738	-16.839	-8.28515	18.8482
-26.3835	14.4875	-27.0669	-27.1053	-24.6571	-2.92801	-11.8339	14.889	-25.5451
-2.38993	12.0162	-13.5779	27.8564	-13.4859	10.2747	-23.7365	21.3303	-10.1934
-23.034	-22.4176	-6.76515	10.3302	20.6222	14.8357	2.4716	5.2685	1.00757
20.6617	10.3088	-27.5353	26.2634	4.15605	15.1217	19.1124	8.59784	26.9471
18.2559	17.1682	-23.1713	9.02291	21.6352	-6.90697	21.0726	-6.11529	20.6337
-26.7954	-0.845544	-1.934	5.66662	22.8271	27.8605	10.9976	-9.92583	14.3619
-29.1103	-3.46421	-8.24411	17.8074	-4.33942	16.6319	-2.80053	0.153848	3.60078
23.018	-1.89739	4.97567	9.75482	-11.3018	16.1155	17.5899	8.84331	-1.94227
1.37038	23.8636	6.66781	2.85466	9.26706	23.8656	-5.0473	-12.9362	24.6223
-18.2427	19.9141	21.8903	23.8213	20.4106	8.77378	-2.25755	22.7179	-14.7657
26.2635	4.65751	25.7157	-3.51935	-19.785	-5.2059	23.7286	-22.5606	-3.79445
17.4518	-10.7934	1.43268	-18.2258	8.04475	21.4181	6.76277	-18.8586	20.8699
-27.4371	8.44413	21.5562	-29.5058	2.2815	26.1074	17.1051	6.76742	23.4741
27.9973	18.7382	-8.66486	30.4059	25.9335	28.8335	-9.06479	-12.7635	-2.13587
-1.07637	-6.95182	-18.4297	14.6132	27.527	0.352696	6.06999	-21.6403	13.583
-26.2063	19.2497	-29.702	-20.3823	-10.2411	-3.09792	9.0674	0.2543	19.7184
-25.6865	22.5183	27.8496	16.487	-20.4304	22.8827	-12.8917	-0.764723	25.3358
18.1409	-4.93407	-13.0906	10.429	24.6729	16.6366	-8.10781	-4.87392	-14.1223
-2.97864	26.0902	21.6969	-22.296	8.85107	6.75669	26.4122	-7.11924	9.86129
7.42421	28.901	14.3667	25.2228	24.2203	-2.47057	22.4528	-13.7216	27.4893
26.7389	-18.7202	-21.3137	11.6728	-13.8694	11.384	-5.92494	-9.92085	10.4509
0.562287	29.4036	-22.779	-8.10302	3.95278	-3.78536	-12.4639	-25.0442	-19.8282
24.4823	3.26098	-4.27226	-3.94385	-3.47007	-27.239	21.5347	-15.0911	-15.1135
12.9503	21.6372	-11.5164	1.46667	-5.8274	22.5948	11.8981	-21.3223	1.11724
-1.82906	19.8259	-29.5215	0.727423	26.7182	9.21318	0.788197	-18.608	-19.3616
16.7481	4.11164	0.19767	0.231726	23.4969	-1.60883	13.7953	3.37692	-23.8502
13.7709	30.7893	1.61136	27.1975	-19.6722	-10.9466	10.9863	3.83063	15.466
25.3799	-3.27967	7.68008	-9.76959	-21.7684	2.34302	-24.8015	11.5616	26.7976
-6.658	-25.2647	25.3797	-1.14833	22.2175	-5.69024	-12.9417	0.161609	-5.453
-26.6353	30.3025	-13.906	-29.2173	-1.91674	11.7184	6.96647	7.03171	12.899
-3.94623	27.1606	18.4861	31.6656	9.33489	5.81172	-13.4527	4.664	2.14148
-22.7535	-0.437118	-13.4682	-10.9658	25.7238	10.6078	3.33966	2.68982	-16.0956
29.0392	2.55949	15.263	14.6664	7.55142	0.941831	24.297	-3.85222	9.31811
21.005	19.3767	-22.8069	3.46158	24.7309	29.5009	-19.8164	-23.9905	-10.3567
25.9235	-23.7485	-17.8562	31.35	-19.3045	-12.9636	-5.96978	18.3608	25.8646
-1.521	28.7368	31.2589	16.0219	21.5333	17.4217	-1.06927	16.8551	20.1102
-27.2306	1.47158	-18.3001	-30.6255	11.3045	3.56382	16.3359	-6.29183	6.49553
-9.14252	26.9743	-12.2085	3.78059	7.1172	27.3837	-17.2904	24.4792	2.29057
2.97986	-16.6864	-18.7181	-18.1107	6.19218	15.8472	18.9487	-8.80104	0.695571
-9.8732	25.7045	-22.4867	25.2127	15.1178	6.33491	-14.202	6.31402	4.43773
24.2021	-24.0307	12.1021	8.92855	27.5586	11.1615	-4.65231	11.9987	-7.00049
28.2891	30.4005	-1.73874	-9.3651	26.8161	-28.3534	8.53206	-25.5957	29.13
18.1114	22.388	6.96606	29.1205	-24.4227	-20.2266	-21.4492	23.6467	-1.34955
-7.79524	-14.1736	-10.849	-15.8178	24.0187	22.4691	-23.2759	14.1021	-20.271
22.038	8.2942	22.742	27.2287	20.6719	17.6208	10.0011	23.9952	2.74559
-15.0224	29.3752	-27.9829	2.37466	25.6871	4.77835	3.7784	16.9193	24.606
2.44264	10.3938	-31.2596	-19.037	12.9805	9.38146	-9.82672	-5.41505	11.8179
18.3559	-12.1737	29.7479	-27.6565	6.62063	24.6615	-19.2983	-17.8362	22.8603
19.0989	-4.68085	16.8936	1.30171	4.96445	-27.4677	19.4956	21.6301	8.01821
-21.3683	-23.1995	-5.79572	18.264	1.21218	12.8839	-1.91756	17.3045	23.9273
-23.6322	17.9894	1.45751	16.4116	13.6874	-1.91034	-12.9158	-1.42895	-19.8122
27.3193	6.5068	-31.0513	4.59012	0.156908	-24.9068	5.23934	25.711	4.90389
-26.2132	-8.5738	-24.0123	13.8358	-18.1196	-26.4935	9.03877	6.77043	-2.64941
12.9335	30.2986	2.89607	-29.6253	-16.9407	29.0029	-5.33852	25.0876	16.7835
23.5011	27.0291	27.6339	24.7539	22.1252	-15.9901	-10.4683	22.576	16.0332
-11.6362	23.9768	-8.03327	18.6197	19.9179	3.88783	-6.98373	-12.3576	21.9537
-17.3331	10.7754	10.7862	30.6104	26.544	0.644499	-20.8675	-8.75584	3.13235
3.41858	-11.9478	10.0658	24.1157	25.7314	29.8926	2.15904	-3.10033	4.11702
-10.6887	23.4781	-7.11355	-5.91609	23.2677	-28.8989	24.58	7.20058	-1.90549
17.4989	7.51385	-15.7335	-3.6493	-14.4739	-2.38436	13.7325	-0.00748089	19.6285
18.912	-28.3356	6.60558	-21.6074	2.49673	-22.1824	12.9783	2.59047	-5.35016
-24.9838	27.4872	-30.4193	1.95029	-3.6564	23.8925	10.5676	-16.7937	-0.705534
-18.0466	13.4886	4.07009	-14.4108	-21.8703	27.8537	22.436	-19.6024	28.1467
26.3715	24.8777	0.956992	3.55696	29.438	22.9968	11.2414	18.6813	7.0888
22.5648	-5.7606	-29.1826	-25.9585	-18.9002	2.1343	5.10042	0.551311	-18.6873
26.8828	1.63657	-2.76684	17.407	1.00212	-0.297094	-3.15452	23.5272	2.81167
-22.2281	4.53049	-8.33763	25.6611	20.9118	25.898	-17.7228	-0.932002	-5.33487
17.329	21.2912	26.6186	8.88103	-10.2815	22.0868	18.6487	4.85729	-13.8103
20.8472	0.44196	31.0157	-0.915747	24.7971	-15.2096	-8.95969	8.49169	17.8747
15.8323	26.835	-23.29	0.983118	19.1196	23.2659	-11.4684	-6.35048	-3.89265
-3.07663	28.6106	23.1576	-17.0558	6.28506	-4.24747	8.32501	-11.638	28.7109
15.3339	7.60861	25.627	-9.63536	25.794	13.5313	21.8552	15.3988	23.5869
24.9417	-17.4653	-29.1836	-21.7989	-7.96331	8.76509	-24.6154	23.7127	-5.91573
18.5409	-10.973	13.7134	25.1271	-26.2455	10.6112	18.956	0.390053	27.0613
17.5685	16.2578	28.9176	20.435	25.2296	8.16167	-18.391	2.08199	25.0993
24.4207	12.5799	3.9184	-3.56685	17.0448	-11.8477	-17.0721	-26.2382	-2.83255
-14.1868	-15.2276	-18.0336	-2.09453	4.61083	18.6377	-14.709	25.8316	-2.23114
-21.3872	5.41542	19.8341	19.9119	-29.22	-11.2352	3.43566	16.7364	9.79488
0.404369	-16.2583	-26.2187	15.0614	8.70346	26.6813	-5.84706	1.21497	2.87153
3.43895	-24.735	6.6477	0.0842628	28.5794	25.8543	23.4533	16.2826	26.2728
-8.46864	-1.35392	-4.89189	17.6521	-15.4944	-3.09001	4.0347	-19.0535	25.4047
17.7426	-5.78913	-27.1097	2.97185	-2.33488	5.45556	1.17494	22.1742	15.1207
26.9245	16.8648	11.9916	-0.410359	26.322	3.70574	18.9138	-25.294	4.96216
-6.05989	23.912	-29.8011	-8.47261	-25.391	6.06206	0.234282	12.1719	-21.1398
22.5813	-2.77102	13.3537	26.6405	-27.13	-4.83051	-15.1763	25.2906	2.35621
26.5469	-27.1195	7.58725	-4.62303	20.9941	13.0058	24.7358	17.5089	28.791
-17.5665	1.67752	-17.3521	-5.49207	3.00183	2.27477	19.3109	5.52346	27.0094
-20.0335	14.0886	1.7325	-7.09768	29.8988	1.12751	1.81405	-15.2812	25.6223
-25.6817	4.94405	6.87791	16.4157	-23.8967	-1.84357	-21.7429	15.3172	24.9968
-4.0306	-15.0223	-18.1045	-20.1629	27.6207	30.3101	15.6837	7.03649	23.3467
12.9838	28.2129	29.5694	20.7542	-30.2254	-5.25071	3.37939	-21.693	18.3604
-25.0582	5.77644	-16.1146	1.25866	28.0124	-1.65993	11.8967	-10.9865	-26.4693
24.4959	-1.76867	-10.5611	-9.55325	1.25478	19.3886	6.15791	27.2633	-7.97755
19.3749	-6.8358	0.797153	-30.0033	-4.16824	29.2974	1.90426	21.4818	11.9703
-22.1102	22.0536	3.78955	8.7758	26.9441	25.0766	24.0161	7.37433	-7.15867
7.12358	13.8581	27.8082	10.1929	20.4107	2.3203	7.02705	19.9564	29.7846
-25.46	7.34041	-11.3838	21.912	15.5718	-0.895634	21.1072	15.4059	28.2727
26.1292	-0.380656	-25.3484	3.97287	28.5995	12.6163	-10.6655	-1.45321	7.39528
17.5327	25.1734	-7.13257	0.825707	30.5634	-0.0341949	0.562394	-15.1953	26.8539
21.4274	-24.1071	-23.4876	12.6208	-14.5583	6.88572	5.80727	-23.6908	22.0681
-11.202	12.033	3.25325	-20.5297	-1.58094	7.90859	-2.93271	-8.18312	20.2196
-18.2169	3.1116	-29.1042	0.115076	25.0354	-0.933598	0.903599	11.6535	27.5796
22.8822	-17.0918	-21.2198	7.84279	-29.6558	24.2634	5.90461	13.6814	-6.24136
-16.4055	7.27495	-5.38061	24.7052	25.9156	10.3663	2.00125	27.7762	29.575
5.59596	1.90588	-14.0465	-25.7879	-27.2407	26.6305	13.2131	1.66989	0.642593
-8.61076	-1.70631	-22.5168	-2.77049	-29.0217	-10.0605	14.4237	25.5866	30.7769
-12.1701	-8.3094	-4.55627	16.1755	27.2742	25.3909	6.39437	-3.45685	29.0815
14.3133	20.5628	-1.41908	10.7042	-12.1958	1.59381	0.346302	21.3862	10.625
-14.3343	-14.4879	-18.1426	-26.5307	-5.98407	12.0675	8.74037	18.2919	-5.38568
-25.3942	1.27215	23.5564	26.3668	20.3863	-28.6251	-24.1496	-27.8104	15.1076
15.1701	-26.7286	-2.4982	5.487	27.8245	20.3629	7.3592	23.9362	-0.415487
-4.10402	8.49397	-3.05342	13.7199	19.5578	9.45214	-12.4649	8.89726	-2.215
-7.88573	-8.55136	-6.89465	-15.2274	28.9231	1.81883	25.8262	27.4566	-7.24
11.2538	2.7613	-10.3758	-14.7766	10.688	-9.24866	2.12531	5.16232	5.08812
8.44108	23.9101	13.7535	2.45533	26.7974	-14.6593	-6.72857	6.26381	1.22078
21.3883	-7.17552	-8.77257	-0.375028	4.53834	-3.80496	26.9453	-6.35463	6.04275
4.98319	-24.0515	22.0318	-3.37821	4.87237	11.6506	6.81524	-14.8533	-14.2415
-19.1484	21.9164	-20.1817	7.64781	22.1875	-25.1265	4.57904	-20.6723	29.4863
-5.95833	9.67085	-27.7803	-5.47346	25.5469	0.537238	28.5458	11.569	24.2743
-0.83099	-3.30631	-21.5864	25.0135	31.4086	31.2298	9.66323	-6.94853	14.6475
-25.0626	5.38536	-25.2953	15.0969	15.831	30.0508	-2.03599	22.3771	-19.4575
-3.16726	-13.5087	6.6406	-13.7476	-15.7526	3.97339	1.61359	-12.2155	-5.84624
8.06928	-23.4834	-25.9764	3.39773	29.5204	14.4182	23.4727	-28.3728	-27.9875
1.55596	-11.8548	27.0721	-3.23761	-0.457607	-30.4271	5.87631	5.38476	0.754145
3.80317	5.81662	-12.3976	10.1385	-27.8305	5.75693	-0.12106	-0.285706	-3.47689
0.439661	-24.8419	20.7354	8.54996	24.6944	-2.3539	16.029	12.7082	24.7896
-6.98829	3.54618	5.51204	-19.978	13.866	-8.35205	3.81257	-4.63715	15.7475
5.62851	-13.549	1.76504	24.3173	-3.3214	10.977	8.75197	-26.1877	16.3959
6.16371	26.02	5.21299	-15.3238	-13.8379	2.60742	13.6748	7.13347	10.6163
6.89322	14.3131	-4.68453	16.128	0.942819	12.0779	0.388292	-3.61506	22.0073
-9.35835	-6.10978	-4.3057	5.77162	30.2185	7.03612	2.09099	-2.39643	-19.1382
-8.8505	15.5933	-14.5127	-26.5412	28.0507	26.4795	-2.17471	0.587299	29.0448
19.9884	-24.2126	-10.1875	13.4373	-30.0212	23.861	-8.02686	-1.79747	2.67797
9.22108	19.2415	21.9272	-27.7614	29.3369	3.08135	-19.1457	19.849	0.354932
8.63758	-0.554021	19.6141	-3.20086	26.5114	-3.1474	16.5182	-18.8434	-2.67966
25.6401	21.297	-6.09959	20.9946	23.2721	28.8899	24.9944	-3.84038	-15.46
1.27145	4.48981	-9.16179	20.1716	3.14329	22.1336	-3.91234	2.48289	19.8069
-1.3827	-25.0082	13.5242	1.50039	8.38672	-1.51062	7.91189	27.5664	27.297
-8.06228	23.8385	4.9039	19.3197	25.2681	9.38409	-21.9765	23.3395	23.6987
21.4423	-12.8332	21.2803	-8.27007	21.4902	-17.2022	11.3	-2.30611	5.65828
17.748	-4.24829	16.0736	-2.20551	6.67431	0.671875	15.8001	18.3358	29.4877
24.4176	21.3474	4.93235	-20.5205	27.6022	19.8796	-7.29509	14.4694	25.638
19.5598	23.5986	-6.64554	9.14827	13.3836	24.8483	2.1416	-0.096624	4.92067
19.0956	19.5544	17.5382	-2.91093	-25.9492	-29.8194	1.20845	28.5127	17.7536
-5.78829	-24.9936	6.79866	17.1456	3.00796	13.7935	-9.46542	24.4648	-5.49424
16.1084	-22.7902	9.04271	-18.8257	28.9321	3.59849	-16.0766	-22.3067	-21.0105
14.8962	-18.4518	-3.79159	14.8746	24.4664	16.0241	-2.61671	20.7142	22.2756
15.2287	6.60165	-17.4022	13.6712	-6.58277	10.8448	13.2398	1.10507	8.74808
5.76042	18.5953	21.6479	21.857	28.2722	-18.5387	21.5479	-27.5602	28.6348
-4.10584	16.4419	-22.2217	-27.7758	13.8149	-2.2147	-10.8011	12.1275	-0.365473
2.26373	-1.46575	0.0794121	25.1417	10.8885	-29.6743	-20.4575	29.4987	-1.92494
22.3882	-19.5045	23.4189	20.6983	-9.00653	27.9825	24.7492	-19.717	30.8725
9.00624	-0.13207	-1.49053	6.08792	16.392	0.938175	-6.51496	3.02757	-8.33731
3.98747	-21.0783	8.44209	11.2933	27.3754	-1.61014	-4.14878	18.2056	19.0548
-8.35138	2.20735	-23.1666	-26.7953	25.9622	0.268148	0.206716	-28.49	18.5106
13.217	-1.90838	10.9379	5.12537	24.7111	7.37844	-3.41389	15.65	-6.44438
6.08273	3.9849	15.8525	9.86701	26.4535	-21.271	29.4737	6.46196	9.56199
4.45543	-9.31566	3.75547	4.794	29.1017	11.5049	28.8288	29.7428	21.2541
-3.68094	-8.27928	5.66619	-0.790924	20.8624	-8.20216	16.9626	-29.6672	-7.66594
24.4838	12.9285	0.705779	-2.55209	9.05029	2.13851	27.6557	2.00711	26.3209
6.691	-6.24787	-8.42953	-23.8267	-20.4496	-20.8452	13.6027	-2.62091	-21.788
1.09654	3.60196	15.02	3.34456	8.08038	29.9637	19.2021	-0.163442	17.9535
-21.7113	-10.9684	16.8998	18.6135	28.5601	4.40747	11.061	25.845	-0.681613
20.6426	-1.43032		13.5489	24.7428	27.0994	-11.6477	-9.09216	17.2021
11.0647	4.02781		1.85303	20.8986	18.9902	2.04786	-29.3876	1.07345
8.44637	-11.5713		13.0869	30.31	24.6446	-2.70817	28.2879	20.7421
-10.2439	13.12		-11.1157	27.9195	28.5351	26.3988	15.9736	22.5977
-22.5334	9.00173		-18.6486	-0.00855781	-1.52948	-0.670277	-0.787135	1.24742
17.8949	3.32078		3.18786	23.7309	-7.38296	-21.1514	10.2312	29.3731
-2.05642	-6.43246		-8.64983	-29.71	17.9304	16.6103	8.70276	0.382931
-1.2449	25.004		0.786588	6.18408	-9.40395	-26.3722	-15.0748	-1.88311
9.03372	-7.77557		10.0787	29.4979	23.0902	12.1969	5.36606	23.4703
-25.1125	-0.229014		18.7843	17.9572	9.62207	29.6697	1.14626	3.20665
1.2177	7.50123		-26.4467	25.024	-23.1867	-3.38463	9.45534	25.1392
-3.37807	-2.72793		17.6785	18.9311	-25.904	15.7893	-20.7861	18.8025
-13.1781	-24.7741		0.425683	26.1858	10.72	-1.44278	1.50636	-22.3815
7.35238	4.60943		13.4361	25.1836	12.2643	-13.7418	29.3343	21.8768
-8.36762	-13.5055		3.70146	21.2894	7.22024	8.50326	19.4921	-15.349
15.1492	22.5582		15.415	22.1979	2.67335	-20.7686	-19.0197	5.70263
10.403	16.3542		19.9753	-0.0222793	1.4259	14.5859	0.631468	-18.1029
-6.06273	9.50669		-8.31912	1.22563	-5.26628	25.9654	11.1122	18.2999
-20.2479	7.45948		-7.40207	-29.6182	15.2398	27.8723	13.8011	-29.595
4.55221	8.48349		7.36971	-20.4119	14.4929	13.4559	-27.4721	-13.5645
3.68711	8.02104		23.7247	29.1121	-6.14003	-7.62961	-22.2206	-0.00363175
-19.2202	-10.9555		17.0312	24.3347	6.17395	9.69679	-0.533952	26.587
-0.806434	10.2039		-26.8394	23.3955	-27.1398	16.1287	22.7864	4.13395
-25.689	26.0437		4.78194	-24.8748	-2.86888	29.9176	-21.6961	22.819
1.14163	21.0884		6.26171	-4.12955	5.37239	-11.0992	5.5392	-7.82967
-7.81489	-20.7846		-0.95644	26.7009	-11.4267	-18.6956	19.7157	27.8743
10.3113	-2.35614		23.2205	21.7856	10.418	2.45422	14.729	1.8741
12.1274	8.96013		-25.598	18.4893	22.4015	-6.30728	15.6212	-1.97952
23.9089	5.54409		13.29	24.827	2.28286	3.08516	-18.7862	-20.6925
18.9141	-12.2897		-14.7679	-13.579	0.808352	-3.69604	-23.5792	-4.81353
15.5103	15.6689		2.55852	27.7282	-0.490107	28.101	30.9757	29.0676
21.0951	17.892		23.4283	26.6663	6.25344	11.2891	21.5924	25.3153
-10.4176	-25.4392		-9.78171	3.2724	-14.9073	-1.68423	-2.13744	24.166
17.4668	-7.98439		-1.23505	-23.9173	-28.9797	21.4045	-7.90816	3.82349
24.6601	25.4703		-16.5715	5.77266	28.9612	22.4778	2.37448	24.8319
7.95667	4.54474		-14.1714	19.062	-24.7546	-0.671102	10.8134	-3.46183
4.45475	15.7684		-0.239509	27.8048	12.4086	-4.84834	22.6106	27.7986
-14.0699	-0.649141		-9.35183	29.5383	1.19177	5.71866	20.369	20.8177
-16.4955	9.54908		22.9223	15.8626	18.203	-12.5606	-30.2281	-7.90069
4.77147	6.48907		1.4944	-19.3593	7.86332	7.41433	-1.77224	-11.5537
23.1707	25.6803		-7.51693	21.7195	5.77643	22.1957	27.8659	3.39764
1.75962	-7.28114		13.0068	-28.2255	-17.0448	17.3956	29.476	-8.12506
-17.3412	17.1021		-4.67928	-3.32018	2.51941	-18.5215	-25.6643	27.4281
11.3856	7.92378		6.99361	18.7765	20.7783	23.5606	-11.2421	-25.6909
22.4098	26.079		-20.9133	8.47953	-2.71119	25.2328	24.874	1.39008
7.35834	-16.568		2.28924	14.8239	-20.1904	-3.99674	4.4722	24.4883
1.13116	6.92237		-15.6398	24.2588	7.43052	-25.2314	-30.2095	26.3864
-5.7653	8.41459		-2.68418	25.0105	3.34243	13.7603	20.0559	7.78028
17.8056	8.75499		-7.12531	8.78773	5.242	22.8001	27.0629	-6.80953
-19.5704	1.55952		-12.2983	5.7429	20.0618	-2.94232	10.968	23.1115
21.3834	-4.76984		-14.9516	1.45508	-3.44821	10.6935	-26.9486	-24.0237
9.90197	-19.2025		-17.7151	21.8786	11.0122	27.5665	-9.4487	-26.0304
0.0485072	-1.4957		-22.9678	0.174014	-8.73615	31.1223	0.831182	-0.506252
-21.2921	-5.2211		-13.0574	18.0776	-14.0938	17.6318	-25.9267	5.47053
-1.27509	-10.8745		22.6856	26.7508	-9.60625	24.4996	-28.5071	3.41981
-11.0319	26.796		-8.13499	9.41034	25.5483	12.0343	-5.73731	1.46069
-7.87972	0.611577		21.407	20.4027	10.6735	0.490987	-13.2319	13.8863
5.63654	23.5434		18.3691	27.8159	15.09	31.6465	16.7998	10.5095
19.5559	13.8353		-15.0215	1.8927	-21.7636	-24.1881	-7.89754	26.5158
-25.9141	11.6481		10.4105	-28.0046	12.9183	1.30805	-1.09095	0.00400501
-10.2224	27.3481		8.37406	7.16536	-1.07911	26.9101	19.0397	-18.5794
27.1688	-14.9277		5.2284	25.9116	15.6579	-4.43781	1.1102	4.84315
0.785921	-22.7101		15.8454	-11.9434	20.9703	14.6405	-3.9133	-1.62827
-18.3126	-27.9776		-2.02099	25.2697	13.0124	28.6372	-11.4986	-18.8329
21.0251	19.6863		-18.4912	23.671	9.25579	-30.4485	12.7861	-2.31244
13.9955	28.5435		11.8568	24.2646	-0.520566	-5.42923	5.9179	8.2822
8.80757	2.7491		23.9727	16.3419	25.9379	22.3834	25.9556	27.0896
19.0265	24.7359		2.23238	20.9436	-7.75261	-30.7382	0.785641	-6.65727
1.0989	23.1267		20.3384	-0.943746	3.00747	-12.6017	-29.2699	25.9434
13.6059	7.10757		25.6506	23.1809	22.7612	-19.8362	11.2102	26.4843
-25.369	2.33926		22.1123	-22.5114	1.36819	-0.543382	1.1637	23.0916
24.0214	-2.49031		23.3404	-3.63035	7.95098	-7.22834	24.4645	-14.4867
22.4592	22.1674		-6.58295	5.56437	7.07412	-1.3714	-25.0198	24.3906
12.0361	12.4785		-21.678	20.8296	0.992604	-20.7849	7.46875	-9.97564
18.844	28.705		-3.42656	-28.2682	-21.9997	7.65085	-2.31111	-19.3195
14.0062	-6.20716		1.16246	0.0192602	3.39505	18.205	-5.98487	-27.6327
0.482131	8.30885		16.6566	26.1355	-1.98422	5.98268	-29.5149	-4.17496
19.4615	12.8223		12.4108	8.02857	-7.98678	-9.26875	0.992494	-6.77156
11.7094	-26.2004		-6.9978	21.3894	-26.4166	-30.3348	-3.84212	-9.02719
-26.4578	23.6416		9.57964	6.36215	13.0767	6.72854	20.2583	23.9625
9.90493	12.0081		11.8466	12.891	9.65262	2.01343	0.705539	18.3196
6.66295	-12.4618		8.60192	27.6296	14.4207	-13.6152	-25.1541	4.49979
-22.9498	3.62239		-26.4355	-25.2508	1.17086	25.5607	12.8851	27.1527
-28.1482	15.6585		16.1985	17.0613	17.4135	1.15024	-12.4482	16.2717
4.27661	9.28716		-10.7853	15.3713	2.70722	-10.4651	3.02129	-22.7881
24.3556	10.0002		25.4179	23.2002	15.7435	29.4965	2.26898	13.4092
0.863567	0.805023		10.3846	-10.0779	21.1359	-6.59569	15.8087	5.00404
-25.8294	27.0197		-9.09832	20.4638	-24.2484	-12.4876	19.2897	-7.23659
-5.18015	9.84316		12.3302	-18.5222	25.4486	-3.28089	17.2281	2.75824
11.5397	10.4987		-12.1909	26.5592	-21.8445	27.5064	5.00713	-21.7759
20.5168	-4.78176		20.785	12.156	16.4549	26.3867	16.7979	-24.8179
27.5031	18.2319		16.0885	-0.583047	-5.80519	0.0681615	-9.18901	22.6778
-26.6322	14.2859		13.802	-16.4892	17.1389	2.36592	17.2404	27.3337
3.30993	2.45023		-1.69767	20.0413	10.3013	9.86692	-3.01652	21.8626
18.2836	-1.79097		10.5745	18.0451	15.0031	-0.789216	-15.3357	-19.8851
6.89098	17.2161		-9.669	-23.3762	-13.8767	-3.61188	9.89794	23.7798
-3.73961	-30.0041		-7.22471	23.3198	2.70541	14.324	-4.14223	9.83221
27.3651	28.638		-27.372	-23.0775	19.2357	-17.3865	21.64	25.4351
-28.4773	-26.3197		24.3512	8.60153	3.62473	-30.6357	1.40009	-4.37174
27.9008	19.5223		-21.394	-17.836	-0.79279	9.40205	21.265	-15.0939
-20.2088	7.59353		17.8421	25.5416	-5.01543	27.721	20.4189	-9.02486
-11.7862	17.4609		26.0983	14.16	5.39358	0.562947	3.64985	7.78914
1.58064	-19.4178		-25.718	14.6415	-6.93352	-4.66873	-15.2362	11.6327
13.4204	-28.9725		-0.746993	9.22825	20.4515	13.8272	0.157911	5.84577
-0.585071	20.6954		-5.33446	19.6809	8.00816	23.9018	14.5996	-1.15415
-6.8248	8.64487		-16.477	5.54245	-25.1143	8.35688	12.6499	-15.7295
25.7118	-10.2898		-16.8329	17.5636	25.9346	-0.593265	6.62486	-23.7939
-13.1675	7.74958		-26.1912	-15.4317	-12.0577	3.53365	-3.01002	21.2457
-10.7682	-30.6878		9.83847	-0.728908	10.9153	-22.8002	-22.3773	-23.2401
28.3634	21.7862		-15.3595	-20.3856	3.66867	-29.7811	-24.6889	7.06018
-5.53734	30.0774		27.028	23.8533	13.5656	7.31599	-16.8741	24.8871
21.8126	-29.1304		18.7748	24.6668	3.37413	19.1117	-15.0247	2.5407
-22.7989	25.7634		19.7265	5.23823	-13.5835	28.4682	9.6566	-22.3698
-8.86046	14.5579		-14.2717	9.23386	15.0869	25.822	16.5999	-20.4878
-15.4802	19.861		-24.0145	23.69	-12.3306	4.71253	11.5702	-21.0604
12.3615	28.9432		10.0652	25.161	-21.2342	2.45485	-7.21672	25.4061
-1.26324	30.6168		25.8954	-25.5233	0.100153	28.7975	-0.774919	-6.18954
-19.4698	-4.91088		22.8302	21.7909	-19.6344	15.3539	-11.2501	-25.3469
16.8191	-1.47241		1.44643	-20.6408		-19.6757	-9.41527	10.5647
-25.5547	-2.16869		-20.3624	9.97174		20.721	8.26429	-12.215
16.2357	20.592		3.19668	15.156		24.8097	0.325217	-24.2687
-26.5904	28.5372		1.61616	13.2804		20.0974	-3.18952	22.1198
18.7499	8.97323		-16.3256	9.96729		9.75827	-12.2514	-20.9414
1.1438	-23.6366		-17.2964	-4.0212		-3.41004	-10.1711	14.9471
-21.858	1.95326		26.9717	-15.5433		12.5338	-4.92142	-6.16501
11.9052	30.5019		-2.02832	4.10925		26.013	19.6191	-2.60886
10.2681	-28.6399		-28.474			26.7655	10.5012	-23.4517
0.199152	29.7994		15.1681			3.28684	-20.7001	1.17903
-30.2492	-0.105967		2.44717			-4.21495	26.2456	8.01873
-28.0115	2.28407		24.3267			23.6117	-1.06606	-15.5291
-4.13522	-3.80937		10.6887			-0.943833	22.5737	-24.8183
-12.1823	30.2804		-1.40171			6.0845	7.44832	-20.7318
29.6852	3.12998		-12.9664			-0.354037	-9.70155	24.6474
2.79795	-12.7689		-0.398837			3.96122	18.3111	17.5938
10.1897	24.7753		12.231			-1.9228	-0.816766	-18.7905
-3.33172	-30.3502		-22.3246			28.8535	2.49736	0.764232
24.7894	-6.32359		26.4072			18.2065	-10.2763	25.3499
-9.65669	5.15624		23.2416			15.2234	22.9867	8.19986
10.9007	9.78297		20.1606			12.6797	1.28101	2.8757
-3.2657	19.3321		24.8236			-27.5339	4.244	-13.0903
29.526	-23.2706		1.16491			-4.14263	26.2286	13.396
-0.0822415	21.1566		25.7356			23.6293	3.04452	-24.4381
-27.5333	-0.991326		-5.96008			20.5926	-2.63035	16.3938
18.2861	-2.76757		-8.23204			-10.0547	-0.861144	4.09406
-23.6906	-5.7961		18.9794			-4.87457	-21.2154	23.6032
-25.0244	20.4077		7.0531			25.8628	25.1878	-23.6008
-29.3532	-29.256		27.4538			-24.9854	11.0579	24.744
25.9969	22.0589		-23.7964			13.2076	-10.2035	20.7945
7.45517	1.7564		9.41762			-12.9323	3.54021	24.2194
13.439	0.631916		-26.5001			-27.6527	-13.8591	22.0879
-19.029	3.76481		11.8466			8.27567	6.69491	7.12225
-9.9717	23.3553		-22.7665			17.4421	-11.0904	-24.0379
17.5668	13.6539		6.83251			-17.4502	5.62543	-12.4431
12.3436	29.9557		5.43751			-18.3238	-18.5041	8.19403
-12.1202	-1.40302		-6.45232			25.9738	7.90382	17.7831
-28.4547	26.8866		5.65298			-0.156076	17.4026	22.1876
6.51543	-24.3038		10.0674			21.503	-20.2089	15.3316
-2.67023	-9.93851		27.6368			4.77366	13.8734
30.6987	-6.04557		6.4302			-4.73349	23.4227
-12.3506	24.5716		29.7682			-26.6393	-0.826138
-27.6684	-14.7898		1.85786			-7.87306	4.31844
25.8794	-25.6672		-2.27182			27.3467	19.8407
2.76744	-21.1079		-8.92081			12.9977	-21.6694
1.4464	-26.3505		1.47159			23.9861	-2.53204
-0.0183955	-2.7693		28.7972			4.0943	-15.2678
-6.92095	23.906		0.963288			-22.2502	4.73046
9.22024	-18.0904		-26.7141			9.81855	26.9858
-1.80201	-19.8246		-12.0248			-25.2313	14.5612
20.8523	29.633		4.46564			2.13205	17.5815
28.8605	10.7106		-3.43978			11.3456	9.14434
16.971	9.07455		11.5264			-22.4525	1.18368
0.186894	-15.2132		12.1196			10.5203	-2.96068
20.3354	24.8597		26.6818			-16.9138	-4.60736
5.54883	24.3208		16.0724			7.52651	-12.0906
-6.99879	22.5326		15.4288			-24.1841	17.0952
-24.7255	-9.11881		-6.60061			26.386	2.77449
-31.3825	3.9067		-22.1788			-8.74765	-17.4911
8.08681	26.953		-4.53379			13.677	7.05499
24.4246	15.6644		30.3212			-13.9263	-18.9243
29.8391	-2.86423		29.8442			14.8604	-4.15585
11.1934	14.6522		-30.194			12.7064	3.32932
-2.21749	2.65261		12.2398			-2.30501	-16.1949
-25.112	22.4487		9.89829			-14.6241	-10.7529
17.4123	-14.5707		-21.2317			-19.2426	11.3561
29.3847	-24.2612		19.7763			20.1628	5.23733
14.6388	17.7533		20.6474			1.58692	18.5303
18.4701	-0.420984		-28.4355			25.4978	0.416573
-31.4888	16.765		2.59648			4.12499	2.65065
23.8649	26.6965		27.1224			-2.24743	6.39859
2.01506	-2.40661		30.3874			5.24645	-17.9362
-11.3225	-0.361725		22.5901			23.3178	14.2168
9.55153	20.94		28.7108			-8.68305	15.9293
29.4759	-27.3585		-9.21146			19.4205	12.7986
16.0209	22.5529		18.2606			2.33837	9.05212
-0.324038	9.85547		-8.89812			6.84406	0.419702
0.491553	16.9178		0.637935			23.9675	-2.64104
-2.358	-4.61788		-6.15184			-7.52312	-8.99929
30.0186	26.4376		28.2269			-0.660222	-5.24112
13.7358	17.8221		25.1401			8.76723	-20.2569
28.7553	11.4179		31.4179			3.43233	1.85442
14.4381	25.7084		-27.9041			-9.23409	-9.97947
-1.57289	-20.1117		26.0171			7.00331	3.85089
6.77601	-6.53414		30.2669			10.1184	-1.31275
-4.77049	-15.0768		30.9624			-1.14261	16.2177
-0.879287	23.163		-4.10794			-25.1169	19.3097
-29.048	-1.95081		-30.9808			24.9108	14.4561
29.1489	21.2432		-0.391538			10.8054	-4.20033
0.768317	25.1489		17.2773			23.6452	12.9539
-25.8392	7.79547		16.4665			4.58391	-17.0217
11.7665	19.6804		4.49871			3.86576	23.5713
4.76415	13.2487		14.988			-0.480927	20.6465
-1.77496	24.0835		31.1233			18.6041	13.8739
25.8808	-19.0325		13.1573			26.4001	24.4351
17.8958	2.30768		30.2374			-21.2969	-1.81337
15.659	19.6507		-29.4806			0.671256	0.841656
12.4274	20.3712		7.55868			16.3052	11.9574
19.4291	-7.61021		28.884			5.50138	9.2728
6.40791	-24.2462		1.2265			-1.11524	-1.05171
2.57214	2.82014		4.14557			7.63943	-2.33134
-25.5881	-10.1142		-31.2041			20.1973	23.3387
10.1356	-13.1687		15.3631			-20.0945
-5.28034	5.42361		12.0829			-26.1091
0.811013	-5.40499		17.9859			16.054
0.105289	-8.5517		7.50895			7.14094
-1.32244	22.4347		5.91778			5.81868
8.81303	3.32847		26.5858			-15.9362
-30.5939	3.65675		-5.49585			12.7288
8.16813			-2.80974			24.0867
24.783			-9.53348			16.7695
-1.45794			29.62			-7.05422
-28.2078			27.0315			-9.81612
-7.79197			8.14496			-16.9144
19.8899			-25.586			12.038
-1.03623			30.375			-12.9596
23.8026			-19.2962			22.7086
1.30091			23.4376			11.3718
-21.1072			15.0064			-19.4053
1.98322			-1.47045			3.05845
-28.1246			-28.8912			0.464538
5.52434			19.948			15.4394
-26.0077			27.3346			-12.6723
-5.62743			-8.7936			16.0374
27.3181			29.3893			-24.4214
-12.1965			-11.0642			10.5346
-27.2074			20.8593			-3.54219
18.5794			15.4699			-22.523
20.4793			-18.7508			13.8613
8.01235			-24.1151			-1.09256
15.8214			-24.9773			2.74599
10.6296			11.3801			-18.632
23.3546			-9.93877			6.66862
-1.17594			1.78202			-3.36881
-1.57042			28.0144
-9.11353			4.80937
17.7063			23.5464
[truncated: 96 more rows]

## Sheet: FS3_PR678_starved_locations
FIGURE-S3-PR678-WORM-LOCATIONS (units=mm)
HEPES	I1	I2	I3	I4	M1	M2	M3	M4
9.44717	1.25519	2.72387	14.8717	14.9494	11.445	11.5711	12.6201	-2.6391
6.92515	14.1639	1.69748	10.2572	12.013	14.926	-2.67273	8.88093	-24.9619
22.3485	-17.3846	-0.0789878	-6.197	19.1265	15.5274	21.6517	13.4378	7.02662
-1.79957	12.9925	-1.60815	6.66397	3.71087	0.3722	-20.6777	-1.9104	-23.1673
3.45455	21.8006	-17.6388	-6.9775	4.43878	-20.7766	6.42281	-3.38321	9.01271
20.0639	22.0213	-9.71639	-8.6282	3.38076	5.48771	-24.1654	-6.06596	-9.98495
-20.0219	-14.0879	11.9008	-20.4497	18.254	-6.85067	-20.1541	8.36401	-3.77786
-20.5209	-4.92482	18.8146	-1.03514	3.06717	-17.7816	20.6404	15.7599	-8.89789
23.908	-17.7119	8.72486	-18.2522	-16.1094	2.20161	6.77835	-2.76252	-3.21997
16.4051	14.3478	-17.7894	-21.5864	-21.8312	1.42659	9.01004	16.6325	-18.1112
14.0326	-1.04336	-18.4219	-19.2316	-23.3247	1.09861	-25.032	6.95802	13.784
-23.1658	7.73538	-13.4457	11.7335	7.34813	-16.3617	2.46842	-10.4107	15.9031
-14.517	17.3357	-15.7522	22.2796	2.17632	3.3211	-3.3001	16.7548	-15.1614
-13.0048	-9.0272	18.2285	1.50902	-5.0391	3.12641	13.0536	-8.82096	11.0083
-4.80732	12.8751	-5.67162	-0.069619	-12.5176	-10.5329	-14.902	15.9926	-16.9435
-17.2468	24.433	-8.96628	-22.699	-6.82483	1.45977	23.5881	-25.937	-1.6296
-7.51137	23.1099	-24.051	-24.3263	20.725	10.9429	12.8581	-3.76022	-6.34347
26.6984	-7.22868	-7.93182	-9.69644	1.78953	-24.3284	-26.144	19.1339	2.19787
-3.85087	17.9591	-22.5544	19.4641	-14.5548	-2.89477	-16.4217	-21.2106	0.400647
20.7699	12.5179	7.48335	-16.4495	2.14279	-15.3113	-15.1794	-14.3786	8.87408
-10.5739	20.7121	22.0205	0.514357	22.0342	20.3699	19.0265	26.4495	-21.3742
-22.024	-26.1016	3.32719	-7.02749	-15.7298	10.9857	17.3444	-9.31102	9.77085
-22.8863	8.94068	21.6466	17.453	-8.54606	5.97974	4.4979	-23.6044	-7.1319
-9.07025	-21.2056	1.16935	23.8341	7.17917	25.0789	-18.4263	15.8427	-20.0361
0.731029	3.61588	-4.30703	-5.32602	-22.9643	4.73062	20.5505	-6.70298	-17.1497
-9.86834	18.2439	-17.9868	-5.96281	23.9897	-14.0172	16.0057	23.6357	-4.06719
14.9175	-24.2193	13.4946	5.62849	21.3472	22.3268	27.6635	-18.0928	-8.12986
-7.95556	26.6025	-13.2824	2.34765	6.74959	22.4748	-26.4072	20.1029	-20.0265
-26.1747	-13.7675	-1.61895	-11.8631	-0.279173	3.09752	2.87529	21.9479	-13.3443
-10.6328	20.7046	0.47254	-1.32928	1.49904	25.0433	-3.81632	14.2093	-25.4808
-11.098	13.3212	-21.6058	12.107	-25.8546	23.4602	-5.7986	-2.18691	18.1943
-24.7922	14.5234	-1.4774	22.4195	-15.2392	18.2707	-18.1159	-7.92339	-23.27
7.07193	-27.3572	9.16711	-18.3453	22.3465	1.4055	-21.3082	-24.203	-13.0956
-24.2267	12.8665	-12.6991	-14.6121	0.845319	0.605999	-23.2865	7.77588	26.636
-15.3691	-9.06816	-27.2293	-11.1284	4.31978	-26.3282	-24.1866	7.17009	-17.0835
17.2563	-18.6988	16.6998	-2.62769	24.007	-16.0531	-2.19008	-10.159	-12.7347
-23.5376	11.8452	0.951319	8.34852	17.5282	26.6497	-13.4395	-0.250085	-15.6685
-17.951	-8.27467	-22.7165	2.69698	-5.73697	-2.2477	-4.53307	-5.17504	-7.66322
27.0275	-27.9363	-16.0877	16.3127	-16.2774	11.3879	-27.0846	-3.63885	-26.8965
-3.54978	-19.1616	-5.7051	15.7501	-4.1204	-24.924	-24.7768	-11.391	23.6744
14.2457	2.68285	22.5349	11.2259	11.4539	-12.715	-10.6243	-22.0481	-16.8828
15.1232	-12.6868	-7.17664	8.89106	-11.0437	25.7696	27.7237	-2.86285	-25.5478
-13.7999	-28.32	1.02121	4.66526	-7.31018	15.7596	24.5011	-22.795	17.7668
-6.95305	-23.735	14.1573	18.1444	7.41373	18.0347	-3.68448	5.87685	-26.9271
28.6464	-29.1943	7.22979	-7.85399	-18.8911	24.924	-11.5262	-28.1097	15.9476
5.36311	-27.2386	28.8803	5.05314	-14.6925	26.5905	26.5179	1.70196	-22.591
-16.4728	-18.2154	-1.90326	10.0218	-1.27274	-6.1629	27.0125	-8.37323	24.0083
24.8241	-28.7982	1.3875	5.2081	7.62377	26.779	-26.1672	1.14577	-10.9886
-21.0242	19.8333	-17.7641	-6.653	-2.70149	12.5905	28.3543	0.0442324	5.24656
-4.92288	-29.4186	-26.7654	-14.9011	17.5016	23.0005	1.6465	-20.5678	-17.0156
17.025	-10.9861	-10.426	-22.2283	-14.3131	-22.0969	24.5807	-13.0971	4.24225
7.54878	-28.394	-20.7137	-8.36403	-6.8512	-3.76858	5.21405	-28.4865	-10.8652
-17.8129	8.61399	-23.2583	-6.11678	5.56515	4.98646	28.2203	-6.69869	11.5377
11.2419	28.7983	-15.3779	-23.6743	25.5812	24.7587	19.9588	-0.792257	-7.4841
-9.21724	7.61072	-8.32023	18.5078	-6.6278	-29.3227	-20.6647	-16.3591	7.15113
8.91406	-17.7064	16.1595	-5.13812	17.9096	-26.4125	-6.26675	-20.9055	-5.18197
-29.5087	-20.985	-24.8308	20.316	21.9214	-7.30682	18.5935	8.25344	24.9545
18.4833	-14.1617	5.90293	-13.9048	-20.8824	-27.2705	-11.4764	5.55436	1.26079
-12.4496	-29.3163	-26.376	0.658871	-19.2548	-14.4412	-18.2356	-14.6519	-0.103449
-1.18495	-27.9021	-8.80085	-10.2489	-21.0446	-16.5856	-30.066	-8.3794	-25.2939
-22.2022	-28.918	-13.786	-17.6515	-26.4029	9.13945	22.7185	-19.6925	-18.432
17.5616	-11.301	-21.1093	1.53122	-1.47826	-25.8029	21.9517	12.1889	-21.3502
21.7928	-9.97169	-1.86118	3.23302	-13.9365	-30.4275	27.8017	-15.0628	-14.7825
30.1045	-13.6792	-21.1698	-13.5437	27.2899	20.6928	29.3156	-2.51301	-8.34804
-19.7843	-3.90172	-18.824	26.3224	29.0929	-7.7766	26.5707	12.7417	1.86485
26.7515	6.84636	24.1418	12.6238	-22.153	16.0066	19.7337	-27.5089	-28.8131
-15.7046	-27.0264	-5.32832	-0.866752	-27.6912	20.8687	18.0749	-12.3949	-10.8149
16.505	1.9355	-17.2093	10.5226	-21.2923	-10.2683	-30.3306	26.3814	20.0597
-30.1298	-17.578	3.3164	-14.3015	30.3575	-13.1125	25.2441	-22.1353	28.076
2.61831	-18.5617	-5.08314	-24.499	-24.8717	13.8765	2.42172	2.82248	20.4821
-13.0586	10.3785	-9.08123	9.76311	-4.04162	-25.272	-24.8923	-28.8142	28.87
-1.57025	-20.5349	-0.978717	3.73021	17.7688	17.744	-1.20387	-14.2602	-30.5147
27.8203	-22.3984	13.4581	-25.6571	-9.44084	-27.8457	-28.2273	-27.3601	19.5653
-12.2354	22.9886	-1.82485	8.1522	-25.6158	30.13	16.9501	11.5037	-23.2751
-29.5983	-22.0296	29.3218	12.542	10.0645	3.46707	2.61894	-22.4799	22.739
20.9331	-7.27389	23.389	-8.43742	-7.25076	-24.838	28.2123	-11.6498	15.5825
-5.64531	-9.78741	5.6608	-0.122894	15.2153	-2.1348	-19.6924	25.4231	-4.82796
16.9666	10.0939	18.7476	-12.388	-5.59526	-28.2459	7.5439	-29.5201	4.7225
23.7709	-14.7807	-15.4577	-17.3965	-15.1405	29.0879	24.8125	-6.69645	-11.0675
7.50662	27.302	-14.8488	-7.37401	10.7326	26.2073	26.6674	-14.606	5.92604
-11.9899	-12.7417	-17.7605	-10.1101	-3.95798	30.5905	23.5546	-12.1352	-26.4851
-14.1626	-25.3151	-21.9546	-6.45153	-16.5935	-6.69767	-12.7563	23.134	-17.8012
21.8195	-6.96814	-11.1015	2.04049	-19.9458	23.1697	9.31183	-20.3604	24.1156
26.5241	15.7441	30.858	-6.08538	-0.62884	11.7216	-1.25971	-23.993	-30.8414
14.7281	24.6519	-20.4907	-16.0588	-0.0782637	21.2962	-4.66298	3.3434	-18.9953
18.2573	9.93111	-28.4171	15.4623	25.4855	10.113	-9.23819	15.2716	26.32
14.454	-12.7307	-7.05517	21.8677	10.2516	-27.7961	4.91974	7.25748	-12.6657
-22.142	4.8116	-27.8198	13.4454	-24.1609	8.59405	10.198	-22.8883	20.3351
18.0468	-21.0778	0.0956372	8.38622	-6.14555	-14.2182	0.0703448	18.3155	3.56525
23.0505	-7.61208	-27.5013	25.8463	1.65163	-20.2867	-7.7105	-17.4664	-30.4112
-12.0854	-14.0614	-7.56418	5.64774	0.340263	-25.6268	-7.68556	16.7691	-21.0543
-6.10972	17.8159	-10.7122	-28.9231	10.4342	-19.6491	-3.21585	24.5427	15.213
-23.5791	-23.7608	-18.3336	26.4537	17.4822	-8.35527	-17.5908	-31.488	-26.7109
14.9341	8.84881	-13.9366	-24.4534	23.1555	-14.7108	23.1342	14.7773	10.0017
31.036	-15.272	-21.6078	5.99211	27.9363	16.9685	18.0911	12.1105	-11.4806
9.46689	26.1861	-1.7128	28.948	-21.0759	-5.31357	9.78063	-19.6455	28.5713
19.0207	-17.9312	-2.98275	9.94577	-9.63804	-12.3961	4.60594	-1.45592	-19.0766
-25.2107	-17.2177	-3.9083	27.05	-24.9451	13.1639	10.1944	27.1666	-10.372
-30.0444	22.5091	28.2806	4.66608	10.3307	-23.5607	-13.9623	9.68325	-5.06023
10.7412	-10.2878	-11.6925	-14.3688	-7.85794	-28.505	13.9356	-7.58336	17.148
-18.7882	2.31454	-11.0552	10.9856	-27.0593	-20.6799	-10.9064	15.5881	-8.62002
20.829	-19.2273	-1.72209	-24.632	7.81397	-6.95279	4.12202	22.3541	14.6904
-12.958	-9.24518	26.714	16.5554	-29.9787	-25.3754	-6.79687	-28.6238	24.5477
-3.67891	13.5381	24.9627	-10.4059	21.6404	23.118	-12.281	-18.2399	17.7901
-16.8513	-6.28483	5.36871	26.7899	-19.4433	-27.661	-7.46721	16.205	21.4312
-24.9445	25.6576	16.9591	-8.20654	-5.63533	-16.2878	24.1819	-29.5734	-8.55977
18.6237	21.4533	-7.54693	-13.2623	-13.1887	-28.0336	-9.62742	-1.69608	-25.3021
-7.1793	6.27801	19.3637	-0.141281	8.9651	14.7279	12.5579	-16.9642	5.49616
-26.6063	4.27058	-16.0794	8.06396	6.82429	7.30491	13.5661	18.9345	-2.63436
28.375	28.3414	26.3638	-29.7736	-27.3981	-6.86946	-17.8742	-30.5884	-6.77444
-5.80652	2.86863	-17.4126	-0.823304	-2.19621	-12.0451	-20.1763	-10.1488	-11.1809
-29.6127	-28.9862	-29.8114	-18.8681	-22.1255	-13.6312	-8.94551	-21.5121	9.59625
-13.1768	-23.9922	-20.4328	-22.6434	-23.7235	-3.84878	13.8208	-28.4668	-0.00317355
11.6726	-29.496	5.2879	3.88565	9.73495	-0.816905	-16.6082	28.7124	11.9588
12.4772	10.4943	-16.1272	-0.647818	-1.92289	-14.6123	19.5524	15.963	-28.0169
-15.5407	4.33464	-26.8956	-23.8219	2.83074	21.7693	-24.6235	1.2505	-1.36586
9.88139	-7.0584	-15.3633	-14.3767	25.3482	15.8984	0.0273576	-10.0713	-10.1643
-29.2481	-14.7059	21.0646	27.6266	6.72988	26.8397	-4.49965	-24.1196	22.7512
17.2003	-22.2947	-20.2981	-7.5316	-8.56692	19.0235	-13.1365	-10.2601	7.81803
-13.5107	-27.5393	26.3896	-6.97574	-10.2717	8.1932	27.942	13.6743	-18.8742
24.2915	-6.61879	18.3031	-15.9233	-17.382	20.1353	25.04	9.60886	16.1955
-19.8175	-14.9438	1.91701	-13.3849	-28.7125	4.15094	21.6076	-2.6071	-22.118
7.93673	-4.06091	-13.0341	-26.9859	-11.8141	-17.3874	-2.7543	-7.0972	-8.43067
-26.5907	-8.48308	-18.2942	-10.6287	-5.93633	-20.0476	-8.68678	-13.1693	-4.34546
-20.3513	-14.7351	9.40169	-19.0256	-10.2274	-12.5385	14.1635	10.7429	-11.704
-4.28851	-16.2633	-22.5325	9.53743	22.5828	-16.7684	-6.6626	-18.8289	2.17117
-25.6644	-12.0315	-9.4181	13.9655	3.469	-24.69	-3.90408	-23.7897	1.68084
-6.68771	-5.89352	-28.1757	8.77948	24.5082	19.7233	26.8313	14.5419	-26.6434
-21.7071	-22.3757	-20.8271	3.91381	13.1556	6.17738	17.4354	-24.5983	-23.9512
13.6016	12.9482	22.6984	-21.0436	-27.4688	-24.1565	-9.78754	15.1343	18.1046
17.3568	16.8306	-21.487	-12.1374	-7.32401	13.5044	6.67245	8.53468	5.07375
-15.4083	-16.2347	-8.90242	-14.1883	-16.4223	-16.1195	8.63058	2.21113	4.06794
15.8071	-22.554	-12.7404	16.1132	-17.5324	8.86635	-13.2279	-23.0419	-24.399
7.79319	1.32141	6.84944	-8.29564	-3.84535	-27.0877	-12.4472	0.881429	14.8113
-27.8863	25.6163	-18.9287	2.80179	-19.8663	3.02457	19.7204	-6.51125	-9.66779
-20.3316	23.9012	-10.8793	3.17325	-8.63065	16.0385	25.7513	-26.6642	-22.5876
3.0431	22.9286	-14.7695	-11.648	-8.22801	26.099	22.5671	-15.9934	7.17189
-25.7146	-19.163	-2.20999	4.02938	-7.58762	-27.2509	14.2092	-14.1443	25.0783
-15.9799	-1.91179	25.5449	-7.64249	5.55097	-15.6674	6.49321	-25.3579	-11.8649
11.5588	-9.582	-23.9503	19.4565	19.6137	-18.9573	-10.5186	-7.62683	-11.3214
4.3399	-10.5911	-11.2881	-28.0306	21.8133	9.39516	-7.53281	-28.1823	-3.94902
-0.546922	18.9554	-7.27421	-23.509	23.3986	-13.1052	-25.1256	-26.5836	-18.2843
-24.2334	-3.37151	-8.32051	-8.76829	0.945953	20.7128	-13.4199	2.17851	6.31928
-10.9152	-5.15199	-7.3897	-4.78345	-16.8941	-12.4825	-9.91334	22.2827	-3.47316
27.5911	4.54145	9.80572	20.8829	4.13688	-15.7883	20.4569	25.1973	2.78495
-22.4971	22.3035	-8.77366	-7.26845	-2.70294	17.141	20.1502	-1.72465	-7.71755
-11.5265	-18.8984	-17.5292	-22.4753	-10.8788	-25.7747	16.2406	14.5747	-10.3397
22.4979	-22.8458	-12.5075	-8.38518	-0.347028	21.1891	-0.147108	12.8152	21.9669
23.1933	11.7671	10.9534	-26.3234	21.7645	2.93668	0.127171	26.9383	10.6327
-23.6337	-22.1387	-3.42372	-21.818	-21.1064	-0.61611	-23.3	27.7006	-2.12842
-3.2588	10.255	-23.6621	-0.633971	-10.8334	21.9334	-20.0149	-17.4388	14.3244
15.6016	-7.58357	-17.7308	-6.56756	-3.86903	-10.7668	-14.2503	10.7511	-2.41673
-15.7731	-12.1399	-10.8884	13.322	-15.9259	-13.0948	-24.0655	-11.5386	-3.60423
-26.8465	-1.41008	13.1895	-21.7954	-2.71679	-4.58685	-6.03024	-23.3602	1.30919
-6.00097	-19.2538	-7.33119	-9.06443	17.1607	8.1738	-1.06117	-5.36615	5.70686
12.0487	-16.1142	-11.9217	-17.6833	24.8377	-7.78028	-11.949	22.5169	18.6625
14.1338	-24.6501	18.1456	-13.4464	-4.32572	1.87188	-22.9964	-22.9088	11.7469
-10.9896	9.40186	27.0494	-17.1733	-25.4978	-10.7295	-12.6136	-26.2851	10.2205
-7.42839	-15.5967	-24.6747	3.99443	8.8621	-20.4702	-20.4981	-19.1425	23.611
24.2765	-11.1641	-25.6047	-5.5465	12.7003	0.179849	22.5916	17.9105	13.9385
8.12133	13.5481	8.28465	-8.41832	16.3971	-5.6243	-5.5405	-12.6692	-7.99391
6.98945	18.7439	-0.962286	-22.7077	25.9025	-8.34405	21.4883	-2.30163	-4.50146
20.9047	-12.8157	10.8055	12.9399	1.65633	-8.02245	12.1905	-17.7428	-13.5336
14.8848	-16.8665	-18.9567	10.8205	-1.26437	14.8234	-2.84752	9.9261	3.22379
-5.84664	-18.4694	-16.7218	-7.00525	20.631	15.2933	-22.6217	6.98833	7.57634
17.9268	4.73371	-19.8426	-20.6428	-8.6364	8.27999	21.8135	-21.6368	-5.71809
-17.7632	-0.640778	5.85101	-7.65611	-15.7152	-23.3638	22.6958	-11.4554	17.953
-6.8596	-12.4096	-12.4653	-19.9176	-23.1865	-9.26591	10.349	12.1192	-21.518
8.5912	5.37188	-21.7308	10.2567	8.72984	10.7845	-17.1599	10.5682	24.2188
-10.392	-15.3552	2.90627	12.8623	9.31372	8.67665	0.245883	-6.19754	-7.2403
3.46212	4.20892	-22.2749	-15.2398	4.99275	6.35986	15.9704	-20.1185	-6.6147
3.94492	-17.1829	-24.2306	-13.4227	-20.2269	-6.14173	-10.7502	18.6521	7.9987
13.6436	1.09729	8.82792	-23.314	-12.8257	25.6636	-6.08016	11.7064	-25.0836
-16.289	-7.91378	3.80028	15.9432	-6.65421	18.3904	-13.7967	17.0412	12.1394
-10.4233	-15.9078	-21.3603	12.2398	-23.0406	14.8283	15.1433	7.67559	-3.12833
-21.9426	12.0264	4.35124	-15.7205	18.2546	23.1516	-11.7971	-8.26744	10.8334
22.7064	16.9914	24.3733	5.27852	-10.0971	-23.6998	9.29804	-24.368	4.4095
15.2835	8.99281	-17.4546	26.1353	-17.3372	-22.0758	20.9512	-6.70957	8.19012
-25.0857	10.99	-9.93726	-15.1467	-3.93531	-23.6238	1.01271	-16.7438	5.49093
6.51061	-24.401	0.670798	20.1747	-9.53838	21.4617	-21.6241	-21.8233	-5.40726
20.7476	12.5211	14.1654	7.69957	6.33657	-0.294216	-0.218072	1.45379	-5.8171
-4.04644	23.6111	11.886	0.0280373	24.3895	18.434	-6.83331	12.8012	-18.6333
-13.7601	0.858015	-25.015	13.9288	13.6194	3.06068	-12.8771	7.95461	-26.3474
13.7513	17.1132	-15.5806	-10.2536	20.6597	-10.1276	-15.1298	5.06875	-21.6045
-8.32311	3.13119	-13.8878	6.79127	3.03739	18.3973	-4.70532	17.5494	3.51005
-21.8575	-19.2128	10.1447	-23.2396	-9.36416	19.7848	-22.4092	18.9834	-5.34483
-0.200882	21.2318	-5.89207	23.7664	25.7093	-19.7796	3.42259	1.97301	-5.90324
-11.8092	11.2648	5.57549	24.5036	19.6025	24.9301	9.6211	-10.8018	-3.44978
-6.26166	3.25843	-24.3723	12.9461	18.6021	-6.23883	17.5332	5.79804	-6.76929
-14.4227	-7.5738	-21.3941	8.65585	-14.8755	11.8765	-8.18728	-17.1807	8.37074
-6.72967	-23.6969	3.01981	0.9307	1.16397	-25.9419	-9.70812	-20.5151	23.0726
-5.16781	2.7279	-1.30974	18.6577	-20.4932	-4.09192	-11.2911	6.10132	7.29752
-24.3655	-25.2768	6.23054	-22.2021	10.6824	21.7394	0.816932	-7.55953	-16.0224
-23.3043	16.1599	-19.3281	16.4416	24.0034	20.3218	-21.8797	-1.97289	-13.9659
-15.0438	-13.6623	0.395458	-20.5888	-6.25613	23.156	15.7477	5.17786	-9.93384
-24.6989	1.08043	-15.7899	17.4599	13.4276	-17.3738	21.3156	-4.85622	19.6336
-7.64331	-17.4687	-17.9039	11.8753	12.1348	-20.9687	-19.5012	-10.2438	2.02138
-15.8706	17.3468	-9.38253	-10.0089	9.52854	7.11843	-12.5982	2.70432	-7.19827
16.1135	-25.2812	-18.783	21.0435	-22.0888	0.425349	-1.95881	-18.5735	-25.3296
-0.906957	4.94943	-8.10562	23.2527	-4.24246	-26.1111	-6.16391	9.90808	-12.1601
21.0228	-21.1254	11.8093	4.90193	23.2285	-22.2994	-5.75592	3.43336	-19.2322
15.9058	25.1636	-16.8088	-17.8137	-24.3186	-26.8378	-7.88851	-11.8956	-16.5792
-7.80521	-13.9649	12.6416	13.3266	-2.05303	9.84695	-2.7216	20.0433	-23.7975
15.3308	19.2482	16.9024	-6.70759	-5.05885	-24.7853	24.954	16.02	-19.107
-24.7157	10.496	23.9128	-9.23372	-21.0718	20.8864	-2.15893	-2.01604	-11.4198
-0.458732	-25.2586	-3.95709	-21.6906	13.4767	3.29396	-4.49727	-14.9696	-12.8271
16.1512	-8.88787	-20.3516	8.80336	-24.5841	7.84556	-6.53099	-18.0633	2.44403
13.897	-21.4464	-11.0098	7.43425	-12.2789	-19.6266	-19.8723	18.8375	-4.32379
3.77667	23.3438	-3.1401	-1.51669	-11.7704	0.394435	14.0867	5.0756	-26.7534
1.9819	-3.18973	-24.3715	12.2756	26.954	6.2612	23.7819	-24.0595	6.74539
21.423	-22.6688	-14.0962	2.43955	13.7527	-4.96932	16.3403	-19.1411	-12.8666
20.1814	-6.57023	-7.26284	-10.2622	-0.418884	-27.9618	-10.8215	-15.8746	-29.1916
1.76306	0.113276	-21.0822	9.99757	9.34434	-20.7345	-23.2139	-20.1623	12.9826
8.49706	-13.4842	-16.2165	-15.8701	7.18075	-17.8053	-5.18375	9.6321	26.637
-6.45459	23.5847	-19.518	-18.9824	19.2319	-20.0641	21.9115	-18.6759	14.2352
19.5082	-16.8279	-6.34538	4.18387	-16.3925	14.1443	19.2855	8.70528	-12.3271
-20.8725	27.4303	-14.3178	-22.9354	23.361	18.8674	-9.87269	-5.98921	-28.5062
13.579	24.9918	-7.90225	10.4231	-23.6793	-24.5739	24.8191	-20.8129	27.9379
-21.6345	21.0874	-15.0703	-14.0675	3.85372	-17.2314	1.08559	-21.3021	-27.3939
-19.2902	-1.07488	-20.6757	-12.3878	-3.78131	-19.1712	3.37084	24.3416	-19.3491
22.0963	6.07851	-23.6316	18.2798	3.50087	6.04842	-17.6892	8.21868	4.99966
17.6101	-21.9115	-16.8041	6.64446	-0.870935	-29.6736	1.3229	-3.28215	1.00693
-14.5005	8.08692	-1.01479	13.0031	-5.13679	13.8719	19.45	24.0597	17.5585
-19.6438	-9.67725	8.26378	9.34562	-6.59838	-6.67809	-2.4521	19.3973	-30.7169
-13.6687	-7.27983	-6.92458	-0.744535	7.09639	-25.1294	27.0741	5.33086	0.366707
8.0267	23.016	-15.8748	1.46134	18.5522	17.3404	-14.3768	-19.914	-1.94846
12.631	4.92908	-16.2762	6.04406	1.58042	-16.2381	-13.3603	6.90323	-17.9972
-6.63879	-19.9159	-22.2364	-24.3863	-17.4135	-3.61789	-7.39709	15.1459	-15.1693
-20.0767	-7.95142	23.4679	-8.24805	4.20301	27.3199	-10.1636	21.5099	22.9254
20.9629	28.5568	0.0473896	-20.6546	5.13811	-4.38257	21.3994	16.6082	-3.89885
-0.406547	-18.8265	-8.97918	-23.2007	-8.65823	11.8993	-27.5237	2.57081	18.4401
26.0499	9.55754	-19.6359	11.5099	-13.4487	-30.388	16.9858	-1.85106	-23.1869
-19.4236	-15.1697	0.847868	-3.6951	-27.6388	-22.8418	16.0827	9.57084	5.99334
-23.4267	22.858	-1.90573	-23.2803	0.0348981	19.3994	-25.0679	-0.339384	-8.72297
5.40484	-21.7804	-0.232984	10.9429	-19.5192	21.9204	13.4301	18.6518	-26.9282
-0.0670816	27.8182	0.743088	-4.92756	-14.7822	-3.50927	2.17359	-10.9916	30.9292
-6.09541	8.37191	6.55664	8.41	-26.1102	-27.463	-23.6153	-23.4084	-0.955695
-24.1143	12.1987	-10.292	-13.8149	11.757	8.25483	-14.4276	28.2503	22.9835
-7.3821	-23.902	9.13039	1.6155	-19.9147	7.08054	14.4192	29.8613	17.9638
26.53	15.386	-0.502175	-8.52978	17.4412	-29.287	0.637816	-27.0095	-6.35808
19.5427	-23.4594	17.0044	-21.5612	15.902	17.9122	-4.00572	30.1745	-21.8327
23.4183	-14.0172	-25.3512	-23.0121	-25.4082	15.6965	23.3817	-5.58263	24.8019
-0.0639269	-25.9328	-7.60832	12.6066	-17.3884	-3.31559	18.1353	-16.6585	-1.5154
27.7754	21.0392	-23.7309	-13.3966	-21.202	-15.539	-5.4382	-10.706	-4.20271
7.31913	20.3088	2.86294	-14.0071	22.2466	-20.4263	-9.68169	26.8798	-16.0331
-15.876	-13.8187	-6.16742	-16.5488	-5.68889	30.7887	-16.6904	9.47211	5.86496
-6.75422	-24.7538	-10.5313	22.0574	9.70001	20.7993	-13.1596	-4.29569	2.3549
-11.7152	-17.5741	2.92014	13.7562	11.8873	-1.43655	23.4411	10.334	30.4716
-14.9942	12.3307	24.1909	-4.0834	-16.4099	-15.2184	-27.7821	12.1618	-5.22841
-3.01368	-0.223375	15.6957	-2.0178	-15.8867	19.6246	28.9072	-27.9777	-3.41456
16.2359	25.0469	-0.597337	0.300783	-20.6785	-29.7877	27.5725	16.7826	15.5682
19.9933	-29.92	21.8725	-8.18566	-23.7039	18.6545	24.5461	-27.3176	5.96109
2.35167	15.899	-7.08047	12.4825	-21.0608	-19.9511	16.0833	-22.3022	-13.5875
-5.52437	-25.5689	12.6812	-24.0608	4.21444	-31.7245	-6.26279	-24.3657	-0.158579
-17.0705	-2.16733	-16.6527	16.1907	1.06035	-20.7322	29.2313	10.6794	21.5272
1.27476	15.1496	-24.354	-14.2098	28.1252	-26.3206	7.42434	-13.9593	19.8096
-23.2062	-2.97526	-22.1286	14.6781	-23.9448	19.3905	25.5878	23.427	1.52701
-27.9209	18.4109	8.89454	4.18751	10.9629	-15.4628	-19.0062	-7.50921	-14.9054
15.8815	10.7262	-15.3159	12.0966	29.2521	28.3983	5.45661	-11.1085	2.66904
-22.598	-23.7668	7.45697	-7.57615	-12.2869	-23.7213	-16.9006	-19.6792	-8.91921
-26.7739	14.5694	-12.9791	-8.98578	-5.30252	-29.2925	28.7175	4.91595	-10.5251
-17.1863	11.6187	1.63501	13.0215	30.0098	-14.4357	-4.04075	-26.3741	-0.0610831
14.8737	-29.9084	-6.30199	22.9327	26.4814	24.0915	12.6992	28.9575	-5.3249
-4.00533	-2.72721	-2.80067	17.9202	-9.99645	-20.7006	-0.456537	8.57177	17.1177
-24.4784	16.1002	20.6188	-13.4861	5.38175	-24.7002	16.8772	-15.9208	-10.6282
17.741	-17.4583	-19.4014	5.69951	0.573253	-10.785	-3.3069	26.7003	-0.319229
-25.3318	5.06721	-8.18585	-24.4122	-29.0056	-19.2059	-16.2522	23.6528	7.37714
-26.6376	7.58677	23.0835	1.52728	25.3117	15.225	-14.3604	12.7729	-13.1004
-22.3898	21.9086	-17.4145	23.1226	23.1229	-20.633	4.23196	-11.8336	-16.9601
-3.98031	13.3053	-14.5803	-0.916233	12.4313	23.8593	-14.7642	-18.5807	-3.50314
20.38	8.95818	-10.9959	16.5816	31.3005	0.0616881	27.4705	12.7716	25.6941
-13.5989	-17.2307	11.3351	-19.8384	-13.5969	25.8237	-0.359031	-7.94341	10.754
-0.270261	-22.7864	0.448475	-9.30503	-15.4534	-5.12893	25.9677	-19.3276	-10.3675
23.2384	-15.4854	-17.8402	-5.29258	-16.3333	-29.9039	-15.7583	9.11475	-13.1701
21.913	-16.8233	-6.52169	4.68647	-6.52014	-4.4255	21.4566	-26.0712	-13.5327
-19.9247	21.9238	-22.8128	17.1969	24.3067	7.46388	-14.0351	14.2937	13.5107
-14.1978	15.9049	-2.44958	-11.9432	5.6349	1.66369	-19.1117	-25.3917	11.2022
-0.833094	-9.85188	-19.3392	12.2538	1.49326	23.2654	30.3529	-9.55625	-4.33136
-14.6315	21.4731	2.85045	2.0033	-28.6583	15.1405	16.3712	-22.9957	-9.14228
-9.21672	-16.403	2.347	-4.29244	0.462182	13.1173	-15.5984	-23.6656	-9.61567
29.3165	19.4302	26.35	10.0556	-1.22907	0.0697789	7.78196	-19.7086	-8.76136
-27.4245	-21.9631	17.5303	16.3264	-8.2993	9.43679	24.622	-5.2266	-2.97731
-24.1221	-8.66409	-5.24518	4.50434	2.85106	-17.5174	-0.387834	-26.472	-14.252
11.0373	-13.1197	9.52296	-6.66326	-30.4179	-25.9385	32.0729	-18.8614	-22.1358
9.23868	14.9682	-13.579	-0.0797438	27.8841	-27.8902	-10.8928	4.8901	-6.24079
-9.53896	-30.8777	-24.7571	10.2952	-23.1382	-7.21519	28.4596	28.9766	9.5831
-20.4835	-7.41224	17.7886	-4.3442	-26.6168	24.5204	-9.99072	9.10972	25.8864
23.3091	-20.9436	-7.52225	-23.9344	29.4105	-28.7358	-14.6666	-17.7375	-12.3431
-28.9231	8.30717	-13.3738	-10.5566	19.4378	20.3888	-28.3106	27.8625	-9.38143
0.311813	-22.1411	-4.05685	6.30918	16.9589	8.42519	27.0508	-20.5945	-27.2172
-29.6606	17.7487	1.79115	-8.88378	-4.35132	-6.12887	-29.0781	-29.7073	8.69293
-14.1023	-4.80162	29.965	8.88071	-21.0118	9.43354	-7.11411	-30.2615	8.14217
-8.24945	-0.601995	-20.2493	-21.5164	-15.9935	17.0838	-20.5486	26.0129	0.356105
16.5005	9.37105	-13.605	-18.9401	1.61941	8.10322	7.81705	8.88343	-24.1644
25.3411	-19.4755	25.4566	24.6384	20.5942	-10.7691	28.9225	-4.72021	23.1576
-17.4593	4.11108	-13.2165	-9.9512	-14.6415	-16.6092	-13.4243	30.0381	-25.3724
-19.8323	-2.17158	-12.2874	-19.4916	4.01028	-13.6274	-23.1042	6.79544	-8.21625
19.8476	-8.91419	2.98065	24.0679	-29.5609	6.03241	-23.3722	-15.9272	-13.2272
-25.884	14.7708	-30.4341	-15.7904	29.7414	-8.4558	6.61299	27.7482	-18.8124
11.7697	-27.2483	16.1679	13.3222	-18.6389	-7.11303	0.705026	-18.5788	13.8553
-1.68127	12.1296	16.6377	16.5985	20.2146	-21.6266	26.5608	-26.4398	-4.80865
2.35822	-3.00788	19.7789	-10.1428	10.2904	22.5241	17.2395	-22.7978	-17.4995
9.97208	-6.86959	-27.6738	-23.1766	15.8508	-13.2655	10.7511	-25.3163	5.19934
25.9684	-12.8479	12.7604	-11.7707	-4.93699	-12.2076	21.1288	10.0885	4.77729
-3.22326	-20.7847	-23.5809	2.00756	-28.2798	-27.4305	-17.8622	-4.19913	2.59822
12.0846	3.2441	3.2946	0.833663	-27.2525	-4.08977	5.15808	-11.3594	-21.1069
-8.7188	11.0776	-8.72792	-24.2823	-29.0581	25.8403	29.6544	-5.30735	-7.6245
-29.0203	-24.2919	-28.3136	-8.47631	-5.56089	17.1925	1.79729	-22.2047	-13.1764
13.1089	-2.55478	25.9267	-0.763299	-11.3102	4.09661	4.87543	-7.51177	3.27524
22.8487	9.38188	1.98398	-18.3823	-0.791545	26.2565	0.190379	7.9908	-22.9713
-7.31708	25.0617	27.9581	-11.6419	28.8553	7.5207	-7.46137	28.8064	4.94257
-7.56253	-27.3758	-22.1074	-24.6122	-6.70912	15.3377	7.6194	1.67663	2.42872
-22.6695	23.1324	-8.06648	10.0361	29.9145	-3.59072	-16.105	-5.99708	6.86072
-13.8356	-20.1228	-29.401	19.6624	25.0452	-3.23553	23.9054	-12.375	24.3148
15.8498	-17.7301	-25.2036	-8.14431	6.33607	-11.9111	5.92045	26.3585	-12.9774
-22.2906	-16.68	6.65931	5.17858	-1.34598	8.63793	19.8077	1.0561	-21.6906
-25.6042	-15.2269	-27.4987	18.8237	-13.2412	-12.5248	-10.5026	-3.96023	6.6204
-15.3893	14.3739	19.8669	-5.49636	8.14095	-15.0114	7.68517	16.8451	0.591819
-19.3521	-26.7712	22.0825	22.5089	24.5682	9.41158	10.0623	18.9859	-22.1382
2.23669	-18.7219	-21.4438	-7.40752	-12.023	14.8658	24.8016	-6.30824	-1.71009
25.1836	-25.8931	-3.24492	-28.3989	6.35576	-4.30617	-3.10705	4.62971	9.31795
19.9682	-14.7379	-5.46676	15.9576	-30.2466	20.4363	18.8133	14.5821	19.7297
-26.7241	-13.03	23.6588	-23.4713	-2.1361	-11.2328	-19.8297	9.51505	-23.0843
30.7358	-24.7097	23.8803	-19.6138	-24.2427	8.36272	29.3845	-12.9599	-15.167
4.88722	-10.7662	11.6361	9.6222	15.6134	-26.1286	-3.13702	7.94767	-24.8855
-11.3849	-7.60054	-14.6803	2.28567	22.8841	21.1483	12.1869	-11.7955	16.0999
25.173	-4.36696	2.78036	-14.3898	-2.98051	-18.461	14.6087	19.202	24.0045
17.4808	-6.38549	-20.1303	24.4705	-4.41677	-24.337	15.543	18.524	11.805
19.8301	4.57215	-23.3132	0.702856	-18.3246	17.5206	6.9823	-15.5016	7.44737
-26.9668	12.8893	-10.897	0.329132	13.9649	-7.07647	6.56923	-18.612	14.2522
18.5231	16.8173	25.2884	20.2853	12.2932	-26.0676	-12.2725	0.993898	-13.645
-5.19709	1.28567	28.8779	-6.9188	-19.5532	-19.4068	-2.01361	-9.29365	17.5226
-28.6055	-4.00146	-6.16617	-18.7968	18.3252	-21.8615	14.6306	-13.502	3.10543
-26.5143	15.7968	-9.72002	-2.0004	0.882684	-0.207847	-3.14952	-16.1541	-20.076
-12.8622	11.1961	12.9324	-27.0326	-27.9228	26.1006	15.5835	17.5719	3.86842
-27.2479	-23.2819	17.0427	4.57653	-3.01723	-24.6558	-7.91847	8.2558	4.6436
11.8012	21.7286	27.6132	-16.2558	29.2306	-8.12277	-8.6793	1.63143	-26.2374
-9.09579	8.03271	-14.0095	-27.6422	9.06286	14.7071	26.0423	18.1229	-12.8041
21.6622	-24.4469	-0.648724	-20.8975	-20.1733	18.9238	-19.6384	-5.24125	25.793
25.7044	15.7857	-4.83336	9.21242	26.9424	-0.00504373	-7.3019	0.939103	-14.1531
-9.37033	-19.9957	3.02075	-13.034	27.9753	-9.12903	22.9378	-8.50128	-25.9632
7.61884	1.83846	-12.5954	16.2427	-4.2156	-14.3773	21.6485	-15.9488	-17.988
2.50618	3.45877	22.5212	8.27948	-24.4516	4.13627	25.3422	21.5776	13.8843
10.6361	-20.7983	0.112115	-29.6048	-6.76039	-13.7428	-24.0827	-2.55542	17.1318
-18.3929	-21.1214	6.34155	21.3763	0.745454	16.6834	26.8249	-3.50093	-15.1379
-8.17921	6.37101	-13.2538	13.5217	23.2713	8.77933	-25.2801	0.41053	6.22224
-14.8785	14.32	0.994236	-26.5936	-15.0341	14.2691	0.406787	-19.5314	-22.3053
3.75612	-11.6902	27.4166	-13.5476	17.2616	5.20386	11.0457	0.360375	-4.48944
15.9578	-18.7875	-13.3521	-23.9203	-0.0973274	9.8543	25.0536	-7.88273	27.5014
-5.67611	-17.8425	-19.1731	-3.33544	-27.0605	-22.0169	10.1073	-12.7901	-1.41438
16.4219	26.2172	-0.864283	26.979	-5.23546	5.14042	-24.2273	-16.7053	10.9854
26.8716	-16.3918	-18.9275	14.076	-0.62717	23.888	-22.5902	17.5029	15.2441
-8.96581	-5.22648	-24.4539	-1.25936	15.1849	-24.2247	-13.5265	25.8949	-26.7888
-15.8247	-24.0577	1.91087	-18.5881	21.5096	-19.7213	-1.04624	-6.40714	6.84246
7.56001	1.21721	-15.6471	-15.6318	-3.26218	12.5631	-5.5073	-20.436	-11.2175
0.59255	16.119	14.9433	-19.6828	-18.0829	-11.6247	7.1142	-9.00291	-18.2963
8.55068	12.7555	-18.4941	25.7316	18.04	-17.0214	-0.0191513	-0.855049	4.81599
27.8231	8.66539	17.7647	-11.4793	-24.72	-26.1562	-23.5003	5.83848	3.83255
-6.65633	-11.693	-18.9827	10.148	17.8873	21.052	-21.4791	4.80659	-13.5279
17.6144	7.2639	-23.0593	11.6684	3.07115	-25.0712	-9.62564	3.30471	-3.49576
-16.2162	-22.8067	-21.8187	-5.64379	-15.4995	-4.76897	0.678117	1.78583	-2.6803
-24.0896	-6.53796	-8.09634	0.286473	-5.1202	13.4586	3.99665	0.760035	9.26138
22.2294	-6.91554	3.4558	-4.6476	18.7485	7.30441	-0.625325	-9.78787	-6.76289
-18.0131	-24.5241	-14.4943	-8.24451	16.0373	26.4299	4.87191	23.9525	-18.0454
14.5219	-14.1588	26.4073	27.2213	12.7087	20.9375	-18.6959	8.30609	-24.6872
24.7611	9.12291	-16.5361	18.6555	-26.632	-7.67577	22.3555	18.3059	-13.7137
-21.7459	22.7361	22.7541	-2.21134	-5.64825	3.37189	4.66737	-9.40598	18.3327
13.6718	12.2354	-24.7059	27.5179	-15.1734	-11.7167	-7.25644	3.29905	5.3853
12.676	-19.0754	-1.18085	21.8173	10.0411	-5.92169	23.4346	23.378	-4.12989
15.1944	18.2174	0.086299	-0.785651	-4.79944	9.95405	16.287	-10.7912	-29.1327
20.0882	10.2369	8.6961	-23.0094	12.9901	-8.16906	-23.6355	12.7246	-24.263
27.1757	-25.8607	-0.71162	-13.998	12.3268	15.1909	2.49743	17.0597	17.1283
8.73743	7.61445	-5.51737	-21.1539	-8.54215	-9.2498	-1.27071	-4.31499	5.6749
-0.493338	17.3894	21.6335	3.81262	18.1635	-18.8489	-3.24131	6.61188	7.16839
26.1984	9.21227	6.17982	13.8194	8.33813	17.536	15.9592	-5.55044	-2.50145
11.1331	21.7182	17.6807	17.4566	0.42568	-1.18224	-2.54793	-4.9743	27.3903
19.0261	-16.5284	-1.75115	-9.54992	16.2644	20.3918	8.2146	14.2445	-6.82166
16.7293	24.6938	5.19004	11.0187	26.8244	-2.89113	-22.8826	-24.5019	11.1483
-1.57565	19.231	-13.773	28.3348	-7.77163	-7.16701	-8.02321	10.8602	-9.13359
17.4577	-3.62738	5.07338	5.08798	-16.0134	2.64162	19.6526	13.995	-11.4164
-18.0548	-9.22356	23.4926	-12.525	1.76982	7.62683	-17.8215	-13.2571	-0.299915
3.20446	12.4809	-5.50844	28.1328	26.6002	22.4438	-4.64752	-12.6583	-6.02591
-8.13643	3.33057	-22.2296	16.6343	-5.0805	-19.9269	-15.8089	15.9332	-1.50096
-3.38265	-6.28034	6.58591	17.4245	-16.4261	6.7519	14.2734	-11.0019	-3.24307
-15.5627	25.0954	-20.4762	8.34577	6.52857	4.01626	-21.9103	14.2603	-16.8403
-16.8892	1.63081	4.15484	18.5832	-8.92471	-23.2215	15.7966	-15.9974	-30.4376
9.52159	-15.5617	-18.7924	-21.9854	19.2689	-8.98507	3.88652	-4.78807	-11.7697
-20.3254	-21.3006	-9.94696	28.9638	-5.89047	-4.91396	-8.04436	-18.2327	-31.183
21.626	-14.977	19.4071	-4.5816	14.6978	-19.6231	26.7775	-21.2244	12.794
2.36521	19.4348	-19.5688	16.8385	2.37543	17.9475	-13.6143	8.32919	-1.29154
15.3401	24.2619	-15.0587	-29.9109	24.2805	-7.68813	-26.4037	18.6352	29.1172
20.1902	11.3194	-1.13759	10.1012	-1.64468	-21.5531	-5.95803	14.224	-5.41828
-19.3894	-5.91475	-10.8054	-16.9118	-19.8111	-11.0498	-2.43257	-24.4848	13.7654
-6.15626	14.1586	-13.6805	-22.6191	-22.4723	8.12906	-9.95894	-17.3261	-3.92522
4.5716	-7.19063	-19.6391	-28.2079	17.5621	-9.86405	-9.39714	-23.0337	-4.39024
-3.44725	25.2883	14.03	13.1121	-0.936026	-2.99865	-12.2959	18.9017	-30.0991
23.1901	-16.8307	-21.8611	7.27591	-3.90071	25.275	21.6787	17.0237	9.23908
11.0563	4.55207	22.1262	-15.2991	7.63006	22.7533	-23.225	14.2958	3.84273
22.5047	-8.77849	5.43484	-18.3248	9.04303	-7.77322	-18.1678	-21.939	-6.12808
22.9786	-3.63123	-1.84755	26.7181	-10.0631	27.345	-24.2297	-3.92902	-30.4004
6.26445	-2.48047	-18.5725	18.586	15.7409	10.366	13.336	-10.8789	-29.1884
19.0141	1.53921	14.3094	28.8835	-18.4234	-29.5064	17.5495	26.2571	14.7743
8.56469	2.30226	-11.7646	-7.76273	-20.8265	-10.2134	5.82783	21.1459	15.8176
-7.76348	19.3072	-2.90121	29.9203	23.0947	15.5356	11.6905	-27.889	-14.3529
23.8511	-9.97876	-25.9223	11.5327	1.47676	7.90637	16.3521	-14.4062	8.21305
-3.09483	13.4224	-6.18713	-11.5039	-0.262839	26.2529	-1.1405	-17.2394	-12.2814
10.4301	-4.02067	-17.0615	20.1115	21.1582	22.8049	4.71177	16.9297	-21.0529
-19.7361	-1.1651	7.37054	-6.52055	-9.926	14.6522	7.51202	26.0064	-21.6032
7.40585	-13.5424	-18.3551	6.43226	-24.403	-21.9171	21.8379	20.3704	2.02906
16.423	-18.345	20.758	-16.2829	15.4403	20.7783	26.7355	5.72748	-4.57968
25.4729	-23.3749	3.15886	-22.2147	24.3933	28.747	24.855	10.1377	-30.9489
-11.2209	20.6657	8.20308	-13.0485	-19.8188	12.7389	12.7399	24.6389	1.64274
20.1167	5.48176	-7.76778	-22.4458	-2.56603	-12.7819	27.8158	28.5654	17.9614
-4.06628	-20.9862	-1.90814	-4.26948	13.4691	28.1118	-9.24349	-6.51155	9.36086
13.3262	9.87737	-9.25393	-15.8347	-16.7228	-4.03131	-18.5477	-23.8458	-5.84161
-14.9728	6.83283	5.04087	-9.88395	-7.42753	-26.6979	23.26	-2.56678	3.67774
-11.7702	24.1546	8.30965	15.279	10.1885	-5.43879	13.2226	28.8102	20.1043
26.13	5.69872	-4.44677	-12.3172	-19.3019	29.8168	-14.1933	-10.9051	13.9429
-6.75014	-6.18215	-26.9857	-23.5349	5.61777	-2.94999	-14.7076	18.577	4.87913
-18.8904	-2.17219	11.7199	2.66739	-0.479009	-24.2063	-23.7802	-20.2844	7.07145
25.2017	-17.5386	-21.463	15.7322	-2.2939	-20.6711	-21.995	-16.5598	-9.68319
22.6411	12.4854	15.1254	-20.8774	-19.1145	10.2216	8.35018	-15.2819	5.43454
10.9844	24.8267	4.00238	19.2304	-22.7341	-14.9814	26.063	0.431075	17.1497
-18.0582	10.076	17.2191	14.2318	10.712	-16.8677	20.1351	-22.5389	12.6696
-18.4664	16.7988	4.59721	-6.96856	24.0488	-23.6375	27.0735	-11.3981	8.56583
-0.0533436	-8.23442	-8.02938	-14.7766	14.6254	-26.572	21.7458	28.8709	12.243
27.8004	-14.7327	8.37384	1.27609	8.17095	-24.7337	4.99485	-27.3671	-27.8479
0.869249	-15.4291	-13.4093	0.483189	20.4808	-8.51106	-6.18621	-6.51066	11.5736
-26.3823	-10.9474	-9.74776	-4.50093	3.09486	-9.23707	-5.03315	29.0335	3.99501
-6.7189	-12.6537	-26.1792	-24.1427	17.6183	25.832	0.9145	-13.6748	-23.782
20.6238	-17.4306	14.205	24.07	9.55221	-29.8519	-21.768	13.0186	-26.6036
1.2765	-25.3779	-13.8541	17.5212	13.2808	22.399	9.22166	-18.427	24.02
-23.904	12.353	25.4829	-3.50443	-11.4716	20.7954	3.29502	-27.6664	-1.75418
-17.9862	13.2217	4.39247	-6.61529	-1.37681	-26.9239	22.7708	-5.60084	10.7087
-25.0791	-8.46224	-10.6204	-8.67148	16.3808	8.26143	18.3686	-20.6282	15.0048
-7.89309	13.1729	22.5772	6.37605	0.0702372	-31.2999	-5.63233	8.29361	-22.5658
5.63795	-19.0337	-0.1074	-15.4524	11.0994	13.7792	-28.0762	-20.072	-25.2713
21.1058	13.6303	19.4293	-27.9101	-4.84529	-10.8708	27.8097	-4.71978	25.1252
-12.5559	2.19429	3.5327	14.031	-5.70493	2.88855	15.5186	0.518518	-11.5612
-23.3518	27.6738	-24.334	-5.74164	-7.85221	14.3014	-13.204	23.4222	-16.0909
-10.3799	-16.4597	-27.4305	-5.37231	15.4455	-16.3338	-28.8523	-7.64475	-18.2914
8.02695	21.2265	14.6411	-27.2892	14.4069	13.2897	2.20384	-28.5303	2.57162
-13.8572	-0.525252	-22.4838	26.7164	1.24258	-12.2712	-4.47259	-26.5741	-22.2579
-17.5981	25.5553	-7.59825	10.1687	-10.6788	3.05685	-10.6315	17.9724	13.87
23.4673	-13.4162	-26.2596	-10.9208	5.70661	19.0334	-8.37644	29.854	3.09037
16.8684	17.3493	-10.1655	15.8888	-16.0826	-19.9836	22.2626	30.7961	-28.1889
16.3517	15.0486	2.47989	-21.7967	-18.1235	15.4537	14.8429	-18.1124	-15.9198
7.05885	-0.129194	21.2011	-25.756	-16.594	-28.9507	25.2359	20.5845	-26.7144
15.066	-26.3517	-27.5049	25.4517	6.03721	19.7575	27.1265	15.3083	-18.6316
-18.9976	-10.5848	15.9895	11.2184	-2.50817	18.883	-27.7533	-1.76306	-9.1007
-21.9852	-7.16559	-12.9969	-12.6983	-14.0248	15.0218	21.0408	-24.3109	4.81672
13.0894	-11.7788	28.8053	17.5081	-16.8554	-21.398	-1.33738	-15.0984	19.5576
-10.8308	-14.7376	25.5255	7.37537	10.387	-24.5766	6.78876	26.7954	18.8589
24.5683	-23.3303	-27.8534	-0.464993	-25.3157	7.31941	-4.8137	16.56	-4.79759
-25.666	11.1804	-11.7031	-17.8269	17.9082	11.0744	29.5643	-12.5305	22.3721
28.7915	18.4923	-6.04418	-26.3316	16.0571	-22.5233	-24.7308	12.596	9.42751
-21.3492	-2.89631	-23.7528	12.0621	-12.4003	-6.51323	22.7193	-9.03891	5.79467
-23.0759	14.4736	23.851	-15.7694	22.224	-11.1071	0.59289	-12.9623	-5.2146
27.3176	-6.12421	-22.2044	9.04279	13.1938	2.70786	25.9856	-18.2416	-17.7091
20.8512	-15.3188	-7.37803	5.25032	1.36961	17.8676	8.60554	11.1288	-7.28938
11.9905	28.205	-24.4908	4.71073	26.3282	20.3112	-10.2845	19.2067	-9.90228
20.4946	-6.0636	-1.57143	8.59405	27.9389	23.7384	22.481	-6.10893	-23.942
-22.3698	-6.35775	22.6875	0.378001	19.0831	13.6534	-6.21748	29.9757	-3.46848
-5.25365	9.03405	-12.5328	2.77812	-2.44225	-28.5476	3.01612	-11.1506	23.739
-13.2115	-17.8004	13.2245	0.646318	-11.006	6.58975	-14.7229	-14.9177	1.29379
24.4869	13.8237	-9.20126	-10.867	-5.31892	24.0593	21.0009	-6.98549	-9.55711
-12.1885	17.8308	-26.3663	-25.1232	-20.8515	12.2773	30.0317	-29.0366	-24.2492
-20.6682	-25.3	-5.52137	-24.887	11.4873	9.96852	23.0798	15.1812	11.3026
-7.75445	5.97022	-20.6396	26.8354	-16.9273	-24.3127	-6.72088	-13.919	16.607
30.2118	-8.16893	-10.7549	4.664	13.1516	23.4246	-18.8421	28.7497	8.3339
14.1625	12.8116	-6.85941	-15.9784	-16.7271	-19.2075	9.95062	-24.8692	-11.0732
-7.27977	-7.39189	-3.70343	-1.79949	19.5621	15.0742	23.7276	-20.6913	-13.6972
0.690281	9.30069	-28.5712	-12.8606	23.4903	7.7159	-3.79799	27.8251	-20.4324
-25.8573	-29.034	-7.98285	-18.1583	8.56019	25.7931	-15.9154	-13.7351	23.4592
18.4451	22.0264	-13.3764	-0.230739	29.4837	14.2634	22.4252	18.3213	18.865
25.3936	10.0085	29.4079	12.6207	-3.52167	-3.00407	2.38878	19.8927	-17.146
-5.9397	-0.248257	20.3237	-15.2871	-6.22473	9.57621	-18.0593	-27.5495	21.6673
-16.5135	19.5792	18.8459	1.47093	-27.6538	-11.3276	-1.54976	25.0595	18.1545
26.8748	10.3605	3.57755	-22.6829	3.19594	-14.7201	-7.50523	28.1299	-4.02395
-3.46346	29.4096	14.5314	-23.6415	-25.9871	12.789	-1.11468	-28.0376	7.45442
1.92857	23.2141	23.797	-25.6558	6.9241	-26.1205	25.5378	25.3867	-18.6658
-6.08402	-18.5109	-1.74694	-3.11965	9.28029	-13.96	26.7051	-21.2878	2.40994
17.2601	-25.6047	26.0234	-9.25194	28.035	-16.1713	-4.5355	-12.8711	-20.5117
-9.76039	13.9482	-7.98714	15.7048	24.1404	-11.0102	-15.9461	28.3962	17.4759
-26.5526	13.1274	8.67669	-2.21978	-28.7138	-9.19785	-14.4084	9.42017	-13.4257
-22.1594	-4.9875	10.1182	8.08437	1.84323	13.0849	21.8308	6.22235	-4.94737
25.1606	-15.3849	6.16711	-11.3817	5.29573	-2.44426	-12.4004	-3.98337	9.39352
25.6626	8.64077	-26.7845	-17.2353	-7.09199	16.4359	28.928	-13.2726	0.30628
19.4594	19.8219	-4.64009	-18.268	-27.4358	-6.42301	-9.34404	-7.21673	-25.5917
19.0707	-16.7857	22.4526	10.4789	-9.47666	-22.9595	-19.1836	13.6506	-8.93578
-19.8404	-21.7986	-3.5248	-25.516	-26.3782	20.4407	24.289	-3.92002	14.3458
-26.6896	-29.8614	-6.82682	10.9005	-28.6118	6.72023	2.50754	7.17182	23.9954
-22.6889	-1.2223	-20.7155	-6.25488	-9.95443	21.3777	-10.9578	-1.63569	-10.8755
14.9006	-23.8827	13.719	-16.7569	-18.7972	5.28715	-29.5413	-10.6595	15.9997
17.5016	-11.083	-29.6356	-3.6685	26.0088	16.2135	-23.3664	-4.10727	16.6484
31.2357	3.11894	-24.103	20.4588	-27.0406	-5.73375	5.13842	-14.1864	-9.24534
10.0934	13.8248	6.53569	15.4719	2.14779	8.80812	0.736072	-5.22041	4.83162
9.09469	-20.7524	25.7539	12.4548	17.7275	-17.952	27.4524	14.3795	-24.5633
0.222015	-6.90235	-13.1081	15.9968	17.1094	1.16289	11.1499	13.5604	-24.9895
-3.76688	10.6861	-19.5407	-20.9954	-15.7655	-24.1757	-21.5424	-8.80443	-2.03031
18.873	12.4548	4.22433	-14.0427	-8.04234	0.773484	-28.5837	-2.674	-3.86157
22.3865	-9.13152	-12.7646	-5.38089	-11.8039	-26.8145	-5.25889	-14.4535	0.393003
-14.3413	-20.0296	-10.7673	-11.1722	-1.1884	12.8168	17.0374	22.9312	24.4085
26.6773	-30.0231	-23.8932	-17.6468	-12.8666	10.8042	25.527	-25.7422	19.0826
-4.31184	22.2774	-11.6162	-15.2354	31.155	3.08145	28.4125	-1.9355	15.6028
11.4123	7.05881	-17.7107	-13.3998	-25.5395	13.8839	-1.34733	22.0064	13.8028
-17.475	-4.49432	-19.4705	-15.7657	17.8439	25.6956	19.8951	20.0253	-2.18192
18.0093	-21.9982	-30.0761	24.5347	11.4789	-19.8303	26.4821	-10.9676	-0.921068
-13.4055	-21.6724	11.4633	9.58216	7.10913	9.28975	12.3773	-11.9753	14.6452
16.3757	15.4758	-21.9032	-12.67	-6.65773	14.4632	27.8597	-2.95852	17.5878
-18.7924	7.34003	-3.53279	-22.0151	8.69313	4.08113	18.3263	0.871583	2.88342
23.4468	19.1683	-12.501	-16.1433	13.2384	2.6217	-4.89912	23.5645	-0.717712
-10.1632	24.9911	23.483	-24.7869	9.48428	16.3033	-19.0231	13.9934	-14.1934
20.7292	-27.2009	-11.0734	8.22081	-16.9345	12.5405	-28.0912	-11.4015	18.2468
25.2443	-24.4696	22.478	-23.5852	-15.8255	-23.2022	-14.8654	24.4225	13.1842
-5.99831	22.1385	21.6571	-17.4441	-26.5128	8.40306	15.3782	-7.31287	-1.23008
1.99627	-31.4998	-18.3564	0.795368	27.4214	-21.7313	-9.73309	8.8893	-2.70895
-15.4373	-0.66177	-24.3467	13.6415	26.0995	19.3296	13.2073	-22.7869	10.5753
31.5359	-7.41592	-28.8771	1.83445	21.8012	22.0572	-24.2968	1.99521	20.4351
-18.8608	19.2629	16.8966	2.6424	25.139	-2.32795	19.0247	-15.9857	20.5984
30.5646	10.4695	20.1184	7.72637	10.2421	10.3451	-19.6731	8.54827	-20.0075
4.21289	-3.98374	6.43982	-3.22599	23.6986	-13.5565	-17.9915	1.27681	-10.7798
19.113	-20.4775	-29.3729	-5.86741	15.6479	-19.8651	4.58167	7.32267	11.6568
16.4196	-7.78533	-19.1656	23.4442	20.9105	15.0943	17.465	-16.5716	-25.5778
2.44399	-22.5905	-4.9002	-4.18286	17.8368	-13.8807	20.1719	-14.0331	12.7116
24.2992	-24.2424	-9.20711	3.92451	-21.6498	-16.4698	-28.7316	-5.25692	14.7881
30.6536	15.1063	-24.8881	0.967379	8.00644	23.1942	2.49172	-23.4406	10.7645
15.8033	-16.1491	21.3725	9.11904	-3.7586	3.4369	-21.0212	-2.33038	-25.1916
16.5022	-12.7813	-14.0806	0.42426	-13.1832	-6.32331	-15.3585	16.7573	6.04507
23.1877	-11.4111	-10.0476	2.03883	23.6303	-2.05948	-0.261083	-6.05138	11.8806
-11.4199	-20.1635	-12.2737	-2.05278	-27.0794	-18.3451	-19.3478	-17.7306	-14.4702
25.2169	-6.38459	26.6932	4.1898	-29.4811	18.3032	3.26068	-24.9094	-8.12316
18.1654	-27.7807	6.47421	-0.748066	-7.31363	8.74637	16.1215	-12.1632	27.3735
-1.45024	-9.46522	1.04663	2.72551	24.3	12.9967	-25.9741	1.29925	-24.5001
-27.0675	8.48084	21.5206	6.17497	-8.85252	-12.7761	-27.3305	-16.9307	12.7403
-2.80967	28.3454	-6.52989	-0.0937948	15.6562	13.9901	-22.4828	5.73577	-9.74526
17.7857	-3.10784	-7.54936	1.88607	-23.1824	-19.5877	-3.55989	10.4929	-0.649449
-17.5168	-23.3073	10.0903	-23.4451	15.2713	-14.0211	-6.5065	-17.8082	11.3214
-25.9591	25.1354	-6.77824	-1.68163	10.4016	2.04037	21.6562	-25.7126	-13.9515
1.33871	-29.713	10.6505	1.43377	-0.394825	9.99506	-1.68635	13.4673	-25.9989
8.67921	10.9511	-2.724	2.78572	17.4402	-3.53409	-2.92728	-6.17101	-8.44016
-26.6992	5.02433	28.0888	0.374195	-9.70468	4.1353	-11.0809	0.250366	-20.6109
-4.21735	-11.0211	3.21317	-19.0318	27.1534	-15.1525	11.7656	25.3777	15.2257
7.48291	-0.777875	-21.5555	13.7096	13.8088	-17.315	-25.769	-15.9611	-20.0636
12.594	18.6268	25.1112	-11.013	15.0897	-9.75183	-1.28521	16.1372	16.3331
21.0152	-10.5381	-9.67331	19.1393	-6.89198	-11.8685	-22.614	1.15405	28.0254
-7.20207	-27.2545	-19.768	-2.17071	24.5474	-18.2752	-2.74088	0.112457	-11.401
16.4221	-0.932416	-28.9704	5.85092	12.9886	-19.6951	10.0502	-25.4157	-26.5582
-4.99403	24.0048	12.4165	-5.66148	17.1437	13.6929	7.171	-1.03203	20.5994
2.57587	1.32766	-3.80765	-15.0416	-5.26752	11.9972	-10.0662	22.2963	-1.67203
-24.3708	26.843	-28.6158	-7.95828	16.1882	4.49863	-17.2546	-19.5253	-10.6435
25.8591	8.68213	24.9998	-23.8803	-11.7337	11.7782	-6.89727	3.5221	2.9498
-9.70885	15.5579	-9.0526	-11.9897	15.7419	6.10689	-22.437	-9.83181	-13.6408
21.5244	1.63435	-17.3853	-13.2906	-10.2465	21.96	4.13422	9.26099	-25.4436
-28.2859	3.04536	7.48711	-20.0947	-5.72379	7.31526	-21.7334	-7.05777	12.7807
-12.2425	4.73709	-5.62747	13.1475	-10.9799	-7.05931	7.51327	10.0358	-24.3875
-5.65886	18.6024	-23.2524	16.619	12.6598	19.8372	-20.3647	11.2749	9.24292
-15.1508	20.3227	-13.5372	3.45625	4.47025	24.2458	14.7153	-24.0909	-3.77103
-21.7797	26.6399	22.6716	-4.55911	11.8224	-5.43839	-17.8073	-19.9815	20.7277
-23.7545	7.80792	-24.8585	16.1336	4.96242	-6.04651	-12.2593	-17.9156	6.49316
7.87178	8.68951	28.3952	21.8752	0.905654	22.3878	20.0352	14.3596	-10.0013
-8.36222	26.1244	19.2219	11.81	-13.727	3.6175	-7.98106	4.98147	-9.59771
-16.6473	-4.50239	-28.6351	13.7896	-27.2467	-0.304736	-6.19806	-7.06588	-25.0298
-0.537403	-14.9751	23.8193	-19.4959	-6.5959	-7.29514	16.0255	-11.9933	-7.86595
14.9836	-12.152	1.50162	9.83248	-12.0484	-1.96205	26.5198	9.36223	5.97806
13.5111	26.8184	-12.8134	10.2274	1.98613	10.3006	18.1107	19.7568	23.5604
-7.32328	8.36355	-18.3426	-8.20766	-16.0253	5.35017	-21.9061	-27.1025	-28.4696
-9.27222	26.3236	-26.035	-12.7602	15.2134	5.57386	9.15594	-4.54959	-16.683
-27.8937	13.3563	-14.8368	-13.9182	10.4295	20.5808	13.8657	-16.9385	-8.93128
-22.7044	23.685	-13.6297	-17.3692	7.01173	18.5246	10.9643	14.3643	21.9001
-11.2499	-13.7524	-19.2509	-3.60163	-15.1643	-25.9963	11.4767	-6.98754	8.93001
6.93978	0.77645	-22.5637	21.2512	-22.0783	12.4522	-3.89921	4.90715	-29.0624
-16.254	-12.4987	-23.0488	-22.2634	10.4505	4.28748	-19.593	-9.77357	-18.8033
0.83948	-19.3955	-27.1585	1.48588	19.4537	14.5184	2.99386	27.0235	-14.8466
4.40897	3.34247	2.59	25.2956	22.2822	-3.43048	-24.0892	26.3601	-21.6308
11.2914	-5.74466	4.79377	-4.65322	23.0575	7.32557	10.4445	11.6712	19.0546
-21.4934	-14.339	-0.225019	6.66348	-1.87627	-0.557619	-16.076	-24.1788	-15.6177
14.2283	22.116	6.95988	10.2733	-11.7192	22.8308	18.2786	10.6494	8.08477
-2.4879	-0.0749106	-7.11073	-15.3498	-22.3595	-6.46691	-8.94253	12.507	25.0373
-4.8619	-23.2582	15.5033	-0.535982	-13.5307	-17.3486	-0.223781	-19.5617	9.06584
-17.8944	-10.3441	24.6773	11.822	19.1941	-4.58692	-12.9064	17.5393	-13.8455
20.4784	20.1094	-5.8004	14.3843	-25.1605	-8.53253	-2.36728	27.1704	-6.98524
-25.2612	2.73763	-14.0998	-25.4715	24.9027	17.144	22.4123	2.50103	28.2542
1.01669	-9.03342	-26.7783	-17.9775	0.347068	-5.22762	-3.19516	1.01162	22.015
-23.257	-6.74421	22.7325	-16.5132	3.34543	-3.47461	-4.18607	-26.371	12.0642
10.8203	-16.9033	18.1227	-1.52146	2.45305	26.3266	-18.1403	-27.5356	7.73814
-13.9814	20.9736	-16.6212	-6.62505	18.1465	-3.82672	23.1442	7.77914	-27.9415
-12.1376	11.074	-12.2796	-9.44545	14.5792	-6.33468	19.0272	16.6486	-11.2365
4.59859	25.4173	20.3355	-18.5406	-1.68498	-10.9993	10.2982	-23.2223	19.5654
-1.80532	-9.17005	-17.5143	-8.6902	-23.6004	-2.3021	22.8041	-9.99845	6.02437
-10.5366	14.7306	-15.4914	4.29111	3.46628	-15.2372	23.9149	-14.8768	-0.153925
-19.7364	10.809	15.4663	27.3125	14.4572	19.2998	-4.20103	-28.9302	11.0885
-26.6925	3.27148	2.32939	9.96044	11.357	8.67844	2.40081	6.81049	6.79243
23.4178	-20.1169	6.35972	-21.8558	4.48604	-10.1842	-8.1957	-22.6292	15.1615
-21.0294	-4.536	-7.13781	-6.02033	-6.13445	22.2118	-23.7754	8.00504	-18.0316
25.5229	25.7395	-26.0817	5.19892	-16.2792	10.5078	-1.51173	6.98045	-16.0769
-11.3694	13.3836	6.80829	-18.4226	18.8744	-18.6213	1.39245	12.2049	-19.3824
16.6098	-25.1193	-16.9945	21.563	14.3783	-26.2897	18.6859	1.78449	31.23
20.5456	16.0868	-18.6237	20.2512	7.83872	16.7533	25.2534	-15.561	25.9893
1.36001	-16.8361	-20.9416	-1.31295	-11.969	-18.1982	8.88997	-3.4234	19.0081
5.86201	10.7585	-2.35261	-20.1224	1.34436	7.90478	-20.5981	-28.3459	-25.2806
-23.8604	3.41022	-10.7666	-15.3921	-0.978491	9.40729	-25.6287	-16.8821	7.39007
25.5114	-4.32583	-18.8285	20.5685	-5.23612	-13.3974	21.8308	-17.5844	30.1142
9.86866	-2.64627	14.5212	-3.76894	-19.9052	-14.8957	9.66418	6.83473	-9.79223
-13.2927	-22.2913	-21.9013	24.4223	0.830121	-6.51594	8.10326	-4.40337	-15.5619
4.11103	-2.97945	-23.4219	10.3156	-6.46798	-17.1601	20.0761	-25.2365	-6.56926
-21.3241	-20.3686	-1.28053	-3.70988	0.304773	22.4682	26.1136	-7.08616	-3.46479
-3.12291	4.1139	22.7726	-11.7411	-18.9757	5.64342	7.74225	6.51701	19.2294
-18.9527	-16.3839	-6.01479	6.63795	-10.7247	14.0954	-16.0725	19.5488	-7.51168
-17.2974	-14.1739	-19.1905	9.49897	-21.2533	-27.6709	-1.39263	26.0108	-27.6211
-15.222	-1.25885	12.9559	-2.15266	-2.39468	27.5588	-22.2907	-6.74478	-29.8751
-17.2905	-23.3107	-22.3718	26.4873	-8.16835	6.08562	-25.3043	-0.0960387	23.6818
-21.9037	15.0541	6.74982	10.6003	23.7532	-6.21524	-26.1723	-11.2139	17.1396
24.151	-3.93284	23.6508	-14.8963	21.8128	-7.98716	16.7337	22.6973	-15.027
-12.7349	11.4723	1.48653	25.8863	3.1877	-25.9641	-22.6597	18.6942	6.09128
-18.1762	-21.665	-3.06767	-10.5415	-17.9954	-5.1453	-20.5663	-18.4647	-1.16797
-19.1913	9.63536	-5.59702	-11.6508	21.3989	-11.3444	11.3929	-12.3433	-9.63693
24.7069	-1.74165	5.94268	-14.3174	-2.33865	-4.25285	-14.7051	-18.897	-16.7167
10.7336	2.58364	-13.8451	-0.203418	6.78391	28.2497	17.2541	22.1604	-22.3331
-17.6841	10.3885	11.2711	-18.5414	25.4008	17.3841	15.1351	15.7126	-14.3257
-14.5467	5.89007	-18.1976	-19.7968	-4.97011	-3.37248	13.3943	-5.78784	30.8265
-23.7995	-17.703	-19.6184	-18.2598	8.94789	10.1926	-4.68668	11.9346	-27.1559
-5.85521	13.3695	17.9315	-10.879	19.025	-17.4366	19.3279	-14.3904	-7.5722
-22.3645	23.4744	-8.74639	-7.54231	-3.77414	15.4422	-18.5066	23.4097	11.8226
-19.349	-1.24984	1.07063	-6.04874	5.643	2.17075	20.0771	-27.8708	16.5586
-20.9485	-4.81969	15.4347	4.97046	10.236	16.0769	7.42307	-17.1979	-11.5326
-4.62567	-22.0489	14.596	24.1368	-16.0421	-18.1516	22.6959	15.1435	13.4209
-23.1574	21.7755	0.695007	-14.2366	-21.1775	-14.7568	0.56115	-2.83642	17.1634
24.8601	-26.0418	-14.7939	2.40734	17.2778	0.460762	-13.9595	30.6467	-22.3171
24.4092	21.0328	-12.7388	5.95047	-2.46849	-6.67175	27.5403	26.5786	-30.6939
-5.83368	9.78403	-15.4139	-24.817	-8.59578	-28.9729	-6.34896	-25.6704	-8.04295
23.3337	-16.1316	-16.7588	18.9184	20.7205	0.506176	10.9492	24.6907	23.5792
15.6313	10.5409	20.6793	-12.0992	22.7708	17.6337	-26.4736	-18.8559	-17.6842
3.09872	-6.33018	-5.02095	13.6237	-12.0064	-30.0785	11.5532	29.6921	28.4986
6.4365	17.7714	-17.7238	-27.8311	-6.0914	4.21179	-12.3137	-20.8345	-13.2528
-15.4345	-11.8167	13.4989	24.9566	14.5321	19.5886	13.6348	30.9105	20.0779
-1.86269	8.94769	2.78032	9.40796	7.76606	-15.4501	1.83238	-17.8278	10.3942
-13.2916	-26.0758	20.5115	-26.9572	-8.58418	-0.71899	22.291	-22.3759	-9.26374
-23.7028	-7.24086	22.6445	-25.3108	26.5426	-3.86847	3.54698	17.4629	22.8643
5.73992	25.9037	16.5147	-12.7299	8.49113	-2.31545	-18.2831	-11.3487	28.0554
4.29799	17.7864	17.4239	13.2392	12.0309	-22.9895	8.38891	21.0575	-22.5073
0.34077	0.184966	21.9855	8.72105	3.06228	22.6648	26.8962	9.80317	-30.4013
20.3904	20.9627	4.56607	-18.6144	-9.65612	-30.493	-22.6446	-30.1029	-30.0415
-22.7828	26.6681	6.01744	-17.5254	-2.41207	-7.74661	10.2677	5.27384	5.91882
14.7387	-19.9838	2.19904	7.97727	9.64036	-0.147395	-19.1852	-7.16359	-1.09763
1.54715	2.10714	-2.42622	-8.65999	-7.73874	-11.342	22.086	15.3438	-22.5593
-11.8265	-8.48488	-1.95116	-21.8766	-0.608333	-6.15098	19.7467	3.38705	-25.8601
13.4738	4.00794	0.715219	3.09029	14.1951	-11.8376	-7.681	-19.1918	6.01781
-24.4747	25.5414	25.0883	20.2061	0.550995	-26.2834	5.20612	23.4347	-3.24641
-26.5468	-18.6318	-10.0687	0.686414	-6.13492	-5.48997	-2.29671	-10.9235	-7.91746
6.50227	16.4278	-12.5706	10.2496	18.7549	-15.0259	17.9009	-7.80774	28.3427
-9.43031	18.7186	4.72257	-18.1811	23.8696	18.6843	24.4549	-0.00409516	-20.9355
21.0585	-9.203	11.5367	-20.4661	1.12065	-17.1267	-20.8878	7.0346	-5.75218
-16.2242	22.6893	-7.05365	1.0392	-0.329173	-28.9135	20.1155	5.15813	-5.39114
26.1753	-13.3888	13.8629	-18.7771	-8.60423	28.0617	27.9795	31.3379	-9.3736
-7.34209	-11.4365	16.2614	-26.3846	-20.3592	16.521	27.1865	-10.462	5.60766
-25.9139	-24.2301	-0.829936	1.54725	14.1704	21.5282	10.0754	-18.8576	16.6366
12.3903	-10.9492	-5.63379	10.0376	14.8218	-22.7524	-10.4866	-29.4754	-28.4066
-7.98396	0.62778	23.7778	22.0086	25.5016	-13.1572	25.0309	27.8739	-10.4054
25.5405	-25.0421	-16.5199	-28.5841	-15.0455	22.9097	14.764	26.9597	15.531
-8.00572	-14.9614	13.7271	-22.2489	-11.3284	-32.0979	6.8301	-10.7067	-14.4643
-13.6644	0.0690826	19.9815	-25.6704	9.43962	24.9122	-18.7831	-13.2511	-9.20177
-4.65585	13.8373	-13.1259	-21.9079	-23.1459	-10.3702	11.2495	30.8593	16.2825
23.5914	-17.177	5.33927	-15.2006	1.33454	-15.006	2.49261	-7.39713	-18.9816
-12.4877	-12.4992	-13.3556	30.9842	-26.7579	-12.793	-29.2306	-9.80258	-5.86498
-25.2591	-13.0574	-20.2078	-28.8304	-0.17398	-26.5366	28.0533	19.9591	-14.3331
-0.782628	-1.05431	-24.0269	10.0598	-16.3526	14.0274	-15.9211	-0.218526	-10.689
-11.134	-25.5029	14.8396	5.15678	-20.5597	-28.9087	-23.0208	7.74426	-21.6096
24.8444	-22.572	-9.54783	-9.35913	-27.4881	15.8681	-24.658	30.0126	14.4009
5.00895	15.3373	-13.6309	29.3455	2.42373	-17.6612	-3.93553	-25.5028	-19.937
19.3292	19.5228	3.81586	-22.5143	-19.2125	-15.5084	0.183058	13.2131	19.613
18.6021	-6.00222	6.70594	23.7211	-2.76297	-27.3031	24.9696	-10.8301	-19.4553
-8.155	-11.6676	-10.9161	-27.9057	13.3495	-10.4724	-14.2966	-9.6879	-26.143
20.2506	-1.87384	-6.72426	11.4905	11.0789	-3.65893	19.5167	-9.08896	-14.1631
15.9604	15.6717	-8.49145	31.2973	-15.2565	-6.62511	2.81621	29.1494	5.61366
7.39531	-8.40707	19.2346	6.93167	14.8901	3.96616	29.7425	-28.4529	18.8522
-17.8819	20.1836	10.1816	-5.04816	-2.75494	-28.6347	24.7422	8.40463	-1.69575
-12.0168	-0.908428	-14.368	20.6485	29.7373	-30.1303	-8.13539	-29.5876	11.0665
-18.9063	-13.5132	1.99718	5.95026	28.1717	-12.0297	-16.9002	-18.3715	-21.6336
26.7952	18.8795	18.9256	-17.2555	4.76066	7.74245	-14.0668	15.5626	-8.19917
-6.59024	-29.4286	-18.1641	-14.9474	-12.876	-13.3301	18.1993	26.6439	26.6608
17.8513	26.8402	-27.2983	4.51997	16.0574	-16.8217	-27.3352	-3.64505	-14.3782
-13.8304	3.52082	-21.1057	-15.8868	25.938	-17.4356	24.5108	-10.6751	16.1283
-16.1554	-17.3278	-20.0663	-26.9518	30.1143	-26.2705	-22.1525	18.7044	6.08069
11.8771	24.8188	17.1017	29.6008	13.7221	28.3357	-15.2063	-28.8105	2.68992
16.1093	-0.940221	25.8164	-24.4492	24.9931	8.30077	-2.31201	-16.7496	-5.8097
27.3404	12.5496	-7.24524	8.89637	-11.2237	-5.47038	-3.01333	5.6206	-18.095
24.4803	11.9965	-19.2408	-18.8987	-12.173	12.3659	0.995541	-4.07798	7.03817
24.31	11.5671	-24.0331	-16.798	28.7318	5.54673	-7.26208	-29.4694	-16.8516
0.923729	15.3215	5.25308	-15.4499	-1.96852	-12.2484	27.7202	4.60859	-25.7696
-19.5383	30.7831	27.6617	-23.6627	22.0258	-4.75821	-22.6978	0.823174	-0.373734
27.8278	9.52735	28.3446	29.1277	-16.9619	14.9854	-5.2392	-11.0052	15.0734
-24.0864	30.0807	16.1999	26.3841	14.7407	-12.2189	-20.8143	-12.0837	-10.6292
13.7895	-15.694	-27.4323	5.06256	-25.6612	-15.7378	-11.9598	-1.01016	7.55906
19.3233	-23.587	26.9397	14.6307	-27.7793	-27.5707	-1.30578	-3.3363	-7.42943
-4.84947	11.4856	21.2668	5.8633	4.00575	10.0036	14.74	-26.132	-24.5211
12.3519	2.66591	30.3753	-14.4709	30.245	-2.22749	-10.2819	16.3755	-8.32228
-14.9374	15.9685	0.863037	20.5308	-21.9999	7.41358	25.3724	22.0538	6.33289
-26.9191	24.7192	8.32799	-6.94675	-16.1617	11.9451	8.49799	-4.59637	-14.6907
21.1142	-7.32578	-8.49097	-17.4227	13.9381	6.58174	-17.8212	-10.2621	11.0665
-17.4503	23.4214	18.3001	-28.6127	23.4866	-23.6172	-20.2996	6.83637	-14.579
7.82727	27.673	-15.6197	-13.5685	-0.0135332	-4.4959	27.9743	14.0688	-25.9141
14.1295	-22.8382	-1.7836	-30.2426	-0.402168	9.9389	27.6316	-4.95605	-5.40036
-1.20034	-1.76615	10.674	-25.7205	16.9593	-28.4317	-15.1477	16.9512	-12.4296
-23.7762	-24.9795	14.2722	-0.68961	25.3299	-16.9735	-25.6586	-26.363	17.5216
-24.9471	-30.1206	-22.3818	19.1408	-0.662525	13.6714	-23.0898	-24.5384	15.654
2.49661	-15.0512	-0.36286	15.3391	18.7902	7.76793	17.4072	-7.26998	-4.20571
20.7075	19.2034	-8.19528	5.93018	21.7915	5.30822	-23.7233	-0.640269	7.48653
21.8337	-14.0919	-21.0164	1.42261	-14.397	4.01395	-21.7549	4.95591	-1.37833
13.0552	-18.9483	24.8214	11.6297	-1.50883	-18.2046	-9.3953	15.6484	-11.1483
-27.4844	30.0486	28.4774	-20.1241	19.0213	-11.274	7.22708	6.13239	-18.3214
-18.2866	5.43488	-10.917	26.1709	-6.13612	23.6486	22.0509	10.2571	-21.5657
8.23157	12.152	27.4623	26.6181	30.8492	14.5594	1.74787	17.0587	-16.489
-21.411	-26.945	21.9516	7.64671	25.5319	-23.2199	-11.5084	-7.73292	0.042098
-30.4655	-30.5489	-16.8592	22.3961	-7.33131	-7.29538	-16.3995	-25.1274	-5.38388
-14.694	-19.7338	-18.1088	-4.74377	24.3111	-7.85059	11.9669	5.749	-2.62709
-3.9292	-17.5194	-13.2526	-16.389	-11.8653	24.6836	23.5144	-15.4578	-2.98837
9.55338	16.1375	-2.60401	-17.5041	-17.8489	25.9532	-22.5627	5.06949	-13.2848
29.512	18.4791	-25.4242	-1.1868	-29.5921	-20.6738	-0.454696	-10.682	-14.1015
16.2212	-14.1891	-30.5786	10.3483	-15.5281	0.587545	10.4218	9.99944	-24.9145
-9.01458	22.2909	30.1944	-4.17768	20.886	24.4227	-24.4296	-9.22487	-13.8512
19.3232	-25.9902	4.4988	27.9508	10.0919	-7.10519	-13.7351	-17.9867	5.73724
29.1547	23.1515	-27.189	11.0562	17.3041	14.5795	24.1425	-2.65063	-23.3166
-28.7979	-0.13387	-14.1794	9.4418	-4.35047	1.05267	26.5643	15.5978	-5.44426
-30.5937	-22.4474	-6.85761	13.0869	-11.6438	-15.1719	10.4963	11.74	12.5611
-29.0389	-8.91017	-24.1365	11.7203	14.4674	9.42507	20.8592	-5.61982	14.9169
-2.57379	17.254	-30.0279	28.6508	8.80796	-9.62061	-16.7092	-11.3504	15.6971
18.8291	16.8211	29.2888	-0.0159817	28.6017	-23.4943	5.75772	22.5939	18.5956
17.4621	-11.503	28.8213	10.8936	2.28092	-1.70595	8.83549	13.4472	-21.7621
18.1812	-26.5092	-12.1459	-3.05148	27.259	-17.7552	-17.4212	-10.5028	4.09309
26.3861	24.323	-20.7673	-8.64267	18.4778	1.16758	7.87596	-0.314415	-1.89101
-22.7743	17.0189	17.8351	-15.8563	-11.7878	-23.7747	5.49481	26.6202	16.2064
-22.3197	14.5967	-0.303446	-23.686	3.28759	9.03573	-12.1295	9.63184	-10.8121
23.2505	9.88368	20.9422	27.5334	1.92358	-11.4813	-2.77068	10.927	11.4738
25.2738	10.5837	8.08575	25.9481	22.5662	-1.74112	1.37383	19.4155	-17.4443
-25.2104	27.6243	-20.4874	29.4597	14.0736	-3.07062	13.3393	-16.3295	0.0687073
8.42404	1.23665	-6.87146	-27.7953	-7.84048	-5.95281	-14.877	-4.47221	-25.3736
-12.1303	9.11502	7.48237	9.76188	-18.0236	-20.8085	-16.7662	18.0795	9.43477
3.04383	20.5222	-15.652	-9.2351	-15.2577	20.9153	19.8124	15.0512	3.59198
22.0298	19.0398	3.17941	17.3008	28.4517	-22.0912	22.9169	1.4694	-4.87606
-24.6899	-6.44932	20.2315	-12.9384	-2.77966	-15.0285	-15.2763	-7.75182	2.10337
15.3736	-25.3093	14.0613	5.92733	-19.871	22.4273	10.059	-17.1011	-1.6948
-15.381	-20.9963	21.3735	16.1791	-10.6539	-24.632	22.0899	4.29897	5.30047
-29.952	-22.6821	-8.59494	-16.4638	27.4139	-1.9499	14.3111	-14.838	-4.42256
14.3185	-26.5263	-4.96822	6.4974	25.7408	16.767	24.3467	-19.7008	-0.755263
11.8722	11.017	23.0697	3.68256	6.73139	11.9258	-23.3353	11.7281	17.6107
-7.68856	-6.17068	-27.4562	0.615016	28.8103	4.00927	-2.41422	-9.80122	8.59555
-18.5593	-6.97322	-9.04458	18.9261	26.1039	9.26694	-7.65785	-26.7549	12.2004
29.5851	24.0152	-4.65158	6.04229	-16.2855	0.00593085	-4.19027	24.8557	-8.06312
-15.4215	8.71655	4.89981	7.93513	13.9135	12.582	-11.1469	19.6331	-4.09871
19.372	22.0752	-23.2903	-2.50328	26.1127	6.55315	-21.7553	-20.1134	7.68164
-28.2171	18.071	-27.3947	-16.1214	18.7386	-15.0367	-3.45697	-4.84616	-2.88684
7.40993	-14.9192	4.90667	10.6887	-5.67023	18.5493	-7.82081	17.7061	-22.3758
18.2877	-15.381	-17.5949	-11.4802	23.426	-1.61794	-0.88113	-25.0037	-1.73432
14.6996	22.7989	-9.22924	-17.9139	-28.3926	19.5038	-0.379471	18.7487	5.94822
11.7275	7.74279	17.7418	-13.6059	-9.43667	-0.501263	1.53024	3.88156	-16.9353
1.88317	-5.644	-5.64031	-15.5863	27.8542	-3.28107	-8.47347	-9.99458	-0.547594
19.2272	-5.89335	12.7241	-25.9435	-6.69071	-20.3783	-25.4635	15.7777	23.15
0.515932	6.81552	16.3969	-10.0267	21.8533	-19.3521	-2.48633	-0.0715795	-6.89016
12.5307	-25.0727	-15.3114	-19.9297	-14.4856	21.0958	6.33513	-12.2819	-24.5103
-6.19778	1.93334	-14.2185	-15.5114	-10.9049	12.3028	13.5836	22.4109	10.9749
-4.27233	14.9822	-26.2547	8.5127	24.2069	-16.1885	-17.7104	-5.53052	9.30653
-6.93086	16.2276	-0.67997	0.531925	-7.25236	7.49349	-5.88289	-18.629	26.67
13.7653	-13.6098	-18.7693	-16.6631	11.7149	-4.98458	15.7246	-2.83361	23.6557
11.8803	-25.7054	16.7715	2.25685	-17.6171	7.93956	-3.30867	-9.13763	9.82343
6.61281	-23.4952	-0.186003	-18.8221	11.9698	-1.76283	-7.52366	-24.2178	-28.4109
-2.12213	-14.3184	-20.8942	22.6273	-25.1304	16.0445	4.65652	10.2554	-27.1514
-13.0375	11.1907	2.96014	-26.6742	7.46133	25.403	5.95552	-16.2739	6.17284
15.9254	9.82973	-26.1257	-12.2408	-19.9007	22.8037	0.0663985	3.30194	10.0548
4.49975	-7.7045	8.3087	-5.64688	20.5372	21.7925	8.50202	24.4378	-3.95517
-25.3139	20.9101	20.6306	-24.159	5.99195	19.0701	1.89277	-16.9544	-6.96053
6.84093	16.4316	1.16867	5.43172	-3.2135	16.8963	-13.7092	0.385484	-19.3334
13.6364	-3.53083	11.3166	-19.5537	8.40757	-0.809946	11.6695	13.1994	28.4822
20.3213	2.45932	-7.85961	-25.6935	-5.35432	-13.0215	-25.5299	14.5388	25.8466
20.7236	18.9944	-15.6808	19.6949	25.1567	-2.7905	19.0196	-2.1948	10.778
-7.16368	-1.30744	-21.6134	22.0374	-6.43578	-0.435366	-14.1195	-20.2177	-26.9932
-14.7774	25.8672	-24.7225	2.10252	-23.7013	2.15492	20.2989	7.44483	9.1004
-25.3502	14.2745	-8.46981	-13.3682	15.2621	12.2499	3.92863	25.2797	11.2596
-14.5369	-11.2238	-14.6922	-16.2005	-18.0915	7.36746	21.0814	-4.1772	-14.1068
3.80957	-3.68752	-18.8314	6.97192	13.4129	17.934	-2.38512	8.94231	7.81089
25.8035	-15.6415	-21.1337	11.17	-15.2401	-27.3268	-1.93555	10.4659	-24.911
-10.9091	-17.6863	-23.2876	-19.9915	-7.93979	-20.4272	-18.0504	15.3044	-25.994
-5.57647	15.6583	-11.8284	18.1316	2.35614	18.6672	15.9398	18.2766	-11.335
8.57231	-22.439	-18.3484	13.7561	-22.6751	13.6778	17.4604	-1.45118	-18.507
-9.34507	22.5415	13.8536	-8.50717	11.5349	-12.5403	24.6049	-7.95405	5.73169
-19.122	-18.8868	8.66645	9.64533	-8.54044	8.30121	12.6893	10.9709	11.8206
27.2713	-25.011	-19.5857	-3.34604	9.62554	22.6637	-17.3069	-9.54379	-11.1732
-16.2269	0.60903	-14.6216	11.7425	-9.40322	-22.495	-9.31777	14.4149	-27.3723
4.83715	18.6445	-24.4079	-24.8491	-18.2782	5.09016	17.5164	5.68298	-23.1923
-16.9937	6.17179	-4.29842	14.3788	11.4941	21.7428	-5.22668	25.0503	10.3813
-2.87003	4.5731	-21.2977	7.80864	-10.0196	-24.6437	22.8316	-4.03289	-6.93792
23.0801	-5.43973	1.87554	-6.9491	19.1521	-1.91074	-20.668	22.2185	-16.2392
-8.54814	-6.43896	-9.5259	-25.9354	6.38511	-10.6626	-13.7159	-4.95672	13.1004
-25.6575	-13.7087	-19.9336	-16.4548	-25.9468	18.037	23.7105	23.815	30.4651
-2.3417	-7.4467	3.02954	-11.402	13.2936	-15.0033	18.4668	9.03435	-28.5094
-16.2729	-12.6614	6.82177	3.61604	19.8004	9.61927	-10.5962	-13.7027	10.3245
27.2706	4.99384	2.17582	-0.277932	17.6105	-5.04451	3.87671	-5.36709	-17.0159
2.46872	13.739	-1.26414	4.74234	-12.8225	-7.99645	22.7618	-3.20755	15.3587
-13.9572	-4.66304	-8.91456	8.73536	-2.776	20.1763	0.961048	-18.6468	-20.2505
5.42088	8.14322	3.29663	5.6387	24.3159	-28.1075	10.5127	12.0755	-2.4122
26.7913	-7.67105	-12.0909	-8.17676	21.0627	-9.58635	3.04217	21.8848	-7.05966
24.4142	22.5727	-11.438	-6.53041	4.54915	-14.1911	-16.4412	0.568674	27.012
-22.9027	-0.260668	19.4226	14.622	19.5206	0.541313	-9.02136	-1.81432	-15.1167
-22.1454	15.0809	-5.37415	-2.48082	18.4527	11.2218	-19.1449	-7.24386	8.55701
22.1685	24.3137	-18.8656	25.6367	-0.797179	-11.2333	-26.8184	-14.7977	-9.35734
-25.4863	23.8089	-4.21404	-12.6919	19.4502	-12.9668	13.3186	22.3028	31.3076
14.2724	21.5265	-23.0484	-24.5191	3.38917	2.05166	-7.42419	20.0083	14.7139
8.7986	20.0184	9.29469	-23.4425	8.55662	-13.3449	-24.3979	-9.83479	-26.5017
15.0613	-6.05666	-13.9851	-22.0737	0.733036	12.3534	20.539	9.53357	4.25898
-9.56123	-9.31808	17.6542	0.63058	10.4162	17.5079	25.7811	-27.2724	12.0498
5.08338	-22.5196	12.8796	-17.1407	-14.3408	-6.90719	28.0563	-16.6886	8.90038
18.0665	-21.2394	-3.14141	-3.22983	-8.96379	20.7995	0.738419	14.042	27.1497
22.9227	-7.26097	6.0806	-24.9298	14.8452	-19.7165	-20.7904	15.2475	-28.7324
22.4602	12.111	-6.22473	10.2926	20.444	16.1028	-10.0258	13.2079	-30.7193
-7.89541	22.9122	-16.1194	11.9868	-13.6224	-11.1877	-3.2349	6.09612	1.92126
19.7668	-11.0103	-9.92373	7.27658	15.5526	-8.18702	22.8963	-18.9342	-28.3236
8.7775	8.61397	-14.695	-1.24479	7.5735	6.59555	4.75195	17.7579	-7.01358
11.353	-13.4101	-22.5839	23.1497	-24.9464	28.9939	-6.66711	-9.22965	-29.9963
20.1137	7.2514	-6.55725	4.62749	-19.7445	-22.0261	-15.2889	10.4232	-20.6619
24.2155	20.6578	-23.6956	24.1708	-25.1369	-23.3631	-4.15986	-9.85212	-3.78453
21.6944	-21.19	-9.70004	-18.9222	-14.5206	-11.7286	-4.50828	-21.819	-27.5082
19.1082	-22.2923	-22.2344	21.1133	17.953	-10.4567	2.25052	26.2319	15.0493
-6.3792	17.5478	18.1555	13.8799	16.6648	28.8971	-7.96122	-25.7288	20.8609
-7.73011	14.3149	-15.9051	5.50572	15.6797	22.2344	16.1387	24.5575	-14.0554
-5.57449	4.12481	-19.5526	22.7209	20.3514	10.4006	-17.5987	11.922	-7.23958
-9.56126	4.63089	-16.3931	14.7116	2.04992	-28.2206	27.1805	-4.57896	-28.5608
26.0585	-12.9189	-20.4706	12.6646	-8.11345	22.1255	0.544755	27.506	-5.43121
-16.36	-11.441	13.0078	-1.5653	-16.1124	28.3508	-9.12024	26.3117	-24.5882
-5.4892	6.92209	16.1826	-15.2984	19.7501	-21.0405	21.0159	3.46041	9.98058
-16.0747	-9.88632	-1.81289	-9.669	16.5964	6.76918	-27.1375	20.4113	-26.8271
-15.3301	22.7394	11.9455	24.5164	-18.5058	-16.4635	5.96255	-6.90241	18.6179
16.8848	13.8123	-8.22669	-24.6982	8.63289	8.76465	-27.9515	-18.2903	-14.4071
1.93263	14.4787	2.80629	1.06072	10.5103	19.305	21.613	-25.8924	-21.8534
-3.31692	5.08675	-7.2859	-18.0412	-20.6428	-26.9417	18.423	7.44744	-14.769
-15.659	-7.39094	-15.0137	24.9734	5.05904	27.7747	15.0165	-9.55695	16.5277
12.9761	-8.59451	-24.8026	1.65877	11.9777	-28.9469	-23.4228	-12.6573	-6.50493
9.53525	-9.56412	-17.0568	17.5901	-0.095392	-9.82704	6.58354	-21.7778	15.6051
11.0379	1.20293	-12.2746	22.2004	-14.4659	-9.2101	-26.2394	21.0988	-7.44198
7.76693	16.5001	3.05187	21.4246	-3.5626	7.35034	-1.93616	-2.66341	27.8358
-0.241193	4.23098	-23.15	6.91372	-8.92521	-9.01625	-6.09259	18.0215	26.4047
-16.3065	-0.978818	3.74508	2.55174	23.4738	13.3652	26.5341	-19.1341	7.12129
-17.5061	-8.98394	10.5416	12.3388	-13.4282	-26.8441	13.3291	-14.9123	0.126166
-6.44602	-7.10125	13.3924	-8.99582	-17.6842	11.368	28.739	-4.05492	-27.0191
22.1167	26.9889	-12.6564	-9.24896	10.6888	-12.5809	29.401	-2.13414	-23.5244
6.86587	3.94814	-13.5523	6.45785	11.7627	16.9462	-28.575	-15.0587	-13.0852
-11.5116	0.867797	-20.1764	10.5768	17.477	-27.5522	6.28216	-12.3131	-23.2544
14.6412	-17.0831	22.2843	-23.9787	15.2222	-22.1693	15.0339	17.3326	-6.01738
3.28535	3.20777	-25.7629	-20.8388	0.833716	-18.477	-21.2818	-5.16538	10.3642
-6.91019	6.33646	0.487053	4.97975	25.6939	4.54097	24.3853	-23.969	25.7631
-11.1631	5.88435	-5.92789	-11.7383	-2.83712	5.99609	-7.4861	-11.7555	8.19327
0.902322	7.01146	-4.53666	-13.4535	0.518579	15.9046	18.6678	-8.40615	8.8839
-13.2254	11.6953	-13.8688	-0.369011	-27.2509	-10.8605	25.5241	-26.1347	-4.11286
-5.38185	-2.94833	-16.8629	-6.15455	26.8906	-29.2598	-28.3504	3.36757	6.80609
4.34049	-18.4532	17.6503	20.1409	25.3191	-16.8567	-11.0077	27.5099	-9.29044
-17.0166	-8.25222	10.673	10.4553	27.5587	7.05846	20.2551	-4.83299	-9.9109
15.6978	-21.9881	-7.33164	18.1016	6.63301	11.5301	-29.139	-26.9459	14.621
-8.75419	-4.19021	-18.7963	-16.9196	-20.342	-3.88758	-20.0378	-18.6661	-27.1982
3.23864	25.5942	-17.5492	-14.7896	-15.7491	-11.7313	24.74	-1.13286	25.8688
-26.8005	-13.5605	12.0634	-10.4085	-24.3194	-13.0356	27.4295	1.18977	5.40212
20.3373	-2.89696	-27.0168	4.88082	-10.1497	-5.23062	21.3091	-2.06206	16.7246
-14.1959	-26.1946	25.519	19.045	-5.17698	-6.0854	-12.2543	14.4713	-8.9889
25.8915	17.0064	3.20311	7.6476	-2.09961	-28.3838	22.022	12.4614	3.39827
4.37337	-8.77228	-27.2977	-5.01173	-14.2976	23.0895	-12.5538	8.20222	-24.186
14.7446	7.83097	-8.16518	8.39712	-12.9236	6.56771	7.97623	-21.627	20.3317
-6.6453	18.8577	-4.83806	-23.1895	3.23907	-3.69171	-7.18395	-28.5596	-13.9747
3.08713	3.21312	-12.9438	2.39558	-3.23962	-27.9245	-10.0857	25.4661	-1.93348
-4.87329	23.08	19.9875	3.92866	16.4298	-9.52727	-23.5882	11.1189	8.83012
1.36587	10.8624	4.50999	-13.1108	-16.4377	-25.8228	-3.7561	-12.7481	-5.5918
-6.82777	12.1032	-9.35713	-11.1968	-2.89458	-17.7903	-2.80117	28.7682	-14.3135
-24.5964	-22.9583	11.5744	-22.2169	-1.44082	28.4864	16.0524	16.1881	-14.7782
28.2604	-27.0869	-25.779	14.1108	1.57875	-15.0924	-1.43968	-26.3391	2.92875
6.55163	-5.52411	16.9121	-10.2582	8.92915	7.40018	-28.6006	-26.6925	10.8214
-14.4877	-22.117	-17.5625	15.9514	-0.864775	-30.9815	-29.359	-17.972	-16.3829
-14.6717	19.3652	17.6416	13.7461	-26.3254	13.2337	2.8758	-15.4598	-19.3629
27.2315	-4.58345	-15.6616	22.8977	28.8186	-9.2672	17.6613	-10.5809	24.383
28.2285	-9.70588	24.6944	-0.434388	-28.9849	-12.25	-30.9428	-28.8272	15.9946
-2.64033	-12.0395	4.70445	0.729745	-4.97552	30.5638	18.3182	23.0107	-19.7713
-18.0367	-28.0213	-0.921704	6.58534	19.7542	-8.78016	-22.392	-16.2576	-7.95758
-5.7057	-25.2439	-23.541	-23.2354	-10.0898	25.1393	26.636	22.2309	14.7412
-6.60682	-8.46338	16.0949	-16.0628	-18.1748	-6.25725	5.70204	-30.2176	25.996
25.4646	-6.96815	-26.8857	-21.4193	-12.7348	6.17478	-10.8489	-27.0139	22.7046
27.8955	-20.2019	-21.5129	-15.2945	27.1227	-10.7432	30.0015	26.0777	-26.0166
6.10656	-7.58264	11.8974	-10.0798	-3.74319	-24.9644	-10.3538	17.8155	-4.90802
-19.3363	20.6384	4.03354	8.09852	-19.2626	-19.9335	-28.1676	23.3601	13.9783
4.04342	22.1854	-12.9955	-1.48486	4.3957	-13.5058	22.2494	0.100066	11.4031
29.3364	-14.1304	-18.9656	-2.59518	15.2053	5.0269	22.6192	-6.10514	-10.5045
16.8316	-3.7372	28.2169	-17.383	30.1171	-1.70096	-7.28429	9.14043	-15.0174
20.2571	-21.4721	-22.4367	-25.1816	24.1061	-24.5594	-26.3194	18.3813	-18.9552
-4.76705	27.0674	2.92893	1.13925	22.7433	-26.7366	14.4824	-0.0361471	-21.9503
0.730245	-25.6546	-0.00744447	24.3162	-29.9712	10.24	-12.1216	-26.3787	-13.0909
-9.28291	-16.2618	-24.4267	13.4198	-18.8281	5.38367	0.403612	-3.75576	-24.9106
15.3336	22.4722	18.8761	-18.4636	-29.5144	-6.92769	21.9892	22.4078	2.74903
1.74096	30.5471	-28.2045	-16.4463	-10.1994	24.6986	-18.4775	19.115	-0.0687981
22.9465	7.25592	-9.65857	-21.3856	9.1326	-7.59365	-17.7531	15.3465	-21.2568
15.7108	-27.623	-24.984	9.96019	22.7407	-3.17998	-28.5603	-12.3273	-2.03161
-16.8291	11.4734	-3.63108	7.87124	10.1794	-12.1612	-13.0143	-20.3948	-12.5264
31.3904	8.95081	-2.94052	-6.57363	-29.1858	2.32804	17.1418	19.6438	-14.2631
0.154275	14.877	-9.01197	-7.97783	8.97476	19.0952	19.7984	-9.43185	-5.79011
30.2184	6.45988	10.0285	18.9695	-31.0234	-17.4247	-5.59794	-1.20168	-11.8868
-20.2937	-4.61148	15.4557	10.5595	23.6148	-10.817	22.2418	-7.34694	2.83062
-21.461	-10.7995	-6.5187	11.5381	-9.41555	-15.4771	-1.44099	4.26585	17.4406
5.02449	20.4654	-17.6757	-22.2751	-10.0997	-21.0771	-27.6782	-18.2187	8.34367
-4.95507	16.128	-9.86491	20.1599	21.881	7.20552	8.66419	-31.0975	0.880409
30.4731	18.2399	19.7377	2.91326	1.0625	5.88033	29.3206	-16.8666	-9.85135
-23.7836	-24.649	-22.0169	-19.7976	-31.522	-1.6842	30.751	-8.57727	-4.1427
1.98895	-20.5528	-25.4976	-0.877677	-12.4376	27.0703	20.5707	-29.0788	4.51759
4.87542	-18.193	12.2029	-21.5612	-11.6681	27.9406	-15.2514	9.13586	13.9178
26.5578	11.802	-19.4682	26.6099	-9.45501	-3.28673	6.79124	-25.1837	19.6105
-0.90474	12.0566	-26.347	-9.33142	10.3668	25.7982	18.4414	10.8652	12.7056
-5.35558	0.548906	-20.5358	7.85522	-8.4251	16.4736	-12.4801	16.1156	3.78794
-17.2664	-22.2296	-23.0574	18.4832	-7.90915	12.9029	22.1135	30.4977	-0.044886
21.6848	8.87728	-16.9161	-14.9043	30.7011	22.2189	-9.72231	13.9592	17.9557
18.414	-10.1321	-23.737	-26.2532	-6.51042	-25.942	23.5063	13.5028	9.15658
-11.7372	-11.8745	-13.8173	4.72898	-30.092	-0.336274	28.102	-30.6675	-2.62396
-30.6261	28.8907	-8.56852	-5.98676	-20.0903	-15.4005	-6.62324	-17.3781	-4.70678
-28.724	6.4241	-11.023	-9.51872	24.0957	16.5919	-12.9441	-27.6739	14.4317
12.6072	-19.5852	25.0504	-25.7566	-25.028	-11.1499	-14.269	19.3185	14.97
-7.1141	4.44948	-0.351305	-26.5736	31.0669	-22.5134	-11.3188	0.105789	2.4492
17.8812	-15.0345	19.0647	4.25613	30.6617	-6.17598	12.0382	1.475	-23.2943
-29.1757	-29.3656	-13.325	-10.4867	27.6781	24.1716	1.2733	24.2902	-18.0328
22.2138	7.7472	8.81968	18.9546	9.72181	-2.76786	-0.251611	-6.96539	13.2462
-23.9941	9.19714	-23.6936	-12.9487	20.6272	17.6462	-7.95334	-25.9056	5.20916
27.7446	-26.4737	1.20034	-7.75056	19.9094	-11.9462	-8.57894	10.9127	-8.31972
-8.42023	-14.2056	20.0307	22.844	28.1294	2.51989	0.582905	-29.7225	-22.3641
14.6282	-24.3665	-0.860391	7.12784	10.1943	-19.5537	-9.71064	29.3471	11.9902
8.6552	-12.1922	-9.79456	25.1878	-9.28177	-23.4689	29.4693	-1.39501	-15.1301
-16.3397	-26.9999	22.2244	-20.7169	22.2949	-6.44222	28.1064	29.7034	-9.31994
2.66926	-30.0163	-14.8712	7.95494	18.0544	-18.0763	19.0016	1.7019	25.759
-8.26624	18.7198	8.16961	-10.1918	25.7954	24.9314	-10.7907	28.9421	-19.2859
3.90199	20.5918	-26.139	0.0289622	22.2264	16.733	25.8562	-24.2438	-3.57877
10.9497	-19.0704	-27.669	26.8031	25.4064	23.4346	23.7895	10.97	-15.2221
14.1811	-13.814	-23.7632	9.08367	13.4433	24.2955	-22.9255	-7.34021	17.6082
-9.86355	-3.44817	22.9471	-16.0028	-29.6256	17.3246	-15.8387	18.6549	14.4028
-7.68335	-16.7494	16.0397	16.6423	-4.42272	0.580847	-3.52305	-13.2212	21.6882
16.5648	-11.3893	-17.9953	18.9845	-10.8851	14.4713	29.6107	16.9577	23.2477
14.0168	-1.39628	-25.3018	7.39081	-2.19639	20.9702	26.2658	-12.4463	10.9308
-10.4758	26.7629	18.2683	20.2623	14.9546	22.7086	-25.2188	14.6102	-20.7291
-11.9283	-16.0163	0.694129	-4.1039	-26.0771	-6.4255	-25.4393	15.7227	-3.65741
24.8753	-14.3354	-17.053	-27.6346	-27.9948	0.333265	-6.90277	-19.9311	-25.6598
10.2502	6.92945	1.56616	5.71596	-13.1073	-21.2689	25.781	-3.45631	0.236598
-26.2188	2.73421	-25.7894	-0.206728	15.5567	22.5621	-12.4748	20.2701	-9.51161
28.0448	-1.70297	-6.00363	17.769	6.43078	-23.4774	-14.4454	16.3751	-19.8796
17.2719	-21.1319	-15.2842	-21.9636	29.0647	-15.2911	0.679876	-16.3116	-22.4311
5.07444	-26.1642	-22.0976	-27.57	-18.0928	0.774585	-1.56443	15.3	-3.53102
-20.5873	-4.72488	-25.2325	25.8176	-1.8445	-1.52641	18.1715	-25.4038	9.72016
9.80559	-1.42307	-28.1372	22.9576	1.9967	11.7986	12.9379	22.8041	8.95672
-7.78235	7.27564	-9.0528	20.7796	-23.5272	6.58404	-4.41355	-7.96905	15.7197
2.14818	17.2673	-6.85996	27.7804	-16.0885	-25.2448	27.6081	-21.6874	-27.4827
0.363557	-25.1878	-22.0219	-5.31581	-26.7237	-12.2708	-13.9816	14.6575	-5.56607
-5.17653	-28.2232	-12.111	18.3577	-3.15392	-14.8622	-5.49707	-3.34092	-13.6335
-23.0924	-23.1394	-7.02973	10.194	-6.80874	17.4368	16.9041	-27.9171	5.93607
-0.539741	25.3638	-11.4994	-10.3067	-16.3543	-4.15645	-21.4688	23.0902	-12.9713
-11.1284	0.969518	-19.1248	4.86757	-8.59589	7.79395	0.394019	21.08	-21.3358
-4.33792	-26.4737	-8.75195	27.2667	3.1743	-11.5164	1.36148	-18.0216	-1.26231
13.3651	26.6899	-16.3438	24.4653	-23.1449	4.92841	11.1859	-2.67239	20.4003
27.921	6.72054	-3.01782	12.7529	3.84354	2.66622	-15.7808	21.6858	-11.3908
-13.6194	-12.0136	-27.0196	-27.527	20.5568	-19.695	28.3297	-22.276	-7.15873
-3.37999	-8.79706	-15.7209	-4.07459	3.86296	21.8619	15.5952	5.65424	14.0131
23.644	-6.21304	18.3697	-26.1886	-13.4663	-7.32314	-10.446	-8.72908	4.43592
-9.47572	27.0383	-17.1139	-20.4989	8.8485	-4.06564	-2.67898	3.73972	24.7305
-2.61183	24.4234	-28.8472	-9.87364	-6.45183	17.969	22.459	-19.7251	-19.3768
-16.2925	26.1091	26.5621	-21.629	-14.6468	1.35251	10.1574	12.8171	-20.3625
27.2896	14.5215	29.8541	-11.8446	-9.0907	-8.21065	14.1524	-10.9814	-25.6015
-5.87815	-24.3135	-21.2619	14.6448	-13.8517	-10.4652	-10.8438	-21.6008	2.97709
-10.0518	-20.1784	9.99141	11.4825	-16.005	24.6649	3.91045	0.0665553	-7.56251
-27.302	-3.96881	2.13888	-0.616641	-11.3505	17.6696	3.35634	14.8603	-6.06167
21.4153	22.1248	11.6544	-10.1442	-26.5897	-16.3879	-25.9079	-12.6039	24.7689
-12.7704	-10.6542	-8.1219	-14.9711	3.58202	-0.684769	9.09156	8.17246	8.88516
-8.21766	-3.32695	-27.3637	10.7312	-21.9782	-15.9669	-19.8655	15.5536	4.47912
-11.0265	-26.6977	7.4317	-10.4983	12.2778	-9.60588	19.2277	-13.0199	-28.6124
17.7217	-4.84062	-18.8798	11.3687	15.0933	-21.0416	-0.642754	20.4821	-7.36428
-10.2788	-7.45285	-20.7031	-8.18691	-2.41297	21.9992	-17.164	16.6879	-27.9357
16.6596	9.89732	-6.61527	29.0538	-13.0707	8.22625	-9.84731	0.172744	25.3072
7.39131	-15.435	6.14422	-10.3172	-25.6685	20.941	5.68208	-0.525874	-24.208
13.6417	12.2532	-28.4432	-19.1391	-8.11627	19.9868	-15.3442	-27.2276	-4.81893
-17.2588	4.88586	17.0501	-8.18836	-4.66394	23.3812	-5.72709	-4.27993	21.3934
-21.8393	-18.5544	-1.86802	1.85491	-21.5206	13.488	-19.3541	-1.57411	14.3903
-23.66	2.13492	15.4012	-15.4008	-11.2724	-14.5854	4.21971	-3.8252	28.3917
-16.6544	-19.3278	30.1269	7.52074	24.1643	2.80745	-2.79924	-0.920021	-21.394
12.1433	-17.4376	-16.0053	-29.6281	-14.2257	13.925	-18.2702	16.0537	15.7089
24.9576	16.9326	-20.8409	17.0202	1.83419	26.0952	24.58	-1.72509	-2.47772
-19.6675	-23.1506	-26.0777	14.6805	13.586	-8.65553	18.9307	-7.08587	-17.0918
26.0122	-15.5667	-27.0575	30.402	-13.7705	-24.875	-25.433	-17.5782	-8.7142
-14.0639	-25.3676	-19.4483	-8.7674	-23.0025	9.43589	-1.11915	25.6338	22.0744
-3.34724	-17.7893	10.9377	-9.14779	-12.0794	3.62617	-10.079	1.11226	-14.2329
-9.29601	-21.1215	-23.3285	0.226262	12.0595	-9.02185	26.5529	22.8196	16.6443
-1.37259	17.7001	29.0031	-3.19598	14.5832	13.0874	-5.43155	-11.5392	-6.28929
-10.3461	-22.305	9.80004	30.9459	3.1607	-10.8829	-13.9595	21.9424	-13.9998
-8.30448	8.36389	-2.62886	23.783	-17.5102	-13.7106	-23.8646	14.1993	7.55031
-15.6931	14.4635	17.3377	27.8777	6.18275	-26.3495	14.0411	-8.78277	-14.8804
-6.72448	-4.04997	4.81677	8.24318	3.40543	-3.16965	7.14736	-12.2302	18.1197
6.61599	7.22443	-21.4649	5.63805	21.1593	-16.4532	-9.33389	7.95544	-26.6951
-22.3132	20.2733	-30.2242	5.90223	-4.1029	-9.60179	3.79335	3.14536	-25.9175
-14.4651	-23.3637	-9.85016	-23.4899	15.8292	14.8155	-6.47763	-6.55975	-21.6322
7.8742	7.75224	-13.8027	-4.47989	10.8403	12.0347	8.97904	23.5858	-11.8657
6.608	-4.02495	-0.471744	-24.7615	18.775	-15.2276	8.71456	12.2636	9.57972
-22.5275	-12.0135	-8.98251	-12.1697	-8.58109	19.7274	22.8721	-7.3506	8.19007
11.6504	3.5713	-10.2661	28.9375	-3.01422	17.3135	21.5435	5.73903	-6.01135
-3.38005	-13.2334	-20.8543	-11.1613	7.58622	0.157689	2.61136	-0.677411	-31.2719
1.12401	-16.9913	-29.0435	-13.9657	8.40135	14.9015	11.3738	19.6575	3.65416
14.2242	-12.0816	-26.9918	7.10369	-3.78708	10.2166	0.266646	-14.8374	-25.5526
11.9457	-3.6677	-29.897	-13.2247	-21.477	5.51464	12.3751	3.67907	29.8116
18.2112	9.8748	15.7322	20.1058	9.40867	4.71467	-10.0077	-10.5895	-8.65073
18.9081	-9.50102	-31.054	9.55375	4.6286	-17.46	25.3364	15.7935	24.0653
0.410732	-10.3204	-14.4146	-27.1711	3.5591	19.0832	2.04682	23.7084	9.71134
-19.1338	15.9777	29.5691	-15.0352	0.533497	-19.3024	-24.6808	21.646	-13.8837
6.66295	20.9775	15.1739	-18.4425	1.27807	-27.687	1.51567	8.61206	8.41231
1.27642	-11.6296	-24.6398	5.47081	21.6551	7.46823	-16.995	0.854788	-11.6456
-8.30627	8.8059	22.0525	-29.534	-25.1711	21.3688	8.27417	-5.5636	29.5952
16.8065	3.23234	-29.9692	27.3657	-3.81151	-1.15484	-13.7991	-8.16517	-22.7181
22.6004	6.75458	-18.1986	2.34538	-13.696	22.7502	21.2976	17.3081	-18.6783
6.83562	-7.22442	-27.9562	0.493707	23.3095	0.701219	-9.45032	-17.8818	6.8492
-2.67997	14.5817	12.643	-7.11238	-8.77861	-27.1529	-6.94228	6.69417	28.6327
-23.1547	-22.5197	29.4569	-14.0868	-22.3718	-14.657	-3.86221	18.4416	19.6357
-16.129	13.4666	9.49384	21.4787	6.26241	-7.09446	15.9157	12.9205	-2.17438
-10.7346	24.2398	-14.4355	-17.6072	-7.1942	-21.1495	2.43439	-7.76976	-9.3635
9.53911	-14.3528	-15.0929	1.63275	-10.4712	0.941128	-22.155	-24.3269	-19.0394
14.1756	-20.8347	-18.4572	-21.4109	11.6581	-11.1289	-2.49165	7.94831	-1.64468
-23.4904	-2.65691	-23.1849	11.8547	17.5641	18.5313	-10.3758	20.9073	28.4583
9.43176	6.92222	-28.6344	9.27376	21.5501	-7.9007	-15.1699	5.82285	11.3228
-11.6316	-23.3349	-8.69883	-29.6506	25.7415	-15.6012	7.66973	7.19291	-27.2993
13.3304	-19.1827	21.0911	-26.8167	18.2178	-15.077	21.2697	0.751721	27.2921
11.2189	0.455835	28.5246	-19.7552	8.20969	-15.7984	-0.725433	19.4805	-21.3934
0.445932	1.46737	-0.531773	8.4157	-14.3161	25.6531	24.8486	-3.77169	1.50463
1.93662	11.6364	-13.4047	15.5156	12.5902	21.152	23.9278	10.5763	-19.9521
15.835	-27.2391	-19.3559	14.5394	-20.0762	5.51166	4.32713	17.2004	23.9993
-25.3854	-17.3189	5.964	26.7196	-19.4454	-5.39805	22.1772	-3.0691	-26.7126
-1.34685	-14.5312	-3.87026	11.804	-20.2797	26.2253	25.6034	11.9038	20.3723
-4.96762	-7.44218	-10.6919	-27.2155	-24.2049	24.7738	20.2697	-11.2345	-26.2871
13.4424	16.5897	-15.7147	-21.1707	16.5716	-19.7864	-21.8728	17.5413	11.5069
-9.01714	-2.20036	23.1884	21.9047	-24.8167	3.07946	20.9155	-25.174	-17.8026
-11.734	-11.3954	-19.7541	-20.8356	-19.5979	-4.68689	19.7579	1.50122	-9.7965
19.9887	11.6602	-21.8217	-11.0786	-14.8082	8.76726	5.29578	8.13262	21.8389
5.28645	24.5533	-9.11425	-14.1885	18.0876	19.752	-21.1013	-4.31232	-26.8848
-14.1955	-18.8018	-9.61698	-10.1874	13.0421	-26.9697	6.49071	14.7109	-23.1539
3.12448	21.1251	26.067	25.7685	-7.51072	4.68528	-13.7705	4.67591	8.43137
[truncated: 1,463 more rows]

## Sheet: FS3_GN1077_starved_locations
FIGURE-S3-GN1077-WORM-LOCATIONS (units=mm)
[truncated: 2,278 more rows]
